# Supplementary material for: Cardiomyocyte gene programs encoding morphological and functional signatures in cardiac hypertrophy and failure
Source: Nat Commun. 2018 Oct 30;9:4435. doi: 10.1038/s41467-018-06639-7 (PMC6207673; doi:10.1038/s41467-018-06639-7)
Supplement: Supplementary file 4 — Supplementary Data 1 [file 41467_2018_6639_MOESM4_ESM.xlsx]

## Sheet: Supplementary Data 1
sample name	total processed reads (library size)	total unique mapped reads	total unique mapped reads (%)	reads that failed to align	reads that failed to align (%)	multiple mapped reads	multiple mapped reads (%)	reads mapped to the mitochondrial genome (unique)	reads mapped to exonic regions (unique)	reads mapped to the ribosomal RNA	reads mapped to intronic and intergenic regions	Mean Quality Score (Read1)	Mean Quality Score (Read2)
Sham_1_1	6660746	2822101	42.37	932149	13.99	2906496	43.64	1132764	1509502	2	179833	37.64	36.63
Sham_1_2	7236212	3303520	45.65	1104810	15.27	2827882	39.08	962173	2099685	3	241659	37.62	36.47
Sham_1_3	7314616	3106604	42.47	968911	13.25	3239101	44.28	1458773	1298279	1	349551	37.53	35.88
Sham_1_4	7217258	3118658	43.21	988127	13.69	3110473	43.1	1189370	1684529	4	244755	37.65	36.62
Sham_1_5	7413968	3218222	43.41	1012589	13.66	3183157	42.93	1175497	1789159	3	253563	37.64	36.6
Sham_1_6	7028946	2981839	42.42	947813	13.48	3099294	44.09	1237122	1525653	0	219064	37.73	36.73
Sham_1_7	5947806	2733599	45.96	957461	16.1	2256746	37.94	792014	1738364	1	203220	37.47	36.38
Sham_1_8	6408630	3005578	46.9	930241	14.52	2472811	38.59	975816	1782509	0	247253	37.66	36.69
Sham_1_9	5890550	2384640	40.48	667033	11.32	2838877	48.19	1413141	733276	14	238209	37.68	36.85
Sham_1_10	6982300	2320489	33.23	779981	11.17	3881830	55.6	2037809	147758	0	134922	37.55	36.37
Sham_1_11	6072432	2700859	44.48	890208	14.66	2481365	40.86	905650	1615901	1	179307	37.64	36.71
Sham_1_12	5655336	2439386	43.13	731816	12.94	2484134	43.93	916871	1330417	0	192098	37.71	36.84
Sham_1_13	5557724	2143996	38.58	662772	11.93	2750956	49.5	1217255	715199	2	211540	37.76	36.88
Sham_1_14	5411112	2159418	39.91	664928	12.29	2586766	47.8	1043652	939199	2	176565	37.65	36.69
Sham_1_15	6242980	2620010	41.97	856915	13.73	2766055	44.31	1258425	1155295	2	206288	37.59	35.73
Sham_1_16	5528384	2543337	46.01	757128	13.7	2227919	40.3	947137	1389466	2	206732	37.71	36.2
Sham_1_17	5814304	2646812	45.52	838838	14.43	2328654	40.05	885714	1560160	0	200938	37.73	36.09
Sham_1_18	5869666	2261136	38.52	684598	11.66	2923932	49.81	1405998	577739	0	277399	37.67	35.74
Sham_1_19	6437850	2670018	41.47	905156	14.06	2862676	44.47	1069289	1374137	2	226590	37.67	36.22
Sham_1_20	6074270	2745575	45.2	869642	14.32	2459053	40.48	909047	1629093	0	207435	37.69	36.11
Sham_1_21	6116232	2609420	42.66	766950	12.54	2739862	44.8	1146750	1143035	2	319633	37.85	36.49
Sham_1_22	6519944	2363687	36.25	700484	10.74	3455773	53	1898643	255197	2	209845	37.64	36.29
Sham_1_23	6505516	2944451	45.26	840230	12.92	2720835	41.82	1237249	1503908	0	203294	37.48	36.91
Sham_1_24	6276228	2204205	35.12	792323	12.62	3279700	52.26	1795593	219920	7	188685	37.59	37.02
Sham_1_25	6765900	2357630	34.85	682167	10.08	3726103	55.07	2172520	73570	1	111539	37.68	37.14
Sham_1_26	7185428	2591409	36.06	773437	10.76	3820582	53.17	1877524	466727	7	247151	37.65	36.7
Sham_1_27	6093814	2042015	33.51	902926	14.82	3148873	51.67	1666400	286131	3	89481	37.34	36.58
Sham_1_28	6508814	2929952	45.02	922410	14.17	2656452	40.81	1088608	1604614	0	236730	37.59	36.8
Sham_1_29	5949590	2123004	35.68	554350	9.32	3272236	55	1669372	262121	3	191508	37.67	36.99
Sham_1_30	9529122	3659019	38.4	1654464	17.36	4215639	44.24	1715369	1431668	0	511982	37.28	36.5
Sham_1_31	5522000	2634617	47.71	820860	14.87	2066523	37.42	786573	1445061	3	402980	37.5	36.65
Sham_1_32	6106886	2414759	39.54	651721	10.67	3040406	49.79	1573478	644091	0	197190	37.79	37.24
Sham_1_33	5356746	2275287	42.48	645109	12.04	2436350	45.48	1131335	896490	4	247458	37.71	36.97
Sham_1_34	6244372	2203359	35.29	641498	10.27	3399515	54.44	1746320	264863	0	192176	37.73	36.74
Sham_1_35	6390440	2153728	33.7	572425	8.96	3664287	57.34	2009294	74337	4	70093	37.76	37.28
Sham_1_36	6161344	2415847	39.21	662480	10.75	3083017	50.04	1496374	696249	1	223223	37.75	37.2
Sham_1_37	5200570	2353479	45.25	682369	13.12	2164722	41.62	918187	1321717	1	113574	37.82	37.17
Sham_1_38	5634926	1930564	34.26	489200	8.68	3215162	57.06	1853904	39847	0	36813	37.76	37.34
Sham_1_39	5313304	2268883	42.7	608582	11.45	2435839	45.84	1169520	940735	2	158626	37.63	36.86
Sham_1_40	4962484	2263415	45.61	626404	12.62	2072665	41.77	929975	1151727	0	181713	37.76	37.05
Sham_1_41	5128452	2194417	42.79	645545	12.59	2288490	44.62	961955	1084974	2	147486	37.74	36.87
Sham_1_42	4173204	1862395	44.63	533790	12.79	1777019	42.58	759391	922399	28	180577	37.69	36.11
Sham_1_43	5235916	2102879	40.16	566585	10.82	2566452	49.02	1277504	633999	3	191373	37.74	37.09
Sham_1_44	4279284	1767252	41.3	464939	10.86	2047093	47.84	982409	586386	3	198454	37.83	37.05
Sham_1_Bulk	6683164	2486526	37.21	640261	9.58	3556377	53.21	1783530	561276	1	141719	37.59	36.88
Sham_2_1	4200442	1708407	40.67	553689	13.18	1938346	46.15	709930	884804	2	113671	37.45	36.73
Sham_2_2	5353718	1959074	36.59	564138	10.54	2830506	52.87	1208760	529515	1	220798	37.67	37.03
Sham_2_3	5537730	2258103	40.78	724022	13.07	2555605	46.15	1013664	1038300	3	206136	37.6	36.83
Sham_2_4	4981422	2221158	44.59	841705	16.9	1918559	38.51	584813	1489183	2	147160	37.46	36.01
Sham_2_5	4878480	2102507	43.1	647504	13.27	2128469	43.63	826211	1161826	0	114470	37.63	36.94
Sham_2_6	5313154	2228366	41.94	768924	14.47	2315864	43.59	991456	1091615	0	145295	37.54	36.93
Sham_2_7	4579630	1624109	35.46	502854	10.98	2452667	53.56	1103151	334364	2	186592	37.67	37.15
Sham_2_8	4915898	1813598	36.89	566975	11.53	2535325	51.57	1248873	469028	1	95696	37.57	37.05
Sham_2_9	5799596	2390685	41.22	802185	13.83	2606726	44.95	1098526	1160059	0	132100	37.47	36.42
Sham_2_10	4716716	1951705	41.38	633615	13.43	2131396	45.19	868974	1005519	0	77212	37.58	36.61
Sham_2_11	5142638	1628773	31.67	441310	8.58	3072555	59.75	1570359	25734	6	32674	37.71	36.82
Sham_2_12	5966808	2313219	38.77	774292	12.98	2879297	48.26	1145797	1023487	5	143930	37.57	36.1
Sham_2_13	6391956	2130761	33.34	668605	10.46	3592590	56.2	1642259	324225	1	164276	37.67	36.93
Sham_2_14	5290156	2067960	39.09	602849	11.4	2619347	49.51	1248232	740146	0	79582	37.63	36.82
Sham_2_15	5449162	2268773	41.64	715239	13.13	2465150	45.24	1038493	1107016	1	123263	37.74	36.86
Sham_2_16	6105072	2104787	34.48	620559	10.16	3379726	55.36	1732530	252010	1	120246	37.61	36.77
Sham_2_17	4893114	1984021	40.55	614155	12.55	2294938	46.9	989332	826213	1	168475	37.71	36.96
Sham_2_18	6264010	2447587	39.07	731328	11.68	3085095	49.25	1434989	832736	0	179862	37.79	37.28
Sham_2_19	4914188	1906597	38.8	579629	11.8	2427962	49.41	1106532	709808	1	90256	37.78	37.09
Sham_2_20	5509336	2312208	41.97	632855	11.49	2564273	46.54	1228172	984017	1	100018	37.74	36.68
Sham_2_21	6810046	2773519	40.73	816269	11.99	3220258	47.29	1444823	1208451	1	120244	37.77	37.08
Sham_2_22	6755372	2387388	35.34	637477	9.44	3730507	55.22	1924627	324582	6	138173	37.76	37.22
Sham_2_23	5843476	2126132	36.38	565719	9.68	3151625	53.93	1570119	483748	0	72265	37.9	37.36
Sham_2_24	7150400	2542281	35.55	788405	11.03	3819714	53.42	1914380	511775	1	116125	37.75	37.24
Sham_2_25	4669658	1767902	37.86	503785	10.79	2397971	51.35	1185408	461372	1	121121	37.53	36.77
Sham_2_26	4890614	1807944	36.97	541103	11.06	2541567	51.97	1276868	421516	1	109559	37.56	36.87
Sham_2_27	5146674	1636433	31.8	399151	7.76	3111090	60.45	1614101	4370	1	17961	37.68	36.83
Sham_2_28	5098354	1761870	34.56	644031	12.63	2692453	52.81	1170443	467038	0	124389	37.53	36.78
Sham_2_29	5594586	2527318	45.17	922935	16.5	2144333	38.33	694475	1654478	1	178364	37.48	35.88
Sham_2_30	5361706	1946101	36.3	671550	12.52	2744055	51.18	1152049	637108	4	156940	37.56	36.74
Sham_2_31	5051502	1807452	35.78	538570	10.66	2705480	53.56	1161113	546613	1	99725	37.63	36.87
Sham_2_32	5089156	1624253	31.92	633892	12.46	2831011	55.63	1326517	215325	2	82409	37.57	36.74
Sham_2_33	4548192	1735100	38.15	604858	13.3	2208234	48.55	938819	655337	0	140944	37.45	36.58
Sham_2_34	4904320	1818777	37.09	662047	13.5	2423496	49.42	1063734	593899	0	161144	37.46	36.69
Sham_2_35	5814060	1983406	34.11	838923	14.43	2991731	51.46	1577981	233075	0	172350	37.44	36.63
Sham_2_36	5359212	2094259	39.08	653094	12.19	2611859	48.74	1059048	833869	1	201341	37.67	36.82
Sham_2_37	4606434	1701998	36.95	541430	11.75	2363006	51.3	995783	551764	1	154450	37.68	36.47
Sham_2_38	5147210	1623321	31.54	599999	11.66	2923890	56.81	1374635	138272	1	110413	37.62	36.97
Sham_2_39	4940566	1898256	38.42	594758	12.04	2447552	49.54	1065946	690933	1	141376	37.71	36.7
Sham_2_40	5082246	1684951	33.15	567776	11.17	2829519	55.67	1323718	225233	2	135998	37.67	36.57
Sham_2_41	5764980	1746627	30.3	739284	12.82	3279069	56.88	1491423	138608	2	116594	37.58	36.06
Sham_2_42	4780744	1613386	33.75	539077	11.28	2628281	54.98	1199398	290615	1	123372	37.7	36.58
Sham_2_43	5795450	1976489	34.1	614128	10.6	3204833	55.3	1412202	409443	4	154840	37.75	36.84
Sham_2_44	5523180	1816205	32.88	573747	10.39	3133228	56.73	1460865	264237	0	91103	37.85	36.97
Sham_2_Bulk	4443410	1615573	36.36	444563	10	2383274	53.64	1114343	408145	2	93083	37.71	36.74
TAC_D3_1_1	7798642	3913696	50.18	1277959	16.39	2606987	33.43	1045739	2644591	1	223365	36.51	35.02
TAC_D3_1_2	9041384	4609642	50.98	1358947	15.03	3072795	33.99	1335617	2977772	2	296251	36.87	35.5
TAC_D3_1_3	8437068	4082867	48.39	1197603	14.19	3156598	37.41	1517963	2392142	0	172762	36.86	35.31
TAC_D3_1_4	9081042	4418358	48.65	1330583	14.65	3332101	36.69	1603573	2622899	2	191884	36.87	34.64
TAC_D3_1_5	7470772	3806397	50.95	1122498	15.03	2541877	34.02	1142279	2469845	1	194272	36.86	35.42
TAC_D3_1_6	10586424	5284531	49.92	1613850	15.24	3688043	34.84	1584037	3317210	3	383281	36.81	35.37
TAC_D3_1_7	9350102	4376069	46.8	1596769	17.08	3377264	36.12	1505883	2500119	4	370063	36.82	36.03
TAC_D3_1_8	8409670	4078915	48.5	1153790	13.72	3176965	37.78	1623031	2268434	1	187449	36.74	35.58
TAC_D3_1_9	7943162	3549432	44.69	954590	12.02	3439140	43.3	2171367	1153236	4	224825	36.65	35.49
TAC_D3_1_10	8639638	4091998	47.36	1348088	15.6	3199552	37.03	1474311	2406698	1	210988	36.79	35.79
TAC_D3_1_11	7912220	3987610	50.4	1152858	14.57	2771752	35.03	1374595	2426266	0	186749	36.88	35.47
TAC_D3_1_12	8513216	3295012	38.7	979092	11.5	4239112	49.79	2648589	417086	2	229335	36.78	35.9
TAC_D3_1_13	7938046	3907607	49.23	1130166	14.24	2900273	36.54	1400805	2266134	3	240665	36.85	35.55
TAC_D3_1_14	8451024	3956566	46.82	1153483	13.65	3340975	39.53	1591159	2224220	2	141185	37.08	35.94
TAC_D3_1_15	7970684	3526411	44.24	965280	12.11	3478993	43.65	2044090	1359143	1	123177	36.8	35.83
TAC_D3_1_16	7599242	3639228	47.89	1108717	14.59	2851297	37.52	1464283	2019735	2	155208	36.84	35.35
TAC_D3_1_17	8440590	4162374	49.31	1293951	15.33	2984265	35.36	1358974	2625342	3	178055	36.9	35.58
TAC_D3_1_18	8408448	4151064	49.37	1260414	14.99	2996970	35.64	1386121	2582583	0	182360	36.98	35.41
TAC_D3_1_19	9100884	4191043	46.05	1159526	12.74	3750315	41.21	2007359	2043003	0	140681	37	34.76
TAC_D3_1_20	10340930	4007980	38.76	1226971	11.87	5105979	49.38	3081332	655905	11	270732	36.86	35.58
TAC_D3_1_21	9355698	4271746	45.66	1230521	13.15	3853431	41.19	2099363	1990004	1	182378	36.96	35.73
TAC_D3_1_22	8060544	3937947	48.85	1267623	15.73	2854974	35.42	1258977	2476527	5	202438	37.11	35.89
TAC_D3_1_23	8083068	3167503	39.19	985742	12.2	3929823	48.62	2214470	818278	3	134752	36.82	35.78
TAC_D3_1_24	8555858	4076966	47.65	1234249	14.43	3244643	37.92	1563901	2387250	3	125812	36.52	35.74
TAC_D3_1_25	10426224	4359039	41.81	1309320	12.56	4757865	45.63	2661853	1585559	2	111625	36.88	36.09
TAC_D3_1_26	8604950	4199681	48.81	1300358	15.11	3104911	36.08	1384429	2588319	2	226931	36.91	35.93
TAC_D3_1_27	7844410	3886340	49.54	1209667	15.42	2748403	35.04	1206961	2408473	1	270905	36.81	35
TAC_D3_1_28	7787986	3753075	48.19	1316600	16.91	2718311	34.9	1082712	2420434	2	249927	36.68	35.61
TAC_D3_1_29	7871778	3748240	47.62	1027597	13.05	3095941	39.33	1787693	1825044	1	135502	36.91	35.87
TAC_D3_1_30	6073308	3012479	49.6	904305	14.89	2156524	35.51	972818	1896875	1	142785	36.85	35.22
TAC_D3_1_31	8289692	3800861	45.85	1320990	15.94	3167841	38.21	1464062	2082514	1	254284	36.73	35.95
TAC_D3_1_32	7445322	3617860	48.59	1086037	14.59	2741425	36.82	1217312	2213057	1	187490	36.76	35.3
TAC_D3_1_33	8460550	4065947	48.06	1292899	15.28	3101704	36.66	1444565	2416011	3	205368	36.98	36.02
TAC_D3_1_34	6406528	3127744	48.82	888191	13.86	2390593	37.31	1208105	1770603	1	149035	37	35.06
TAC_D3_1_35	9097868	4582193	50.37	1444205	15.87	3071470	33.76	1361266	2978286	2	242639	36.94	36.03
TAC_D3_1_36	10076394	4803233	47.67	1802641	17.89	3470520	34.44	1372920	3104758	4	325551	36.76	36.11
TAC_D3_1_37	8193276	3814614	46.56	1323656	16.16	3055006	37.29	1308461	2282360	0	223793	36.99	36.3
TAC_D3_1_38	8608500	4386426	50.95	1271218	14.77	2950856	34.28	1392729	2797746	1	195950	36.9	35.88
TAC_D3_1_39	7530298	3727662	49.5	1136925	15.1	2665711	35.4	1195769	2364439	1	167453	36.69	35.17
TAC_D3_1_40	8011200	3783035	47.22	1295718	16.17	2932447	36.6	1274314	2237321	0	271400	36.83	35.71
TAC_D3_1_41	8695206	3964604	45.6	1105976	12.72	3624626	41.69	1962591	1726615	1	275397	37.01	35.95
TAC_D3_1_42	8581984	4005449	46.67	1461554	17.03	3114981	36.3	1274001	2435649	2	295797	36.83	35.25
TAC_D3_1_43	9039202	4217910	46.66	1305332	14.44	3515960	38.9	1627810	2407631	0	182469	36.95	35.84
TAC_D3_1_44	9494260	4797182	50.53	1480447	15.59	3216631	33.88	1526544	3064000	0	206638	36.6	35.62
TAC_D3_1_45	9870752	4559501	46.19	1626133	16.47	3685118	37.33	1695937	2595872	2	267690	36.71	35.94
TAC_D3_1_46	10640518	4918844	46.23	1562902	14.69	4158772	39.08	2289733	2189387	5	439719	36.76	36.06
TAC_D3_1_47	10859566	5213060	48	1812432	16.69	3834074	35.31	1663658	3265027	0	284375	36.76	35.39
TAC_D3_1_48	9459122	4700082	49.69	1385597	14.65	3373443	35.66	1682211	2784018	1	233852	36.89	35.84
TAC_D3_1_49	11472930	4642615	40.47	1996478	17.4	4833837	42.13	2437475	1934482	4	270654	36.43	35.93
TAC_D3_1_50	9285586	4410324	47.5	1247352	13.43	3627910	39.07	1867581	2380805	2	161936	37.04	36.21
TAC_D3_1_51	12472760	5866763	47.04	1860095	14.91	4745902	38.05	2416116	3167311	1	283335	36.75	36.07
TAC_D3_1_52	9670826	4486553	46.39	1435036	14.84	3749237	38.77	2005026	2281111	0	200416	36.67	35.73
TAC_D3_1_53	9035534	4211519	46.61	1638962	18.14	3185053	35.25	1366375	2599166	4	245974	36.59	35.75
TAC_D3_1_54	9303880	4148739	44.59	1255854	13.5	3899287	41.91	2090591	1799213	1	258934	36.88	36.05
TAC_D3_1_55	10748400	4423132	41.15	1418069	13.19	4907199	45.66	2732947	1328838	1	361346	36.8	35.61
TAC_D3_1_56	10551058	5003318	47.42	1946861	18.45	3600879	34.13	1489728	3175219	3	338368	36.65	35.88
TAC_D3_1_57	9023394	4516037	50.05	1491331	16.53	3016026	33.42	1363691	2992102	3	160241	36.8	35.95
TAC_D3_1_58	9186974	4512915	49.12	1729801	18.83	2944258	32.05	1236072	2928421	3	348419	36.81	36.21
TAC_D3_1_59	8937338	3946743	44.16	1300482	14.55	3690113	41.29	2133615	1671157	2	141969	36.69	36.05
TAC_D3_1_60	9591386	4448718	46.38	1404215	14.64	3738453	38.98	1704293	2562317	0	182108	37.08	36.31
TAC_D3_1_61	8260536	3893216	47.13	1213601	14.69	3153719	38.18	1446041	2256544	2	190629	37.12	36.31
TAC_D3_1_62	8547636	4045239	47.33	1172798	13.72	3329599	38.95	1701700	2140627	2	202910	37.07	35.72
TAC_D3_1_63	10534062	5251351	49.85	1653398	15.7	3629313	34.45	1388957	3585355	1	277038	37.07	36
TAC_D3_1_64	10667538	5040006	47.25	1527983	14.32	4099549	38.43	1749770	3068404	3	221829	37.06	36.18
TAC_D3_1_65	10156002	4441770	43.74	1888533	18.6	3825699	37.67	1488283	2685031	2	268454	36.93	36.39
TAC_D3_1_66	12408678	5474893	44.12	2152617	17.35	4781168	38.53	2260949	2824425	2	389517	36.73	36.31
TAC_D3_1_Bulk	8489416	3913641	46.1	1019548	12.01	3556227	41.89	1976027	1750349	2	187263	37.01	35.74
TAC_D3_2_1	6696262	3495406	52.2	1499325	22.39	1701531	25.41	238338	2891199	2	365867	36.06	33.83
TAC_D3_2_2	6089648	2725979	44.76	1504562	24.71	1859107	30.53	572951	1960726	3	192299	35.72	33.41
TAC_D3_2_3	6148634	3196011	51.98	1431179	23.28	1521444	24.74	204910	2773095	2	218004	36.2	33.87
TAC_D3_2_Bulk	9648094	4022877	41.7	1169393	12.12	4455824	46.18	2333190	1509105	0	180582	37.03	34.86
TAC_W1_1_1	7771338	3561198	45.82	1571537	20.22	2638603	33.95	965595	2164910	14	430679	35.89	33.79
TAC_W1_1_2	7603004	3753799	49.37	1629041	21.43	2220164	29.2	671685	2640340	14	441760	36.17	33.86
TAC_W1_1_3	7908478	3739283	47.28	1658462	20.97	2510733	31.75	818356	2422460	10	498457	36.15	33.79
TAC_W1_1_4	8776874	4126690	47.02	1950442	22.22	2699742	30.76	901521	2752215	13	472941	36.18	33.11
TAC_W1_1_5	9530194	4723887	49.57	2076158	21.79	2730149	28.65	819953	3324350	17	579567	36.16	33.71
TAC_W1_1_6	10060070	4877930	48.49	1958905	19.47	3223235	32.04	1196948	3282772	2	398208	36.28	34.07
TAC_W1_1_7	7787658	3837716	49.28	1285624	16.51	2664318	34.21	1244436	2140231	13	453036	36.55	33.64
TAC_W1_1_8	8639554	4291627	49.67	1727765	20	2620162	30.33	830822	3080495	10	380300	36.14	34.02
TAC_W1_1_9	7833788	3914562	49.97	1571165	20.06	2348061	29.97	735116	2799355	15	380076	36.06	33.67
TAC_W1_1_10	8350126	4361909	52.24	1699845	20.36	2288372	27.41	678761	3376471	3	306674	36.33	34.06
TAC_W1_1_11	7730878	3730830	48.26	1559054	20.17	2440994	31.57	753637	2597637	16	379540	36.27	34.09
TAC_W1_1_12	8249308	3999413	48.48	1800361	21.82	2449534	29.69	789891	2860445	8	349069	36.25	33.09
TAC_W1_1_13	7805272	3696195	47.36	1593140	20.41	2515937	32.23	968229	2426864	11	301091	36.21	33.8
TAC_W1_1_14	8452016	4106158	48.58	1780360	21.06	2565498	30.35	699121	2996732	19	410286	36.22	34.04
TAC_W1_1_15	7920498	4028567	50.86	1623920	20.5	2268011	28.63	664820	2968886	13	394848	36.45	34.26
TAC_W1_1_16	8738254	4469221	51.15	1870698	21.41	2398335	27.45	522775	3393313	25	553108	36.08	33.87
TAC_W1_1_17	7656190	3712296	48.49	1654639	21.61	2289255	29.9	754828	2634360	9	323099	36.24	31.82
TAC_W1_1_18	7533084	3994057	53.02	1557207	20.67	1981820	26.31	441141	3130324	9	422583	36.4	32.15
TAC_W1_1_19	9638654	4317139	44.79	2005251	20.8	3316264	34.41	1249625	2585596	14	481904	36.28	32.45
TAC_W1_1_20	7075616	3503852	49.52	1555629	21.99	2016135	28.49	678135	2556363	3	269351	36.45	31.66
TAC_W1_1_21	6592546	3422184	51.91	1438461	21.82	1731901	26.27	432623	2640535	15	349011	36.38	32.25
TAC_W1_1_22	8355542	3549739	42.48	1774258	21.23	3031545	36.28	1266361	1837165	19	446194	36.09	32.57
TAC_W1_1_23	6454164	3211399	49.76	1384683	21.45	1858082	28.79	551955	2312972	18	346454	36.58	32.98
TAC_W1_1_24	7784496	3756402	48.25	1818142	23.36	2209952	28.39	660221	2659474	18	436689	36.1	31.88
TAC_W1_1_25	7711978	3806188	49.35	1588076	20.59	2317714	30.05	954149	2506724	6	345309	35.83	35.46
TAC_W1_1_26	6730244	3155627	46.89	1387521	20.62	2187096	32.5	698033	2058143	27	399424	36.18	35.37
TAC_W1_1_27	7545822	3814795	50.56	1477155	19.58	2253872	29.87	785244	2641176	5	388370	36.37	35.05
TAC_W1_1_28	7749486	3973768	51.28	1554279	20.06	2221439	28.67	624621	2892193	6	456948	36.2	35.18
TAC_W1_1_29	5985846	2911144	48.63	1304238	21.79	1770464	29.58	434551	2111981	20	364592	36.18	35.43
TAC_W1_1_30	6779332	2968101	43.78	1478975	21.82	2332256	34.4	858529	1604680	18	504874	35.85	34.04
TAC_W1_1_31	6561964	2850784	43.44	1654043	25.21	2057137	31.35	465589	1844007	25	541163	35.73	34.63
TAC_W1_1_32	7362996	3425783	46.53	1626133	22.09	2311080	31.39	575307	2287578	25	562873	35.92	35.29
TAC_W1_1_33	7102390	3424878	48.22	1439983	20.27	2237529	31.5	759934	2360232	13	304699	36.34	35.64
TAC_W1_1_34	6640394	3553080	53.51	1262691	19.02	1824623	27.48	623171	2676148	5	253756	36.47	35.77
TAC_W1_1_35	7236606	3310939	45.75	1423962	19.68	2501705	34.57	911818	2047377	8	351736	36.38	35.25
TAC_W1_1_36	8385388	4094176	48.83	1765620	21.06	2525592	30.12	756871	2915148	19	422138	36.25	35.48
TAC_W1_1_37	8241004	3922002	47.59	1777694	21.57	2541308	30.84	778086	2779939	15	363962	36.21	35.58
TAC_W1_1_38	7196320	3229797	44.88	1624593	22.58	2341930	32.54	774004	2114289	14	341490	36.14	35.37
TAC_W1_1_39	7663878	3686342	48.1	1661008	21.67	2316528	30.23	682384	2674797	9	329152	36.17	35.55
TAC_W1_1_40	6392764	3121649	48.83	1282427	20.06	1988688	31.11	592121	2255324	10	274194	36.03	34.71
TAC_W1_1_41	7550152	3594259	47.61	1477243	19.57	2478650	32.83	1023762	2242887	4	327606	36.31	35.28
TAC_W1_1_42	6698856	3492295	52.13	1317554	19.67	1889007	28.2	500426	2641064	9	350796	36.42	34.94
TAC_W1_1_43	6159348	3079417	50	1193638	19.38	1886293	30.62	689855	2019663	8	369891	36.42	34.47
TAC_W1_1_44	7158508	3490571	48.76	1485801	20.76	2182136	30.48	618575	2502863	22	369111	36.34	34.96
TAC_W1_1_45	7498958	3051418	40.69	1430578	19.08	3016962	40.23	1313913	1273542	21	463942	36.11	35.01
TAC_W1_1_46	5693384	2732506	47.99	1082831	19.02	1878047	32.99	704207	1788253	14	240032	36.5	35.28
TAC_W1_1_Bulk	7143972	2632452	36.85	1387916	19.43	3123604	43.72	1374179	938172	11	320090	36.03	34.85
TAC_W1_2_1	11911798	5900223	49.53	2784835	23.38	3226740	27.09	923016	4050262	22	926923	35.74	35.24
TAC_W1_2_2	7395854	3580160	48.41	1702740	23.02	2112954	28.57	553609	2611587	4	414960	36.22	35.3
TAC_W1_2_3	6647624	3405212	51.22	1592910	23.96	1649502	24.81	397147	2619292	14	388759	36.08	34.63
TAC_W1_2_4	7177830	1806233	25.16	4213563	58.7	1158034	16.13	286658	1262476	4	257095	35.89	34.74
TAC_W1_2_5	7616346	3072908	40.35	2565267	33.68	1978171	25.97	644392	1998228	10	430278	36.11	35.21
TAC_W1_2_6	6447888	2851088	44.22	1520758	23.59	2076042	32.2	531679	1862692	19	456698	36.18	35.58
TAC_W1_2_7	8057570	3998784	49.63	1847570	22.93	2211216	27.44	604646	2889721	17	504400	36.03	35.39
TAC_W1_2_8	8832450	3822830	43.28	2647736	29.98	2361884	26.74	702665	2572387	9	547769	35.97	33.94
TAC_W1_2_9	7418542	3677971	49.58	1692623	22.82	2047948	27.61	600523	2682411	8	395029	36.14	34.16
TAC_W1_2_10	6808216	3407107	50.04	1558239	22.89	1842870	27.07	463278	2570119	9	373701	36.23	34.38
TAC_W1_2_11	8137600	3626902	44.57	1994064	24.5	2516634	30.93	774522	2215679	20	636681	35.94	34.43
TAC_W1_2_12	7404094	3275114	44.23	2092532	28.26	2036448	27.5	715593	2090329	9	469183	36.04	34.74
TAC_W1_2_13	6901584	3199743	46.36	1683662	24.4	2018179	29.24	587211	2239243	2	373287	36	34.57
TAC_W1_2_14	6481834	3192944	49.26	1309544	20.2	1979346	30.54	629381	2190572	7	372984	36.37	35.6
TAC_W1_2_15	7955714	3832137	48.17	1692753	21.28	2430824	30.55	581964	2702652	15	547506	36.4	35.73
TAC_W1_2_16	6695524	3238395	48.37	1437814	21.47	2019315	30.16	658933	2169456	19	409987	36.42	35.75
TAC_W1_2_17	10232164	5104244	49.88	2275444	22.24	2852476	27.88	748449	3811790	24	543981	36.5	35.24
TAC_W1_2_18	7625780	3671512	48.15	1639502	21.5	2314766	30.35	594588	2449808	12	627104	36.37	35.76
TAC_W1_2_19	7542896	3520777	46.68	1888874	25.04	2133245	28.28	614312	2537253	17	369195	36.32	35.61
TAC_W1_2_20	9316208	604106	6.48	7991557	85.78	720545	7.73	117930	387629	3	98544	36.23	34.78
TAC_W1_2_21	8137764	4166753	51.2	1824865	22.42	2146146	26.37	555680	3147229	12	463832	36.36	35.86
TAC_W1_2_22	6843964	3466015	50.64	1552789	22.69	1825160	26.67	474900	2586548	14	404553	35.97	34.2
TAC_W1_2_23	7097682	3390767	47.77	1626451	22.92	2080464	29.31	593377	2437920	7	359463	36.05	34.5
TAC_W1_2_24	6647032	3105391	46.72	1482640	22.31	2059001	30.98	657068	2057164	20	391139	36.15	34.67
TAC_W1_2_25	8614070	4062188	47.16	1888422	21.92	2663460	30.92	774051	2672059	15	616063	36.21	33.85
TAC_W1_2_26	6142834	3035904	49.42	1449386	23.59	1657544	26.98	398546	2273263	16	364079	36.3	34.72
TAC_W1_2_27	6417026	3102736	48.35	1672145	26.06	1642145	25.59	376852	2235249	19	490616	35.81	34.97
TAC_W1_2_28	7055516	3404423	48.25	1447308	20.51	2203785	31.23	705364	2224850	12	474197	36.26	35.47
TAC_W1_2_29	7726612	4036179	52.24	1789369	23.16	1901064	24.6	392852	3306317	7	337003	36.32	35.23
TAC_W1_2_30	6553438	3045768	46.48	1524512	23.26	1983158	30.26	588021	2039265	10	418472	36.25	35.38
TAC_W1_2_31	7262610	2840667	39.11	2120641	29.2	2301302	31.69	499674	2007782	1	333210	35.83	33.98
TAC_W1_2_32	6793198	3147243	46.33	1440240	21.2	2205715	32.47	862759	1718972	7	565505	36.53	35.79
TAC_W1_2_33	7176768	1967340	27.41	2319419	32.32	2890009	40.27	1721681	111686	1	133972	35.81	33.97
TAC_W1_2_34	6417080	2826403	44.05	1712064	26.68	1878613	29.28	563663	1901954	15	360771	36	34.13
TAC_W1_2_35	7051642	3194325	45.3	1708294	24.23	2149023	30.48	711753	2075652	15	406905	36.23	34.13
TAC_W1_2_36	8880974	2453834	27.63	4015099	45.21	2412041	27.16	1091038	990934	6	371856	36.05	33.26
TAC_W1_2_37	9235444	4173072	45.19	2086044	22.59	2976328	32.23	1007129	2585753	12	580178	36.29	34.38
TAC_W1_2_Bulk	7320266	3368204	46.01	1259815	17.21	2692247	36.78	1386469	1670286	1	311448	36.68	34.13
TAC_W2_1_1	8727978	3679614	42.16	1673371	19.17	3374993	38.67	1359776	1977147	2	342689	36.23	34.48
TAC_W2_1_2	7958554	3544764	44.54	1725579	21.68	2688211	33.78	932147	2342368	1	270248	36.41	34.56
TAC_W2_1_3	8585528	3899128	45.42	1753860	20.43	2932540	34.16	1098101	2425516	4	375507	36.51	34.6
TAC_W2_1_4	10149618	4187473	41.26	2147258	21.16	3814887	37.59	1475349	2412709	2	299413	36.43	33.92
TAC_W2_1_5	7913670	3377637	42.68	1471325	18.59	3064708	38.73	1250534	1881460	3	245640	36.61	34.8
TAC_W2_1_6	8630762	3947021	45.73	1676371	19.42	3007370	34.84	1099736	2547906	1	299378	36.58	34.82
TAC_W2_1_7	7352962	3278486	44.59	1320112	17.95	2754364	37.46	1123090	1927019	1	228376	36.81	35.1
TAC_W2_1_8	7656048	3543022	46.28	1425030	18.61	2687996	35.11	913101	2366959	4	262958	36.49	34.71
TAC_W2_1_9	6605652	3053289	46.22	1279133	19.36	2273230	34.41	843789	1984393	1	225106	36.43	34.62
TAC_W2_1_10	6142762	2812394	45.78	1173266	19.1	2157102	35.12	785278	1840016	3	187097	36.61	34.94
TAC_W2_1_11	6924736	2952200	42.63	1247426	18.01	2725110	39.35	1130584	1644583	0	177033	36.67	35.03
TAC_W2_1_12	2764548	1236582	44.73	520017	18.81	1007949	36.46	384538	736721	0	115323	36.66	34.31
TAC_W2_1_13	7203230	3333348	46.28	1409975	19.57	2459907	34.15	905683	2177861	1	249803	36.61	34.78
TAC_W2_1_14	6913594	3201644	46.31	1271898	18.4	2440052	35.29	821804	2124375	2	255463	36.69	35.13
TAC_W2_1_15	6381610	2999571	47	1270582	19.91	2111457	33.09	719907	2069704	5	209955	36.74	35.06
TAC_W2_1_16	7528866	3326108	44.18	1392890	18.5	2809868	37.32	1162609	1916244	4	247251	36.56	35.03
TAC_W2_1_17	9878484	4461012	45.16	1902224	19.26	3515248	35.58	1403419	2734132	5	323456	36.68	34.02
TAC_W2_1_18	9154002	3421277	37.37	2108383	23.03	3624342	39.59	1332306	1530972	5	557994	36.36	33.33
TAC_W2_1_19	7417394	3390968	45.72	1685124	22.72	2341302	31.57	766911	2367455	9	256593	36.56	33.8
TAC_W2_1_20	6637984	3101897	46.73	1297848	19.55	2238239	33.72	801785	2119712	1	180399	36.72	34.01
TAC_W2_1_21	6720464	2721887	40.5	1300358	19.35	2698219	40.15	1219461	1231779	3	270644	36.68	34.21
TAC_W2_1_22	7790030	3368064	43.24	1631466	20.94	2790500	35.82	1032676	2034757	2	300629	36.46	33.73
TAC_W2_1_23	9690554	4136113	42.68	1840977	19	3713464	38.32	1530941	2244122	4	361046	36.23	35.46
TAC_W2_1_24	8153462	2909039	35.68	1123157	13.78	4121266	50.55	2348768	326391	3	233877	36.72	35.72
TAC_W2_1_25	7361888	3116934	42.34	1393989	18.94	2850965	38.73	1212213	1611217	1	293503	36.57	35.45
TAC_W2_1_26	7146800	2529573	35.39	1426949	19.97	3190278	44.64	1760643	484028	3	284899	36.29	34.73
TAC_W2_1_27	5916084	2708305	45.78	1026058	17.34	2181721	36.88	896148	1646389	1	165767	36.62	35.45
TAC_W2_1_28	8145896	3374983	41.43	1391514	17.08	3379399	41.49	1542073	1526441	2	306467	36.64	35.7
TAC_W2_1_29	5942698	2662021	44.79	1305289	21.96	1975388	33.24	648948	1795158	0	217915	36.3	34.61
TAC_W2_1_30	7102718	3269313	46.03	1498044	21.09	2335361	32.88	844563	2205334	3	219413	36.39	35.21
TAC_W2_1_31	6786040	2607648	38.43	1053958	15.53	3124434	46.04	1653135	678433	0	276080	36.48	35.61
TAC_W2_1_32	6566938	2776895	42.29	1269465	19.33	2520578	38.38	1052896	1493098	1	230900	36.6	35.46
TAC_W2_1_33	7893056	3238514	41.03	1710782	21.67	2943760	37.3	1264088	1680288	4	294134	36.36	35.12
TAC_W2_1_34	8408928	3824434	45.48	1487714	17.69	3096780	36.83	1191718	2362979	6	269731	36.83	35.27
TAC_W2_1_35	4945388	1963624	39.71	953972	19.29	2027792	41	1015418	726596	0	221610	36.47	35.34
TAC_W2_1_36	6365172	2821570	44.33	1354556	21.28	2189046	34.39	829128	1787176	10	205256	36.49	35.45
TAC_W2_1_37	7774730	3270000	42.06	1443163	18.56	3061567	39.38	1302513	1659098	5	308384	36.64	35.49
TAC_W2_1_38	5938712	2548507	42.91	998180	16.81	2392025	40.28	1015893	1243594	0	289020	36.67	35.72
TAC_W2_1_39	6135022	2827328	46.09	1153152	18.8	2154542	35.12	821266	1792014	2	214046	36.48	35.17
TAC_W2_1_40	6653406	2979763	44.79	1375240	20.67	2298403	34.54	777166	1979776	3	222818	36.6	35.07
TAC_W2_1_41	5717732	1791141	31.33	1046100	18.3	2880491	50.38	1567389	88837	1	134914	36.4	34.94
TAC_W2_1_42	6870282	3175962	46.23	1179771	17.17	2514549	36.6	916487	1926019	5	333451	36.88	35.24
TAC_W2_1_43	5592234	1913305	34.21	663591	11.87	3015338	53.92	1647743	127767	1	137794	36.75	35.37
TAC_W2_1_Bulk	5989686	2762874	46.13	1494279	24.95	1732533	28.93	72083	2452315	1	238475	36.2	32.09
TAC_W2_2_1	6737984	3340955	49.58	1135859	16.86	2261170	33.56	1012543	2013906	16	314490	36.55	35.87
TAC_W2_2_2	7607926	3690761	48.51	1367594	17.98	2549571	33.51	906276	2435705	4	348776	36.73	35.49
TAC_W2_2_3	6834940	3170266	46.38	1234227	18.06	2430447	35.56	974185	1967363	4	228714	36.74	35.64
TAC_W2_2_4	6071306	2672773	44.02	973654	16.04	2424879	39.94	1237684	1198042	9	237038	36.7	35.72
TAC_W2_2_5	6977306	2974656	42.63	930692	13.34	3071958	44.03	1433487	1273924	2	267243	36.85	36.33
TAC_W2_2_6	4846610	2167267	44.72	798406	16.47	1880937	38.81	772836	1298331	0	96100	36.84	35.73
TAC_W2_2_7	5768194	2880090	49.93	1077457	18.68	1810647	31.39	641276	1999516	3	239295	36.61	35.4
TAC_W2_2_8	6257160	2387447	38.16	699270	11.18	3170443	50.67	2086385	104749	11	196302	36.7	35.4
TAC_W2_2_9	6098088	3018070	49.49	1119439	18.36	1960579	32.15	732324	2080879	3	204864	36.65	34.79
TAC_W2_2_10	6291690	2335419	37.12	838700	13.33	3117571	49.55	1769524	392466	0	173429	36.79	34.82
TAC_W2_2_11	6581966	3028707	46.02	1110607	16.87	2442652	37.11	979165	1877789	0	171753	36.81	35.07
TAC_W2_2_12	5896584	2245933	38.09	681769	11.56	2968882	50.35	1753584	317841	1	174507	36.85	35.61
TAC_W2_2_13	5748922	2608821	45.38	951820	16.56	2188281	38.06	981812	1486130	1	140878	36.9	35.16
TAC_W2_2_14	5784080	2612965	45.18	855157	14.78	2315958	40.04	1109074	1321781	2	182108	36.72	34.89
TAC_W2_2_15	6123108	2771757	45.27	952832	15.56	2398519	39.17	1151419	1406806	4	213528	36.87	35.66
TAC_W2_2_16	7035054	2503998	35.59	790705	11.24	3740351	53.17	2409387	33433	0	61178	37.08	36.56
TAC_W2_2_17	6946118	2554955	36.78	841556	12.12	3549607	51.1	2178337	195456	1	181161	37.06	36.23
TAC_W2_2_18	5707886	2825689	49.51	1038496	18.19	1843701	32.3	668502	1987627	1	169559	36.95	35.71
TAC_W2_2_19	8123964	2913787	35.87	777460	9.57	4432717	54.56	2817691	38246	1	57849	37.13	36.52
TAC_W2_2_20	6605864	2454935	37.16	716078	10.84	3434851	52	2126128	176223	0	152584	37.2	36.5
TAC_W2_2_21	7139572	2881879	40.36	930636	13.03	3327057	46.6	1853399	774706	2	253772	36.89	36
TAC_W2_2_22	6011352	2480613	41.27	869651	14.47	2661088	44.27	1436228	836810	4	207571	36.56	35.09
TAC_W2_2_23	6282962	2914472	46.39	1035354	16.48	2333136	37.13	1033308	1725906	0	155258	36.71	35.31
TAC_W2_2_24	6364654	2242385	35.23	914854	14.37	3207415	50.39	1768242	293254	2	180887	36.63	35.3
TAC_W2_2_25	5981788	2117494	35.4	698277	11.67	3166017	52.93	1898766	84383	0	134345	36.77	34.95
TAC_W2_2_26	7166494	2375642	33.15	920422	12.84	3870430	54.01	2277704	47231	1	50706	36.7	35.31
TAC_W2_2_27	6564540	2643977	40.28	871296	13.27	3049267	46.45	1678119	715568	2	250288	36.76	35.55
TAC_W2_2_28	5352422	2497785	46.67	873471	16.32	1981166	37.01	869648	1428479	2	199656	36.9	35.42
TAC_W2_2_29	6568852	2344011	35.68	868303	13.22	3356538	51.1	2061654	177812	0	104545	36.57	35.53
TAC_W2_2_30	5150348	1835102	35.63	627740	12.19	2687506	52.18	1721007	46905	1	67189	36.68	35.95
TAC_W2_2_31	6552592	2588261	39.5	884750	13.5	3079581	47	1818158	563491	9	206603	36.75	35.8
TAC_W2_2_32	7123026	2481849	34.84	678636	9.53	3962541	55.63	2433217	21480	0	27152	37.03	35.99
TAC_W2_2_33	6342162	2976553	46.93	1096340	17.29	2269269	35.78	956168	1840854	2	179529	36.84	34.92
TAC_W2_2_34	5863044	2117348	36.11	531563	9.07	3214133	54.82	2093395	5581	0	18372	37.16	36.25
TAC_W2_2_35	4281568	1545679	36.1	416398	9.73	2319491	54.17	1415850	44499	0	85330	36.89	35.94
TAC_W2_2_36	6078580	2135372	35.13	719295	11.83	3223913	53.04	2025864	57624	0	51884	36.68	35.41
TAC_W2_2_37	6599580	2332467	35.34	864194	13.09	3402919	51.56	2135513	121902	2	75050	36.88	35.33
TAC_W2_2_38	6679518	2277498	34.1	825837	12.36	3576183	53.54	2206346	23985	0	47167	36.87	35.22
TAC_W2_2_39	6356826	2216187	34.86	756440	11.9	3384199	53.24	2080364	55796	0	80027	37	34.86
TAC_W2_2_Bulk	5545658	2548319	45.95	883030	15.92	2114309	38.13	904729	1486366	3	157221	36.9	34.38
TAC_W4_1_1	7606360	3262725	42.89	2198420	28.9	2145215	28.2	761506	2333721	0	167498	36.82	34.87
TAC_W4_1_2	8182128	3244100	39.65	2840401	34.71	2097627	25.64	937973	2084933	0	221194	36.71	34.57
TAC_W4_1_3	6938222	2523495	36.37	2401602	34.61	2013125	29.01	813277	1563012	0	147206	36.92	34.33
TAC_W4_1_4	12404726	4810585	38.78	3783024	30.5	3811117	30.72	1538972	2939774	5	331834	36.9	34.93
TAC_W4_1_5	8240540	3021722	36.67	3046418	36.97	2172400	26.36	744267	2096668	0	180787	36.65	34.57
TAC_W4_1_6	5795290	2132406	36.8	2015075	34.77	1647809	28.43	709098	1270339	1	152968	36.54	34.69
TAC_W4_1_7	7386626	2935982	39.75	2530828	34.26	1919816	25.99	772347	1992076	0	171559	36.74	34.9
TAC_W4_1_8	7060852	2740943	38.82	2409739	34.13	1910170	27.05	682193	1895320	1	163429	36.84	34.91
TAC_W4_1_9	8582558	3036594	35.38	3027328	35.27	2518636	29.35	922778	1901396	0	212420	36.6	34.1
TAC_W4_1_10	7191650	2791979	38.82	2288922	31.83	2110749	29.35	796573	1801960	1	193445	36.76	34.84
TAC_W4_1_11	9857268	3772566	38.27	3413026	34.62	2671676	27.1	1103108	2424347	0	245111	36.71	34.98
TAC_W4_1_12	7888590	3238417	41.05	2160417	27.39	2489756	31.56	970219	2025583	0	242615	36.9	35.18
TAC_W4_1_13	6257954	2610336	41.71	1777930	28.41	1869688	29.88	735101	1706513	0	168722	36.75	35.04
TAC_W4_1_14	7280916	2985066	41	2377519	32.65	1918331	26.35	814372	1979998	0	190696	36.86	34.6
TAC_W4_1_15	9221084	3541393	38.41	2067702	22.42	3611989	39.17	1697176	1640851	2	203364	37.16	35.51
TAC_W4_1_16	9460326	3715541	39.27	2792665	29.52	2952120	31.21	1270385	2190502	0	254654	36.86	34.97
TAC_W4_1_17	7018346	2828152	40.3	2043765	29.12	2146429	30.58	916474	1739038	0	172640	36.86	34.86
TAC_W4_1_18	4805656	1592270	33.13	1718981	35.77	1494405	31.1	695668	747900	1	148701	36.5	34.38
TAC_W4_1_19	5934296	2561347	43.16	1638910	27.62	1734039	29.22	609800	1803788	0	147759	36.91	34.94
TAC_W4_1_20	6063328	2481147	40.92	1640555	27.06	1941626	32.02	984814	1343853	2	152478	36.58	35.13
TAC_W4_1_21	9816500	3398798	34.62	3325942	33.88	3091760	31.5	1326268	1816766	36	255728	36.66	34.73
TAC_W4_1_22	5220554	2033008	38.94	1784156	34.18	1403390	26.88	607336	1273687	1	151984	36.56	33.82
TAC_W4_1_23	4606414	1673483	36.33	1355122	29.42	1577809	34.25	667692	895117	0	110674	36.73	34.95
TAC_W4_1_24	20910128	8425090	40.29	5646414	27	6838624	32.7	2670348	5273215	2	481525	36.67	34.5
TAC_W4_1_25	6357626	2233912	35.14	2359782	37.12	1763932	27.75	693130	1406658	0	134124	36.43	34.5
TAC_W4_1_26	9424440	4046469	42.94	2360100	25.04	3017871	32.02	1093170	2718735	0	234564	36.9	35.38
TAC_W4_1_27	6139706	2304314	37.53	1706706	27.8	2128686	34.67	948009	1228416	1	127888	36.85	35.19
TAC_W4_1_28	4409878	1699311	38.53	1552121	35.2	1158446	26.27	449099	1125670	2	124540	36.69	34.08
TAC_W4_1_29	5785976	2742781	47.4	1495564	25.85	1547631	26.75	498052	2049093	0	195636	36.77	34.83
TAC_W4_1_30	9177788	3549681	38.68	2343282	25.53	3284825	35.79	1288342	2034771	3	226565	36.8	35.1
TAC_W4_1_31	8075180	3569576	44.2	2239613	27.73	2265991	28.06	722539	2625492	1	221544	36.76	34.99
TAC_W4_1_32	5281978	1767792	33.47	1371892	25.97	2142294	40.56	972146	693960	0	101686	36.46	34.6
TAC_W4_1_33	8353584	3490724	41.79	1911740	22.89	2951120	35.33	1271355	2048265	0	171104	37.03	35.41
TAC_W4_1_34	5490620	1886032	34.35	1430040	26.05	2174548	39.6	943352	822014	3	120663	36.71	34.77
TAC_W4_1_35	5701384	2231375	39.14	1283406	22.51	2186603	38.35	883257	1242648	0	105470	37.1	34.87
TAC_W4_1_36	5463908	2192723	40.13	1306493	23.91	1964692	35.96	818188	1226690	0	147845	36.89	35.11
TAC_W4_1_Bulk	9747880	3907803	40.09	1288985	13.22	4551092	46.69	2093066	1650590	0	164147	37.53	36.54
TAC_W4_2_1	6021422	1964887	32.63	2216661	36.81	1839874	30.56	841999	987984	0	134904	36.53	34.94
TAC_W4_2_2	7526558	2582436	34.31	2626458	34.9	2317664	30.79	922414	1476059	2	183961	36.67	34.93
TAC_W4_2_3	4698186	1653491	35.19	1658773	35.31	1385922	29.5	557339	974237	2	121913	36.51	34.6
TAC_W4_2_4	5119444	1664399	32.51	1899065	37.1	1555980	30.39	690511	867687	1	106200	36.76	34.45
TAC_W4_2_5	4704520	1456759	30.97	1818470	38.65	1429291	30.38	614444	728328	3	113984	36.53	34.71
TAC_W4_2_6	6955262	2160941	31.07	2409953	34.65	2384368	34.28	1089555	947787	0	123599	36.49	34.82
TAC_W4_2_7	4749202	1678950	35.35	1320306	27.8	1749946	36.85	813811	794290	0	70849	36.75	35.18
TAC_W4_2_8	5382262	1621147	30.12	2022307	37.57	1738808	32.31	843591	661099	2	116455	36.26	34.39
TAC_W4_2_9	6166968	1609691	26.1	2817336	45.68	1739941	28.21	730076	798234	0	81381	36.06	33.76
TAC_W4_2_10	5217354	1808224	34.66	1678174	32.17	1730956	33.18	751245	931044	1	125934	36.57	34.62
TAC_W4_2_11	4623908	1683999	36.42	1678275	36.3	1261634	27.29	414850	1136548	1	132600	36.22	33.9
TAC_W4_2_12	6426682	2248599	34.99	1949557	30.34	2228526	34.68	1039125	1063970	0	145504	36.54	34.67
TAC_W4_2_13	5305424	1584858	29.87	1954804	36.85	1765762	33.28	835942	643274	1	105641	36.36	34.43
TAC_W4_2_14	5644502	1950531	34.56	1441060	25.53	2252911	39.91	1091480	752991	0	106060	36.8	35.15
TAC_W4_2_15	5847652	1976928	33.81	1817531	31.08	2053193	35.11	911982	927488	0	137458	36.22	34.28
TAC_W4_2_16	7292054	2387678	32.74	2101489	28.82	2802887	38.44	1317959	916973	1	152745	36.84	35.19
TAC_W4_2_17	11573290	3947086	34.11	4640341	40.1	2985863	25.8	1403042	2265633	1	278410	36.66	34.84
TAC_W4_2_18	9211848	3328384	36.13	2635541	28.61	3247923	35.26	1497331	1624804	5	206244	36.87	35.17
TAC_W4_2_19	11974754	4406951	36.8	3711414	30.99	3856389	32.2	2023976	2117052	4	265919	36.89	34.7
TAC_W4_2_20	6922304	2361915	34.12	1977333	28.56	2583056	37.31	1310228	926993	1	124693	36.9	35.3
TAC_W4_2_21	6757734	2681782	39.68	1797347	26.6	2278605	33.72	1082573	1439721	0	159488	37.02	35.59
TAC_W4_2_22	5273204	1473316	27.94	1859904	35.27	1939984	36.79	937405	451224	0	84687	36.17	34.24
TAC_W4_2_23	4724232	1787752	37.84	1006878	21.31	1929602	40.84	947929	762290	1	77532	36.79	35.09
TAC_W4_2_24	5211716	2013735	38.64	1383442	26.54	1814539	34.82	804919	1079128	0	129688	36.63	34.84
TAC_W4_2_25	7040154	2917544	41.44	2366811	33.62	1755799	24.94	599006	2188823	0	129715	36.34	34.03
TAC_W4_2_26	4932794	2059424	41.75	1084047	21.98	1789323	36.27	859300	1107380	0	92744	36.89	35.08
TAC_W4_2_27	4283004	1472790	34.39	1380111	32.22	1430103	33.39	627891	728889	1	116009	36.43	34.49
TAC_W4_2_28	5549480	2054973	37.03	1538095	27.72	1956412	35.25	879995	1035844	0	139134	36.55	34.62
TAC_W4_2_29	7692900	2852675	37.08	2281274	29.65	2558951	33.26	1083538	1540044	4	229089	36.44	34.58
TAC_W4_2_30	6977066	2573210	36.88	2028849	29.08	2375007	34.04	999880	1414651	1	158678	36.82	34.93
TAC_W4_2_31	4320630	1495508	34.61	1016433	23.53	1808689	41.86	847067	577788	1	70652	37.09	35.05
TAC_W4_2_32	12458142	4249574	34.11	3779137	30.33	4429431	35.55	2314317	1644522	8	290727	36.41	34.38
TAC_W4_2_33	4264494	1425122	33.42	1311110	30.74	1528262	35.84	806564	512245	3	106310	36.56	34.79
TAC_W4_2_34	4930080	1774944	36	1330885	27	1824251	37	822197	826858	2	125887	36.42	34.49
TAC_W4_2_35	5527898	1769192	32	1680027	30.39	2078679	37.6	944480	731411	1	93300	36.65	35.1
TAC_W4_2_36	5929236	1636763	27.6	2203959	37.17	2088514	35.22	999745	545839	3	91176	36.47	34.32
TAC_W4_2_37	10088426	3096609	30.69	2964109	29.38	4027708	39.92	2068383	867265	3	160958	36.67	34.63
TAC_W4_2_Bulk	6476778	2301093	35.53	1139098	17.59	3036587	46.88	1495747	669195	1	136150	37.13	35.73
TAC_W8_1_1	6208854	2775434	44.7	1670508	26.91	1762912	28.39	314418	2243026	6	217984	35.8	32.81
TAC_W8_1_2	6199928	2875127	46.37	963650	15.54	2361151	38.08	970726	1791721	1	112679	36.8	34.17
TAC_W8_1_3	6401768	3277480	51.2	1404849	21.94	1719439	26.86	277764	2812253	6	187457	36.48	33.42
TAC_W8_1_4	7006510	3144137	44.87	1188456	16.96	2673917	38.16	999477	1934958	8	209694	36.77	32.97
TAC_W8_1_5	7296452	3185632	43.66	1158942	15.88	2951878	40.46	1135258	1857805	1	192568	36.75	33.9
TAC_W8_1_6	7807362	3274894	41.95	1041811	13.34	3490657	44.71	1601123	1461995	3	211773	36.83	34.45
TAC_W8_1_7	7015056	3124620	44.54	1039063	14.81	2851373	40.65	1169475	1750707	4	204434	36.9	34.46
TAC_W8_1_8	7284454	2648584	36.36	771885	10.6	3863985	53.04	2087007	401551	3	160023	36.7	34.52
TAC_W8_1_9	6362458	2613686	41.08	783830	12.32	2964942	46.6	1497698	919295	1	196692	36.61	34.07
TAC_W8_1_10	6518924	2996068	45.96	1034061	15.86	2488795	38.18	1076455	1740459	1	179153	36.74	34.45
TAC_W8_1_11	6888846	3017414	43.8	988367	14.35	2883065	41.85	1241229	1584803	0	191382	36.8	34.33
TAC_W8_1_12	7754124	3335753	43.02	1184444	15.28	3233927	41.71	1405662	1756348	5	173738	36.78	33.41
TAC_W8_1_13	7437394	3181603	42.78	1004271	13.5	3251520	43.72	1599193	1325746	4	256660	36.77	34.39
TAC_W8_1_14	5435626	2587568	47.6	1261681	23.21	1586377	29.18	380645	2018235	6	188682	36.26	33.88
TAC_W8_1_15	6768030	3255343	48.1	1622902	23.98	1889785	27.92	138196	2864077	11	253059	36.43	34.04
TAC_W8_1_16	6985582	3059864	43.8	974174	13.95	2951544	42.25	1387556	1414933	5	257370	36.65	34.36
TAC_W8_1_17	5879908	2387725	40.61	768231	13.07	2723952	46.33	1444241	760210	1	183273	36.82	32.32
TAC_W8_1_18	6013922	2699805	44.89	967085	16.08	2347032	39.03	1026642	1505920	5	167238	36.85	32.96
TAC_W8_1_19	6371606	2829096	44.4	1619321	25.41	1923189	30.18	333960	2157989	25	337122	36.21	31.99
TAC_W8_1_20	6313580	2415092	38.25	798088	12.64	3100400	49.11	1567548	652198	2	195344	37	32.38
TAC_W8_1_21	7116046	2901345	40.77	911777	12.81	3302924	46.42	1588516	1045588	3	267238	36.92	33.32
TAC_W8_1_22	6304194	2671135	42.37	875178	13.88	2757881	43.75	1278553	1229297	1	163284	36.91	33.22
TAC_W8_1_23	7077542	2848357	40.25	871315	12.31	3357870	47.44	1654476	948042	4	245835	37.1	33.84
TAC_W8_1_24	7503948	3818545	50.89	1816545	24.21	1868858	24.9	139809	3374443	8	304285	36.28	32.25
TAC_W8_1_25	6864346	3218417	46.89	1110887	16.18	2535042	36.93	997548	2014681	5	206183	36.39	35.2
TAC_W8_1_26	9985790	4214557	42.21	1229996	12.32	4541237	45.48	2321338	1624693	2	268524	36.87	36.02
TAC_W8_1_27	7879538	3176095	40.31	2068435	26.25	2635008	33.44	560984	2212241	7	402863	35.99	34.5
TAC_W8_1_28	8758484	3585961	40.94	1075162	12.28	4097361	46.78	2037320	1314748	2	233891	36.88	35.35
TAC_W8_1_29	6428226	2763595	42.99	845554	13.15	2819077	43.85	1281679	1270337	1	211578	36.73	35.81
TAC_W8_1_30	8946662	3109482	34.76	720056	8.05	5117124	57.2	2920732	96081	0	92669	36.99	36.35
TAC_W8_1_31	13249524	4850952	36.61	1243719	9.39	7154853	54	4212835	382922	2	255193	36.8	35.83
TAC_W8_1_32	5390006	1681628	31.2	982556	18.23	2725822	50.57	1580102	53462	1	48063	36.44	35.26
TAC_W8_1_33	9758918	3781570	38.75	925141	9.48	5052207	51.77	2963762	558350	2	259456	36.83	36.16
TAC_W8_1_34	6499754	2322824	35.74	572322	8.81	3604608	55.46	2050337	169404	1	103082	36.76	36.02
TAC_W8_1_35	4921598	1549099	31.48	1973630	40.1	1398869	28.42	367430	950456	8	231205	35.3	33.32
TAC_W8_1_36	7050440	2473250	35.08	597902	8.48	3979288	56.44	2284242	103709	3	85296	37.01	36.5
TAC_W8_1_37	6149774	2391671	38.89	1443085	23.47	2315018	37.64	796590	1341696	15	253370	36.25	34.59
TAC_W8_1_38	5928188	2536789	42.79	698660	11.79	2692739	45.42	1385431	1020354	0	131004	36.89	36.1
TAC_W8_1_39	5806000	2528064	43.54	765295	13.18	2512641	43.28	1194032	1197655	1	136376	36.89	36.2
TAC_W8_1_40	5951910	2568832	43.16	1554306	26.11	1828772	30.73	467176	1886976	27	214653	36.21	35.09
TAC_W8_1_41	7287582	2682954	36.82	792468	10.87	3812160	52.31	2241922	288655	2	152375	36.84	36.35
TAC_W8_1_42	6212134	2035008	32.76	1468288	23.64	2708838	43.61	1386439	295463	67	353039	35.92	34.12
TAC_W8_1_43	5527982	2145033	38.8	565311	10.23	2817638	50.97	1546962	469485	1	128585	37.02	35.97
TAC_W8_1_44	5305338	2331719	43.95	751953	14.17	2221666	41.88	1012626	1214795	4	104294	36.9	35.5
TAC_W8_1_Bulk	6881244	2695100	39.17	648469	9.42	3537675	51.41	2431488	213033	4	50575	36.83	35.47
TAC_W8_2_1	5370260	1902381	35.42	671673	12.51	2796206	52.07	1545768	279806	3	76804	36.35	35.35
TAC_W8_2_2	5751838	2173667	37.79	787547	13.69	2790624	48.52	1412357	622192	6	139112	36.6	35.64
TAC_W8_2_3	4755700	1407651	29.6	1788574	37.61	1559475	32.79	586005	363346	4	458296	35.19	31.58
TAC_W8_2_4	5719362	2175692	38.04	768007	13.43	2775663	48.53	1472207	576441	6	127038	36.67	35.89
TAC_W8_2_5	5653154	2433277	43.04	831510	14.71	2388367	42.25	1041239	1230238	6	161794	36.62	34.96
TAC_W8_2_6	5436838	2194525	40.36	744856	13.7	2497457	45.94	1376625	679196	2	138702	36.61	35.69
TAC_W8_2_7	6330774	2467310	38.97	781560	12.35	3081904	48.68	1896025	435704	9	135572	36.63	35.9
TAC_W8_2_8	5789338	2681195	46.31	904684	15.63	2203459	38.06	947468	1599742	0	133985	36.75	35.53
TAC_W8_2_9	4803522	1757112	36.58	572348	11.92	2474062	51.51	1339416	338831	3	78862	36.56	35.7
TAC_W8_2_10	4961900	1934026	38.98	727761	14.67	2300113	46.36	1228176	571259	5	134586	36.49	34.51
TAC_W8_2_11	5220836	2252413	43.14	756074	14.48	2212349	42.38	1101336	1009490	3	141584	36.58	34.55
TAC_W8_2_12	4159346	872915	20.99	1844037	44.33	1442394	34.68	513941	152020	4	206950	35.06	30.94
TAC_W8_2_13	6464142	2170052	33.57	734873	11.37	3559217	55.06	1942954	129096	2	98000	36.76	35.21
TAC_W8_2_14	6355462	2233945	35.15	861033	13.55	3260484	51.3	1721770	372881	10	139284	36.69	34.27
TAC_W8_2_15	3494104	1263928	36.17	473659	13.56	1756517	50.27	873531	312604	0	77793	36.69	35.11
TAC_W8_2_16	5544076	1970475	35.54	737729	13.31	2835872	51.15	1510148	339452	7	120868	36.67	35.22
TAC_W8_2_17	6169652	2141457	34.71	781259	12.66	3246936	52.63	1845218	188081	5	108153	36.8	35.35
TAC_W8_2_18	6812822	2806441	41.19	961925	14.12	3044456	44.69	1366567	1319203	4	120667	36.65	34.94
TAC_W8_2_19	5759746	1954918	33.94	626345	10.87	3178483	55.18	1667879	223365	3	63671	36.88	36.04
TAC_W8_2_20	6533694	2722738	41.67	836644	12.81	2974312	45.52	1468558	1155760	2	98418	36.94	36.06
TAC_W8_2_21	4686804	1053174	22.47	1991839	42.5	1641791	35.03	538131	341953	0	173090	35.03	30.78
TAC_W8_2_22	5413422	1966474	36.33	610373	11.28	2836575	52.4	1519347	357260	12	89855	36.98	36.25
TAC_W8_2_23	5628168	2053595	36.49	709792	12.61	2864781	50.9	1363737	582086	4	107768	36.96	35.57
TAC_W8_2_24	6697036	2817494	42.07	874680	13.06	3004862	44.87	1390986	1267310	7	159191	36.92	36.07
TAC_W8_2_25	6689750	2493443	37.27	858742	12.84	3337565	49.89	1637205	700676	2	155560	36.85	36.07
TAC_W8_2_26	8054200	2690804	33.41	1042809	12.95	4320587	53.64	2330645	230906	10	129243	36.97	36.51
TAC_W8_2_27	8507630	3159498	37.14	984511	11.57	4363621	51.29	2380421	622818	4	156255	36.85	36.16
TAC_W8_2_28	5699162	2402781	42.16	739242	12.97	2557139	44.87	1551259	767829	3	83690	36.46	33.87
TAC_W8_2_29	5634360	2068833	36.72	608829	10.81	2956698	52.48	1586593	366497	3	115740	36.74	35.19
TAC_W8_2_30	6220126	2174089	34.95	668385	10.75	3377652	54.3	1902181	190590	3	81315	36.8	35.29
TAC_W8_2_31	6216420	2526213	40.64	893904	14.38	2796303	44.98	1147147	1236487	1	142578	36.72	33.97
TAC_W8_2_32	6338086	2410709	38.04	793504	12.52	3133873	49.45	1531903	779507	1	99298	36.75	35.18
TAC_W8_2_33	5954934	1944422	32.65	732725	12.3	3277787	55.04	1593280	263693	3	87446	36.69	35.14
TAC_W8_2_34	5582348	2250300	40.31	776473	13.91	2555575	45.78	1271493	793628	6	185173	36.79	35.1
TAC_W8_2_35	7392556	2570110	34.77	786429	10.64	4036017	54.6	2316504	154234	8	99364	36.61	34.98
TAC_W8_2_36	5475716	1899936	34.7	583754	10.66	2992026	54.64	1621274	208697	1	69964	36.66	35.46
TAC_W8_2_37	5845054	2155712	36.88	709345	12.14	2979997	50.98	1488298	552481	5	114928	36.8	35.83
TAC_W8_2_38	6091994	2203596	36.17	835043	13.71	3053355	50.12	1580817	490088	6	132685	36.73	35.53
TAC_W8_2_39	6300600	2239575	35.55	753729	11.96	3307296	52.49	1583357	531057	6	125155	36.9	35.26
TAC_W8_2_40	6445152	2208901	34.27	767375	11.91	3468876	53.82	1741091	359166	3	108641	36.85	35.96
TAC_W8_2_41	6719510	2376192	35.36	975173	14.51	3368145	50.12	1763550	429478	13	183151	36.68	35.81
TAC_W8_2_42	6001734	2405095	40.07	755210	12.58	2841429	47.34	1456042	831531	7	117515	36.95	35.98
TAC_W8_2_43	6095628	2388704	39.19	755527	12.39	2951397	48.42	1681803	585895	1	121005	36.7	35.5
TAC_W8_2_Bulk	5850894	1989604	34.01	1009763	17.26	2851527	48.74	1434232	408703	1	146668	36.55	33.75
Morphology_TAC_W1_1	10985920	5337235	48.58	2044007	18.61	3604678	32.81	1436675	3462435	3	438122	37.97	37.67
Morphology_TAC_W1_2	6182452	2234035	36.14	1160003	18.76	2788414	45.1	1508211	485695	1	240128	37.9	37.4
Morphology_TAC_W1_3	6070186	2874713	47.36	1125935	18.55	2069538	34.09	759369	1853557	0	261787	38.02	37.7
Morphology_TAC_W1_4	5379378	2370713	44.07	899345	16.72	2109320	39.21	958130	1202310	3	210270	37.99	37.7
Morphology_TAC_W1_5	4048360	1060517	26.2	1398810	34.55	1589033	39.25	988967	22226	0	49324	36.75	35.49
Morphology_TAC_W1_6	4828386	1381530	28.61	1306471	27.06	2140385	44.33	1159439	118837	2	103252	37.52	36.65
Morphology_TAC_W1_7	7145872	3081764	43.13	1317112	18.43	2746996	38.44	1145303	1633742	1	302718	38.04	37.66
Morphology_TAC_W1_8	6575518	2929617	44.55	1246916	18.96	2398985	36.48	942832	1744304	4	242477	38.11	37.69
Morphology_TAC_W1_9	5151204	2168749	42.1	1020306	19.81	1962149	38.09	831097	1101842	1	235809	38	37.5
Morphology_TAC_W1_10	6908194	2604464	37.7	1884417	27.28	2419313	35.02	683863	1475850	8	444743	37.69	37.02
Morphology_TAC_W1_11	7374028	2759301	37.42	1408400	19.1	3206327	43.48	1532499	875517	11	351274	37.94	37.38
Morphology_TAC_W1_12	6826100	3093233	45.31	1228971	18	2503896	36.68	916511	1872841	6	303875	38.08	37.77
Morphology_TAC_W1_13	7029100	2991008	42.55	1410042	20.06	2628050	37.39	996005	1625595	4	369404	38.02	37.66
Morphology_TAC_W1_14	4484966	1892546	42.2	952702	21.24	1639718	36.56	695434	995249	4	201859	37.91	37.36
Morphology_TAC_W1_15	7729374	3631278	46.98	1503602	19.45	2594494	33.57	886050	2438810	1	306417	37.96	37.37
Morphology_TAC_W1_16	6824708	3379511	49.52	1324749	19.41	2120448	31.07	620619	2449137	3	309752	38.01	37.46
Morphology_TAC_W1_17	6344792	2750322	43.35	1286733	20.28	2307737	36.37	935086	1544863	4	270369	37.92	37.29
Morphology_TAC_W1_18	5833362	2661950	45.63	1119365	19.19	2052047	35.18	825658	1577946	4	258342	37.95	37.47
Morphology_TAC_W1_19	5289884	2676961	50.61	1029878	19.47	1583045	29.93	458739	2000969	0	217253	38.1	37.6
Morphology_TAC_W1_20	6996898	3098268	44.28	1259363	18	2639267	37.72	1087305	1780361	1	230601	38.02	37.51
Morphology_TAC_W1_21	5004990	1538095	30.73	1989434	39.75	1477461	29.52	459896	728573	11	349615	36.96	35.8
Morphology_TAC_W1_22	7393012	3423991	46.31	1425845	19.29	2543176	34.4	878678	2225578	2	319733	38.03	37.59
Morphology_TAC_W1_23	6469990	2925925	45.22	1347750	20.83	2196315	33.95	773642	1833876	2	318405	37.94	37.46
Morphology_TAC_W1_24	6128362	2465024	40.22	1068154	17.43	2595184	42.35	1246875	914233	4	303912	37.85	37.39
Morphology_TAC_W1_25	6158402	2523884	40.98	1140287	18.52	2494231	40.5	1108512	1215185	3	200184	37.97	37.53
Morphology_TAC_W1_26	7991514	3741961	46.82	1648653	20.63	2600900	32.55	872702	2535539	1	333719	37.97	37.46
Morphology_TAC_W1_27	6557658	3025802	46.14	1206687	18.4	2325169	35.46	896656	1910152	1	218993	38.05	37.62
Morphology_TAC_W1_28	9030874	4309501	47.72	1666843	18.46	3054530	33.82	1042868	2812242	3	454388	38.11	37.64
Morphology_TAC_W1_29	6050136	2691478	44.49	1231023	20.35	2127635	35.17	898022	1504661	4	288791	37.91	37.47
Morphology_TAC_W1_30	5243836	2094233	39.94	779378	14.86	2370225	45.2	1222625	721033	1	150574	38.13	37.78
Morphology_TAC_W1_31	7483928	3422303	45.73	1552871	20.75	2508754	33.52	842759	2279238	3	300303	37.95	37.44
Morphology_TAC_W1_32	7286558	3131654	42.98	1333142	18.3	2821762	38.73	1167462	1766027	1	198164	38.05	37.61
Morphology_TAC_W1_33	6890168	2716705	39.43	1369080	19.87	2804383	40.7	1317414	1065880	7	333404	37.94	37.4
Morphology_TAC_W1_34	6485362	3094224	47.71	1222536	18.85	2168602	33.44	783188	2020341	0	290695	37.94	37.33
Morphology_TAC_W1_35	7001522	2669250	38.12	1120155	16	3212117	45.88	1733154	725662	5	210429	38.07	37.65
Morphology_TAC_W1_36	8164114	3667211	44.92	1631657	19.99	2865246	35.1	1054104	2195281	4	417822	37.93	37.51
Morphology_TAC_W1_37	5797562	2406051	41.5	1263591	21.8	2127920	36.7	888018	1323419	5	194609	37.8	37.27
Morphology_TAC_W1_38	5774040	2153523	37.3	1249777	21.64	2370740	41.06	1103605	791729	1	258188	37.84	37.26
Morphology_TAC_W1_39	6179526	2757933	44.63	1155387	18.7	2266206	36.67	920097	1582424	1	255411	37.98	37.61
Morphology_TAC_W1_40	5106468	1626865	31.86	980865	19.21	2498738	48.93	1530938	27081	8	68838	37.75	37.18
Morphology_TAC_W1_41	4433256	1408980	31.78	989246	22.31	2035030	45.9	1028795	250306	0	129879	37.67	37.01
p53CKO_TAC_W2_1	6465168	2552236	39.48	1861097	28.79	2051835	31.74	356306	1893445	12	302473	34.38	33.65
p53CKO_TAC_W2_2	7356894	3005680	40.86	1261063	17.14	3090151	42	1597969	1262561	1	145149	35.7	35.03
p53CKO_TAC_W2_3	8284536	3472583	41.92	1356424	16.37	3455529	41.71	1613235	1658815	0	200533	35.83	35.19
p53CKO_TAC_W2_4	6715974	2668905	39.74	1147429	17.09	2899640	43.18	1663871	860044	2	144988	35.66	32.46
p53CKO_TAC_W2_5	8019722	3043282	37.95	1505398	18.77	3471042	43.28	1663927	1167690	4	211661	35.39	34.51
p53CKO_TAC_W2_6	5396918	1255127	23.26	2763168	51.2	1378623	25.54	177676	804947	7	272497	31.78	29.67
p53CKO_TAC_W2_7	5349230	1576653	29.47	2337030	43.69	1435547	26.84	227685	1110481	3	238484	33.03	31.48
p53CKO_TAC_W2_8	6137194	1604732	26.15	2974065	48.46	1558397	25.39	251076	1081177	3	272476	32.32	30.48
p53CKO_TAC_W2_9	6058450	2496681	41.21	2031524	33.53	1530245	25.26	100924	2117775	9	277973	34.06	32.72
p53CKO_TAC_W2_10	6111740	2466580	40.36	2000800	32.74	1644360	26.9	117141	2071248	5	278186	34.29	32.73
p53CKO_TAC_W2_11	6112076	2094356	34.27	2408807	39.41	1608913	26.32	211100	1627493	8	255755	33.8	32.16
p53CKO_TAC_W2_12	6394876	1711736	26.77	3048085	47.66	1635055	25.57	315256	1125365	3	271112	32.84	28.14
p53CKO_TAC_W2_13	5611464	72427	1.29	5332403	95.03	206634	3.68	2625	6782	0	63020	33.58	32.11
p53CKO_TAC_W2_14	5401484	1528180	28.29	2332604	43.18	1540700	28.52	210116	1050825	8	267231	32.96	31.05
p53CKO_TAC_W2_15	5338298	999773	18.73	3157711	59.15	1180814	22.12	109778	647342	6	242647	31.44	28.83
p53CKO_TAC_W2_16	5616720	1596155	28.42	2524525	44.95	1496040	26.64	240026	1101813	2	254314	32.8	30.87
p53CKO_TAC_W2_17	7116080	3054201	42.92	1344537	18.89	2717342	38.19	1084620	1759915	5	209661	35.77	35.15
p53CKO_TAC_W2_18	7099548	2573747	36.25	2371873	33.41	2153928	30.34	323749	1911977	12	338009	34.46	33
p53CKO_TAC_W2_19	5607886	1748342	31.18	2220566	39.6	1638978	29.23	195637	1261840	4	290861	34.05	32.26
p53CKO_TAC_W2_20	5981698	2097531	35.07	2119211	35.43	1764956	29.51	171881	1613493	13	312144	34.5	30.43
p53CKO_TAC_W2_21	6916786	2452289	35.45	2208319	31.93	2256178	32.62	205850	1844415	13	402011	34.63	33.06
p53CKO_TAC_W2_22	6153156	2293451	37.27	2027590	32.95	1832115	29.78	200059	1817719	11	275662	34.56	33.28
p53CKO_TAC_W2_23	8636960	3677831	42.58	1507160	17.45	3451969	39.97	1308673	2132434	2	236722	36.12	35.49
p53CKO_TAC_W2_24	9135314	3433432	37.58	2503864	27.41	3198018	35.01	197838	2615171	21	620402	35.03	33.97
p53CKO_TAC_W2_25	5083460	1720889	33.85	1811077	35.63	1551494	30.52	120724	1319148	12	281005	33.71	32.31
p53CKO_TAC_W2_26	5474242	1680293	30.69	2175389	39.74	1618560	29.57	147240	1233874	8	299171	33.39	31.65
p53CKO_TAC_W2_27	5905964	2231023	37.78	1973702	33.42	1701239	28.81	220970	1736073	7	273973	34.28	32.86
p53CKO_TAC_W2_28	5911338	1423765	24.09	2996228	50.69	1491345	25.23	154402	989658	12	279693	32.59	27.7
p53CKO_TAC_W2_29	5315698	1564112	29.42	2288731	43.06	1462855	27.52	133134	1164442	8	266528	33.1	30.98
p53CKO_TAC_W2_30	5648744	2496635	44.2	1046264	18.52	2105845	37.28	985221	1265837	5	245572	35.58	34.77
p53CKO_TAC_W2_31	6225458	2590231	41.61	1924779	30.92	1710448	27.48	108390	2188274	7	293560	34.68	33.43
p53CKO_TAC_W2_32	4968692	1259874	25.36	2361988	47.54	1346830	27.11	104163	886790	12	268909	32.78	30.78
p53CKO_TAC_W2_33	4279996	1032724	24.13	2095685	48.96	1151587	26.91	65557	719800	3	247364	32.44	30.29
p53CKO_TAC_W2_34	5307200	1843756	34.74	1909943	35.99	1553501	29.27	116656	1433807	14	293279	34.11	32.52
p53CKO_TAC_W2_35	6290610	2427884	38.6	1924815	30.6	1937911	30.81	121045	1939071	10	367758	34.67	33.15
p53CKO_TAC_W2_36	5944700	2219528	37.34	2057427	34.61	1667745	28.05	150338	1768188	17	300985	34.53	30.25
p53CKO_TAC_W2_37	6254458	2642348	42.25	1866653	29.85	1745457	27.91	88349	2239203	9	314787	34.94	33.41
p53CKO_TAC_W2_38	4913410	2124119	43.23	1365494	27.79	1423797	28.98	51400	1822382	8	250329	35.04	33.68
p53CKO_TAC_W2_39	4892752	2149384	43.93	1048959	21.44	1694409	34.63	515801	1445568	2	188013	35.71	34.86
p53CKO_TAC_W2_40	4916078	2010828	40.9	1460803	29.71	1444447	29.38	69908	1674447	8	266465	34.67	33.29
p53CKO_TAC_W2_41	5155546	1816643	35.24	1916503	37.17	1422400	27.59	208384	1381569	6	226684	33.78	32.3
p53CKO_TAC_W2_42	4250378	1644994	38.7	1355154	31.88	1250230	29.41	156158	1287862	1	200973	34.68	33.09
p53CKO_TAC_W2_43	4633088	1898609	40.98	1387307	29.94	1347172	29.08	143923	1528315	9	226362	34.98	33.53
p53CKO_TAC_W2_44	5134844	2122890	41.34	1367694	26.64	1644260	32.02	210623	1645114	14	267139	35.39	31.2
p53CKO_TAC_W2_45	4610612	1746102	37.87	1438686	31.2	1425824	30.92	161442	1351048	8	233604	34.81	33.01
p53CKO_TAC_W2_46	4753048	1828618	38.47	1508511	31.74	1415919	29.79	191695	1414468	7	222448	34.66	33.09
p53CKO_TAC_W2_47	6043796	2110374	34.92	2221014	36.75	1712408	28.33	232688	1594405	4	283277	34.26	32.54
p53CKO_TAC_W2_48	5091448	2146673	42.16	1056619	20.75	1888156	37.08	657969	1251227	0	237477	35.6	34.66
WT_TAC_W2_1	8225918	2505786	30.46	3418740	41.56	2301392	27.98	254314	1839642	10	411820	33.13	31.34
WT_TAC_W2_2	9978260	4196418	42.06	2077624	20.82	3704218	37.12	1635494	2283308	6	277610	35.46	34.5
WT_TAC_W2_3	8590522	3291930	38.32	2517461	29.31	2781131	32.37	554011	2313186	9	424724	34.65	33.22
WT_TAC_W2_4	8118732	3289536	40.52	2403727	29.61	2425469	29.87	363327	2557524	7	368678	34.93	30.62
WT_TAC_W2_5	8811780	3737233	42.41	1711124	19.42	3363423	38.17	1335278	2109352	2	292601	35.66	34.54
WT_TAC_W2_6	9822162	4028760	41.02	1613303	16.43	4180099	42.56	1872272	1878536	5	277947	35.83	35.07
WT_TAC_W2_7	5891904	1798202	30.52	2685446	45.58	1408256	23.9	213516	1346036	3	238647	33.24	31.07
WT_TAC_W2_8	5688370	1706191	29.99	2317088	40.73	1665091	29.27	472923	1032381	5	200882	33.28	31.27
WT_TAC_W2_9	9290226	3929406	42.3	1545280	16.63	3815540	41.07	1683447	2000693	3	245263	35.68	35.29
WT_TAC_W2_10	8169754	3517417	43.05	1448824	17.73	3203513	39.21	1334744	1900155	7	282511	35.77	34.94
WT_TAC_W2_11	10114604	3987125	39.42	2095337	20.72	4032142	39.86	1766043	1963612	3	257467	35.55	34.74
WT_TAC_W2_12	8486952	3549950	41.83	1828566	21.55	3108436	36.63	923675	2320988	8	305279	35.57	31.81
WT_TAC_W2_13	8448932	3791154	44.87	1731099	20.49	2926679	34.64	1487192	2094522	5	209435	35.53	34.27
WT_TAC_W2_14	5206588	549412	10.55	3757238	72.16	899938	17.28	65914	267949	6	215543	30.1	26.99
WT_TAC_W2_15	5738162	1542016	26.87	2905624	50.64	1290522	22.49	158681	1151312	3	232020	32.49	30.3
WT_TAC_W2_16	7549784	3194643	42.31	1385475	18.35	2969666	39.33	1372345	1621007	3	201288	35.61	34.9
WT_TAC_W2_17	6743114	2107037	31.25	2539483	37.66	2096594	31.09	815527	1140918	0	150592	33.76	31.94
WT_TAC_W2_18	7462106	3019754	40.47	1320415	17.69	3121937	41.84	1392867	1429962	2	196923	35.85	34.95
WT_TAC_W2_19	5573654	2087729	37.46	1911368	34.29	1574557	28.25	284721	1587735	5	215268	34.34	32.58
WT_TAC_W2_20	7601408	3138657	41.29	1540375	20.26	2922376	38.45	1064590	1805575	10	268482	35.85	32.02
WT_TAC_W2_21	8003678	3398045	42.46	1677313	20.96	2928320	36.59	1084416	2078421	5	235203	35.59	34.24
WT_TAC_W2_22	7810350	3219961	41.23	1862769	23.85	2727620	34.92	876745	1886372	11	456833	35.33	34.12
WT_TAC_W2_23	6987126	2850444	40.8	1138063	16.29	2998619	42.92	1280960	1401120	1	168363	36.19	35.35
WT_TAC_W2_24	8842972	3801786	42.99	1728029	19.54	3313157	37.47	1472455	2015638	7	313686	35.62	34.53
WT_TAC_W2_25	5882256	2549458	43.34	978133	16.63	2354665	40.03	983424	1406503	3	159528	35.58	35.64
WT_TAC_W2_26	6900762	3221394	46.68	1804290	26.15	1875078	27.17	68834	2831198	8	321354	35.25	34.12
WT_TAC_W2_27	7678982	3652884	47.57	1608892	20.95	2417206	31.48	603858	2818780	2	230244	35.69	34.82
WT_TAC_W2_28	7537260	3186566	42.28	1391511	18.46	2959183	39.26	1312844	1701924	3	171795	35.86	32.4
WT_TAC_W2_29	5999000	2099537	35	2147649	35.8	1751814	29.2	474929	1403032	2	221574	34.02	32.16
WT_TAC_W2_30	6322140	2817050	44.56	1289345	20.39	2215745	35.05	810535	1779088	1	227426	35.61	34.8
WT_TAC_W2_31	7996966	3419666	42.76	1482366	18.54	3094934	38.7	1393594	1806554	2	219516	35.62	34.28
WT_TAC_W2_32	9868172	3922687	39.75	1444915	14.64	4500570	45.61	2590063	1147150	2	185472	35.82	35.29
WT_TAC_W2_33	8390040	3495259	41.66	1413647	16.85	3481134	41.49	1595741	1682252	3	217263	35.68	35.41
WT_TAC_W2_34	7635000	3158818	41.37	1237084	16.2	3239098	42.42	1596636	1372960	2	189220	35.98	35.27
WT_TAC_W2_35	8815388	4043064	45.86	1721719	19.53	3050605	34.61	1193608	2608583	3	240870	35.78	35.03
WT_TAC_W2_36	8757654	3835654	43.8	1886509	21.54	3035491	34.66	1073495	2440596	8	321555	35.77	32.27
WT_TAC_W2_37	8599768	3642334	42.35	1639836	19.07	3317598	38.58	1301769	2078400	2	262163	35.71	34.72
WT_TAC_W2_38	7300824	3297390	45.16	1815127	24.86	2188307	29.97	128900	2812691	10	355789	35.33	34.29
WT_TAC_W2_39	10230680	4398044	42.99	1756543	17.17	4076093	39.84	1843122	2263643	2	291277	35.98	35.35
WT_TAC_W2_40	7950806	3426736	43.1	1422443	17.89	3101627	39.01	1478913	1717516	1	230306	35.76	35.02
WT_TAC_W2_41	7276186	3143203	43.2	1265593	17.39	2867390	39.41	1248963	1565671	8	328561	35.63	35.24
WT_TAC_W2_42	7919328	3373281	42.6	1394146	17.6	3151901	39.8	1365321	1803317	5	204638	35.91	35.02
WT_TAC_W2_43	7073694	3187565	45.06	1420623	20.08	2465506	34.85	933250	1875842	4	378469	35.68	34.73
WT_TAC_W2_44	8770308	3622936	41.31	1435576	16.37	3711796	42.32	1864632	1536875	6	221423	36.08	32.65
WT_TAC_W2_45	6934022	2768160	39.92	1325203	19.11	2840659	40.97	1559825	1011164	0	197171	35.84	34.77
WT_TAC_W2_46	6349258	2847404	44.85	1624733	25.59	1877121	29.56	164381	2379605	6	303412	35.22	34
WT_TAC_W2_47	7652912	3284051	42.91	1386892	18.12	2981969	38.97	1473440	1586476	5	224130	35.89	35.18
WT_TAC_W2_48	8222236	3267570	39.74	1161027	14.12	3793639	46.14	2270781	846175	0	150614	35.85	35.28
