# Supplementary material for: Cardiomyocyte gene programs encoding morphological and functional signatures in cardiac hypertrophy and failure
Source: Nat Commun. 2018 Oct 30;9:4435. doi: 10.1038/s41467-018-06639-7 (PMC6207673; doi:10.1038/s41467-018-06639-7)
Supplement: Supplementary file 5 — Supplementary Data 2 [file 41467_2018_6639_MOESM5_ESM.xlsx]

## Sheet: Supplementary Data 2
sample name	total processed reads (library size)	total unique mapped reads	total unique mapped reads (%)	reads that failed to align	reads that failed to align (%)	multiple mapped reads	multiple mapped reads (%)	reads mapped to the mitochondrial genome (unique)	reads mapped to exonic regions (unique)	reads mapped to the ribosomal RNA	reads mapped to intronic and intergenic regions	Mean Quality Score (Read1)	Mean Quality Score (Read2)
DCM_1	5563700	1748437	31.43	1085706	19.51	2729557	49.06	1097410	243491	142	407394	38.04	37.48
DCM_2	5951536	1972581	33.14	1371341	23.04	2607614	43.81	995724	379058	265	597534	37.87	37.26
DCM_3	6148930	1879351	30.56	1426644	23.2	2842935	46.23	1165284	126782	262	587023	37.81	37.16
DCM_4	5913884	1834662	31.02	1290305	21.82	2788917	47.16	1124201	186289	132	524040	37.87	37.23
DCM_5	5721356	2319829	40.55	1165809	20.38	2235718	39.08	771080	785779	305	762665	38.12	37.59
DCM_6	5965418	2603951	43.65	1120176	18.78	2241291	37.57	770420	1067593	238	765700	38.07	37.6
DCM_7	5419112	1685095	31.1	1290472	23.81	2443545	45.09	1001825	153782	189	529299	37.85	37.22
DCM_8	5611368	2419549	43.12	1151743	20.53	2040076	36.36	671245	867990	193	880121	38.04	37.52
DCM_9	5423714	1770444	32.64	1587231	29.26	2066039	38.09	729902	165275	366	874901	37.65	36.93
DCM_10	5129472	1759100	34.29	1083738	21.13	2286634	44.58	906961	386321	211	465607	37.99	37.47
DCM_11	5371500	1925951	35.85	1235093	22.99	2210456	41.15	876877	549764	65	499245	37.89	37.27
DCM_12	5086278	1860614	36.58	1034047	20.33	2191617	43.09	829980	500089	139	530406	38.01	37.48
DCM_13	5484042	1790939	32.66	1226521	22.37	2466582	44.98	996930	240827	222	552960	37.93	37.3
DCM_14	5379454	1754447	32.61	1224671	22.77	2400336	44.62	967388	240228	214	546617	37.86	37.29
DCM_15	5557212	1948652	35.07	1446497	26.03	2162063	38.91	894274	181592	44	872742	37.79	37.17
DCM_16	5346672	2023627	37.85	1026982	19.21	2296063	42.94	890494	580126	152	552855	38.05	37.56
DCM_17	5549822	1683144	30.33	1078117	19.43	2788561	50.25	1155371	160746	84	366943	38.04	37.45
DCM_18	5858444	1935549	33.04	1166341	19.91	2756554	47.05	1146853	294701	159	493836	38.02	37.43
DCM_19	5527588	2218580	40.14	1092306	19.76	2216702	40.1	807217	792100	177	619086	38.09	37.57
DCM_20	4850296	2129435	43.9	879531	18.13	1841330	37.96	605109	918541	306	605479	38.23	37.72
DCM_21	5444796	2784568	51.14	1123363	20.63	1536865	28.23	367046	1484606	463	932453	38.21	37.7
DCM_22	5327212	2175669	40.84	1330779	24.98	1820764	34.18	564858	893036	397	717378	37.95	37.27
DCM_23	5194248	1443111	27.78	1484329	28.58	2266808	43.64	895011	87888	395	459817	37.58	36.75
DCM_24	5487856	1641936	29.92	1467568	26.74	2378352	43.34	936512	110969	94	594361	37.63	36.86
DCM_25	5240900	2229319	42.54	1302263	24.85	1709318	32.61	454826	487013	471	1287009	37.8	37.12
DCM_26	5087876	1939814	38.13	1860909	36.58	1287153	25.3	72597	95759	71	1771387	37.86	37.26
DCM_27	5490862	2777557	50.59	1012058	18.43	1701247	30.98	410022	1320810	462	1046263	38.28	37.81
DCM_28	5332996	2615174	49.04	989771	18.56	1728051	32.4	398095	1534467	460	682152	38.29	37.85
DCM_29	5313286	1861881	35.04	1200971	22.6	2250434	42.35	724676	181508	94	955603	38.09	37.57
DCM_30	5836120	2646788	45.35	1822127	31.22	1367205	23.43	299226	1133075	7	1214480	37.7	37.01
DCM_31	5187018	1966453	37.91	1936666	37.34	1283899	24.75	88774	71220	36	1806423	38.05	37.57
DCM_32	5513784	1904901	34.55	989692	17.95	2619191	47.5	988429	300835	294	615343	37.96	37.45
DCM_33	5473840	2012816	36.77	896867	16.38	2564157	46.84	939462	435145	390	637819	38.19	37.73
DCM_34	5134970	2038081	39.69	945945	18.42	2150944	41.89	701097	797733	337	538914	38.11	37.66
DCM_35	5529180	2050552	37.09	1142351	20.66	2336277	42.25	783768	555355	605	710824	38	37.45
DCM_36	4982642	2274989	45.66	881063	17.68	1826590	36.66	534026	1055847	439	684677	38.18	37.73
DCM_37	5596404	2082814	37.22	924935	16.53	2588655	46.26	930497	685255	310	466752	38.17	37.69
DCM_38	5265862	2425997	46.07	852012	16.18	1987853	37.75	574039	1215592	425	635941	38.27	37.88
DCM_39	4906320	2326480	47.42	793689	16.18	1786151	36.41	540718	1235000	287	550475	38.3	37.93
DCM_40	5126082	2280746	44.49	905907	17.67	1939429	37.83	567430	926222	524	786570	38.2	37.8
DCM_41	5494130	2689873	48.96	1046009	19.04	1758248	32	415627	1403891	417	869938	38.32	37.89
DCM_42	5108970	2444789	47.85	886126	17.34	1778055	34.8	490648	1464616	196	489329	38.33	37.97
DCM_43	5473958	2218265	40.52	1039004	18.98	2216689	40.5	735478	783467	467	698853	38.12	37.64
DCM_44	5510720	2472520	44.87	1078021	19.56	1960179	35.57	588321	900385	536	983278	38.15	37.69
DCM_45	5277928	2476925	46.93	1008406	19.11	1792597	33.96	483849	1027541	283	965252	38.22	37.79
DCM_46	5207484	2367877	45.47	1048593	20.14	1791014	34.39	442520	1088358	562	836437	38.21	37.8
DCM_47	5540282	2132754	38.5	1178688	21.27	2228840	40.23	761473	513067	375	857839	38.04	37.54
DCM_48	5231758	2077129	39.7	969819	18.54	2184810	41.76	756694	506246	200	813989	38.07	37.61
DCM_49	5668882	1868122	32.95	1758974	31.03	2041786	36.02	604489	149726	93	1113814	37.39	36.55
DCM_50	5672308	1965383	34.65	1575018	27.77	2131907	37.58	666285	187518	90	1111490	37.56	36.86
DCM_51	5378258	1999536	37.18	1469436	27.32	1909286	35.5	560349	359413	896	1078878	37.73	37.01
DCM_52	6705070	3681357	54.9	1394548	20.8	1629165	24.3	289195	2313606	108	1078448	38.17	37.8
DCM_53	5475602	2713356	49.55	1200695	21.93	1561551	28.52	327009	1419504	201	966642	38.03	37.17
DCM_54	5566604	2614557	46.97	2063603	37.07	888444	15.96	82171	538043	310	1994033	37.49	36.83
DCM_55	5256210	1790188	34.06	1733176	32.97	1732846	32.97	511088	122594	280	1156226	37.29	36.46
DCM_56	5032800	1263183	25.1	2628762	52.23	1140855	22.67	219426	104025	74	939658	35.94	34.45
DCM_57	5148128	1505997	29.25	2069254	40.19	1572877	30.55	453599	89957	157	962284	36.87	35.7
DCM_58	5127944	2188755	42.68	994378	19.39	1944811	37.93	611922	756806	360	819667	38.11	37.67
DCM_59	5286028	1870220	35.38	1331757	25.19	2084051	39.43	671634	430492	620	767474	37.8	37.14
DCM_60	5191858	2157904	41.56	820356	15.8	2213598	42.64	741070	863316	575	552943	38.36	37.98
DCM_61	5326170	2770429	52.02	1051543	19.74	1504198	28.24	383357	1276636	261	1110175	38.23	37.82
DCM_62	5572372	2075875	37.25	1312339	23.55	2184158	39.2	685263	153944	141	1236527	37.93	37.42
DCM_63	4800360	2078407	43.3	989902	20.62	1732051	36.08	541319	771738	236	765114	38.08	37.63
DCM_64	5632184	2793649	49.6	1051188	18.66	1787347	31.73	437024	1510763	362	845500	38.2	37.76
DCM_65	4923410	2021821	41.07	1046896	21.26	1854693	37.67	557560	386493	232	1077536	38.04	37.45
DCM_66	4208588	1642729	39.03	905044	21.5	1660815	39.46	543908	170256	622	927943	38.02	37.46
DCM_67	4423496	1883531	42.58	1249137	28.24	1290828	29.18	384877	194855	114	1303685	37.78	37.15
DCM_68	4675884	1659480	35.49	1171571	25.06	1844833	39.45	613123	368309	458	677590	37.82	37.12
DCM_69	4727986	2127356	44.99	960419	20.31	1640211	34.69	469109	895157	259	762831	38.14	37.65
DCM_70	5084632	2227019	43.8	1863275	36.65	994338	19.56	142521	497544	10	1586944	37.54	36.74
DCM_71	5034598	2675404	53.14	918373	18.24	1440821	28.62	360505	1515708	139	799052	38.28	37.87
DCM_72	5385074	2276933	42.28	1192009	22.14	1916132	35.58	639473	666466	213	970781	37.96	37.4
DCM_73	5060002	2218846	43.85	1338232	26.45	1502924	29.7	434999	516560	18	1267269	37.82	37.3
DCM_74	4905108	2537593	51.73	1145132	23.35	1222383	24.92	283049	845062	131	1409351	37.98	37.54
DCM_75	5716320	2783793	48.7	1926296	33.7	1006231	17.6	106370	190004	16	2487403	37.52	36.91
DCM_76	5022964	2630252	52.36	936671	18.65	1456041	28.99	407212	1299517	201	923322	38.21	37.8
DCM_77	4656148	1986546	42.67	1545349	33.19	1124253	24.15	126517	76656	71	1783302	38.12	37.75
DCM_78	5671814	2576304	45.42	2079657	36.67	1015853	17.91	26700	92857	3	2456744	37.64	37.12
DCM_79	5272120	2516614	47.73	1287548	24.42	1467958	27.84	499057	259741	333	1757483	37.85	37.36
DCM_80	5221788	1959436	37.52	1082163	20.72	2180189	41.75	786071	269264	100	904001	37.89	37.37
DCM_81	4919906	2352239	47.81	1121249	22.79	1446418	29.4	293272	979285	875	1078807	38.14	37.67
DCM_82	4995586	2391974	47.88	1043228	20.88	1560384	31.24	428027	1170313	308	793326	38.08	37.62
DCM_83	4863534	1826443	37.55	975570	20.06	2061521	42.39	772758	200960	176	852549	37.95	37.38
DCM_84	5222644	2864899	54.86	982860	18.82	1374885	26.33	340652	1490618	596	1033033	38.2	37.76
DCM_85	4884708	2513648	51.46	995524	20.38	1375536	28.16	320448	1256862	230	936108	38.25	37.82
DCM_86	4459340	1934963	43.39	864713	19.39	1659664	37.22	559955	519101	204	855703	38.01	37.53
DCM_87	4517902	1824251	40.38	914114	20.23	1779537	39.39	565934	553893	264	704160	38.06	37.53
DCM_88	5259650	2075172	39.45	1188335	22.59	1996143	37.95	613528	391218	221	1070205	37.82	37.24
DCM_89	4987992	2450312	49.12	923902	18.52	1613778	32.35	377930	1284119	360	787903	38.21	37.8
DCM_90	4830552	2255371	46.69	1339070	27.72	1236111	25.59	91874	62219	12	2101266	38.12	37.71
DCM_91	5352614	1049212	19.6	2660790	49.71	1642612	30.69	539870	107594	52	401696	36.12	34.65
DCM_92	4862722	2442582	50.23	936296	19.25	1483844	30.51	331978	1343302	531	766771	38.24	37.8
DCM_93	5128142	1800749	35.12	1113152	21.71	2214241	43.18	792037	307053	367	701292	37.93	37.36
DCM_94	4745256	2224797	46.88	836065	17.62	1684394	35.5	448425	1154169	523	621680	38.16	37.73
DCM_95	5333840	1863696	34.94	1301446	24.4	2168698	40.66	722068	169371	860	971397	37.77	37.12
DCM_96	5388030	2153556	39.97	1837733	34.11	1396741	25.92	31515	72185	33	2049823	37.95	37.43
DCM_97	6121258	2298182	37.54	1778819	29.06	2044257	33.4	507112	707637	1745	1081688	37.83	37.31
DCM_98	5726604	1987470	34.71	1480010	25.84	2259124	39.45	687639	498379	1234	800218	37.87	37.38
DCM_99	5777348	1862618	32.24	1940574	33.59	1974156	34.17	597094	320337	1550	943637	37.54	36.86
DCM_100	5944074	2201348	37.03	1504417	25.31	2238309	37.66	685195	509583	1288	1005282	37.94	37.44
DCM_101	6054082	1999442	33.03	1953122	32.26	2101518	34.71	619780	395029	1460	983173	37.61	37
DCM_102	6050820	1813301	29.97	2733797	45.18	1503722	24.85	291017	121445	546	1400293	36.93	35.91
DCM_103	5592720	2059009	36.82	1736748	31.05	1796963	32.13	394622	586005	2133	1076249	37.8	37.28
DCM_104	5659982	2133041	37.69	1430526	25.27	2096415	37.04	550407	679485	1075	902074	37.94	37.42
DCM_105	5705786	2504980	43.9	1397032	24.48	1803774	31.61	382490	980996	1544	1139950	38.03	37.55
DCM_106	5212420	1704394	32.7	2581824	49.53	926202	17.77	17704	229635	728	1456327	36.84	35.79
DCM_107	6108426	1924992	31.51	1122976	18.38	3060458	50.1	1112186	313596	545	498665	38.02	37.55
DCM_108	5868704	1998825	34.06	1432267	24.41	2437612	41.54	810988	370038	779	817020	37.87	37.32
DCM_109	5644178	1737522	30.78	1134978	20.11	2771678	49.11	1108502	215002	386	413632	37.85	37.37
DCM_110	5496214	1617616	29.43	963545	17.53	2915053	53.04	1120821	144692	240	351863	38	37.55
DCM_111	5277866	1654605	31.35	922326	17.48	2700935	51.17	1074026	208460	322	371797	37.86	37.43
DCM_112	5858282	1728266	29.5	1345309	22.96	2784707	47.53	1028681	234770	608	464207	37.82	37.25
DCM_113	5616044	1872474	33.34	1439779	25.64	2303791	41.02	781722	354834	605	735313	37.76	37.21
DCM_114	5376166	1931304	35.92	1476672	27.47	1968190	36.61	618834	438558	1152	872760	37.75	37.19
DCM_115	5740690	2627711	45.77	1552975	27.05	1560004	27.17	235510	1093685	1767	1296749	37.96	37.46
DCM_116	6338654	2340685	36.93	1941827	30.63	2056142	32.44	511952	559872	1527	1267334	37.77	37.2
DCM_117	6261604	2084571	33.29	1615549	25.8	2561484	40.91	870297	409892	1114	803268	37.73	37.19
DCM_118	5727452	1707631	29.81	1159792	20.25	2860029	49.94	1109659	213017	471	384484	37.89	37.42
DCM_119	9486880	3541535	37.33	2314432	24.4	3630913	38.27	1083546	1095047	2131	1360811	37.85	37.39
DCM_120	5549890	1745972	31.46	2677131	48.24	1126787	20.3	65225	169029	608	1511110	36.83	35.8
DCM_121	5928464	1817345	30.65	1786124	30.13	2324995	39.22	797942	212911	719	805773	37.61	36.98
DCM_122	5961518	2444112	41	1564231	26.24	1953175	32.76	455416	936412	1141	1051143	37.96	37.55
DCM_123	5888908	1697374	28.82	1227654	20.85	2963880	50.33	1146959	128332	403	421680	37.86	37.33
DCM_124	5734254	1779481	31.03	1002510	17.48	2952263	51.48	1085196	298933	410	394942	38.05	37.61
DCM_125	5947256	1898778	31.93	1816167	30.54	2232311	37.54	756171	267909	859	873839	37.54	36.91
DCM_126	6784750	2193240	32.33	1532938	22.59	3058572	45.08	1115935	366864	983	709458	37.89	37.37
DCM_127	5400210	1605735	29.73	1374794	25.46	2419681	44.81	965362	151882	477	488014	37.65	37.02
DCM_128	6985792	2193148	31.39	2177815	31.17	2614829	37.43	776576	508983	1849	905740	37.55	36.91
DCM_129	5463322	2310519	42.29	1451088	26.56	1701715	31.15	379260	1028954	1394	900911	37.84	37.35
DCM_130	5702180	2175004	38.14	1518351	26.63	2008825	35.23	503500	855588	1371	814545	37.81	37.28
DCM_131	6015036	1918887	31.9	1591230	26.45	2504919	41.64	939322	289546	615	689404	37.43	36.83
DCM_132	5833644	1817388	31.15	953824	16.35	3062432	52.5	1090785	387198	597	338808	38.06	37.56
DCM_133	5961642	2516309	42.21	2183932	36.63	1261401	21.16	115851	583652	1996	1814810	37.73	37.15
DCM_134	6116838	1906401	31.17	718971	11.75	3491466	57.08	1346562	368971	418	190450	38.18	37.71
DCM_135	6200214	3353202	54.08	1183177	19.08	1663835	26.84	242207	1938959	1317	1170719	38.14	37.74
DCM_136	6240862	2370103	37.98	1203755	19.29	2667004	42.73	838691	1109467	1283	420662	38.09	37.57
DCM_137	6495292	2175880	33.5	2009147	30.93	2310265	35.57	726675	480151	1850	967204	37.67	37.13
DCM_138	5566606	2273059	40.83	1199158	21.54	2094389	37.62	582955	840643	1744	847717	38.11	37.64
DCM_139	5267732	2386177	45.3	1123129	21.32	1758426	33.38	421542	1177568	1104	785963	38.1	37.71
DCM_140	6043322	1973931	32.66	1080493	17.88	2988898	49.46	1049013	460048	640	464230	38.01	37.44
DCM_141	5563052	2185035	39.28	1229652	22.1	2148365	38.62	641732	686052	1465	855786	38.06	37.57
DCM_142	5288350	2142355	40.51	1210912	22.9	1935083	36.59	510707	770363	2035	859250	38.17	37.67
DCM_143	5129554	2120404	41.34	971329	18.94	2037821	39.73	609199	845013	1824	664368	38.1	37.6
DCM_144	5141436	1986962	38.65	1218203	23.69	1936271	37.66	537103	841338	1878	606643	38.05	37.54
DCM_145	5093716	2091980	41.07	1011192	19.85	1990544	39.08	594742	860705	1283	635250	38.07	37.6
DCM_146	5326300	2209868	41.49	1180863	22.17	1935569	36.34	540753	743417	1299	924399	38.11	37.57
DCM_147	6126536	2668432	43.56	1208636	19.73	2249468	36.72	600169	1156218	1840	910205	38.12	37.62
DCM_148	5096962	2616087	51.33	1021941	20.05	1458934	28.62	262274	1377511	1260	975042	38.17	37.59
DCM_149	5645374	2662710	47.17	1274149	22.57	1708515	30.26	319229	1290368	2372	1050741	38.2	37.69
DCM_150	5463082	2558124	46.83	1034982	18.95	1869976	34.23	469234	1515444	894	572552	38.23	37.72
DCM_151	5680114	2327004	40.97	1121666	19.75	2231444	39.29	654656	1005680	855	665813	38.11	37.53
DCM_152	6146778	2255850	36.7	1396235	22.71	2494693	40.59	760340	720911	1656	772943	38.06	37.54
DCM_153	5227508	2190233	41.9	1064427	20.36	1972848	37.74	522614	963017	1192	703410	38.05	37.43
DCM_154	5762942	2103978	36.51	1010900	17.54	2648064	45.95	928623	811986	568	362801	38.1	37.6
DCM_155	5652048	1994315	35.28	1121647	19.84	2536086	44.87	864528	694273	424	435090	37.98	37.53
DCM_156	5562318	2521261	45.33	1075561	19.34	1965496	35.34	502934	1259150	1044	758133	38.1	37.6
DCM_157	6066276	2678139	44.15	1388353	22.89	1999784	32.97	523633	816935	1671	1335900	38.07	37.64
DCM_158	5606782	2694089	48.05	1214136	21.65	1698557	30.29	337347	1344907	1682	1010153	38.07	37.3
DCM_159	6288514	2727654	43.38	1587702	25.25	1973158	31.38	497183	910949	2569	1316953	37.99	37.62
DCM_160	5787536	2475366	42.77	1400444	24.2	1911726	33.03	502056	917458	1363	1054489	38.01	37.56
DCM_161	5916500	1393263	23.55	2467090	41.7	2056147	34.75	621195	196780	492	574796	36.75	35.88
DCM_162	5766312	2469554	42.83	1045061	18.12	2251697	39.05	686545	1114611	1096	667302	38.2	37.71
DCM_163	6147412	2045272	33.27	1168458	19.01	2933682	47.72	1045199	496103	547	503423	37.99	37.55
DCM_164	5447636	2458907	45.14	1012150	18.58	1976579	36.28	515911	1152058	1470	789468	38.17	37.68
DCM_165	6098910	2401791	39.38	1454120	23.84	2242999	36.78	612241	943704	1311	844535	38.07	37.59
DCM_166	6042260	2448569	40.52	1268673	21	2325018	38.48	704604	728227	1576	1014162	38.14	37.69
DCM_167	5566074	2485124	44.65	1271140	22.84	1809810	32.52	458200	1107970	1652	917302	38.09	37.69
DCM_168	5979090	2093167	35.01	1344704	22.49	2541219	42.5	832405	612047	1167	647548	37.94	37.45
DCM_169	5982138	2534486	42.37	1180769	19.74	2266883	37.89	641766	1050551	1261	840908	38.05	37.6
DCM_170	5937364	2413229	40.64	1416287	23.85	2107848	35.5	584246	800551	1875	1026557	38.05	37.55
DCM_171	5093032	1958734	38.46	912221	17.91	2222077	43.63	767491	695766	854	494623	38.13	37.65
DCM_172	5250756	2581560	49.17	1094358	20.84	1574838	29.99	345280	1402830	1611	831839	38.17	37.71
DCM_173	5512836	2303402	41.78	1106639	20.07	2102795	38.14	618682	1020254	1061	663405	38.1	37.58
DCM_174	4941264	1953799	39.54	1001711	20.27	1985754	40.19	560221	795414	1087	597077	38.13	37.64
DCM_175	5352126	2251304	42.06	1037577	19.39	2063245	38.55	634202	864091	919	752092	38.03	37.57
DCM_176	4658276	2109998	45.3	843166	18.1	1705112	36.6	480263	1065750	983	563002	38.17	37.67
DCM_177	5210450	2015588	38.68	993619	19.07	2201243	42.25	665845	808895	670	540178	38.03	37.52
DCM_178	5619534	2406577	42.83	1123092	19.99	2089865	37.19	631222	1005931	1105	768319	38.08	37.63
DCM_179	5496674	2547869	46.35	1164019	21.18	1784786	32.47	437995	1209634	1404	898836	38.09	37.64
DCM_180	5542690	2570896	46.38	1158767	20.91	1813027	32.71	452738	1308988	1380	807790	38.08	37.61
DCM_181	5696930	2635648	46.26	1434665	25.18	1626617	28.55	336226	1090426	1558	1207438	38.02	37.52
DCM_182	5939446	2550679	42.94	1232626	20.75	2156141	36.3	631668	1038601	1470	878940	38.06	37.66
DCM_183	5698500	2473593	43.41	1139166	19.99	2085741	36.6	634785	1166179	997	671632	38.03	37.63
DCM_184	5995668	2551781	42.56	1214205	20.25	2229682	37.19	694818	1067493	858	788612	38.02	37.6
DCM_185	5841922	2347728	40.19	1127787	19.31	2366407	40.51	719182	916879	1207	710460	38	37.55
DCM_186	5655458	2280491	40.32	1216248	21.51	2158719	38.17	663632	684095	1068	931696	37.96	37.5
DCM_187	5584864	2718873	48.68	1169462	20.94	1696529	30.38	395285	1554357	824	768407	38.06	37.68
DCM_188	5561694	2131808	38.33	1060032	19.06	2369854	42.61	809193	748799	922	572894	38.04	37.52
DCM_189	6034658	2046262	33.91	1055762	17.49	2932634	48.6	1055326	437353	696	552887	38.04	37.52
DCM_190	5491066	1850480	33.7	1139995	20.76	2500591	45.54	936064	345786	616	568014	37.97	37.48
DCM_191	5320434	2243290	42.16	1173684	22.06	1903460	35.78	565488	796358	907	880537	38.1	37.59
DCM_192	5748526	2312798	40.23	1212860	21.1	2222868	38.67	712731	849683	1238	749146	38	37.44
DCM_193	5945362	1791342	30.13	973509	16.37	3180511	53.5	1179304	320417	131	291490	38.01	37.47
DCM_194	5737692	1598736	27.86	808463	14.09	3330493	58.05	1309767	123251	280	165438	38.07	37.53
DCM_195	5997018	1677730	27.98	868258	14.48	3451030	57.55	1358814	177146	172	141598	38.07	37.51
DCM_196	5922284	1778346	30.03	1193550	20.15	2950388	49.82	1078731	292661	687	406267	37.95	37.36
DCM_197	5532544	1801610	32.56	835565	15.1	2895369	52.33	1063521	439723	374	297992	38	37.5
DCM_198	5388404	1667316	30.94	998381	18.53	2722707	50.53	978104	112767	347	576098	37.97	37.4
DCM_199	5611590	1447451	25.79	1008714	17.98	3155425	56.23	1207004	82459	187	157801	38.07	37.54
DCM_200	4963564	1454306	29.3	985301	19.85	2523957	50.85	888625	258120	642	306919	38.09	37.56
DCM_201	5294648	1496428	28.26	1057741	19.98	2740479	51.76	1024079	190714	580	281055	37.99	37.37
DCM_202	4945008	1416503	28.65	908065	18.36	2620440	52.99	941338	224109	320	250736	38.03	37.47
DCM_203	5505824	1463334	26.58	717715	13.04	3324775	60.39	1319232	51128	87	92887	38.17	37.63
DCM_204	5192918	1706968	32.87	966559	18.61	2519391	48.52	831080	486727	791	388370	38.06	37.57
DCM_205	5210404	1384003	26.56	856613	16.44	2969788	57	1148335	71030	204	164434	38.08	37.56
DCM_206	5686238	2148357	37.78	1230864	21.65	2307017	40.57	712786	681883	987	752701	37.99	37.46
DCM_207	5391860	1412773	26.2	1096146	20.33	2882941	53.47	1074781	149548	343	188101	38.04	37.31
DCM_208	5684580	1793500	31.55	1001529	17.62	2889551	50.83	996657	383180	449	413214	38.08	37.41
DCM_209	5213598	1453865	27.89	923908	17.72	2835825	54.39	1084762	162938	396	205769	38.04	37.44
DCM_210	6810006	1844976	27.09	1120615	16.46	3844415	56.45	1463286	152310	378	229002	38.08	37.34
DCM_211	5360578	1554764	29	916169	17.09	2889645	53.91	1101550	146461	347	306406	38.1	37.43
DCM_212	5348132	1446694	27.05	855375	15.99	3046063	56.96	1183581	112122	375	150616	38.07	37.43
DCM_213	4821760	1329245	27.57	709841	14.72	2782674	57.71	1075754	99318	130	154043	38.11	37.44
DCM_214	5498652	1546025	28.12	998169	18.15	2954458	53.73	1088935	206181	339	250570	37.97	37.26
DCM_215	6250112	1814760	29.04	1165828	18.65	3269524	52.31	1226219	241345	527	346669	38.07	37.56
DCM_216	5510576	2035637	36.94	1023351	18.57	2451588	44.49	794152	622136	602	618747	38.07	37.6
DCM_217	5233978	1494873	28.56	773898	14.79	2965207	56.65	1146877	155504	333	192159	38.05	37.52
DCM_218	5694980	1555994	27.32	1098682	19.29	3040304	53.39	1133214	179274	331	243175	37.95	37.4
DCM_219	5128990	1558956	30.39	940289	18.33	2629745	51.27	973355	260335	408	324858	37.92	37.05
DCM_220	5613356	1755321	31.27	958645	17.08	2899390	51.65	1032323	376629	488	345881	38.05	37.57
DCM_221	5310552	1913819	36.04	924091	17.4	2472642	46.56	844120	590391	471	478837	38.11	37.63
DCM_222	5855098	1613083	27.55	1482801	25.32	2759214	47.12	1002048	242725	529	367781	37.75	37.15
DCM_223	5980460	1651668	27.62	1295166	21.66	3033626	50.73	1087102	243059	550	320957	37.99	37.41
DCM_224	5104740	1504926	29.48	953152	18.67	2646662	51.85	949545	274148	363	280870	38.05	37.58
DCM_225	5325258	1439785	27.04	1123104	21.09	2762369	51.87	998776	169333	550	271126	37.96	37.39
DCM_226	5529764	1459140	26.39	1043304	18.87	3027320	54.75	1123642	104047	165	231286	37.99	37.43
DCM_227	6016558	1585724	26.36	990948	16.47	3439886	57.17	1335987	70724	200	178813	38.06	37.54
DCM_228	5979054	1596728	26.71	1108289	18.54	3274037	54.76	1266561	118715	270	211182	37.97	37.43
DCM_229	5020102	1318700	26.27	964764	19.22	2736638	54.51	1037989	85704	250	194757	37.97	37.42
DCM_230	5937612	1842535	31.03	1168345	19.68	2926732	49.29	1047347	405804	447	388937	37.97	37.39
DCM_231	5780138	1994471	34.51	1255944	21.73	2529723	43.77	874363	546984	921	572203	38.04	37.43
DCM_232	6188770	1672128	27.02	1013139	16.37	3503503	56.61	1379587	124063	331	168147	38.08	37.51
DCM_233	5267400	1492933	28.34	906033	17.2	2868434	54.46	1092309	188143	324	212157	38.07	37.5
DCM_234	5416836	1621564	29.94	908294	16.77	2886978	53.3	1109908	259323	541	251792	38.07	37.51
DCM_235	5378396	1394149	25.92	881647	16.39	3102600	57.69	1225413	43574	90	125072	38.04	37.45
DCM_236	5173560	1358352	26.26	961662	18.59	2853546	55.16	1113854	66026	111	178361	37.93	37.32
DCM_237	4881736	1510034	30.93	959278	19.65	2412424	49.42	891332	333451	496	284755	38.01	37.4
DCM_238	5407490	1478865	27.35	1020976	18.88	2907649	53.77	1116603	152282	212	209768	37.94	37.32
DCM_239	6550840	1946106	29.71	1227541	18.74	3377193	51.55	1266804	302072	415	376815	38.02	37.47
DCM_240	5593960	1710782	30.58	942980	16.86	2940198	52.56	1110691	318560	392	281139	38.03	37.53
DCM_241	5269280	1484264	28.17	808838	15.35	2976178	56.48	1188121	132853	208	163082	38.04	37.51
DCM_242	5792712	1580993	27.29	803000	13.86	3408719	58.84	1356663	121647	169	102514	38.1	37.6
DCM_243	5727132	1735736	30.31	1175656	20.53	2815740	49.16	1041221	269316	582	424617	37.96	37.41
DCM_244	6087086	1746073	28.68	1047067	17.2	3293946	54.11	1273325	211147	468	261133	37.98	37.46
DCM_245	5702596	1491599	26.16	772033	13.54	3438964	60.31	1363495	41635	111	86358	38.09	37.59
DCM_246	6049712	1808284	29.89	1004328	16.6	3237100	53.51	1257882	284306	444	265652	38	37.5
DCM_247	6056466	1840583	30.39	1042880	17.22	3173003	52.39	1231685	276945	460	331493	38.04	37.47
DCM_248	5196366	1631977	31.41	934424	17.98	2629965	50.61	961555	359185	413	310824	38.02	37.44
DCM_249	5683272	1606178	28.26	985453	17.34	3091641	54.4	1200115	147165	382	258516	38.01	37.38
DCM_250	4942876	1416056	28.65	766260	15.5	2760560	55.85	1075898	170518	229	169411	38.06	37.49
DCM_251	5633060	1573887	27.94	961654	17.07	3097519	54.99	1192002	189568	257	192060	38.05	37.47
DCM_252	5284546	1536913	29.08	966535	18.29	2781098	52.63	1047444	214345	373	274751	37.93	37.33
DCM_253	5621498	1565007	27.84	994981	17.7	3061510	54.46	1167047	201619	322	196019	38	37.4
DCM_254	5394904	1646670	30.52	882330	16.35	2865904	53.12	1138861	246055	335	261419	38	37.44
DCM_255	6249204	1672654	26.77	1409466	22.55	3167084	50.68	1196542	150238	392	325482	37.89	37.25
DCM_256	5999118	1608079	26.81	995741	16.6	3395298	56.6	1335194	110267	205	162413	38.04	37.43
DCM_257	5309472	1472809	27.74	818791	15.42	3017872	56.84	1174813	154820	336	142840	38.08	37.49
DCM_258	5248280	1416290	26.99	817615	15.58	3014375	57.44	1196090	87870	222	132108	38.05	37.45
DCM_259	5650828	1589894	28.14	887023	15.7	3173911	56.17	1270756	145670	243	173225	38.1	37.54
DCM_260	5902222	1703164	28.86	1177094	19.94	3021964	51.2	1113570	299807	362	289425	37.91	37.31
DCM_261	5502972	1564846	28.44	1000946	18.19	2937180	53.37	1121267	197790	297	245492	38.02	37.4
DCM_262	5490170	1617286	29.46	999929	18.21	2872955	52.33	1085322	250975	301	280688	37.94	37.35
DCM_263	5073056	2069396	40.79	1926078	37.97	1077582	21.24	100932	357180	595	1610689	37.54	36.81
DCM_264	5785852	1674412	28.94	3065190	52.98	1046250	18.08	242365	109764	393	1321890	37.32	36.37
DCM_265	5305094	1518226	28.62	2725169	51.37	1061699	20.01	299193	130712	489	1087832	37.21	36.39
DCM_266	6200118	88824	1.43	6087382	98.18	23912	0.39	4827	19624	4	64369	38.33	38
DCM_267	5406674	1835266	33.94	2180384	40.33	1391024	25.73	352193	352554	1060	1129459	37.84	37.07
DCM_268	5119850	1478758	28.88	2063975	40.31	1577117	30.8	643693	118742	157	716166	37.47	36.59
DCM_269	5699576	1615400	28.34	2682611	47.07	1401565	24.59	550750	111619	60	952971	37.31	36.3
DCM_270	5683694	1836423	32.31	2421098	42.6	1426173	25.09	419907	346033	979	1069504	37.52	36.59
DCM_271	5458450	1976495	36.21	2138463	39.18	1343492	24.61	363199	81310	234	1531752	37.5	36.67
DCM_272	5484688	1945665	35.47	2383510	43.46	1155513	21.07	242400	157161	520	1545584	37.27	36.28
DCM_273	5360592	1619548	30.21	2437191	45.46	1303853	24.32	453712	99838	243	1065755	37.08	36.11
DCM_274	5106724	2027470	39.7	2130191	41.71	949063	18.58	79489	249472	604	1697905	37.43	36.5
DCM_275	5081630	1666789	32.8	2365619	46.55	1049222	20.65	188223	263244	803	1214519	37.15	35.98
DCM_276	4703516	1870433	39.77	1798680	38.24	1034403	21.99	210094	426100	775	1233464	37.5	36.65
DCM_277	5338162	2140499	40.1	1959186	36.7	1238477	23.2	75136	413874	1524	1649965	37.93	37.32
DCM_278	5652444	2139806	37.86	2137838	37.82	1374800	24.32	344563	325779	790	1468674	37.63	36.73
DCM_279	5320364	1788451	33.62	2716364	51.06	815549	15.33	43668	149474	356	1594953	36.76	35.49
DCM_280	5525816	1582036	28.63	2088735	37.8	1855045	33.57	841364	96566	120	643986	37.44	36.45
DCM_281	6008842	1940437	32.29	2577022	42.89	1491383	24.82	451679	349095	495	1139168	37.22	36.3
DCM_282	5636710	1759620	31.22	2504438	44.43	1372652	24.35	420444	143767	203	1195206	37.24	36.09
DCM_283	5574838	2187723	39.24	1987903	35.66	1399212	25.1	353891	183125	613	1650094	37.66	36.68
DCM_284	6052508	2282997	37.72	2304450	38.07	1465061	24.21	420791	325303	436	1536467	37.6	36.78
DCM_285	6826898	2031080	29.75	2733569	40.04	2062249	30.21	777035	164233	760	1089052	37.42	36.43
DCM_286	6318712	2247205	35.56	2548173	40.33	1523334	24.11	395814	284295	679	1566417	37.52	36.53
DCM_287	5287734	1797473	33.99	2171967	41.08	1318294	24.93	356016	217762	857	1222838	37.4	36.43
DCM_288	6261848	2746589	43.86	2301809	36.76	1213450	19.38	102739	312463	921	2330466	37.71	36.92
DCM_289	6535724	2551533	39.04	2652085	40.58	1332106	20.38	247772	214813	403	2088545	37.35	36.28
DCM_290	6400160	2470466	38.6	2335905	36.5	1593789	24.9	404140	341158	696	1724472	37.63	36.71
DCM_291	6538220	2846778	43.54	2515631	38.48	1175811	17.98	119163	426866	805	2299944	37.43	36.45
DCM_292	6850976	2669355	38.96	2701032	39.43	1480589	21.61	224119	480225	1496	1963515	37.59	36.69
DCM_293	6702494	2528972	37.73	2665398	39.77	1508124	22.5	332229	530883	717	1665143	37.4	36.44
DCM_294	6484620	2404259	37.08	2366802	36.5	1713559	26.42	471299	98059	178	1834723	37.57	36.62
DCM_295	6650170	2460549	37	2316349	34.83	1873272	28.17	548168	740258	963	1171160	37.54	36.66
DCM_296	6912960	2583196	37.37	2334243	33.77	1995521	28.87	622603	399081	1235	1560277	37.74	36.95
DCM_297	6571356	2435306	37.06	2213932	33.69	1922118	29.25	654863	217064	277	1563102	37.57	36.75
DCM_298	6376418	2441890	38.3	2652365	41.6	1282163	20.11	239432	179776	458	2022224	37.23	36.21
DCM_299	6127754	2259894	36.88	2188555	35.72	1679305	27.4	513863	395497	695	1349839	37.64	36.8
DCM_300	5974798	2041175	34.16	2456667	41.12	1476956	24.72	463736	198946	534	1377959	37.18	36.13
DCM_301	6033370	2241712	37.16	2305825	38.22	1485833	24.63	389758	99912	245	1751797	37.31	36.33
DCM_302	6077514	2243385	36.91	2496142	41.07	1337987	22.02	261952	252210	392	1728831	37.11	36.04
DCM_303	6345766	2330519	36.73	2540984	40.04	1474263	23.23	338656	278897	823	1712143	37.42	36.4
DCM_304	6189352	2370213	38.3	2422341	39.14	1396798	22.57	316121	106630	105	1947357	37.43	36.52
DCM_305	6709844	2427017	36.17	2468131	36.78	1814696	27.05	518966	413173	860	1494018	37.56	36.74
DCM_306	6369200	2458594	38.6	2260523	35.49	1650083	25.91	355440	851175	1303	1250676	37.66	36.85
DCM_307	5688526	2623713	46.12	1744489	30.67	1320324	23.21	239248	209623	272	2174570	37.88	37.17
DCM_308	5805454	1552851	26.75	1003213	17.28	3249390	55.97	1402510	34315	74	115952	38.11	37.66
DCM_309	5980796	1868052	31.23	1094496	18.3	3018248	50.47	1209840	67520	115	590577	38.14	37.63
DCM_310	5508580	1460435	26.51	896088	16.27	3152057	57.22	1337798	24399	58	98180	38.1	37.63
DCM_311	5906484	1715657	29.05	1157953	19.6	3032874	51.35	1224612	185308	335	305402	38.17	37.68
DCM_312	6166756	1651953	26.79	1069695	17.35	3445108	55.87	1497022	25034	57	129840	38.08	37.56
DCM_313	5488374	1511370	27.54	1438193	26.2	2538811	46.26	1108336	55945	146	346943	37.81	37.25
DCM_314	5959188	1625505	27.28	1207006	20.25	3126677	52.47	1331138	41767	151	252449	38.01	37.5
DCM_315	4929000	1349343	27.38	1018639	20.67	2561018	51.96	1123087	31939	71	194246	37.9	37.43
DCM_316	5224050	1491485	28.55	795584	15.23	2936981	56.22	1244924	76649	40	169872	38.12	37.61
DCM_317	5223426	1569185	30.04	1036215	19.84	2618026	50.12	1140502	142475	116	286092	38.06	37.46
DCM_318	5161096	1465883	28.4	675456	13.09	3019757	58.51	1305040	58401	97	102345	38.17	37.68
DCM_319	5226994	1429096	27.34	855746	16.37	2942152	56.29	1198788	65782	153	164373	38.23	37.75
DCM_320	6101432	1946630	31.9	1178907	19.32	2975895	48.77	1200904	157501	218	588007	38.09	37.56
DCM_321	5006886	1518492	30.33	1215596	24.28	2272798	45.39	982379	67269	220	468624	37.94	37.42
DCM_322	5618760	1616985	28.78	1028361	18.3	2973414	52.92	1239058	95991	175	281761	38.06	37.48
DCM_323	5416810	1469582	27.13	783914	14.47	3163314	58.4	1322152	32227	81	115122	38.09	37.66
DCM_324	5468584	1565009	28.62	1066194	19.5	2837381	51.89	1229489	75892	125	259503	37.99	37.46
DCM_325	5579238	1531176	27.44	863587	15.48	3184475	57.08	1379240	24874	68	126994	38.15	37.58
DCM_326	5156826	1491813	28.93	1051755	20.4	2613258	50.68	1126335	89890	171	275417	37.95	37.41
DCM_327	5260424	1551016	29.48	1065534	20.26	2643874	50.26	1150908	65942	250	333916	38.1	37.54
DCM_328	5547348	1633257	29.44	1138211	20.52	2775880	50.04	1184265	174876	315	273801	38.05	37.44
DCM_329	5241624	1502827	28.67	859035	16.39	2879762	54.94	1241678	28230	58	232861	38.11	37.59
DCM_330	5644722	1673985	29.66	945162	16.74	3025575	53.6	1285861	117711	220	270193	38.1	37.56
DCM_331	5928746	1640085	27.66	1157000	19.52	3131661	52.82	1393428	39575	94	206988	37.95	37.52
DCM_332	5405658	1697975	31.41	1052812	19.48	2654871	49.11	1056007	162660	331	478977	38.06	37.54
DCM_333	5143812	1437978	27.96	767865	14.93	2937969	57.12	1275389	82376	64	80149	38.14	37.58
DCM_334	5586532	1668717	29.87	1057713	18.93	2860102	51.2	1242632	76197	144	349744	38.05	37.53
DCM_335	6852204	1901809	27.75	1091308	15.93	3859087	56.32	1711714	32205	61	157829	38.16	37.71
DCM_336	5554456	1599117	28.79	775788	13.97	3179551	57.24	1362441	131667	123	104886	38.16	37.65
DCM_337	5747156	1474486	25.66	1024305	17.82	3248365	56.52	1348200	34826	129	91331	38.15	37.67
DCM_338	6100332	1632057	26.75	1084203	17.77	3384072	55.47	1462676	34317	124	134940	38.09	37.57
DCM_339	5689094	1577352	27.73	941729	16.55	3170013	55.72	1304841	109109	358	163044	38.03	37.66
DCM_340	5466582	1505148	27.53	983290	17.99	2978144	54.48	1318555	44323	104	142166	38.04	37.5
DCM_341	5080060	1556989	30.65	885672	17.43	2637399	51.92	1083175	52825	75	420914	38.14	37.59
DCM_342	5413506	1423827	26.3	997713	18.43	2991966	55.27	1290583	33502	87	99655	37.96	37.42
DCM_343	5279288	1464785	27.75	1091785	20.68	2722718	51.57	1217440	62030	129	185186	38.03	37.54
DCM_344	5198130	1513310	29.11	828195	15.93	2856625	54.95	1223922	69416	109	219863	38.12	37.58
DCM_345	5073020	1380327	27.21	1056737	20.83	2635956	51.96	1136603	39452	83	204189	37.91	37.34
DCM_346	5756452	1663722	28.9	921430	16.01	3171300	55.09	1302449	124674	129	236470	38.1	37.56
DCM_347	5204588	1514652	29.1	1105216	21.24	2584720	49.66	1112706	71944	216	329786	37.91	37.35
DCM_348	4945702	1407626	28.46	784695	15.87	2753381	55.67	1216555	70643	83	120345	38.07	37.48
DCM_349	5309748	1445204	27.22	1159330	21.83	2705214	50.95	1203484	35086	58	206576	37.92	37.16
DCM_350	4912176	1341264	27.3	839730	17.09	2731182	55.6	1199636	28932	31	112665	38	37.32
DCM_351	5135900	1454374	28.32	781577	15.22	2899949	56.46	1263483	50541	48	140302	38.17	37.6
DCM_352	4927638	1403591	28.48	756787	15.36	2767260	56.16	1181098	22943	23	199527	38.12	37.44
DCM_353	4900986	1367614	27.9	823007	16.79	2710365	55.3	1184707	54629	143	128135	38.06	37.47
DCM_354	5366946	1587853	29.59	1106743	20.62	2672350	49.79	1171617	95046	145	321045	37.97	37.25
DCM_355	5190084	1648249	31.76	929484	17.91	2612351	50.33	1037046	125944	170	485089	38.03	37.59
DCM_356	5350492	1905735	35.62	1221598	22.83	2223159	41.55	904981	51647	118	948989	38	37.52
DCM_357	4984230	1401784	28.12	827809	16.61	2754637	55.27	1221095	57945	168	122576	38.14	37.59
DCM_358	4472426	1278395	28.58	654879	14.64	2539152	56.77	1120027	56943	54	101371	38.11	37.61
DCM_359	5297454	1480357	27.94	694676	13.11	3122421	58.94	1340307	41686	46	98318	38.27	37.82
DCM_360	4928744	1426436	28.94	850416	17.25	2651892	53.8	1151582	53936	157	220761	38.08	37.53
DCM_361	5241114	1629513	31.09	1106365	21.11	2505236	47.8	1064333	232234	311	332635	38	37.49
DCM_362	4906458	1362028	27.76	691881	14.1	2852549	58.14	1188829	54290	66	118843	38.17	37.65
DCM_363	4905634	1347852	27.48	498988	10.17	3058794	62.35	1253807	24592	6	69447	38.17	37.65
DCM_364	5153520	1510778	29.32	881431	17.1	2761311	53.58	1229107	82441	211	199019	38.11	37.58
DCM_365	4977210	1424760	28.63	824610	16.57	2727840	54.81	1196985	69453	103	158219	38.11	37.49
DCM_366	4647224	1295272	27.87	1014535	21.83	2337417	50.3	1024655	30282	38	240297	37.89	37.16
DCM_367	5093058	1407321	27.63	705257	13.85	2980480	58.52	1274292	31932	90	101007	38.22	37.66
DCM_368	5503138	1517270	27.57	873263	15.87	3112605	56.56	1329451	21809	54	165956	38.12	37.54
DCM_369	5350990	1622823	30.33	1052551	19.67	2675616	50	1076300	207697	342	338484	38.06	37.53
DCM_370	5452796	1667868	30.59	867843	15.92	2917085	53.5	1195767	35856	69	436176	38.13	37.56
DCM_371	5666760	1818092	32.08	1032812	18.23	2815856	49.69	1164569	199244	289	453990	38	37.59
DCM_372	5149360	1525563	29.63	762557	14.81	2861240	55.56	1210328	143303	142	171790	38.14	37.66
DCM_373	4739806	1397738	29.49	787744	16.62	2554324	53.89	1080466	122890	164	194218	38.07	37.47
DCM_374	5231148	1635132	31.26	856127	16.37	2739889	52.38	1118469	107763	160	408740	38.09	37.53
DCM_375	5598666	1574674	28.13	1090419	19.48	2933573	52.4	1304574	46763	118	223219	38.05	37.49
DCM_376	11373870	3566589	31.36	2384560	20.97	5422721	47.68	2188804	462665	592	914528	37.88	37.05
DCM_377	5879518	1488252	25.31	1183169	20.12	3208097	54.56	1329947	53504	452	104349	37.8	37
DCM_378	5871718	2898158	49.36	1348107	22.96	1625453	27.68	314695	1584205	1675	997583	38.07	37.31
DCM_379	5765404	2739511	47.52	1436119	24.91	1589774	27.57	272747	1322770	2182	1141812	38.1	37.33
DCM_380	5144646	2515979	48.9	1007119	19.58	1621548	31.52	404327	1625897	724	485031	38.09	37.44
DCM_381	5930988	1815223	30.61	1143413	19.28	2972352	50.12	1372962	111725	190	330346	37.77	36.96
DCM_382	5463508	1736697	31.79	2034274	37.23	1692537	30.98	424180	485155	1832	825530	37.42	36.39
DCM_383	5792004	2177613	37.6	1726779	29.81	1887612	32.59	632756	922765	1039	621053	37.59	36.63
DCM_384	5809174	2069557	35.63	1044182	17.97	2695435	46.4	1091653	585833	1194	390877	37.99	37.21
DCM_385	5207770	2647536	50.84	1120405	21.51	1439829	27.65	260717	1574100	1566	811153	38.17	37.39
DCM_386	5502338	1650089	29.99	1835396	33.36	2016853	36.65	533095	441982	2662	672350	37.67	36.71
DCM_387	5651468	2596312	45.94	1250463	22.13	1804693	31.93	484381	1312751	1041	798139	38.04	37.28
DCM_388	5165590	1423184	27.55	918737	17.79	2823669	54.66	1180615	76141	439	165989	37.92	37.09
DCM_389	5863592	1594919	27.2	829294	14.14	3439379	58.66	1417227	67809	85	109798	38.03	37.26
DCM_390	5398362	1554277	28.79	2033764	37.67	1810321	33.53	560842	265639	954	726842	37.15	36.03
DCM_391	5457606	1464725	26.84	868986	15.92	3123895	57.24	1282879	46176	97	135573	37.96	37.17
DCM_392	5344094	1469774	27.5	2046726	38.3	1827594	34.2	633020	160929	605	675220	37.1	35.91
DCM_393	5405876	1931382	35.73	1747003	32.32	1727491	31.96	448529	686524	1933	794396	37.62	36.68
DCM_394	5374194	2237786	41.64	1753655	32.63	1382753	25.73	234235	879881	2193	1121477	37.87	37.12
DCM_395	6177090	1713658	27.74	1315137	21.29	3148295	50.97	1231643	293741	645	187629	37.8	36.96
DCM_396	5931806	1797823	30.31	1042581	17.58	3091402	52.12	1305956	241598	402	249867	37.88	37.1
DCM_397	5529114	1690358	30.57	1661046	30.04	2177710	39.39	758663	364737	1357	565601	37.58	36.67
DCM_398	6143138	1891611	30.79	2266157	36.89	1985370	32.32	619921	576684	5585	689421	37.71	36.9
DCM_399	6084516	1683886	27.67	801889	13.18	3598741	59.15	1566303	61834	34	55715	38.08	37.32
DCM_400	5930836	1513616	25.52	1996212	33.66	2421008	40.82	934798	148835	385	429598	37.24	36.13
DCM_401	6255726	1989623	31.8	1684857	26.93	2581246	41.26	871640	512879	806	604298	37.71	36.82
DCM_402	5850124	1586387	27.12	1108078	18.94	3155659	53.94	1298973	67529	87	219798	37.83	36.98
DCM_403	5657306	1912303	33.8	1578127	27.9	2166876	38.3	709403	666208	3992	532700	38	37.28
DCM_404	5535024	1561913	28.22	783791	14.16	3189320	57.62	1393224	46302	92	122295	37.97	37.24
DCM_405	6424270	2315061	36.04	2103965	32.75	2005244	31.21	591413	919556	5295	798797	37.86	37.08
DCM_406	6686048	1985746	29.7	1364976	20.42	3335326	49.88	1425890	127725	282	431849	37.74	36.87
DCM_407	5902114	1849917	31.34	1201206	20.35	2850991	48.3	1111295	258873	715	479034	37.89	37.07
DCM_408	5851774	1849844	31.61	1129106	19.3	2872824	49.09	1148050	256594	583	444617	37.84	37.04
DCM_409	5286790	2423728	45.84	1169505	22.12	1693557	32.03	430580	1119802	1111	872235	38.03	37.29
DCM_410	5531264	2639047	47.71	1043856	18.87	1848361	33.42	525340	1298397	894	814416	38.03	37.29
DCM_411	5593408	1772873	31.7	1328358	23.75	2492177	44.56	807369	452451	660	512393	37.73	36.86
DCM_412	6205706	1624033	26.17	2587664	41.7	1994009	32.13	575184	131617	778	916454	37.03	35.84
DCM_413	6122952	2094742	34.21	2145946	35.05	1882264	30.74	438471	422601	2504	1231166	37.56	36.68
DCM_414	5653476	1939801	34.31	1502174	26.57	2211501	39.12	749608	476356	1944	711893	37.75	36.87
DCM_415	5268586	1651787	31.35	808492	15.35	2808307	53.3	1188421	226864	350	236152	37.99	37.22
DCM_416	6455770	2107916	32.65	1185520	18.36	3162334	48.98	1202942	355076	396	549502	37.95	37.25
DCM_417	5668214	2134328	37.65	1588592	28.03	1945294	34.32	478805	863415	1494	790614	37.77	36.93
DCM_418	5490502	1732001	31.55	820041	14.94	2938460	53.52	1175056	288564	445	267936	38.03	37.28
DCM_419	6035066	2498695	41.4	1602375	26.55	1933996	32.05	451082	997407	2496	1047710	37.91	37.16
DCM_420	6100492	1707172	27.98	3158586	51.78	1234734	20.24	55934	258305	1284	1391649	36.73	35.45
DCM_421	5944762	1908043	32.1	1397693	23.51	2639026	44.39	1016261	354671	1006	536105	37.75	37.01
DCM_422	5142590	2332777	45.36	1124009	21.86	1685804	32.78	367615	1163914	1085	800163	38.06	37.36
DCM_423	6723094	2080343	30.94	1424087	21.18	3218664	47.87	1296868	230505	454	552516	37.73	36.9
DCM_424	5766464	2764552	47.94	1312018	22.75	1689894	29.31	389189	1108925	683	1265755	37.94	37.25
DCM_425	5989814	2099296	35.05	1085465	18.12	2805053	46.83	1036729	427585	707	634275	37.97	37.22
DCM_426	6081032	1870599	30.76	2005218	32.97	2205215	36.26	735542	149364	420	985273	37.3	36.27
DCM_427	5754762	1992402	34.62	1232001	21.41	2530359	43.97	915840	400513	633	675416	37.85	37.06
DCM_428	4723692	1402958	29.7	1198888	25.38	2121846	44.92	772782	145041	433	484702	37.7	36.96
DCM_429	5727068	2205699	38.51	1254619	21.91	2266750	39.58	747453	633194	1131	823921	37.9	37.15
DCM_430	5036810	1543383	30.64	1649614	32.75	1843813	36.61	636934	297664	527	608258	37.86	37.17
DCM_431	4605254	1414009	30.7	1429947	31.05	1761298	38.25	590372	217838	871	604928	37.42	36.44
DCM_432	4491200	1201952	26.76	1960278	43.65	1328970	29.59	359103	128696	834	713319	37.08	36
DCM_433	4519906	1200596	26.56	1679391	37.16	1639919	36.28	567805	111851	532	520408	37.15	36.05
DCM_434	4230620	1435607	33.93	907342	21.45	1887671	44.62	723910	238372	235	473090	37.83	37.1
DCM_435	5737178	2061660	35.94	1380787	24.07	2294731	40	797668	506266	414	757312	37.74	36.9
DCM_436	5606568	1269833	22.65	2490942	44.43	1845793	32.92	624470	111461	462	533440	36.84	35.71
DCM_437	5342582	1647671	30.84	1934512	36.21	1760399	32.95	542058	204513	1219	899881	37.56	36.71
DCM_438	5627436	1913753	34.01	1884590	33.49	1829093	32.5	558866	414820	1431	938636	37.35	36.42
DCM_439	5752284	1692859	29.43	1123758	19.54	2935667	51.03	1093843	139921	403	458692	37.97	37.15
DCM_440	5318268	1634435	30.73	1161007	21.83	2522826	47.44	966959	166508	254	500714	37.73	36.82
DCM_441	5146824	1571638	30.54	1231647	23.93	2343539	45.53	822871	183113	489	565165	37.7	36.78
DCM_442	5571670	1910323	34.29	1193706	21.42	2467641	44.29	926028	472703	264	511328	37.76	36.86
DCM_443	6022178	1867445	31.01	1288880	21.4	2865853	47.59	1219835	242535	158	404917	37.78	36.9
DCM_444	6067990	1736924	28.62	1848999	30.47	2482067	40.9	1043203	149141	137	544443	37.37	36.28
DCM_445	6185098	1704923	27.57	1167023	18.87	3313152	53.57	1306211	87270	229	311213	37.83	36.97
DCM_446	5995272	1735388	28.95	1693252	28.24	2566632	42.81	914328	135873	444	684743	37.31	36.2
DCM_447	6121386	1929897	31.53	1443733	23.59	2747756	44.89	999835	167276	432	762354	37.67	36.85
DCM_448	5266008	1535980	29.17	953668	18.11	2776360	52.72	1208138	72182	84	255576	37.85	37.1
DCM_449	5340950	1543376	28.9	992592	18.58	2804982	52.52	1181860	132040	270	229206	37.81	37.03
DCM_450	5546198	1764150	31.81	1121900	20.23	2660148	47.96	1086340	201407	336	476067	37.87	37.12
DCM_451	5723670	1749725	30.57	1280845	22.38	2693100	47.05	1063281	178652	300	507492	37.55	36.45
DCM_452	5327606	1524295	28.61	1067817	20.04	2735494	51.35	1096023	130789	110	297373	37.74	37.01
DCM_453	5869892	1970811	33.57	997761	17	2901320	49.43	1114767	336405	359	519280	37.98	37.31
DCM_454	5696218	1637061	28.74	1100185	19.31	2958972	51.95	1287894	88903	97	260167	37.75	36.99
DCM_455	5511480	1804523	32.74	959269	17.4	2747688	49.85	1113871	208776	213	481663	37.98	37.24
DCM_456	5285282	1637632	30.98	838166	15.86	2809484	53.16	1233282	142049	206	262095	37.99	37.35
DCM_457	5695546	1783033	31.31	1222489	21.46	2690024	47.23	1107458	158002	187	517386	37.74	36.95
DCM_458	5896592	1667545	28.28	1324313	22.46	2904734	49.26	1240344	95107	160	331934	37.78	36.97
DCM_459	5656928	1681639	29.73	741319	13.1	3233970	57.17	1403589	69965	63	208022	38.08	37.41
DCM_460	5394532	1746522	32.38	942436	17.47	2705574	50.15	1160547	252337	172	333466	37.95	37.26
DCM_461	4503380	1548980	34.4	809101	17.97	2145299	47.64	832401	305026	184	411369	38	37.33
DCM_462	5414476	1842167	34.02	1229354	22.7	2342955	43.27	906538	224890	257	710482	37.77	37
DCM_463	5428022	1682320	30.99	1363152	25.11	2382550	43.89	952884	89197	64	640175	37.77	36.82
DCM_464	5117814	2209110	43.17	1488143	29.08	1420561	27.76	387226	523067	447	1298370	37.84	37.03
DCM_465	5048476	2081947	41.24	1051106	20.82	1915423	37.94	629192	670425	313	782017	37.99	37.23
DCM_466	5032738	1724564	34.27	1033081	20.53	2275093	45.21	906607	407129	163	410665	37.84	37.02
DCM_467	5173542	1718915	33.23	1099968	21.26	2354659	45.51	988340	314019	154	416402	37.88	37.08
DCM_468	4715194	1505180	31.92	1207831	25.62	2002183	42.46	780672	270345	356	453807	37.62	36.72
DCM_469	4882524	1589790	32.56	1198003	24.54	2094731	42.9	820002	213481	300	556007	37.74	36.9
DCM_470	5021144	1665684	33.17	1089486	21.7	2265974	45.13	885959	201694	208	577823	37.77	36.95
DCM_471	6284432	1604442	25.53	1288748	20.51	3391242	53.96	1406811	54521	44	143066	37.74	37.16
DCM_472	6408938	1698070	26.5	1140515	17.8	3570353	55.71	1353237	63956	32	280845	37.79	37.21
DCM_473	6451276	1790867	27.76	2550764	39.54	2109645	32.7	692082	122335	66	976384	37.3	36.42
DCM_474	6706762	1790269	26.69	2736548	40.8	2179945	32.5	696917	620179	74	473099	37.06	36.05
DCM_475	6629690	2051424	30.94	2226140	33.58	2352126	35.48	766973	233903	190	1050358	37.4	36.64
DCM_476	6936762	2159968	31.14	2321347	33.46	2455447	35.4	776563	401075	105	982225	37.41	36.67
DCM_477	7294152	2033753	27.88	1429953	19.6	3830446	52.51	1606491	68360	37	358865	37.8	37.18
DCM_478	6642398	2171543	32.69	2180477	32.83	2290378	34.48	689443	144140	189	1337771	37.49	36.73
DCM_479	5976254	1791596	29.98	2041179	34.15	2143479	35.87	699680	97321	53	994542	37.4	36.58
DCM_480	6560148	1921797	29.3	2572236	39.21	2066115	31.49	617173	180388	76	1124160	37.17	36.13
DCM_481	5987752	1939953	32.4	2237179	37.36	1810620	30.24	531359	113232	286	1295076	37.33	36.38
DCM_482	6776560	2032980	30	2179785	32.17	2563795	37.83	826337	185225	75	1021343	37.33	36.47
DCM_483	7022062	2267425	32.29	2547129	36.27	2207508	31.44	623517	115566	17	1528325	37.35	36.48
DCM_484	5811798	1897284	32.65	1748099	30.08	2166415	37.28	698716	122237	107	1076224	37.53	36.75
DCM_485	5526616	1548224	28.01	724935	13.12	3253457	58.87	1341939	25970	8	180307	37.93	37.34
DCM_486	6390532	1873532	29.32	1886650	29.52	2630350	41.16	913253	124701	31	835547	37.54	36.82
DCM_487	6483322	1710379	26.38	2444948	37.71	2327995	35.91	770777	190088	115	749399	37.47	36.72
DCM_488	6466452	1866589	28.87	2152091	33.28	2447772	37.85	838940	135174	100	892375	37.47	36.76
Control_1	5752796	1856092	32.26	895065	15.56	3001639	52.18	1296516	55302	65	504209	37.77	37.13
Control_2	5692428	1742269	30.61	823929	14.47	3126230	54.92	1394005	46598	82	301584	37.8	37.11
Control_3	6208716	2006717	32.32	984276	15.85	3217723	51.83	1368270	87773	55	550619	37.76	37.07
Control_4	5337358	1632503	30.59	921877	17.27	2782978	52.14	1192909	52686	80	386828	37.72	37.07
Control_5	4907326	1472112	30	774212	15.78	2661002	54.23	1206889	37862	52	227309	37.62	36.99
Control_6	5591734	1690035	30.22	1007201	18.01	2894498	51.76	1252976	56326	64	380669	37.66	36.98
Control_7	5422522	1605062	29.6	912712	16.83	2904748	53.57	1253464	65758	69	285771	37.65	36.96
Control_8	5358476	1641210	30.63	905845	16.9	2811421	52.47	1235293	84572	75	321270	37.72	37.05
Control_9	4986258	1500173	30.09	816708	16.38	2669377	53.53	1179809	44073	91	276200	37.7	37.07
Control_10	4789954	1812322	37.84	934391	19.51	2043241	42.66	756283	80044	92	975903	37.7	37.02
Control_11	5818266	1744072	29.98	1168755	20.09	2905439	49.94	1205051	48263	83	490675	37.55	36.85
Control_12	5124300	1599772	31.22	739071	14.42	2785457	54.36	1318349	53754	59	227610	37.78	37.11
Control_13	5194668	1625238	31.29	853457	16.43	2715973	52.28	1272473	75055	87	277623	37.63	36.98
Control_14	5827488	1781343	30.57	942043	16.17	3104102	53.27	1459330	46799	81	275133	37.71	37.02
Control_15	5463198	1660077	30.39	882478	16.15	2920643	53.46	1374086	46454	26	239511	37.64	36.94
Control_16	5620040	1683697	29.96	936742	16.67	2999601	53.37	1354550	52009	43	277095	37.74	36.97
Control_17	5581844	1722980	30.87	835336	14.97	3023528	54.17	1421756	63226	46	237952	37.77	37.01
Control_18	5056722	1612339	31.89	719581	14.23	2724802	53.88	1314201	45843	38	252257	37.8	37.05
Control_19	6202022	1925934	31.05	903273	14.56	3372815	54.38	1562706	86142	61	277025	37.78	36.98
Control_20	5858552	1820729	31.08	968793	16.54	3069030	52.39	1295395	117879	166	407289	37.79	37.06
Control_21	5287776	1666277	31.51	752081	14.22	2869418	54.27	1358974	79994	36	227273	37.75	37
Control_22	6129224	1923544	31.38	1037850	16.93	3167830	51.68	1376549	98297	98	448600	37.75	36.99
Control_23	5010994	1528192	30.5	897579	17.91	2585223	51.59	1138991	75790	93	313318	37.66	36.85
Control_24	5601532	1704985	30.44	985826	17.6	2910721	51.96	1317332	61422	60	326171	37.7	37.06
Control_25	5262076	1622567	30.84	840961	15.98	2798548	53.18	1301520	57672	36	263339	37.71	37.1
Control_26	5271964	1615321	30.64	817948	15.52	2838695	53.85	1301186	62889	60	251186	37.68	37
Control_27	5517836	1683415	30.51	873300	15.83	2961121	53.66	1376373	51166	63	255813	37.72	37.06
Control_28	5941770	1806362	30.4	992854	16.71	3142554	52.89	1450873	63629	49	291811	37.56	36.74
Control_29	5369062	1683657	31.36	844678	15.73	2840727	52.91	1312473	84149	63	286972	37.7	37.12
Control_30	5681002	1747805	30.77	899218	15.83	3033979	53.41	1401111	77068	68	269558	37.76	37.13
Control_31	4903800	1489321	30.37	852156	17.38	2562323	52.25	1176450	59514	40	253317	37.64	37
Control_32	5202924	1639955	31.52	813737	15.64	2749232	52.84	1252597	88414	84	298860	37.86	37.25
Control_33	4863192	1505615	30.96	751973	15.46	2605604	53.58	1198742	65614	81	241178	37.79	37.2
Control_34	5195198	1666464	32.08	839481	16.16	2689253	51.76	1211824	60070	61	394509	37.78	37.12
Control_35	5773108	1832244	31.74	875040	15.16	3065824	53.11	1396705	131294	111	304134	37.84	37.21
Control_36	5298162	1635306	30.87	809383	15.28	2853473	53.86	1327702	53665	48	253891	37.82	37.19
Control_37	5933492	1825766	30.77	997986	16.82	3109740	52.41	1402564	77658	126	345418	37.73	37.11
Control_38	5465702	1729654	31.65	930607	17.03	2805441	51.33	1243489	130588	113	355464	37.73	37.12
Control_39	5263342	1643114	31.22	925920	17.59	2694308	51.19	1227879	75460	92	339683	37.68	37
Control_40	5457300	1790365	32.81	927700	17	2739235	50.19	1207564	201653	60	381088	37.77	37.05
Control_41	5330366	1630631	30.59	855065	16.04	2844670	53.37	1303210	51460	81	275880	37.76	37.06
Control_42	4484238	1424913	31.78	714608	15.94	2344717	52.29	1060497	64195	77	300144	37.76	37.01
Control_43	5284598	1701577	32.2	867095	16.41	2715926	51.39	1219236	97679	84	384578	37.74	37.01
Control_44	5285862	1630969	30.86	813986	15.4	2840907	53.75	1317329	37789	45	275806	37.78	37.13
Control_45	5398698	1750929	32.43	871627	16.15	2776142	51.42	1268078	82688	90	400073	37.68	37.02
Control_46	5539782	1673323	30.21	987793	17.83	2878666	51.96	1312307	41411	37	319568	37.67	36.93
Control_47	5461442	1698863	31.11	970997	17.78	2791582	51.11	1249291	136139	85	313348	37.67	36.89
Control_48	5716644	1758651	30.76	945768	16.54	3012225	52.69	1411237	55185	62	292167	37.74	37.1
Control_49	5178006	1643591	31.74	866597	16.74	2667818	51.52	1211250	80330	83	351928	37.69	37.07
Control_50	5132864	1584162	30.86	852110	16.6	2696592	52.54	1236736	47253	39	300134	37.69	37.04
Control_51	5410116	1634061	30.2	1029327	19.03	2746728	50.77	1230049	62287	85	341640	37.58	36.86
Control_52	4716314	1458250	30.92	802221	17.01	2455843	52.07	1098978	69378	112	289782	37.69	37.12
Control_53	5549418	1713002	30.87	1008033	18.16	2828383	50.97	1282125	76693	75	354109	37.57	36.93
Control_54	5446202	1709176	31.38	950305	17.45	2786721	51.17	1262578	86667	106	359825	37.66	37.01
Control_55	5316570	1718313	32.32	940886	17.7	2657371	49.98	1184839	150579	179	382716	37.62	36.95
Control_56	5150704	1565294	30.39	1946130	37.78	1639280	31.83	381399	40776	26	1143093	37.04	36.07
Control_57	5430358	1650503	30.39	902517	16.62	2877338	52.99	1303681	47301	67	299454	37.67	36.94
Control_58	5251332	1634924	31.13	859074	16.36	2757334	52.51	1250802	85102	131	298889	37.71	36.95
Control_59	5021758	1554051	30.95	851733	16.96	2615974	52.09	1175519	62070	54	316408	37.67	36.93
Control_60	5085664	1560950	30.69	868449	17.08	2656265	52.23	1183932	60634	48	316336	37.7	36.99
Control_61	5366760	1800782	33.55	885725	16.5	2680253	49.94	1181979	59133	72	559598	37.65	36.99
Control_62	5447620	1692407	31.07	943994	17.33	2811219	51.6	1271157	80471	58	340721	37.67	36.92
Control_63	5723320	1788223	31.24	1054350	18.42	2880747	50.33	1269105	37148	63	481907	37.56	36.84
Control_64	5802384	1826006	31.47	1085628	18.71	2890750	49.82	1267891	65195	77	492843	37.67	37.01
Control_65	5592310	1818396	32.52	865867	15.48	2908047	52	1321196	53156	59	443985	37.77	37.11
Control_66	5583000	1758951	31.51	877726	15.72	2946323	52.77	1387403	63303	75	308170	37.75	37.06
Control_67	5712696	1798751	31.49	909026	15.91	3004919	52.6	1413782	59758	63	325148	37.73	37.03
Control_68	5708912	1785237	31.27	1007486	17.65	2916189	51.08	1321239	70327	91	393580	37.71	37.03
Control_69	5723348	1779471	31.09	905870	15.83	3038007	53.08	1433844	49685	117	295825	37.69	37.03
Control_70	5825334	1850942	31.77	947747	16.27	3026645	51.96	1405254	92522	103	353063	37.75	37.05
Control_71	5618714	1708807	30.41	968759	17.24	2941148	52.35	1359560	39782	64	309401	37.65	36.93
