# Supplementary material for: Cardiomyocyte gene programs encoding morphological and functional signatures in cardiac hypertrophy and failure
Source: Nat Commun. 2018 Oct 30;9:4435. doi: 10.1038/s41467-018-06639-7 (PMC6207673; doi:10.1038/s41467-018-06639-7)
Supplement: Supplementary file 6 — Supplementary Data 3 [file 41467_2018_6639_MOESM6_ESM.xlsx]

## Sheet: Supplementary Data 3
Cell number	Myh7 mRNA fluorescent intensity per unit area (A.U.)			Cell number	Atp2a2 mRNA fluorescent intensity per unit area (A.U.)
Cell_1	0.49365			Cell_1	12.8372
Cell_2	4.2018			Cell_2	44.8176
Cell_3	0.740297			Cell_3	44.1625
Cell_4	1.08903			Cell_4	16.9928
Cell_5	2.06117			Cell_5	29.849
Cell_6	10.39			Cell_6	34.9581
Cell_7	1.34001			Cell_7	53.1926
Cell_8	0.779886			Cell_8	62.7727
Cell_9	4.27526			Cell_9	49.9614
Cell_10	0.301263			Cell_10	33.7062
Cell_11	2.08574			Cell_11	66.312
Cell_12	7.47803			Cell_12	20.5915
Cell_13	0.932238			Cell_13	57.894
Cell_14	6.31291			Cell_14	52.4051
Cell_15	2.45908			Cell_15	52.2984
Cell_16	40.0858			Cell_16	57.3241
Cell_17	3.97441			Cell_17	41.7827
Cell_18	14.2213			Cell_18	92.3376
Cell_19	2.23398			Cell_19	65.5261
Cell_20	0.975757			Cell_20	29.508
Cell_21	1.06239			Cell_21	34.1111
Cell_22	1.17785			Cell_22	35.5205
Cell_23	2.36917			Cell_23	45.9722
Cell_24	0.347839			Cell_24	51.9324
Cell_25	9.41264			Cell_25	33.0608
Cell_26	6.75371			Cell_26	35.9144
Cell_27	2.12195			Cell_27	39.5328
Cell_28	5.835			Cell_28	55.9316
Cell_29	1.04806			Cell_29	45.9982
Cell_30	0.131307			Cell_30	70.7106
Cell_31	104.274			Cell_31	41.4775
Cell_32	5.47186			Cell_32	64.6648
Cell_33	0.493837			Cell_33	28.364
Cell_34	1.01078			Cell_34	76.9369
Cell_35	2.25867			Cell_35	60.8143
Cell_36	97.5998			Cell_36	63.7768
Cell_37	35.4739			Cell_37	49.3109
Cell_38	31.4186			Cell_38	42.5394
Cell_39	6.8229			Cell_39	22.4091
Cell_40	35.4066			Cell_40	31.4426
Cell_41	6.8264			Cell_41	43.0273
Cell_42	0.712716			Cell_42	48.7584
Cell_43	7.68308			Cell_43	39.0432
Cell_44	0.307125			Cell_44	47.8196
Cell_45	1.05873			Cell_45	25.6955
Cell_46	1.23525			Cell_46	47.5373
Cell_47	11.413			Cell_47	39.8966
Cell_48	80.9202			Cell_48	47.9094
Cell_49	8.26043			Cell_49	39.8322
Cell_50	0.612073			Cell_50	61.9857
Cell_51	5.95062			Cell_51	23.1769
Cell_52	1.62957			Cell_52	38.9061
Cell_53	13.7623			Cell_53	41.8255
Cell_54	16.5093			Cell_54	47.9711
Cell_55	1.7767			Cell_55	40.6322
Cell_56	21.9753			Cell_56	35.9966
Cell_57	1.80055			Cell_57	15.9129
Cell_58	3.26844			Cell_58	65.5851
Cell_59	24.7515			Cell_59	50.9633
Cell_60	13.9883			Cell_60	86.8034
Cell_61	3.33347			Cell_61	43.3362
Cell_62	7.6557			Cell_62	45.5187
Cell_63	0.795783			Cell_63	46.4719
Cell_64	10.7466			Cell_64	46.9115
Cell_65	15.7778			Cell_65	89.976
Cell_66	1.73696			Cell_66	42.038
Cell_67	3.09722			Cell_67	77.6549
Cell_68	35.0087			Cell_68	60.5777
Cell_69	18.7109			Cell_69	53.0547
Cell_70	1.89228			Cell_70	62.8828
Cell_71	8.31615			Cell_71	72.3198
Cell_72	18.6033			Cell_72	37.0059
Cell_73	9.08675			Cell_73	20.3312
Cell_74	34.7677			Cell_74	47.8157
Cell_75	13.1761			Cell_75	40.178
Cell_76	1.86962			Cell_76	8.41573
Cell_77	1.03281			Cell_77	29.423
Cell_78	11.4848			Cell_78	21.2002
Cell_79	3.69801			Cell_79	32.0828
Cell_80	0.276753			Cell_80	57.5042
Cell_81	19.6073			Cell_81	42.4009
Cell_82	17.245			Cell_82	34.8312
Cell_83	0.336459			Cell_83	31.9707
Cell_84	36.8605			Cell_84	38.9287
Cell_85	2.73083			Cell_85	34.8727
Cell_86	25.5443			Cell_86	33.0577
Cell_87	2.3072			Cell_87	48.3662
Cell_88	11.0593			Cell_88	39.0718
Cell_89	52.7621			Cell_89	25.4943
Cell_90	6.79936			Cell_90	39.7881
Cell_91	2.82536			Cell_91	40.7757
Cell_92	12.7582			Cell_92	36.0139
Cell_93	40.3243			Cell_93	32.3906
Cell_94	85.2157			Cell_94	55.375
Cell_95	14.1375			Cell_95	49.731
Cell_96	13.8983			Cell_96	52.5082
Cell_97	28.8143			Cell_97	92.4319
Cell_98	140.344			Cell_98	57.1161
Cell_99	0.152402			Cell_99	59.0165
Cell_100	6.11079			Cell_100	83.3198
Cell_101	0.224358			Cell_101	2.97498
Cell_102	1.05583			Cell_102	7.97111
Cell_103	1.08547			Cell_103	48.1444
Cell_104	1.14938			Cell_104	53.0729
Cell_105	0.419199			Cell_105	67.2747
Cell_106	1.32247			Cell_106	42.3351
Cell_107	9.73273			Cell_107	80.7207
Cell_108	0.926927			Cell_108	67.4006
Cell_109	0.380541			Cell_109	24.8201
Cell_110	0.267616			Cell_110	31.6508
Cell_111	1.6385			Cell_111	43.9388
Cell_112	1.26534			Cell_112	30.5545
Cell_113	0.572795			Cell_113	49.0955
Cell_114	3.66068			Cell_114	76.5379
Cell_115	0.128672			Cell_115	60.4761
Cell_116	1.51325			Cell_116	48.0618
Cell_117	1.57945			Cell_117	89.4309
Cell_118	0.460726			Cell_118	14.9826
Cell_119	0.740122			Cell_119	75.4298
Cell_120	0.408627			Cell_120	75.794
Cell_121	0.37828			Cell_121	34.1797
Cell_122	0.632841			Cell_122	2.74729
Cell_123	0.192218			Cell_123	107.614
Cell_124	0.170201			Cell_124	5.5444
Cell_125	1.70411			Cell_125	21.1532
Cell_126	0.489862			Cell_126	19.4565
Cell_127	0.390664			Cell_127	86.6034
Cell_128	0.804205			Cell_128	64.1363
Cell_129	1.13467			Cell_129	29.4846
Cell_130	52.0217			Cell_130	53.2237
Cell_131	0.228361			Cell_131	60.2363
Cell_132	0.945141			Cell_132	46.4001
Cell_133	0.284372			Cell_133	67.9237
Cell_134	2.36057			Cell_134	62.5911
Cell_135	0.581781			Cell_135	25.4383
Cell_136	0.27654			Cell_136	29.1554
Cell_137	3.47156			Cell_137	45.9683
Cell_138	12.3246			Cell_138	71.9253
Cell_139	0.455315			Cell_139	68.5572
Cell_140	28.6773			Cell_140	54.9473
Cell_141	38.4868			Cell_141	55.043
Cell_142	1.57933			Cell_142	62.9006
Cell_143	4.87297			Cell_143	66.857
Cell_144	5.02023			Cell_144	63.1421
Cell_145	27.6489			Cell_145	22.2093
Cell_146	6.65622			Cell_146	52.7569
Cell_147	33.228			Cell_147	69.6337
Cell_148	1.65308			Cell_148	62.4568
Cell_149	2.83737			Cell_149	62.2385
Cell_150	7.63359			Cell_150	69.8251
Cell_151	0.915455			Cell_151	54.1379
Cell_152	7.32208			Cell_152	74.9679
Cell_153	0.499407			Cell_153	67.6383
Cell_154	49.4571			Cell_154	46.6364
Cell_155	41.1661			Cell_155	62.6912
Cell_156	22.6818			Cell_156	53.2857
Cell_157	35.1578			Cell_157	63.8166
Cell_158	69.7295			Cell_158	66.1497
Cell_159	3.52145			Cell_159	79.8649
Cell_160	7.90529			Cell_160	72.9407
Cell_161	4.89116			Cell_161	60.4321
Cell_162	38.1451			Cell_162	67.2915
Cell_163	19.1621			Cell_163	45.526
Cell_164	18.5652			Cell_164	73.8166
Cell_165	32.8676			Cell_165	85.446
Cell_166	2.96871			Cell_166	80.6916
Cell_167	21.1388			Cell_167	65.7658
Cell_168	1.56694			Cell_168	75.1809
Cell_169	3.46834			Cell_169	64.6071
Cell_170	3.09768			Cell_170	50.6098
Cell_171	0.400733			Cell_171	86.6048
Cell_172	51.1878			Cell_172	43.4844
Cell_173	1.51393			Cell_173	80.0507
Cell_174	12.9196			Cell_174	80.2142
Cell_175	134.944			Cell_175	79.3737
Cell_176	7.87994			Cell_176	110.32
Cell_177	1.91471			Cell_177	69.4209
Cell_178	13.9013			Cell_178	35.7934
Cell_179	0.918787			Cell_179	49.4403
Cell_180	12.1764			Cell_180	52.5325
Cell_181	9.82905			Cell_181	52.5391
Cell_182	0.253127			Cell_182	47.2331
Cell_183	1.65263			Cell_183	53.114
Cell_184	5.82242			Cell_184	46.6448
Cell_185	0.73545			Cell_185	64.7815
Cell_186	1.05412			Cell_186	76.9848
Cell_187	27.9414			Cell_187	34.1126
Cell_188	54.2657			Cell_188	49.8391
Cell_189	24.4918			Cell_189	55.5816
Cell_190	1.0252			Cell_190	48.121
Cell_191	0.156512			Cell_191	20.4075
Cell_192	34.928			Cell_192	79.6272
Cell_193	10.6771			Cell_193	79.8484
Cell_194	0.582983			Cell_194	46.0638
Cell_195	1.3477			Cell_195	103.674
Cell_196	0.647438			Cell_196	98.9534
Cell_197	3.69683			Cell_197	91.7859
Cell_198	4.05022			Cell_198	62.7387
Cell_199	0.156563			Cell_199	65.6852
Cell_200	2.63109			Cell_200	69.0224
Cell_201	1.0994			Cell_201	47.214
Cell_202	13.5788			Cell_202	101.103
Cell_203	4.94095			Cell_203	40.7898
Cell_204	1.91792			Cell_204	68.2395
Cell_205	8.37256			Cell_205	70.2184
Cell_206	5.80819			Cell_206	54.0537
Cell_207	29.2324			Cell_207	111.432
Cell_208	1.79814			Cell_208	48.046
Cell_209	1.60708			Cell_209	56.0475
Cell_210	51.3965			Cell_210	133.47
Cell_211	3.5638			Cell_211	110.093
Cell_212	3.15724			Cell_212	61.084
Cell_213	19.0809			Cell_213	57.9691
Cell_214	4.31243			Cell_214	21.31
Cell_215	0.70193			Cell_215	32.0494
Cell_216	1.42519			Cell_216	25.4957
Cell_217	13.3551			Cell_217	22.0401
Cell_218	1.29642			Cell_218	15.6378
Cell_219	56.8269			Cell_219	15.4044
Cell_220	1.25842			Cell_220	19.3547
Cell_221	13.2057			Cell_221	6.64684
Cell_222	4.15608			Cell_222	24.439
Cell_223	1.45723			Cell_223	44.5691
Cell_224	56.7303			Cell_224	12.7088
Cell_225	2.18733			Cell_225	21.8294
Cell_226	5.25006			Cell_226	29.6812
Cell_227	2.60666			Cell_227	27.4415
Cell_228	32.9972			Cell_228	14.6357
Cell_229	104.09			Cell_229	18.9757
Cell_230	83.4712			Cell_230	43.3059
Cell_231	55.0147			Cell_231	32.3225
Cell_232	3.79237			Cell_232	40.9699
Cell_233	23.6061			Cell_233	40.2081
Cell_234	135.781			Cell_234	15.605
Cell_235	261.08			Cell_235	38.1648
Cell_236	158.518			Cell_236	22.0352
Cell_237	82.0728			Cell_237	19.6795
Cell_238	136.238			Cell_238	34.2323
Cell_239	103.882			Cell_239	22.6286
Cell_240	119.702			Cell_240	41.8245
Cell_241	4.16135			Cell_241	78.2734
Cell_242	10.0953			Cell_242	70.0224
Cell_243	60.4163			Cell_243	32.5961
Cell_244	124.169			Cell_244	33.9628
Cell_245	127.485			Cell_245	27.649
Cell_246	2.30483			Cell_246	37.5005
Cell_247	97.5477			Cell_247	45.6732
Cell_248	77.5335			Cell_248	27.3232
Cell_249	130.98			Cell_249	15.3242
Cell_250	81.4821			Cell_250	47.038
Cell_251	38.3088			Cell_251	22.2961
Cell_252	45.2575			Cell_252	53.9742
Cell_253	11.5199			Cell_253	22.0206
Cell_254	0.565705			Cell_254	29.2431
Cell_255	51.3913			Cell_255	23.6709
Cell_256	44.4955			Cell_256	24.0454
Cell_257	121.997			Cell_257	29.0155
Cell_258	9.22894			Cell_258	32.5547
Cell_259	43.1921			Cell_259	22.1054
Cell_260	36.1877			Cell_260	32.8295
Cell_261	46.8399			Cell_261	30.6701
Cell_262	1.04134			Cell_262	20.7568
Cell_263	0.112975			Cell_263	18.0466
Cell_264	24.5316			Cell_264	53.3373
Cell_265	5.31033			Cell_265	21.2846
Cell_266	2.26421			Cell_266	25.5615
Cell_267	0.267448			Cell_267	43.7862
Cell_268	5.35977			Cell_268	22.9227
Cell_269	0.242168			Cell_269	20.3728
Cell_270	0.725273			Cell_270	14.1307
Cell_271	12.1243			Cell_271	25.6445
Cell_272	9.67758			Cell_272	18.9723
Cell_273	6.36412			Cell_273	43.8679
Cell_274	1.30695			Cell_274	80.8031
Cell_275	24.7856			Cell_275	17.9088
Cell_276	0.789424			Cell_276	67.0812
Cell_277	0.935768			Cell_277	14.5795
Cell_278	0.442908			Cell_278	32.2883
Cell_279	1.5097			Cell_279	72.2939
Cell_280	0.588905			Cell_280	66.272
Cell_281	11.585			Cell_281	25.3611
Cell_282	7.93732			Cell_282	41.8588
Cell_283	0.706059			Cell_283	58.169
Cell_284	1.18333			Cell_284	59.6141
Cell_285	23.5877			Cell_285	20.3859
Cell_286	0.217643			Cell_286	20.8503
Cell_287	0.26917			Cell_287	14.8558
Cell_288	1.04441			Cell_288	26.4597
Cell_289	0.551967			Cell_289	52.3553
Cell_290	34.4553			Cell_290	49.0618
Cell_291	1.35273			Cell_291	46.1397
Cell_292	8.05806			Cell_292	289.839
Cell_293	0.419782			Cell_293	68.1063
Cell_294	13.7959			Cell_294	42.1014
Cell_295	0.589552			Cell_295	74.6215
Cell_296	0.83703			Cell_296	17.3307
Cell_297	0.671465			Cell_297	44.4258
Cell_298	1.56158			Cell_298	41.3762
Cell_299	3.15579			Cell_299	37.5197
Cell_300	4.29443			Cell_300	49.2345
Cell_301	54.501			Cell_301	22.7802
Cell_302	83.7456			Cell_302	42.238
Cell_303	0.433731			Cell_303	5.81568
Cell_304	1.21424			Cell_304	38.5494
Cell_305	1.43448			Cell_305	38.6774
Cell_306	11.6933			Cell_306	50.2956
Cell_307	2.189			Cell_307	39.3619
Cell_308	0.234808			Cell_308	16.0964
Cell_309	29.211			Cell_309	38.2491
Cell_310	0.302931			Cell_310	28.3407
Cell_311	2.4195			Cell_311	46.0339
Cell_312	15.5546			Cell_312	91.7802
Cell_313	0.78243			Cell_313	18.1966
Cell_314	6.28488			Cell_314	21.5801
Cell_315	43.3706			Cell_315	73.4614
Cell_316	0.722527			Cell_316	25.458
Cell_317	5.33364			Cell_317	62.8492
Cell_318	15.9298			Cell_318	45.6723
Cell_319	0.787255			Cell_319	48.2695
Cell_320	5.98823			Cell_320	122.489
Cell_321	2.21596			Cell_321	34.3234
Cell_322	55.5554			Cell_322	47.6646
Cell_323	1.96216			Cell_323	42.4583
Cell_324	0.51084			Cell_324	10.8899
Cell_325	4.54379			Cell_325	4.66772
Cell_326	23.3743			Cell_326	64.2261
Cell_327	1.03999			Cell_327	90.2513
Cell_328	35.146			Cell_328	44.6551
Cell_329	20.1667			Cell_329	27.2635
Cell_330	1.1487			Cell_330	7.27739
Cell_331	0.668106			Cell_331	98.8937
Cell_332	3.39909			Cell_332	57.44
Cell_333	1.02141			Cell_333	48.3758
Cell_334	0.250285			Cell_334	7.88296
Cell_335	3.39073			Cell_335	50.3081
Cell_336	1.55896			Cell_336	108.412
Cell_337	0.254423			Cell_337	22.2412
Cell_338	65.6946			Cell_338	81.7658
Cell_339	39.0796			Cell_339	52.7531
Cell_340	32.5221			Cell_340	98.0499
Cell_341	1.59079			Cell_341	0.446526
Cell_342	3.71737			Cell_342	37.7762
Cell_343	9.73467			Cell_343	75.7406
Cell_344	17.792			Cell_344	37.6681
Cell_345	217.42			Cell_345	23.7895
Cell_346	61.024			Cell_346	59.0006
Cell_347	34.4994			Cell_347	43.7451
Cell_348	44.9387			Cell_348	65.4825
Cell_349	7.7557			Cell_349	76.1597
Cell_350	25.4079			Cell_350	52.6265
Cell_351	40.3612			Cell_351	51.9646
Cell_352	17.5406			Cell_352	88.6201
Cell_353	39.1867			Cell_353	84.3177
Cell_354	2.84392			Cell_354	56.6509
Cell_355	2.95265			Cell_355	53.9079
Cell_356	62.797			Cell_356	57.8185
Cell_357	35.8369			Cell_357	63.0754
Cell_358	58.0309			Cell_358	94.8719
Cell_359	3.11041			Cell_359	62.0531
Cell_360	33.1496			Cell_360	59.16
Cell_361	24.6706			Cell_361	76.1623
Cell_362	108.374			Cell_362	64.2387
Cell_363	46.1933			Cell_363	107.117
Cell_364	6.10403			Cell_364	41.4657
Cell_365	56.8865			Cell_365	43.3667
Cell_366	20.0356			Cell_366	55.4795
Cell_367	2.00828			Cell_367	83.1722
Cell_368	21.5568			Cell_368	47.7076
Cell_369	34.5729			Cell_369	65.1959
Cell_370	52.2643			Cell_370	62.0724
Cell_371	71.259			Cell_371	85.1281
Cell_372	34.8973			Cell_372	25.6489
Cell_373	6.11232			Cell_373	63.9346
Cell_374	3.27044			Cell_374	82.5089
Cell_375	44.4401			Cell_375	85.2237
Cell_376	17.9169			Cell_376	78.9353
Cell_377	63.5693			Cell_377	61.164
Cell_378	10.7772			Cell_378	37.1744
Cell_379	7.06579			Cell_379	57.405
Cell_380	0.905504			Cell_380	107.621
Cell_381	24.1898			Cell_381	8.84568
Cell_382	4.08058			Cell_382	76.1907
Cell_383	34.5073			Cell_383	59.8318
Cell_384	0.55809			Cell_384	90.5518
Cell_385	13.1608			Cell_385	42.4256
Cell_386	11.0843			Cell_386	47.507
Cell_387	16.4717			Cell_387	57.0203
Cell_388	3.99669			Cell_388	46.1792
Cell_389	40.7335			Cell_389	111.335
Cell_390	39.1136			Cell_390	82.9682
Cell_391	6.93675			Cell_391	81.0442
Cell_392	0.765496			Cell_392	71.5773
Cell_393	4.76749			Cell_393	112.262
Cell_394	10.5765			Cell_394	49.4737
Cell_395	0.662081			Cell_395	66.5251
Cell_396	3.67064			Cell_396	58.9627
Cell_397	0.155868			Cell_397	84.6711
Cell_398	8.25827			Cell_398	73.5669
Cell_399	49.4271			Cell_399	51.5805
Cell_400	20.3068			Cell_400	70.6177
Cell_401	2.2552			Cell_401	59.5674
Cell_402	13.7635			Cell_402	71.4458
Cell_403	4.37516			Cell_403	94.9831
Cell_404	3.11086			Cell_404	94.6548
Cell_405	13.4841			Cell_405	84.5935
Cell_406	1.82733			Cell_406	69.9405
Cell_407	1.7026			Cell_407	63.7509
Cell_408	19.0491			Cell_408	81.2656
Cell_409	7.79162			Cell_409	62.5558
Cell_410	4.72582			Cell_410	37.1115
Cell_411	11.4791			Cell_411	70.7634
Cell_412	0.975237			Cell_412	72.0921
Cell_413	0.121567			Cell_413	58.9978
Cell_414	1.64948			Cell_414	31.4352
Cell_415	0.775794			Cell_415	40.7669
Cell_416	2.91786			Cell_416	119.976
Cell_417	10.978			Cell_417	38.897
Cell_418	1.20736			Cell_418	71.5125
Cell_419	3.81963			Cell_419	43.6861
Cell_420	0.976012			Cell_420	40.7379
Cell_421	2.04219			Cell_421	38.0601
Cell_422	28.679			Cell_422	38.1476
Cell_423	8.61846			Cell_423	34.2604
Cell_424	1.20506			Cell_424	45.4764
Cell_425	9.38112			Cell_425	48.1643
Cell_426	6.09796			Cell_426	32.9394
Cell_427	0.345954			Cell_427	35.0754
Cell_428	0.29663			Cell_428	25.1875
Cell_429	0.64002			Cell_429	49.2061
Cell_430	0.385414			Cell_430	41.7382
Cell_431	1.81076			Cell_431	39.104
Cell_432	2.61659			Cell_432	26.1805
Cell_433	1.67617			Cell_433	38.5978
Cell_434	7.12237			Cell_434	37.7673
Cell_435	8.87811			Cell_435	104.145
Cell_436	9.86697			Cell_436	64.3667
Cell_437	66.7439			Cell_437	74.3463
Cell_438	67.2849			Cell_438	39.8912
Cell_439	13.5205			Cell_439	20.942
Cell_440	41.3705			Cell_440	40.776
Cell_441	11.8283			Cell_441	30.9134
Cell_442	22.0128			Cell_442	28.703
Cell_443	28.859			Cell_443	94.7258
Cell_444	35.2337			Cell_444	52.1212
Cell_445	3.35281			Cell_445	78.8387
Cell_446	63.3938			Cell_446	61.5262
Cell_447	119.718			Cell_447	57.7183
Cell_448	9.76288			Cell_448	13.5989
Cell_449	14.7592			Cell_449	6.18184
Cell_450	4.4822			Cell_450	28.8389
Cell_451	0.779962			Cell_451	20.2061
Cell_452	1.38299			Cell_452	20.8512
Cell_453	66.3479			Cell_453	29.0327
Cell_454	1.63177			Cell_454	43.8978
Cell_455	24.8038			Cell_455	15.5471
Cell_456	4.9873			Cell_456	39.8214
Cell_457	61.9029			Cell_457	35.4436
Cell_458	1.89155			Cell_458	31.3274
Cell_459	0.965142			Cell_459	40.3092
Cell_460	0.721425			Cell_460	33.3049
Cell_461	36.971			Cell_461	62.97
Cell_462	1.7048			Cell_462	59.4588
Cell_463	11.4297			Cell_463	27.7614
Cell_464	18.3814			Cell_464	45.3703
Cell_465	3.71954			Cell_465	34.8614
Cell_466	2.34966			Cell_466	75.971
Cell_467	1.9116			Cell_467	29.7529
Cell_468	1.3168			Cell_468	59.8447
Cell_469	40.8905			Cell_469	97.7322
Cell_470	152.25			Cell_470	88.1882
Cell_471	79.328			Cell_471	32.145
Cell_472	133.109			Cell_472	47.8581
Cell_473	65.1687			Cell_473	31.2275
Cell_474	24.6671			Cell_474	35.2851
Cell_475	62.4325			Cell_475	50.051
Cell_476	152.815			Cell_476	40.5246
Cell_477	85.242			Cell_477	87.8817
Cell_478	77.1264			Cell_478	35.2693
Cell_479	50.483			Cell_479	57.6825
Cell_480	0.480455			Cell_480	20.4347
Cell_481	23.2484			Cell_481	54.7075
Cell_482	105.489			Cell_482	84.8187
Cell_483	10.7815			Cell_483	65.9555
Cell_484	9.17074			Cell_484	75.5844
Cell_485	10.332			Cell_485	47.5193
Cell_486	2.25752			Cell_486	47.2819
Cell_487	4.26238			Cell_487	32.1642
Cell_488	7.63476			Cell_488	41.1037
Cell_489	119.146			Cell_489	66.6049
Cell_490	6.13604			Cell_490	69.4379
Cell_491	2.34759			Cell_491	57.8236
Cell_492	0.785758			Cell_492	27.0161
Cell_493	5.36804			Cell_493	72.2878
Cell_494	1.18395			Cell_494	60.7222
Cell_495	60.3348			Cell_495	89.258
Cell_496	7.87631			Cell_496	144.355
Cell_497	4.26393			Cell_497	79.5538
Cell_498	4.77954			Cell_498	64.4832
Cell_499	0.712751			Cell_499	20.589
Cell_500	17.1112			Cell_500	42.9177
Cell_501	10.7737			Cell_501	90.2018
Cell_502	22.2203			Cell_502	85.8988
Cell_503	0.908594			Cell_503	81.4829
Cell_504	1.28602			Cell_504	78.3712
Cell_505	4.80138			Cell_505	18.789
Cell_506	0.431162			Cell_506	66.6906
Cell_507	12.1391			Cell_507	80.0127
Cell_508	0.226266			Cell_508	50.4217
Cell_509	24.339			Cell_509	69.0104
Cell_510	8.4089			Cell_510	76.2945
Cell_511	0.52229			Cell_511	76.1519
Cell_512	1.74709			Cell_512	61.2147
Cell_513	1.74624			Cell_513	44.8054
Cell_514	3.33427			Cell_514	35.9704
Cell_515	2.8257			Cell_515	95.9735
Cell_516	35.2853			Cell_516	70.1382
Cell_517	20.5188			Cell_517	116.086
Cell_518	16.8082			Cell_518	125.348
Cell_519	26.2824			Cell_519	63.3602
Cell_520	73.1929			Cell_520	55.2225
Cell_521	6.03979			Cell_521	100.85
Cell_522	3.84928			Cell_522	46.5262
Cell_523	83.4154			Cell_523	25.8343
Cell_524	7.25989			Cell_524	7.9219
Cell_525	44.7655			Cell_525	59.6986
Cell_526	121.26			Cell_526	102.93
Cell_527	3.62234			Cell_527	52.2348
Cell_528	35.9138			Cell_528	19.0763
Cell_529	2.1974			Cell_529	34.0717
Cell_530	23.6754			Cell_530	55.8631
Cell_531	12.7425			Cell_531	63.8322
Cell_532	7.41567			Cell_532	47.1522
Cell_533	154.277			Cell_533	55.8467
Cell_534	8.20294			Cell_534	42.7822
Cell_535	5.80422			Cell_535	53.0735
Cell_536	17.2443			Cell_536	23.7301
Cell_537	9.47202			Cell_537	71.2408
Cell_538	2.37517			Cell_538	37.8812
Cell_539	20.6004			Cell_539	45.6234
Cell_540	13.7953			Cell_540	32.726
Cell_541	13.6605			Cell_541	35.8989
Cell_542	41.1632			Cell_542	68.325
Cell_543	1.59585			Cell_543	80.3857
Cell_544	18.5225			Cell_544	37.9851
Cell_545	25.4287			Cell_545	36.7885
Cell_546	121.172			Cell_546	32.0055
Cell_547	116.816			Cell_547	93.0828
Cell_548	9.62753			Cell_548	41.941
Cell_549	23.9423			Cell_549	55.0496
Cell_550	118.829			Cell_550	105.002
Cell_551	27.3532			Cell_551	46.3851
Cell_552	3.00777			Cell_552	34.58
Cell_553	194.784			Cell_553	50.3464
Cell_554	7.183			Cell_554	65.7717
Cell_555	3.40753			Cell_555	53.2173
Cell_556	78.6961			Cell_556	49.097
Cell_557	51.5335			Cell_557	28.1244
Cell_558	26.2356			Cell_558	24.03
Cell_559	128.819			Cell_559	38.5165
Cell_560	187.9			Cell_560	27.8267
Cell_561	2.44109			Cell_561	53.2599
Cell_562	15.6116			Cell_562	29.8598
Cell_563	62.2283			Cell_563	69.539
Cell_564	8.96606			Cell_564	42.1049
Cell_565	3.88937			Cell_565	31.8696
Cell_566	20.2327			Cell_566	52.1166
Cell_567	0.786437			Cell_567	47.4876
Cell_568	13.0636			Cell_568	61.9718
Cell_569	1.79665			Cell_569	63.0103
Cell_570	6.07474			Cell_570	13.4064
Cell_571	5.98291			Cell_571	43.7434
Cell_572	64.4673			Cell_572	43.7886
Cell_573	0.534085			Cell_573	28.3162
Cell_574	53.6341			Cell_574	33.9529
Cell_575	1.38432			Cell_575	77.0647
Cell_576	3.90369			Cell_576	25.3733
Cell_577	26.0285			Cell_577	26.41
Cell_578	30.3804			Cell_578	60.7256
Cell_579	66.6231			Cell_579	66.1092
Cell_580	1.83466			Cell_580	31.577
Cell_581	49.2809			Cell_581	47.79
Cell_582	4.99302			Cell_582	127.428
Cell_583	2.09303			Cell_583	45.9148
Cell_584	1.5973			Cell_584	68.96
Cell_585	0.647398			Cell_585	85.3477
Cell_586	1.61556			Cell_586	104.229
Cell_587	0.241375			Cell_587	101.82
Cell_588	2.09714			Cell_588	70.0905
Cell_589	0.626019			Cell_589	60.4649
Cell_590	0.85764			Cell_590	41.0672
Cell_591	7.98544			Cell_591	48.2013
Cell_592	21.8512			Cell_592	31.0373
Cell_593	0.430616			Cell_593	69.7159
Cell_594	3.02319			Cell_594	41.0498
Cell_595	0.944419			Cell_595	54.3533
Cell_596	0.473099			Cell_596	55.1173
Cell_597	3.34926			Cell_597	59.4438
Cell_598	0.831895			Cell_598	86.0929
Cell_599	8.39106			Cell_599	59.2927
Cell_600	2.92424			Cell_600	79.3613
Cell_601	1.162			Cell_601	59.287
Cell_602	0.839445			Cell_602	57.7733
Cell_603	7.28367			Cell_603	59.1631
Cell_604	4.12924			Cell_604	50.8081
Cell_605	1.78329			Cell_605	75.9918
Cell_606	15.3241			Cell_606	53.4444
Cell_607	3.66047			Cell_607	72.7445
Cell_608	20.3806			Cell_608	52.6231
Cell_609	0.218165			Cell_609	44.3106
Cell_610	2.87202			Cell_610	82.6853
Cell_611	2.39194			Cell_611	61.0935
Cell_612	1.42614			Cell_612	50.3156
Cell_613	6.77434			Cell_613	65.4626
Cell_614	3.78543			Cell_614	58.6551
Cell_615	20.9416			Cell_615	38.8097
Cell_616	14.4573			Cell_616	52.0651
Cell_617	0.629999			Cell_617	59.8201
Cell_618	1.76137			Cell_618	141.311
Cell_619	1.92736			Cell_619	62.1658
Cell_620	52.6381			Cell_620	43.121
Cell_621	44.2967			Cell_621	71.1931
Cell_622	0.113984			Cell_622	47.2532
Cell_623	22.2319			Cell_623	77.7275
Cell_624	2.07278			Cell_624	43.0875
Cell_625	3.40655			Cell_625	58.1233
Cell_626	1.49995			Cell_626	33.5331
Cell_627	0.974963			Cell_627	52.5517
Cell_628	0.37484			Cell_628	37.1695
Cell_629	0.457203			Cell_629	35.727
Cell_630	17.4183			Cell_630	57.998
Cell_631	1.17936			Cell_631	44.3497
Cell_632	1.21492			Cell_632	43.7095
Cell_633	23.1833			Cell_633	12.2168
Cell_634	114.25			Cell_634	36.3456
Cell_635	25.9456			Cell_635	45.9863
Cell_636	1.65102			Cell_636	51.849
Cell_637	16.3606			Cell_637	50.1441
Cell_638	11.0102			Cell_638	43.5389
Cell_639	42.2702			Cell_639	80.7743
Cell_640	0.274817			Cell_640	42.8272
Cell_641	47.4574			Cell_641	26.1251
Cell_642	109.302			Cell_642	36.6253
Cell_643	2.65471			Cell_643	24.9748
Cell_644	19.0961			Cell_644	45.9586
Cell_645	53.0923			Cell_645	25.1759
Cell_646	20.5923			Cell_646	54.2665
Cell_647	5.18885			Cell_647	45.8542
Cell_648	64.59			Cell_648	28.543
Cell_649	46.6041			Cell_649	96.7267
Cell_650	3.96086			Cell_650	120.829
Cell_651	19.1913			Cell_651	20.8296
Cell_652	69.4322			Cell_652	51.6254
Cell_653	6.22497			Cell_653	70.1714
Cell_654	20.5556			Cell_654	113.394
Cell_655	25.1498			Cell_655	80.5456
Cell_656	23.8444			Cell_656	24.9907
Cell_657	5.14146			Cell_657	58.0541
Cell_658	30.2836			Cell_658	48.3483
Cell_659	1.65846			Cell_659	119.577
Cell_660	89.6384			Cell_660	62.6072
Cell_661	0.338107			Cell_661	75.0021
Cell_662	8.29317			Cell_662	57.3737
Cell_663	13.2496			Cell_663	55.9956
Cell_664	11.8913			Cell_664	14.5042
Cell_665	3.00108			Cell_665	50.4301
Cell_666	3.14223			Cell_666	40.2651
Cell_667	72.1332			Cell_667	44.7079
Cell_668	2.03211			Cell_668	41.6838
Cell_669	4.11976			Cell_669	50.1691
Cell_670	2.53184			Cell_670	33.2607
Cell_671	20.1433			Cell_671	54.1397
Cell_672	0.201878			Cell_672	39.1692
Cell_673	9.10943			Cell_673	50.302
Cell_674	3.2653			Cell_674	38.0423
Cell_675	4.71338			Cell_675	43.7322
Cell_676	2.41323			Cell_676	72.5872
Cell_677	4.14613			Cell_677	74.5345
Cell_678	1.14122			Cell_678	81.7418
Cell_679	0.30848			Cell_679	16.1248
Cell_680	20.2302			Cell_680	32.8383
Cell_681	5.77715			Cell_681	27.0642
Cell_682	0.719903			Cell_682	42.1487
Cell_683	2.48474			Cell_683	48.3713
Cell_684	29.3114			Cell_684	123.259
Cell_685	9.4491			Cell_685	13.1158
Cell_686	22.8551			Cell_686	45.8276
Cell_687	5.95681			Cell_687	36.0145
Cell_688	9.99109			Cell_688	31.3712
Cell_689	9.06529			Cell_689	75.3994
Cell_690	9.21922			Cell_690	47.3315
Cell_691	0.782107			Cell_691	58.6204
Cell_692	24.7546			Cell_692	51.135
Cell_693	1.16893			Cell_693	38.8688
Cell_694	14.3324			Cell_694	33.3302
Cell_695	0.627088			Cell_695	88.9947
Cell_696	0.894089			Cell_696	5.86732
Cell_697	6.51889			Cell_697	64.6608
Cell_698	0.251703			Cell_698	34.8543
Cell_699	0.872242			Cell_699	48.3918
Cell_700	4.065			Cell_700	38.3001
Cell_701	3.28321			Cell_701	35.8143
Cell_702	0.748988			Cell_702	37.8099
Cell_703	43.7546			Cell_703	30.3951
Cell_704	5.41483			Cell_704	9.99002
Cell_705	2.45175			Cell_705	39.2358
Cell_706	55.8091			Cell_706	6.8508
Cell_707	2.98604			Cell_707	46.7475
Cell_708	1.28562			Cell_708	11.0697
Cell_709	0.699279			Cell_709	60.346
Cell_710	10.6025			Cell_710	36.8559
Cell_711	0.915894			Cell_711	37.4492
Cell_712	2.69357			Cell_712	38.3176
Cell_713	2.19636			Cell_713	33.0293
Cell_714	38.2631			Cell_714	36.0764
Cell_715	26.9671			Cell_715	1.91056
Cell_716	63.9915			Cell_716	76.9578
Cell_717	38.9561			Cell_717	1.78246
Cell_718	52.4517			Cell_718	65.5247
Cell_719	61.6228			Cell_719	63.8893
Cell_720	74.2245			Cell_720	61.6845
Cell_721	2.72424			Cell_721	58.8739
Cell_722	0.778513			Cell_722	77.2698
Cell_723	4.07222			Cell_723	100.172
Cell_724	74.1897			Cell_724	52.2802
Cell_725	0.132077			Cell_725	47.1077
Cell_726	15.718			Cell_726	32.7834
Cell_727	9.42358			Cell_727	64.0538
Cell_728	2.13225			Cell_728	31.2504
Cell_729	1.86608			Cell_729	57.7331
Cell_730	0.367267			Cell_730	24.1512
Cell_731	5.47569			Cell_731	28.3418
Cell_732	5.2768			Cell_732	58.9215
Cell_733	4.51097			Cell_733	2.81999
Cell_734	1.99857			Cell_734	75.5821
Cell_735	0.66642			Cell_735	40.1456
Cell_736	0.870411			Cell_736	52.0669
Cell_737	48.7716			Cell_737	70.4564
Cell_738	7.26907			Cell_738	54.5499
Cell_739	0.554493			Cell_739	55.129
Cell_740	1.00247			Cell_740	56.4038
Cell_741	1.58578			Cell_741	77.0324
Cell_742	2.40522			Cell_742	72.9284
Cell_743	1.75289			Cell_743	53.7071
Cell_744	3.5895			Cell_744	65.8765
Cell_745	6.46238			Cell_745	109.156
Cell_746	2.21262			Cell_746	67.5223
Cell_747	1.66473			Cell_747	37.2107
Cell_748	0.19446			Cell_748	44.6603
Cell_749	0.991603			Cell_749	55.6001
Cell_750	0.101181			Cell_750	35.8635
Cell_751	53.7852			Cell_751	54.8243
Cell_752	1.28202			Cell_752	69.9419
Cell_753	11.5719			Cell_753	53.0589
Cell_754	39.5825			Cell_754	67.7455
Cell_755	3.07405			Cell_755	26.0814
Cell_756	2.97572			Cell_756	48.2379
Cell_757	21.087			Cell_757	21.5371
Cell_758	46.0203			Cell_758	42.5286
Cell_759	13.1106			Cell_759	16.9763
Cell_760	0.439403			Cell_760	30.3581
Cell_761	9.95851			Cell_761	7.23705
Cell_762	15.6017			Cell_762	52.1545
Cell_763	14.8345			Cell_763	41.3539
Cell_764	32.0656			Cell_764	33.126
Cell_765	13.1855			Cell_765	48.6797
Cell_766	4.06739			Cell_766	100.901
Cell_767	5.93779			Cell_767	38.2708
Cell_768	9.0721			Cell_768	39.3979
Cell_769	21.0722			Cell_769	15.2022
Cell_770	49.1103			Cell_770	39.7553
Cell_771	1.10509			Cell_771	57.8566
Cell_772	2.16479			Cell_772	60.9347
Cell_773	10.9119			Cell_773	58.2842
Cell_774	0.402626			Cell_774	75.6656
Cell_775	1.43075			Cell_775	11.3912
Cell_776	7.60197			Cell_776	94.0989
Cell_777	1.63459			Cell_777	2.77709
Cell_778	1.78124			Cell_778	45.3945
Cell_779	0.430532			Cell_779	90.7209
Cell_780	6.94859			Cell_780	23.3433
Cell_781	5.27667			Cell_781	55.1224
Cell_782	0.724133			Cell_782	40.0584
Cell_783	20.1827			Cell_783	49.4359
Cell_784	0.578203			Cell_784	38.7071
Cell_785	1.39759			Cell_785	31.8141
Cell_786	20.6156			Cell_786	25.478
Cell_787	36.9795			Cell_787	34.4712
Cell_788	19.7071			Cell_788	17.3955
Cell_789	15.651			Cell_789	2.51117
Cell_790	6.98064			Cell_790	90.8123
Cell_791	35.1493			Cell_791	36.0843
Cell_792	2.02256			Cell_792	145.538
Cell_793	0.410183			Cell_793	50.5955
Cell_794	1.18977			Cell_794	78.7057
Cell_795	11.6349			Cell_795	70.8382
Cell_796	21.7244			Cell_796	50.2378
Cell_797	0.281816			Cell_797	51.064
Cell_798	3.5778			Cell_798	48.9445
Cell_799	1.92384			Cell_799	31.9605
Cell_800	46.868			Cell_800	77.7778
Cell_801	37.881			Cell_801	17.1817
Cell_802	2.87584			Cell_802	87.1732
Cell_803	1.0934			Cell_803	36.9555
Cell_804	0.522829			Cell_804	35.4238
Cell_805	0.601845			Cell_805	45.5891
Cell_806	58.4296			Cell_806	53.1165
Cell_807	0.120333			Cell_807	40.5353
Cell_808	0.382871			Cell_808	29.7928
Cell_809	0.899054			Cell_809	49.1317
Cell_810	46.8376			Cell_810	60.6696
Cell_811	8.15069			Cell_811	93.2239
Cell_812	17.3909			Cell_812	41.7479
Cell_813	4.18212			Cell_813	33.8814
Cell_814	0.360618			Cell_814	87.856
Cell_815	12.8165			Cell_815	41.4299
Cell_816	34.7714			Cell_816	66.2761
Cell_817	21.5325			Cell_817	19.7364
Cell_818	7.49862			Cell_818	32.6732
Cell_819	3.63164			Cell_819	50.995
Cell_820	15.0056			Cell_820	56.8532
Cell_821	47.614			Cell_821	83.4319
Cell_822	37.1407			Cell_822	39.1548
Cell_823	8.07369			Cell_823	43.6379
Cell_824	10.3828			Cell_824	67.9337
Cell_825	4.88202			Cell_825	72.5208
Cell_826	2.31309			Cell_826	129.739
Cell_827	1.00882			Cell_827	58.5102
Cell_828	31.9615			Cell_828	66.2999
Cell_829	25.531			Cell_829	101.994
Cell_830	33.7982			Cell_830	49.8976
Cell_831	2.84238			Cell_831	76.1974
Cell_832	27.4828			Cell_832	59.5149
Cell_833	6.68373			Cell_833	57.5811
Cell_834	20.647			Cell_834	91.2168
Cell_835	9.64977			Cell_835	33.7806
Cell_836	0.269031			Cell_836	73.0678
Cell_837	2.712			Cell_837	25.0026
Cell_838	8.62911			Cell_838	45.8737
Cell_839	0.702262			Cell_839	26.5569
Cell_840	56.7725			Cell_840	38.2368
Cell_841	4.45837			Cell_841	9.80467
Cell_842	3.23608			Cell_842	84.4225
Cell_843	1.83365			Cell_843	34.6513
Cell_844	2.74771			Cell_844	45.0719
Cell_845	0.546385			Cell_845	38.2356
Cell_846	0.864431			Cell_846	58.8842
Cell_847	0.572124			Cell_847	38.1738
Cell_848	5.26938			Cell_848	46.4019
Cell_849	9.94197			Cell_849	52.2331
Cell_850	47.7192			Cell_850	37.386
Cell_851	128.442			Cell_851	66.4192
Cell_852	1.19087			Cell_852	69.9524
Cell_853	3.67888			Cell_853	45.5473
Cell_854	3.52675			Cell_854	85.002
Cell_855	4.0132			Cell_855	50.0967
Cell_856	1.19044			Cell_856	34.9945
Cell_857	8.18764			Cell_857	55.2846
Cell_858	27.1133			Cell_858	54.9957
Cell_859	0.527134			Cell_859	61.509
Cell_860	4.7848			Cell_860	51.6674
Cell_861	7.07563			Cell_861	31.9373
Cell_862	35.4243			Cell_862	45.1333
Cell_863	1.68521			Cell_863	31.2917
Cell_864	0.402875			Cell_864	43.4889
Cell_865	11.5433			Cell_865	55.418
Cell_866	5.39199			Cell_866	79.5586
Cell_867	4.0147			Cell_867	46.0142
Cell_868	2.55633			Cell_868	84.7057
Cell_869	0.868349			Cell_869	37.2846
Cell_870	10.1651			Cell_870	38.1443
Cell_871	12.7268			Cell_871	77.1704
Cell_872	0.750199			Cell_872	45.9982
Cell_873	60.408			Cell_873	57.5759
Cell_874	2.51762			Cell_874	70.0548
Cell_875	5.72095			Cell_875	75.4785
Cell_876	0.463582			Cell_876	112.325
Cell_877	66.933			Cell_877	48.4211
Cell_878	0.522534			Cell_878	62.9117
Cell_879	5.59474			Cell_879	46.0467
Cell_880	0.479871			Cell_880	46.2451
Cell_881	49.9213			Cell_881	54.9813
Cell_882	44.4854			Cell_882	40.4754
Cell_883	34.0261			Cell_883	72.1601
Cell_884	0.767918			Cell_884	50.9535
Cell_885	19.9792			Cell_885	29.6379
Cell_886	3.77178			Cell_886	76.6992
Cell_887	67.4408			Cell_887	60.8139
Cell_888	86.6395			Cell_888	110.447
Cell_889	1.11928			Cell_889	0.862235
Cell_890	0.365805			Cell_890	46.7399
Cell_891	6.04543			Cell_891	43.9216
Cell_892	0.241518			Cell_892	32.9575
Cell_893	47.2693			Cell_893	41.1215
Cell_894	9.4198			Cell_894	34.7039
Cell_895	3.45598			Cell_895	37.1159
Cell_896	2.16696			Cell_896	47.841
Cell_897	11.7835			Cell_897	35.6144
Cell_898	8.52539			Cell_898	39.9859
Cell_899	9.58134			Cell_899	34.5232
Cell_900	8.73187			Cell_900	97.5459
Cell_901	1.82047			Cell_901	20.897
Cell_902	30.8834			Cell_902	17.6329
Cell_903	28.7792			Cell_903	44.7743
Cell_904	0.596362			Cell_904	26.0267
Cell_905	35.6007			Cell_905	31.749
Cell_906	22.7238			Cell_906	22.7277
Cell_907	42.6924			Cell_907	27.2384
Cell_908	8.23817			Cell_908	95.4937
Cell_909	3.6742			Cell_909	45.8643
Cell_910	15.5258			Cell_910	58.7455
Cell_911	35.6726			Cell_911	50.0503
Cell_912	1.10874			Cell_912	58.2196
Cell_913	0.468462			Cell_913	38.3298
Cell_914	0.594979			Cell_914	48.0039
Cell_915	3.45433			Cell_915	92.1253
Cell_916	41.886			Cell_916	51.5709
Cell_917	24.6525			Cell_917	92.114
Cell_918	20.2809			Cell_918	126.862
Cell_919	17.1391			Cell_919	49.4357
Cell_920	7.78894			Cell_920	23.1145
Cell_921	0.26174			Cell_921	83.0455
Cell_922	26.2619			Cell_922	40.1935
Cell_923	7.66523			Cell_923	32.1264
Cell_924	11.2206			Cell_924	47.743
Cell_925	0.226165			Cell_925	25.6215
Cell_926	6.56341			Cell_926	50.0041
Cell_927	32.9924			Cell_927	19.1812
Cell_928	3.25778			Cell_928	57.3458
Cell_929	9.48925			Cell_929	36.148
Cell_930	0.214169			Cell_930	57.6373
Cell_931	33.453			Cell_931	69.0668
Cell_932	10.7752			Cell_932	53.8017
Cell_933	9.0706			Cell_933	59.9628
Cell_934	0.847061			Cell_934	77.4961
Cell_935	0.206976			Cell_935	74.2757
Cell_936	21.0368			Cell_936	102.26
Cell_937	0.395918			Cell_937	44.5617
Cell_938	0.40141			Cell_938	62.951
Cell_939	10.3505			Cell_939	49.574
Cell_940	5.35775			Cell_940	80.2576
Cell_941	4.51685			Cell_941	66.54
Cell_942	37.5878			Cell_942	42.8633
Cell_943	62.2592			Cell_943	56.4166
Cell_944	3.78212			Cell_944	45.0159
Cell_945	123.274			Cell_945	52.8972
Cell_946	1.94828			Cell_946	51.5412
Cell_947	21.5111			Cell_947	54.7042
Cell_948	22.593			Cell_948	54.0255
Cell_949	13.7552			Cell_949	52.2799
Cell_950	3.02124			Cell_950	41.9214
Cell_951	2.1154			Cell_951	24.9518
Cell_952	1.38634			Cell_952	59.7249
Cell_953	71.846			Cell_953	69.576
Cell_954	2.79435			Cell_954	30.4401
Cell_955	7.53895			Cell_955	52.888
Cell_956	7.71653			Cell_956	73.3369
Cell_957	1.25252			Cell_957	40.4898
Cell_958	1.5324			Cell_958	99.2547
Cell_959	2.69501			Cell_959	65.6011
Cell_960	0.559873			Cell_960	62.3972
Cell_961	2.84917			Cell_961	40.6492
Cell_962	39.1948			Cell_962	24.2588
Cell_963	2.49623			Cell_963	67.3054
Cell_964	18.6754			Cell_964	38.4869
Cell_965	18.4645			Cell_965	49.0416
Cell_966	58.9805			Cell_966	68.8183
Cell_967	10.1206			Cell_967	42.2612
Cell_968	39.7472			Cell_968	113.223
Cell_969	4.03893			Cell_969	58.0605
Cell_970	15.1193			Cell_970	82.2927
Cell_971	9.55966			Cell_971	38.4193
Cell_972	4.01625			Cell_972	62.0281
Cell_973	124.519			Cell_973	22.8132
Cell_974	2.85126			Cell_974	40.2962
Cell_975	3.16669			Cell_975	34.4862
Cell_976	2.78878			Cell_976	42.922
Cell_977	2.4177			Cell_977	107.237
Cell_978	5.17858			Cell_978	76.535
Cell_979	19.5843			Cell_979	71.7455
Cell_980	24.2718			Cell_980	56.9249
Cell_981	24.6318			Cell_981	56.1563
Cell_982	7.74283			Cell_982	79.2632
Cell_983	6.89924			Cell_983	74.1125
Cell_984	101.062			Cell_984	59.7905
Cell_985	2.55423			Cell_985	42.8839
Cell_986	1.93016			Cell_986	67.5408
Cell_987	2.79191			Cell_987	63.2219
Cell_988	9.06724			Cell_988	80.671
Cell_989	0.589179			Cell_989	80.5933
Cell_990	135.14			Cell_990	57.1694
Cell_991	0.594862			Cell_991	60.8077
Cell_992	1.7659			Cell_992	66.6295
Cell_993	1.12493			Cell_993	100.967
Cell_994	62.0924			Cell_994	42.8233
Cell_995	48.5665			Cell_995	48.3858
Cell_996	8.75233			Cell_996	53.4356
Cell_997	8.00531			Cell_997	37.1498
Cell_998	3.08129			Cell_998	56.8732
Cell_999	8.31537			Cell_999	63.8712
Cell_1000	1.68598			Cell_1000	53.0172
Cell_1001	25.0147			Cell_1001	49.4329
Cell_1002	167.555			Cell_1002	44.1983
Cell_1003	139.985			Cell_1003	31.2289
Cell_1004	101.342			Cell_1004	40.5066
Cell_1005	61.238			Cell_1005	34.0691
Cell_1006	1.98158			Cell_1006	48.5202
Cell_1007	20.184			Cell_1007	42.3664
Cell_1008	2.13325			Cell_1008	81.7767
Cell_1009	1.90528			Cell_1009	64.334
Cell_1010	15.2027			Cell_1010	41.9193
Cell_1011	5.11462			Cell_1011	84.949
Cell_1012	17.2906			Cell_1012	57.4145
Cell_1013	1.07789			Cell_1013	50.1054
Cell_1014	53.2938			Cell_1014	32.5168
Cell_1015	22.6909			Cell_1015	56.9139
Cell_1016	0.839576			Cell_1016	28.8854
Cell_1017	85.9023			Cell_1017	76.3077
Cell_1018	3.87093			Cell_1018	60.4566
Cell_1019	3.95637			Cell_1019	74.1923
Cell_1020	3.40386			Cell_1020	72.8142
Cell_1021	1.99492			Cell_1021	64.06
Cell_1022	1.46575			Cell_1022	50.9027
Cell_1023	41.2735			Cell_1023	37.951
Cell_1024	19.706			Cell_1024	50.0599
Cell_1025	12.6987			Cell_1025	57.2495
Cell_1026	148.703			Cell_1026	47.3725
Cell_1027	2.1976			Cell_1027	82.6778
Cell_1028	55.4751			Cell_1028	46.5271
Cell_1029	30.8736			Cell_1029	56.4092
Cell_1030	7.65904			Cell_1030	101.162
Cell_1031	0.151468			Cell_1031	88.6572
Cell_1032	0.131151			Cell_1032	56.9477
Cell_1033	0.89891			Cell_1033	95.0116
Cell_1034	0.753165			Cell_1034	58.4339
Cell_1035	0.491239			Cell_1035	71.3775
Cell_1036	3.86308			Cell_1036	214.608
Cell_1037	1.12754			Cell_1037	54.057
Cell_1038	0.654698			Cell_1038	118.017
Cell_1039	0.634648			Cell_1039	82.2407
Cell_1040	0.805326			Cell_1040	76.1404
Cell_1041	0.86554			Cell_1041	33.8735
Cell_1042	0.95371			Cell_1042	98.195
Cell_1043	1.94009			Cell_1043	68.8258
Cell_1044	0.423241			Cell_1044	38.4678
Cell_1045	0.811938			Cell_1045	47.6323
Cell_1046	0.144276			Cell_1046	54.6321
Cell_1047	1.35507			Cell_1047	36.2774
Cell_1048	0.0672033			Cell_1048	32.5433
Cell_1049	0.211747			Cell_1049	61.3344
Cell_1050	0.0976041			Cell_1050	40.3203
Cell_1051	0.559388			Cell_1051	113.526
Cell_1052	1.29511			Cell_1052	60.1346
Cell_1053	22.9265			Cell_1053	78.976
Cell_1054	18.955			Cell_1054	125.293
Cell_1055	4.52281			Cell_1055	60.1973
Cell_1056	1.51137			Cell_1056	55.9934
Cell_1057	1.68556			Cell_1057	25.9452
Cell_1058	1.9129			Cell_1058	36.0751
Cell_1059	0.562126			Cell_1059	39.9708
Cell_1060	0.788114			Cell_1060	25.4804
Cell_1061	0.333983			Cell_1061	34.7195
Cell_1062	0.108683			Cell_1062	28.0953
Cell_1063	0.279766			Cell_1063	29.538
Cell_1064	6.05239			Cell_1064	39.5319
Cell_1065	0.239353			Cell_1065	39.6279
Cell_1066	1.23317			Cell_1066	34.7335
Cell_1067	0.0739829			Cell_1067	31.9991
Cell_1068	0.593369			Cell_1068	53.1828
Cell_1069	0.83952			Cell_1069	75.3591
Cell_1070	0.426075			Cell_1070	37.3683
Cell_1071	0.0820235			Cell_1071	45.2933
Cell_1072	0.190428			Cell_1072	54.2711
Cell_1073	10.7174			Cell_1073	50.6655
Cell_1074	0.0716502			Cell_1074	34.4074
Cell_1075	0.278958			Cell_1075	84.3774
Cell_1076	0.483025			Cell_1076	72.3458
Cell_1077	1.16999			Cell_1077	94.6896
Cell_1078	10.0147			Cell_1078	32.8073
Cell_1079	18.6907			Cell_1079	74.8542
Cell_1080	5.77432			Cell_1080	88.8074
Cell_1081	14.7778			Cell_1081	48.4635
Cell_1082	3.37509			Cell_1082	85.0414
Cell_1083	3.39738			Cell_1083	103.069
Cell_1084	19.1445			Cell_1084	55.2017
Cell_1085	4.26614			Cell_1085	87.9888
Cell_1086	7.65686			Cell_1086	43.9477
Cell_1087	26.575			Cell_1087	48.4593
Cell_1088	7.85206			Cell_1088	42.8097
Cell_1089	23.8867			Cell_1089	58.3512
Cell_1090	12.6194			Cell_1090	42.0231
Cell_1091	46.1357			Cell_1091	47.4774
Cell_1092	20.3131			Cell_1092	39.7543
Cell_1093	59.8868			Cell_1093	92.491
Cell_1094	14.9214			Cell_1094	87.0989
Cell_1095	9.70737			Cell_1095	78.5327
Cell_1096	1.98528			Cell_1096	38.1253
Cell_1097	29.6764			Cell_1097	39.8587
Cell_1098	28.2065			Cell_1098	70.5477
Cell_1099	33.3033			Cell_1099	89.7609
Cell_1100	21.0358			Cell_1100	37.1624
Cell_1101	54.4514			Cell_1101	21.0219
Cell_1102	3.49042			Cell_1102	58.4734
Cell_1103	47.4243			Cell_1103	34.3245
Cell_1104	91.1769			Cell_1104	114.311
Cell_1105	33.0346			Cell_1105	66.7567
Cell_1106	68.7367			Cell_1106	49.1252
Cell_1107	68.4572			Cell_1107	63.0412
Cell_1108	1.60286			Cell_1108	28.6493
Cell_1109	74.9145			Cell_1109	55.3835
Cell_1110	25.9776			Cell_1110	53.0964
Cell_1111	42.3756			Cell_1111	38.6249
Cell_1112	93.4132			Cell_1112	44.4797
Cell_1113	6.32864			Cell_1113	68.2234
Cell_1114	76.9624			Cell_1114	30.5393
Cell_1115	107.667			Cell_1115	39.2331
Cell_1116	79.2164			Cell_1116	33.2792
Cell_1117	4.39443			Cell_1117	66.4142
Cell_1118	1.62356			Cell_1118	38.962
Cell_1119	0.324715			Cell_1119	37.448
Cell_1120	1.72206			Cell_1120	117.947
Cell_1121	2.37964			Cell_1121	68.945
Cell_1122	7.30579			Cell_1122	54.9546
Cell_1123	7.67359			Cell_1123	67.4421
Cell_1124	1.10629			Cell_1124	46.0481
Cell_1125	7.84139			Cell_1125	81.2573
Cell_1126	2.92549			Cell_1126	51.4255
Cell_1127	25.5686			Cell_1127	51.7049
Cell_1128	130.911			Cell_1128	44.8159
Cell_1129	26.2208			Cell_1129	44.2015
Cell_1130	23.2032			Cell_1130	49.0218
Cell_1131	30.4301			Cell_1131	42.0182
Cell_1132	54.0223			Cell_1132	82.037
Cell_1133	9.19836			Cell_1133	67.2266
Cell_1134	45.2501			Cell_1134	83.9424
Cell_1135	4.7797			Cell_1135	92.4596
Cell_1136	22.7218			Cell_1136	47.7497
Cell_1137	28.6813			Cell_1137	57.6875
Cell_1138	10.6728			Cell_1138	37.246
Cell_1139	2.39098			Cell_1139	66.4469
Cell_1140	8.80546			Cell_1140	60.6553
Cell_1141	83.613			Cell_1141	60.5398
Cell_1142	23.6102			Cell_1142	76.6148
Cell_1143	147.38			Cell_1143	66.2116
Cell_1144	104.156			Cell_1144	72.4025
Cell_1145	44.0376			Cell_1145	42.6586
Cell_1146	17.5668			Cell_1146	55.7204
Cell_1147	6.82506			Cell_1147	64.4049
Cell_1148	8.51313			Cell_1148	57.4777
Cell_1149	31.0138			Cell_1149	50.2156
Cell_1150	9.39447			Cell_1150	52.7258
Cell_1151	137.502			Cell_1151	49.757
Cell_1152	30.6646			Cell_1152	25.9903
Cell_1153	2.60028			Cell_1153	67.24
Cell_1154	2.11136			Cell_1154	37.7926
Cell_1155	3.73692			Cell_1155	43.3317
Cell_1156	19.0192			Cell_1156	58.9401
Cell_1157	10.5909			Cell_1157	46.1447
Cell_1158	9.29052			Cell_1158	45.2408
Cell_1159	13.2193			Cell_1159	54.5354
Cell_1160	64.6432			Cell_1160	62.6252
Cell_1161	17.8937			Cell_1161	68.0683
Cell_1162	43.5489			Cell_1162	57.7556
Cell_1163	18.8318			Cell_1163	40.5769
Cell_1164	12.6307			Cell_1164	47.5285
Cell_1165	4.53076			Cell_1165	89.8317
Cell_1166	5.9494			Cell_1166	67.7971
Cell_1167	60.6091			Cell_1167	55.4281
Cell_1168	121.665			Cell_1168	55.7131
Cell_1169	19.8847			Cell_1169	39.293
Cell_1170	114.82			Cell_1170	58.6407
Cell_1171	84.124			Cell_1171	77.876
Cell_1172	28.8434			Cell_1172	59.2352
Cell_1173	26.7401			Cell_1173	62.8422
Cell_1174	17.579			Cell_1174	54.8397
Cell_1175	5.64997			Cell_1175	52.3461
Cell_1176	32.4834			Cell_1176	3.9042
Cell_1177	23.1493			Cell_1177	44.9263
Cell_1178	37.1891			Cell_1178	68.0486
Cell_1179	1.38109			Cell_1179	48.2081
Cell_1180	2.84342			Cell_1180	33.8991
Cell_1181	1.21819			Cell_1181	44.9247
Cell_1182	1.19836			Cell_1182	42.9618
Cell_1183	0.326958			Cell_1183	48.0314
Cell_1184	5.80808			Cell_1184	55.8036
Cell_1185	8.44554			Cell_1185	138.788
Cell_1186	1.78335			Cell_1186	30.2022
Cell_1187	2.37326			Cell_1187	37.6515
Cell_1188	10.0303			Cell_1188	54.0308
Cell_1189	0.439361			Cell_1189	113.869
Cell_1190	0.536543			Cell_1190	49.1745
Cell_1191	2.25919			Cell_1191	74.3127
Cell_1192	2.04409			Cell_1192	75.9366
Cell_1193	2.13103			Cell_1193	35.8279
Cell_1194	1.85079			Cell_1194	43.0683
Cell_1195	0.20181			Cell_1195	74.7513
Cell_1196	5.87004			Cell_1196	57.4222
Cell_1197	4.11878			Cell_1197	35.039
Cell_1198	3.28087			Cell_1198	37.5356
Cell_1199	0.535233			Cell_1199	57.4545
Cell_1200	1.06473			Cell_1200	48.5662
Cell_1201	0			Cell_1201	60.3064
Cell_1202	0			Cell_1202	82.563
Cell_1203	0			Cell_1203	46.1275
Cell_1204	0			Cell_1204	75.4955
Cell_1205	0			Cell_1205	59.1352
Cell_1206	0			Cell_1206	44.0474
Cell_1207	0			Cell_1207	50.1325
Cell_1208	0			Cell_1208	72.3177
Cell_1209	0			Cell_1209	40.9358
Cell_1210	0			Cell_1210	47.4311
Cell_1211	0			Cell_1211	75.6455
Cell_1212	0			Cell_1212	77.0564
Cell_1213	0			Cell_1213	54.3767
Cell_1214	0			Cell_1214	87.5484
Cell_1215	0			Cell_1215	55.2098
Cell_1216	0			Cell_1216	102.332
Cell_1217	0			Cell_1217	43.5111
Cell_1218	0			Cell_1218	45.3325
Cell_1219	0			Cell_1219	33.5982
Cell_1220	0			Cell_1220	27.4619
Cell_1221	0			Cell_1221	38.8672
Cell_1222	0			Cell_1222	19.3321
Cell_1223	0			Cell_1223	51.8153
Cell_1224	0			Cell_1224	73.0291
Cell_1225	0			Cell_1225	86.7727
Cell_1226	0			Cell_1226	85.8215
Cell_1227	0			Cell_1227	67.0763
Cell_1228	0			Cell_1228	69.4638
Cell_1229	0			Cell_1229	40.431
Cell_1230	0			Cell_1230	55.3747
Cell_1231	0			Cell_1231	46.0954
Cell_1232	0			Cell_1232	46.3794
Cell_1233	0			Cell_1233	52.9344
Cell_1234	0			Cell_1234	41.718
Cell_1235	0			Cell_1235	31.9539
Cell_1236	0			Cell_1236	40.206
Cell_1237	0			Cell_1237	51.5209
Cell_1238	0			Cell_1238	45.5482
Cell_1239	0			Cell_1239	101.832
Cell_1240	0			Cell_1240	50.2605
Cell_1241	0			Cell_1241	59.3221
Cell_1242	0			Cell_1242	33.1883
Cell_1243	0			Cell_1243	47.7269
Cell_1244	0			Cell_1244	64.3855
Cell_1245	0			Cell_1245	44.1654
Cell_1246	0			Cell_1246	46.5497
Cell_1247	0			Cell_1247	53.6594
Cell_1248	0			Cell_1248	121.002
Cell_1249	0			Cell_1249	68.596
Cell_1250	0			Cell_1250	65.9884
Cell_1251	0			Cell_1251	50.2935
Cell_1252	0			Cell_1252	62.4442
Cell_1253	0			Cell_1253	22.9578
Cell_1254	0			Cell_1254	60.0323
Cell_1255	0			Cell_1255	63.0452
Cell_1256	0			Cell_1256	109.419
Cell_1257	0			Cell_1257	57.1148
Cell_1258	0			Cell_1258	59.8236
Cell_1259	0			Cell_1259	28.0978
				Cell_1260	47.9154
				Cell_1261	17.1257
				Cell_1262	37.8394
				Cell_1263	34.0481
				Cell_1264	78.1057
				Cell_1265	45.1998
				Cell_1266	50.1795
				Cell_1267	42.0537
				Cell_1268	40.3456
				Cell_1269	45.0431
				Cell_1270	46.8822
				Cell_1271	65.5048
				Cell_1272	27.0645
				Cell_1273	35.313
				Cell_1274	58.1881
				Cell_1275	33.8487
				Cell_1276	50.4242
				Cell_1277	39.3589
				Cell_1278	27.2119
				Cell_1279	63.919
				Cell_1280	58.277
				Cell_1281	109.457
				Cell_1282	33.3804
				Cell_1283	16.3863
				Cell_1284	92.7452
				Cell_1285	49.6317
				Cell_1286	35.1242
				Cell_1287	79.3841
				Cell_1288	83.458
				Cell_1289	55.2905
				Cell_1290	33.734
				Cell_1291	60.0873
				Cell_1292	60.2399
				Cell_1293	37.571
				Cell_1294	37.7271
				Cell_1295	55.8358
				Cell_1296	91.6684
				Cell_1297	40.2402
				Cell_1298	61.0319
				Cell_1299	28.3618
				Cell_1300	31.2993
				Cell_1301	32.0406
				Cell_1302	43.8687
				Cell_1303	37.4028
				Cell_1304	42.2091
				Cell_1305	27.7172
				Cell_1306	69.903
				Cell_1307	65.3538
				Cell_1308	75.8744
				Cell_1309	37.7507
				Cell_1310	41.2731
				Cell_1311	37.2619
				Cell_1312	60.3746
				Cell_1313	22.1068
				Cell_1314	70.0698
				Cell_1315	30.1305
				Cell_1316	23.5315
				Cell_1317	38.0692
				Cell_1318	35.7525
				Cell_1319	46.6374
				Cell_1320	42.4866
				Cell_1321	45.604
				Cell_1322	26.3788
				Cell_1323	31.7733
				Cell_1324	30.765
				Cell_1325	39.1579
				Cell_1326	53.2594
				Cell_1327	59.9876
				Cell_1328	29.4409
				Cell_1329	18.7147
				Cell_1330	35.2838
				Cell_1331	26.8833
				Cell_1332	36.9278
				Cell_1333	41.8828
				Cell_1334	15.7633
				Cell_1335	77.3852
				Cell_1336	19.6972
				Cell_1337	27.0777
				Cell_1338	35.8138
				Cell_1339	46.8575
				Cell_1340	11.1912
				Cell_1341	53.7129
				Cell_1342	64.4516
				Cell_1343	11.4203
				Cell_1344	44.6011
				Cell_1345	65.4831
				Cell_1346	37.9672
				Cell_1347	56.2147
				Cell_1348	42.4457
				Cell_1349	10.4709
				Cell_1350	60.7729
				Cell_1351	59.0718
				Cell_1352	12.411
				Cell_1353	43.5732
				Cell_1354	74.184
				Cell_1355	53.1887
				Cell_1356	52.8121
				Cell_1357	33.2254
				Cell_1358	62.1407
				Cell_1359	77.0019
				Cell_1360	30.0943
				Cell_1361	66.483
				Cell_1362	58.4346
				Cell_1363	26.9923
				Cell_1364	27.5397
				Cell_1365	60.4421
				Cell_1366	107.252
				Cell_1367	53.4237
				Cell_1368	44.0586
				Cell_1369	71.4319
				Cell_1370	16.5256
				Cell_1371	37.0282
				Cell_1372	98.2334
				Cell_1373	60.3423
				Cell_1374	42.9433
				Cell_1375	52.3331
				Cell_1376	92.5752
				Cell_1377	40.5169
				Cell_1378	57.3534
				Cell_1379	56.5925
				Cell_1380	42.0342
				Cell_1381	36.1342
				Cell_1382	49.3326
				Cell_1383	61.0622
				Cell_1384	25.9656
				Cell_1385	43.9243
				Cell_1386	34.5886
				Cell_1387	72.7306
				Cell_1388	20.8605
				Cell_1389	39.8343
				Cell_1390	26.5224
				Cell_1391	47.3975
				Cell_1392	93.2798
				Cell_1393	20.2446
				Cell_1394	57.6152
				Cell_1395	68.2358
