# Supplementary material for: Cardiomyocyte gene programs encoding morphological and functional signatures in cardiac hypertrophy and failure
Source: Nat Commun. 2018 Oct 30;9:4435. doi: 10.1038/s41467-018-06639-7 (PMC6207673; doi:10.1038/s41467-018-06639-7)
Supplement: Supplementary file 7 — Supplementary Data 4 [file 41467_2018_6639_MOESM7_ESM.xlsx]

## Sheet: Supplementary Data 4
gene name	assigned module
0610005C13Rik	M0
0610007C21Rik	M1
0610007L01Rik	M0
0610007P08Rik	M15
0610007P14Rik	M13
0610007P22Rik	M0
0610009B22Rik	M1
0610009D07Rik	M1
0610009L18Rik	M0
0610009O20Rik	M3
0610010F05Rik	M0
0610010K14Rik	M18
0610010O12Rik	M1
0610011F06Rik	M0
0610011L14Rik	M32
0610012G03Rik	M1
0610012H03Rik	M0
0610030E20Rik	M0
0610031J06Rik	M0
0610037L13Rik	M0
0610037P05Rik	M1
0610040B10Rik	M0
0610040J01Rik	M4
0910001L09Rik	M0
1110001A16Rik	M1
1110001J03Rik	M11
1110002B05Rik	M1
1110002N22Rik	M1
1110003E01Rik	M1
1110004E09Rik	M0
1110004F10Rik	M2
1110005A03Rik	M0
1110006O24Rik	M4
1110007C09Rik	M1
1110008F13Rik	M2
1110008J03Rik	M29
1110008L16Rik	M0
1110008P14Rik	M11
1110012L19Rik	M0
1110014N23Rik	M0
1110017F19Rik	M0
1110018G07Rik	M21
1110018J18Rik	M12
1110020A21Rik	M0
1110020G09Rik	M0
1110021J02Rik	M42
1110021L09Rik	M0
1110028C15Rik	M0
1110031I02Rik	M0
1110032A03Rik	M1
1110034A24Rik	M54
1110034B05Rik	M0
1110034G24Rik	M5
1110037F02Rik	M0
1110038B12Rik	M52
1110038D17Rik	M52
1110038F14Rik	M0
1110049F12Rik	M39
1110051M20Rik	M10
1110054M08Rik	M0
1110054O05Rik	M0
1110057K04Rik	M2
1110058L19Rik	M1
1110059E24Rik	M1
1110059G10Rik	M0
1110065P20Rik	M0
1110067D22Rik	M0
1190002F15Rik	M7
1190002H23Rik	M27
1190002N15Rik	M0
1190003J15Rik	M0
1190005F20Rik	M0
1190005I06Rik	M0
1190007I07Rik	M0
1200009I06Rik	M0
1200011I18Rik	M17
1200011M11Rik	M36
1200014J11Rik	M17
1200016B10Rik	M0
1300001I01Rik	M3
1300002E11Rik	M0
1300010F03Rik	M3
1300014I06Rik	M53
1300018I17Rik	M54
1300018J18Rik	M21
1500001M20Rik	M0
1500002O20Rik	M0
1500003O03Rik	M0
1500009L16Rik	M0
1500010J02Rik	M6
1500011B03Rik	M0
1500011H22Rik	M0
1500011K16Rik	M0
1500012F01Rik	M34
1500015A07Rik	M0
1500017E21Rik	M2
1500031L02Rik	M0
1500032L24Rik	M11
1520402A15Rik	M0
1600002H07Rik	M19
1600002K03Rik	M18
1600012F09Rik	M1
1600012H06Rik	M0
1600014C10Rik	M0
1600014C23Rik	M0
1600020E01Rik	M0
1600021P15Rik	M21
1600027N09Rik	M10
1600029D21Rik	M0
1700001G11Rik	M13
1700001J03Rik	M41
1700001K19Rik	M8
1700001O22Rik	M0
1700008J07Rik	M0
1700008P20Rik	M24
1700009P17Rik	M0
1700011H14Rik	M0
1700012B15Rik	M0
1700012D14Rik	M0
1700015E13Rik	M0
1700017B05Rik	M0
1700018L02Rik	M0
1700019D03Rik	M0
1700019E19Rik	M2
1700019G17Rik	M0
1700019N12Rik	M0
1700020D05Rik	M0
1700020I14Rik	M1
1700020O03Rik	M0
1700021C14Rik	M0
1700021F05Rik	M1
1700021K19Rik	M9
1700024G13Rik	M0
1700025G04Rik	M0
1700025K23Rik	M0
1700028B04Rik	M1
1700028I16Rik	M0
1700028J19Rik	M0
1700029F09Rik	M7
1700029G01Rik	M0
1700029I15Rik	M0
1700029J07Rik	M0
1700030C10Rik	M0
1700030F18Rik	M0
1700030K09Rik	M37
1700034E13Rik	M0
1700034H14Rik	M1
1700034J05Rik	M4
1700037C18Rik	M4
1700037H04Rik	M0
1700040I03Rik	M18
1700040L02Rik	M5
1700049G17Rik	M0
1700052K11Rik	M39
1700052N19Rik	M8
1700054N08Rik	M41
1700056E22Rik	M0
1700066M21Rik	M0
1700067K01Rik	M29
1700081L11Rik	M0
1700084E18Rik	M0
1700084J12Rik	M0
1700086O06Rik	M32
1700092M07Rik	M0
1700093K21Rik	M41
1700094D03Rik	M0
1700096K18Rik	M36
1700106N22Rik	M19
1700108F19Rik	M21
1700109H08Rik	M19
1700112E06Rik	M0
1700113H08Rik	M0
1700113I22Rik	M1
1700120K04Rik	M0
1700123O20Rik	M0
1810006K21Rik	M16
1810008A18Rik	M0
1810009A15Rik	M1
1810010H24Rik	M0
1810011O10Rik	M35
1810012P15Rik	M0
1810013D10Rik	M5
1810013L24Rik	M0
1810014B01Rik	M0
1810014F10Rik	M0
1810020D17Rik	M16
1810022K09Rik	M1
1810026B05Rik	M0
1810026J23Rik	M0
1810027O10Rik	M16
1810029B16Rik	M1
1810030N24Rik	M16
1810030O07Rik	M17
1810031K17Rik	M13
1810032O08Rik	M23
1810035L17Rik	M16
1810037I17Rik	M1
1810043G02Rik	M0
1810043H04Rik	M0
1810044D09Rik	M0
1810046J19Rik	M1
1810048J11Rik	M0
1810049H13Rik	M0
1810055G02Rik	M0
1810058I24Rik	M1
1810062G17Rik	M0
1810062O18Rik	M29
1810063B05Rik	M1
1810063B07Rik	M0
1810065E05Rik	M55
1810074P20Rik	M0
2010001M06Rik	M34
2010001M09Rik	M0
2010002M12Rik	M0
2010002N04Rik	M35
2010007H12Rik	M6
2010011I20Rik	M8
2010012O05Rik	M0
2010106G01Rik	M0
2010107E04Rik	M16
2010107G23Rik	M6
2010107H07Rik	M16
2010109K11Rik	M0
2010111I01Rik	M2
2010204K13Rik	M0
2010305A19Rik	M0
2010320M18Rik	M0
2010321M09Rik	M0
2200002D01Rik	M2
2200002J24Rik	M0
2210010C17Rik	M0
2210012G02Rik	M0
2210013O21Rik	M0
2210015D19Rik	M1
2210016F16Rik	M0
2210016L21Rik	M6
2210018M11Rik	M0
2210020M01Rik	M2
2210021J22Rik	M4
2210403K04Rik	M0
2210404J11Rik	M14
2210404O07Rik	M7
2210407C18Rik	M0
2210408I21Rik	M0
2210411K11Rik	M0
2210417K05Rik	M0
2300005B03Rik	M0
2300009A05Rik	M0
2310001A20Rik	M0
2310001K24Rik	M0
2310002L09Rik	M0
2310003C23Rik	M0
2310003F16Rik	M1
2310003H01Rik	M0
2310003L22Rik	M0
2310004I24Rik	M0
2310004N24Rik	M0
2310005G13Rik	M49
2310007L24Rik	M41
2310008H04Rik	M36
2310008H09Rik	M34
2310009B15Rik	M0
2310010M20Rik	M0
2310011J03Rik	M0
2310014L17Rik	M0
2310015A10Rik	M0
2310015B20Rik	M0
2310015D24Rik	M19
2310016C08Rik	M0
2310016M24Rik	M1
2310021P13Rik	M0
2310022A10Rik	M0
2310022B05Rik	M2
2310028H24Rik	M51
2310028O11Rik	M16
2310030G06Rik	M31
2310030N02Rik	M0
2310033P09Rik	M0
2310035C23Rik	M40
2310035K24Rik	M0
2310036O22Rik	M0
2310037I24Rik	M0
2310039H08Rik	M1
2310042D19Rik	M0
2310043L19Rik	M0
2310044G17Rik	M0
2310044H10Rik	M0
2310045N01Rik	M1
2310046A06Rik	M1
2310046O06Rik	M0
2310047B19Rik	M21
2310047M10Rik	M38
2310050B05Rik	M0
2310057M21Rik	M2
2310061C15Rik	M1
2310061I04Rik	M5
2310061J03Rik	M10
2310067B10Rik	M3
2310079F23Rik	M41
2400001E08Rik	M2
2400003C14Rik	M2
2410001C21Rik	M0
2410002F23Rik	M17
2410002I01Rik	M49
2410002O22Rik	M1
2410003K15Rik	M11
2410004B18Rik	M0
2410004N09Rik	M0
2410006H16Rik	M9
2410015M20Rik	M16
2410016O06Rik	M48
2410017P09Rik	M2
2410018M08Rik	M0
2410022L05Rik	M0
2410042D21Rik	M0
2410066E13Rik	M10
2410075B13Rik	M0
2410076I21Rik	M41
2410089E03Rik	M20
2410091C18Rik	M1
2410131K14Rik	M0
2410137M14Rik	M4
2500003M10Rik	M0
2510002D24Rik	M0
2510003E04Rik	M13
2510006D16Rik	M0
2510009E07Rik	M0
2510012J08Rik	M19
2510039O18Rik	M0
2510049J12Rik	M0
2610001J05Rik	M1
2610002I17Rik	M10
2610002J02Rik	M2
2610002M06Rik	M0
2610008E11Rik	M0
2610015P09Rik	M54
2610019F03Rik	M0
2610020H08Rik	M0
2610021K21Rik	M7
2610024G14Rik	M10
2610027L16Rik	M19
2610029G23Rik	M2
2610029I01Rik	M1
2610034B18Rik	M39
2610035D17Rik	M34
2610039C10Rik	M4
2610044O15Rik	M0
2610101N10Rik	M0
2610203C22Rik	M0
2610204G22Rik	M0
2610301B20Rik	M0
2610301G19Rik	M0
2610305D13Rik	M27
2610306M01Rik	M0
2610507B11Rik	M12
2610507I01Rik	M0
2610528E23Rik	M0
2700007P21Rik	M20
2700023E23Rik	M0
2700029M09Rik	M0
2700046G09Rik	M0
2700049A03Rik	M0
2700050L05Rik	M0
2700060E02Rik	M1
2700062C07Rik	M0
2700078E11Rik	M49
2700078K21Rik	M0
2700089E24Rik	M1
2700094K13Rik	M7
2700097O09Rik	M18
2700099C18Rik	M7
2810001G20Rik	M0
2810002D19Rik	M0
2810002N01Rik	M0
2810004N23Rik	M0
2810006K23Rik	M0
2810008D09Rik	M0
2810008M24Rik	M0
2810021B07Rik	M0
2810021J22Rik	M33
2810025M15Rik	M0
2810032G03Rik	M0
2810046L04Rik	M0
2810055F11Rik	M10
2810055G20Rik	M12
2810403A07Rik	M33
2810403D21Rik	M0
2810405K02Rik	M0
2810407C02Rik	M11
2810408A11Rik	M0
2810408I11Rik	M7
2810408M09Rik	M8
2810417H13Rik	M7
2810422J05Rik	M1
2810422O20Rik	M0
2810428I15Rik	M0
2810432D09Rik	M0
2810432L12Rik	M0
2810453I06Rik	M0
2810474O19Rik	M0
2900005J15Rik	M10
2900006K08Rik	M0
2900010J23Rik	M5
2900010M23Rik	M11
2900026A02Rik	M0
2900053A13Rik	M16
2900060B14Rik	M50
2900064A13Rik	M2
2900073G15Rik	M1
2900092E17Rik	M0
2900097C17Rik	M3
3000002C10Rik	M8
3010026O09Rik	M23
3110001D03Rik	M0
3110001I22Rik	M0
3110002H16Rik	M0
3110003A17Rik	M0
3110009E18Rik	M0
3110040N11Rik	M0
3110043O21Rik	M0
3110052M02Rik	M27
3110056O03Rik	M13
3110057O12Rik	M0
3110070M22Rik	M0
3110082I17Rik	M41
3200002M19Rik	M0
3230401D17Rik	M1
3300002I08Rik	M43
3425401B19Rik	M24
3632451O06Rik	M42
3830403N18Rik	M0
3830406C13Rik	M0
4430402I18Rik	M0
4632411B12Rik	M0
4632415K11Rik	M20
4632415L05Rik	M19
4632427E13Rik	M0
4632428C04Rik	M0
4632428N05Rik	M4
4732415M23Rik	M0
4732418C07Rik	M0
4833418N02Rik	M0
4833420G17Rik	M0
4833439L19Rik	M2
4833442J19Rik	M0
4921507P07Rik	M21
4921513D23Rik	M0
4921524J17Rik	M1
4921530L18Rik	M0
4921531C22Rik	M0
4921533I20Rik	M0
4921536K21Rik	M18
4930402H24Rik	M0
4930404I05Rik	M0
4930415F15Rik	M0
4930415O20Rik	M44
4930420K17Rik	M10
4930427A07Rik	M0
4930429B21Rik	M0
4930430F08Rik	M10
4930444A02Rik	M48
4930453N24Rik	M0
4930455C21Rik	M11
4930455F23Rik	M26
4930471G03Rik	M0
4930471M23Rik	M2
4930481A15Rik	M3
4930502E18Rik	M0
4930503E24Rik	M0
4930505A04Rik	M0
4930507D05Rik	M0
4930513N10Rik	M49
4930519F09Rik	M2
4930523C07Rik	M0
4930526I15Rik	M0
4930529M08Rik	M0
4930534B04Rik	M8
4930539J05Rik	M2
4930544O15Rik	M0
4930547N16Rik	M7
4930550C14Rik	M14
4930572J05Rik	M0
4930578N16Rik	M0
4930579G22Rik	M0
4930579G24Rik	M7
4930579J09Rik	M34
4930579K19Rik	M49
4930583H14Rik	M0
4930583K01Rik	M0
4931403G20Rik	M47
4931406C07Rik	M0
4931406P16Rik	M0
4931408A02Rik	M0
4931414P19Rik	M0
4931440P22Rik	M0
4932415G12Rik	M0
4932416H05Rik	M14
4932425I24Rik	M0
4932438A13Rik	M0
4932441J04Rik	M0
4933403F05Rik	M0
4933403G14Rik	M0
4933411K20Rik	M0
4933412E12Rik	M0
4933413J09Rik	M0
4933417G07Rik	M2
4933421E11Rik	M0
4933422H20Rik	M46
4933424B01Rik	M0
4933426M11Rik	M0
4933427D14Rik	M0
4933430I17Rik	M0
4933431E20Rik	M32
4933433P14Rik	M0
4933434E20Rik	M1
4933436C20Rik	M15
4933437F05Rik	M0
4933439C10Rik	M6
4933439F18Rik	M1
5031414D18Rik	M0
5031426D15Rik	M0
5031439G07Rik	M0
5033411D12Rik	M0
5033414D02Rik	M1
5133401N09Rik	M51
5330413P13Rik	M41
5330426P16Rik	M2
5430402O13Rik	M0
5430405G05Rik	M20
5430405H02Rik	M21
5430407P10Rik	M0
5430411K18Rik	M13
5430416N02Rik	M0
5430417L22Rik	M30
5430427O19Rik	M0
5430435G22Rik	M0
5430437P03Rik	M21
5730403B10Rik	M26
5730405O15Rik	M0
5730408K05Rik	M0
5730409E04Rik	M0
5730419I09Rik	M8
5730422E09Rik	M0
5730437N04Rik	M2
5730455O13Rik	M0
5730455P16Rik	M0
5730469M10Rik	M0
5730494M16Rik	M0
5730494N06Rik	M0
5730508B09Rik	M8
5730528L13Rik	M43
5730577I03Rik	M0
5830403L16Rik	M0
5830415F09Rik	M14
5830418K08Rik	M0
5930416I19Rik	M20
5930434B04Rik	M18
6030408B16Rik	M0
6030419C18Rik	M14
6030446N20Rik	M15
6030458C11Rik	M0
6230400D17Rik	M0
6230427J02Rik	M30
6330403K07Rik	M0
6330406I15Rik	M28
6330408A02Rik	M0
6330409N04Rik	M0
6330416G13Rik	M0
6330512M04Rik	M0
6330549D23Rik	M0
6330577E15Rik	M1
6330578E17Rik	M2
6430527G18Rik	M48
6430531B16Rik	M0
6430548M08Rik	M0
6430571L13Rik	M0
6430573F11Rik	M20
6530401N04Rik	M0
6530418L21Rik	M38
6720401G13Rik	M54
6720456B07Rik	M0
6720456H20Rik	M0
6720463M24Rik	M0
6720489N17Rik	M14
6820408C15Rik	M0
8030462N17Rik	M0
8430406I07Rik	M15
8430408G22Rik	M0
8430410A17Rik	M0
8430410K20Rik	M0
8430419L09Rik	M0
8430429K09Rik	M1
8430431K14Rik	M32
9030224M15Rik	M0
9030418K01Rik	M20
9030425E11Rik	M0
9030612E09Rik	M0
9030617O03Rik	M47
9030624J02Rik	M0
9030625A04Rik	M0
9130011E15Rik	M36
9130011J15Rik	M1
9130023H24Rik	M0
9130401M01Rik	M10
9230104L09Rik	M0
9230110C19Rik	M10
9230114K14Rik	M0
9330151L19Rik	M0
9330158H04Rik	M0
9330159M07Rik	M0
9330162B11Rik	M52
9330176C04Rik	M0
9430008C03Rik	M32
9430015G10Rik	M0
9430016H08Rik	M0
9430020K01Rik	M35
9430023L20Rik	M44
9430038I01Rik	M0
9430060I03Rik	M0
9430076C15Rik	M0
9430083A17Rik	M15
9530026P05Rik	M0
9530068E07Rik	M0
9530082P21Rik	M0
9530091C08Rik	M0
9630033F20Rik	M0
9930021J03Rik	M0
9930104L06Rik	M25
A030009H04Rik	M20
A130010J15Rik	M31
A130022J15Rik	M0
A230046K03Rik	M0
A230051G13Rik	M14
A230056P14Rik	M0
A230072C01Rik	M17
A2ld1	M10
A330023F24Rik	M0
A330035P11Rik	M0
A330069E16Rik	M0
A430005L14Rik	M0
A430033K04Rik	M0
A430105I19Rik	M8
A430107O13Rik	M0
A530013C23Rik	M21
A530016L24Rik	M8
A630007B06Rik	M10
A630066F11Rik	M0
A630072M18Rik	M0
A730011L01Rik	M0
A730017L22Rik	M17
A730020M07Rik	M0
A830007P12Rik	M0
A830010M20Rik	M0
A830080D01Rik	M55
A830093I24Rik	M23
A930001N09Rik	M3
A930003A15Rik	M0
A930005H10Rik	M0
A930005I04Rik	M8
A930013F10Rik	M37
A930017M01Rik	M0
A930018P22Rik	M0
A930038C07Rik	M6
AA415398	M0
AA465934	M0
AA467197	M0
AA960436	M43
AA986860	M0
AF251705	M4
AI118078	M8
AI314180	M0
AI314976	M0
AI316807	M1
AI317395	M0
AI413582	M0
AI414108	M0
AI429214	M0
AI450353	M0
AI462493	M1
AI464131	M0
AI480653	M0
AI507597	M6
AI593442	M0
AI597468	M0
AI597479	M15
AI646023	M0
AI662270	M0
AI836003	M0
AI837181	M29
AI846148	M0
AI848100	M0
AI987944	M0
AK010878	M0
AK129341	M0
AU019823	M14
AU021092	M27
AU022252	M18
AU040320	M0
AU041133	M0
AV039307	M0
AW011738	M0
AW112010	M35
AW146154	M0
AW209491	M0
AW549877	M0
AW554918	M0
AY074887	M1
Aaas	M0
Aacs	M0
Aagab	M0
Aak1	M18
Aamp	M2
Aars	M0
Aars2	M14
Aarsd1	M0
Aasdh	M19
Aasdhppt	M1
Aatf	M0
Abat	M0
Abca1	M17
Abca12	M0
Abca2	M3
Abca3	M18
Abca6	M4
Abcb10	M0
Abcb1b	M0
Abcb4	M31
Abcb6	M8
Abcb7	M0
Abcb8	M29
Abcb9	M32
Abcc1	M0
Abcc10	M49
Abcc3	M2
Abcc4	M44
Abcc5	M32
Abcc8	M0
Abcc9	M0
Abcd1	M20
Abcd2	M45
Abcd3	M3
Abcd4	M13
Abce1	M2
Abcf1	M8
Abcf2	M2
Abcf3	M0
Abcg1	M30
Abcg2	M1
Abhd10	M1
Abhd11	M0
Abhd12	M0
Abhd13	M0
Abhd14a	M41
Abhd14b	M38
Abhd15	M0
Abhd16a	M0
Abhd2	M0
Abhd3	M0
Abhd4	M2
Abhd5	M15
Abhd6	M0
Abhd8	M0
Abi1	M0
Abi2	M0
Abl1	M0
Ablim1	M3
Ablim2	M0
Abr	M48
Abra	M0
Abt1	M0
Abtb1	M14
Abtb2	M0
Acaa1a	M3
Acaa2	M5
Acacb	M3
Acad10	M0
Acad11	M0
Acad12	M3
Acad8	M5
Acad9	M0
Acadl	M5
Acadm	M5
Acads	M0
Acadsb	M0
Acadvl	M3
Acap2	M0
Acap3	M0
Acat1	M5
Acat2	M34
Acbd3	M0
Acbd4	M0
Acbd5	M0
Acbd6	M0
Acbd7	M10
Accn2	M6
Accs	M36
Acd	M0
Acer2	M41
Acer3	M0
Acin1	M0
Acly	M6
Acn9	M1
Aco1	M0
Aco2	M3
Acot1	M20
Acot10	M2
Acot11	M0
Acot13	M16
Acot2	M3
Acot3	M40
Acot4	M15
Acot6	M0
Acot7	M3
Acot8	M43
Acot9	M2
Acox1	M3
Acox2	M0
Acox3	M6
Acp1	M2
Acp2	M0
Acp6	M0
Acpl2	M0
Acrbp	M0
Acsf2	M0
Acsf3	M0
Acsl1	M3
Acsl3	M10
Acsl4	M0
Acsl5	M22
Acsl6	M8
Acsm5	M0
Acss1	M3
Acss2	M0
Acss3	M14
Acta1	M0
Acta2	M0
Actb	M4
Actc1	M2
Actg1	M0
Actl6a	M0
Actl9	M0
Actn1	M22
Actn2	M0
Actn4	M22
Actr10	M0
Actr1a	M2
Actr1b	M22
Actr2	M1
Actr3	M2
Actr3b	M5
Actr5	M49
Actr6	M0
Actr8	M0
Acvr1	M14
Acvr1b	M0
Acvr2a	M0
Acvr2b	M0
Acy1	M47
Acy3	M0
Acyp1	M7
Acyp2	M1
Adal	M0
Adam10	M0
Adam11	M19
Adam15	M4
Adam17	M0
Adam19	M0
Adam21	M0
Adam22	M6
Adam9	M22
Adamts1	M0
Adamts15	M0
Adamts2	M53
Adamts3	M0
Adamts7	M0
Adamts9	M0
Adamtsl4	M0
Adamtsl5	M2
Adap1	M0
Adap2	M4
Adar	M10
Adarb1	M41
Adat1	M0
Adat2	M34
Adat3	M0
Adck1	M0
Adck2	M54
Adck3	M3
Adck4	M13
Adck5	M17
Adcy5	M0
Adcy6	M3
Adcy8	M38
Adcy9	M0
Add1	M0
Add3	M9
Adh1	M30
Adh5	M5
Adhfe1	M5
Adi1	M0
Adig	M0
Adipor1	M2
Adipor2	M3
Adk	M1
Adm	M0
Adm2	M0
Adnp	M0
Adnp2	M0
Ado	M0
Adora1	M17
Adora2b	M28
Adpgk	M0
Adprh	M10
Adprhl1	M1
Adprhl2	M6
Adra1b	M0
Adra1d	M9
Adrb1	M48
Adrb2	M4
Adrbk1	M13
Adrbk2	M6
Adrm1	M2
Adsl	M0
Adss	M0
Adssl1	M3
Aebp2	M0
Aen	M17
Aes	M3
Afap1	M0
Afap1l1	M15
Aff1	M12
Aff2	M6
Aff4	M0
Afg3l1	M0
Afg3l2	M0
Afmid	M0
Aftph	M0
Aga	M1
Agap1	M17
Agap3	M41
Agbl2	M7
Agfg1	M0
Agfg2	M0
Aggf1	M0
Agk	M0
Agl	M12
Agmat	M40
Agpat1	M40
Agpat2	M0
Agpat3	M0
Agpat5	M0
Agpat6	M0
Agpat9	M0
Agps	M8
Agrn	M44
Agrp	M39
Agt	M0
Agtpbp1	M0
Agtr1a	M31
Agtrap	M8
Agxt2l2	M0
Ahctf1	M0
Ahcy	M0
Ahcyl1	M0
Ahcyl2	M0
Ahdc1	M37
Ahi1	M34
Ahnak	M24
Ahrr	M0
Ahsa1	M0
Ahsa2	M1
Aida	M20
Aif1	M4
Aifm1	M0
Aifm2	M39
Aig1	M0
Aimp1	M0
Aimp2	M0
Aip	M0
Airn	M0
Ak1	M1
Ak2	M2
Ak3	M1
Ak4	M0
Akap1	M3
Akap10	M0
Akap11	M0
Akap13	M0
Akap17b	M0
Akap2	M22
Akap6	M24
Akap7	M0
Akap8	M0
Akap8l	M0
Akap9	M0
Akirin1	M2
Akirin2	M0
Akr1a4	M2
Akr1b10	M5
Akr1b8	M2
Akr1c13	M4
Akr1c14	M27
Akr1e1	M1
Akr7a5	M0
Akt1	M0
Akt1s1	M0
Akt2	M0
Akt3	M0
Aktip	M0
Alad	M5
Alas1	M2
Alas2	M0
Aldh16a1	M54
Aldh18a1	M0
Aldh1b1	M0
Aldh1l1	M32
Aldh1l2	M31
Aldh2	M3
Aldh3a2	M0
Aldh4a1	M0
Aldh5a1	M3
Aldh6a1	M1
Aldh7a1	M8
Aldh9a1	M42
Aldoa	M5
Aldoart1	M5
Aldoart2	M5
Aldob	M8
Aldoc	M49
Alg1	M0
Alg10b	M52
Alg11	M0
Alg12	M33
Alg13	M0
Alg14	M2
Alg2	M0
Alg3	M2
Alg5	M0
Alg6	M0
Alg8	M0
Alg9	M43
Alkbh1	M0
Alkbh2	M0
Alkbh3	M2
Alkbh4	M40
Alkbh5	M11
Alkbh6	M0
Alkbh7	M5
Alkbh8	M0
Alox12	M21
Alox5	M45
Alox5ap	M4
Alpk2	M12
Alpk3	M24
Alpl	M2
Als2	M0
Als2cl	M33
Als2cr4	M8
Amacr	M5
Ambra1	M0
Amdhd2	M0
Amfr	M0
Amigo1	M39
Amigo2	M0
Amigo3	M0
Ammecr1	M0
Ammecr1l	M0
Amn1	M1
Amot	M0
Amotl1	M3
Amotl2	M0
Ampd2	M0
Ampd3	M0
Amph	M0
Amt	M31
Amy1	M0
Amz2	M1
Anapc1	M0
Anapc11	M1
Anapc13	M16
Anapc16	M0
Anapc2	M0
Anapc4	M0
Anapc5	M0
Anapc7	M41
Ang	M4
Angel1	M0
Angel2	M25
Angpt1	M0
Angpt4	M22
Angptl1	M0
Angptl2	M0
Angptl3	M20
Angptl4	M0
Angptl6	M0
Angptl7	M0
Ank	M0
Ank1	M1
Ank2	M0
Ank3	M17
Ankdd1b	M0
Ankfy1	M0
Ankhd1	M3
Ankle1	M53
Ankle2	M0
Ankmy2	M0
Ankra2	M0
Ankrd1	M2
Ankrd10	M0
Ankrd11	M3
Ankrd12	M0
Ankrd13a	M9
Ankrd13b	M0
Ankrd13c	M0
Ankrd16	M8
Ankrd17	M3
Ankrd2	M0
Ankrd23	M2
Ankrd24	M26
Ankrd27	M49
Ankrd28	M0
Ankrd32	M0
Ankrd33b	M0
Ankrd34a	M47
Ankrd37	M35
Ankrd39	M0
Ankrd40	M3
Ankrd44	M4
Ankrd45	M0
Ankrd46	M0
Ankrd49	M0
Ankrd50	M8
Ankrd52	M12
Ankrd54	M10
Ankrd57	M0
Ankrd9	M0
Anks1	M0
Anks3	M36
Anks6	M0
Ankzf1	M0
Anln	M7
Ano10	M3
Ano4	M17
Anp32a	M12
Anp32b	M0
Anp32e	M7
Antxr2	M0
Anubl1	M0
Anxa1	M28
Anxa11	M0
Anxa13	M20
Anxa2	M22
Anxa3	M22
Anxa4	M2
Anxa5	M2
Anxa6	M2
Anxa7	M2
Anxa8	M0
Aox1	M3
Ap1ar	M0
Ap1b1	M12
Ap1g1	M0
Ap1g2	M0
Ap1m1	M0
Ap1s1	M22
Ap1s2	M2
Ap2a1	M0
Ap2a2	M0
Ap2b1	M12
Ap2m1	M2
Ap2s1	M0
Ap3b1	M31
Ap3d1	M0
Ap3m1	M14
Ap3s1	M0
Ap3s2	M2
Ap4b1	M48
Ap4e1	M0
Ap4m1	M30
Ap4s1	M1
Apba3	M0
Apbb1	M3
Apbb2	M0
Apbb3	M0
Apc	M0
Apeh	M44
Apex1	M1
Apex2	M8
Aph1a	M3
Aph1b	M0
Api5	M11
Apip	M1
Apitd1	M7
Aplf	M8
Apln	M0
Aplp1	M9
Aplp2	M3
Apoa1	M23
Apoa1bp	M5
Apoa2	M0
Apobec1	M0
Apobec2	M2
Apod	M28
Apoe	M4
Apol10b	M0
Apol7a	M47
Apoo	M1
Apool	M1
App	M0
Appbp2	M0
Appl1	M17
Appl2	M0
Aprt	M9
Aptx	M0
Aqp1	M27
Aqp11	M37
Aqp4	M0
Aqp7	M21
Aqp8	M0
Aqr	M0
Araf	M1
Arap1	M0
Arap2	M39
Arc	M45
Arcn1	M2
Arf1	M2
Arf2	M2
Arf3	M0
Arf4	M1
Arf5	M0
Arf6	M0
Arfgap1	M0
Arfgap2	M0
Arfgap3	M0
Arfgef1	M0
Arfgef2	M0
Arfip1	M0
Arfip2	M6
Arfrp1	M0
Arglu1	M11
Arhgap1	M22
Arhgap10	M0
Arhgap11a	M7
Arhgap12	M0
Arhgap17	M0
Arhgap18	M7
Arhgap20	M20
Arhgap21	M0
Arhgap24	M0
Arhgap25	M30
Arhgap26	M42
Arhgap27	M0
Arhgap29	M15
Arhgap42	M0
Arhgap44	M2
Arhgap5	M8
Arhgap8	M0
Arhgap9	M0
Arhgdia	M2
Arhgdib	M4
Arhgdig	M22
Arhgef1	M6
Arhgef10	M15
Arhgef10l	M0
Arhgef11	M47
Arhgef12	M24
Arhgef17	M26
Arhgef18	M6
Arhgef19	M0
Arhgef2	M0
Arhgef25	M0
Arhgef3	M17
Arhgef37	M17
Arhgef5	M0
Arhgef6	M0
Arhgef7	M2
Arhgef9	M0
Arid1a	M0
Arid2	M23
Arid3b	M0
Arid4a	M0
Arid4b	M0
Arid5a	M0
Arid5b	M24
Arih1	M0
Arih2	M13
Arl1	M2
Arl10	M0
Arl13b	M0
Arl15	M0
Arl16	M0
Arl2	M0
Arl2bp	M10
Arl3	M0
Arl4a	M11
Arl4c	M54
Arl4d	M41
Arl5a	M0
Arl5b	M0
Arl6	M0
Arl6ip1	M0
Arl6ip4	M0
Arl6ip5	M2
Arl6ip6	M0
Arl8a	M0
Arl8b	M0
Armc1	M2
Armc10	M0
Armc2	M0
Armc5	M0
Armc6	M0
Armc7	M28
Armc8	M0
Armcx1	M27
Armcx2	M0
Armcx4	M0
Armcx5	M30
Arnt	M0
Arntl	M0
Arpc1a	M0
Arpc1b	M53
Arpc2	M2
Arpc3	M0
Arpc4	M22
Arpc5	M2
Arpc5l	M1
Arpp19	M1
Arrdc2	M8
Arrdc3	M0
Arrdc4	M0
Arrdc5	M21
Arsa	M0
Arsb	M6
Arsg	M21
Arsk	M0
Art1	M0
Art3	M1
Art4	M10
Art5	M15
Arv1	M0
Arvcf	M0
Arxes2	M0
As3mt	M5
Asah1	M2
Asah2	M0
Asap1	M42
Asap2	M0
Asap3	M15
Asb1	M0
Asb10	M0
Asb11	M5
Asb12	M0
Asb13	M0
Asb14	M0
Asb15	M0
Asb18	M12
Asb2	M0
Asb3	M0
Asb4	M18
Asb5	M1
Asb6	M42
Asb7	M15
Asb8	M2
Ascc1	M0
Ascc2	M12
Ascc3	M0
Asf1a	M1
Asf1b	M7
Ash1l	M3
Ash2l	M0
Asl	M0
Asna1	M2
Asns	M9
Asnsd1	M0
Aspa	M0
Asph	M1
Aspm	M7
Aspn	M28
Aspscr1	M0
Asrgl1	M0
Aste1	M26
Asxl1	M0
Asxl2	M0
Atad1	M1
Atad3a	M0
Atat1	M0
Atcay	M6
Ate1	M0
Atf1	M0
Atf2	M0
Atf3	M0
Atf4	M0
Atf5	M32
Atf6	M0
Atf6b	M0
Atf7ip	M42
Atg10	M1
Atg12	M0
Atg13	M0
Atg14	M18
Atg16l1	M0
Atg16l2	M36
Atg2a	M0
Atg2b	M48
Atg3	M0
Atg4a	M0
Atg4b	M2
Atg4c	M0
Atg4d	M0
Atg5	M0
Atg7	M0
Atg9a	M17
Atic	M21
Atl1	M0
Atl2	M0
Atm	M18
Atmin	M0
Atn1	M0
Atoh8	M0
Atox1	M16
Atp10d	M0
Atp11a	M0
Atp11b	M0
Atp11c	M37
Atp13a1	M26
Atp13a2	M32
Atp13a3	M0
Atp1a1	M12
Atp1a2	M3
Atp1b1	M2
Atp1b2	M34
Atp1b3	M2
Atp2a2	M3
Atp2b1	M0
Atp2c1	M0
Atp4b	M0
Atp5a1	M5
Atp5b	M5
Atp5c1	M1
Atp5d	M0
Atp5e	M16
Atp5f1	M1
Atp5g1	M1
Atp5g2	M29
Atp5g3	M16
Atp5h	M16
Atp5j	M16
Atp5j2	M16
Atp5k	M16
Atp5l	M16
Atp5o	M1
Atp5s	M1
Atp5sl	M0
Atp6ap1	M2
Atp6ap1l	M4
Atp6ap2	M0
Atp6v0a1	M2
Atp6v0a2	M0
Atp6v0b	M2
Atp6v0d1	M0
Atp6v0e	M1
Atp6v0e2	M0
Atp6v1a	M8
Atp6v1b2	M2
Atp6v1c1	M2
Atp6v1d	M1
Atp6v1e1	M1
Atp6v1f	M1
Atp6v1g1	M1
Atp6v1g2	M0
Atp6v1h	M22
Atp7a	M35
Atp8a1	M51
Atp8a2	M0
Atp9a	M0
Atp9b	M0
Atpaf1	M0
Atpaf2	M0
Atpbd4	M0
Atpif1	M16
Atr	M0
Atrip	M0
Atrn	M20
Atrnl1	M0
Atrx	M0
Atxn10	M2
Atxn1l	M30
Atxn2	M0
Atxn2l	M0
Atxn3	M0
Atxn7	M0
Atxn7l1	M0
Atxn7l2	M0
Atxn7l3	M0
Atxn7l3b	M25
Auh	M0
Aup1	M0
Aurka	M7
Aurkaip1	M0
Aurkb	M53
Auts2	M0
Aven	M0
Avl9	M46
Avp	M0
Avpi1	M2
Awat2	M0
Axin1	M8
Azi1	M38
Azi2	M0
Azin1	M2
B020018G12Rik	M1
B130006D01Rik	M0
B230118H07Rik	M1
B230120H23Rik	M24
B230208H17Rik	M3
B230216N24Rik	M0
B230219D22Rik	M0
B230312A22Rik	M0
B2m	M51
B330016D10Rik	M8
B3galnt1	M0
B3galnt2	M8
B3galt1	M42
B3galt2	M0
B3galt4	M32
B3galt6	M21
B3galtl	M0
B3gat3	M50
B3gnt1	M0
B3gnt2	M0
B3gnt4	M42
B3gnt9-ps	M6
B3gntl1	M0
B430010I23Rik	M12
B430212C06Rik	M23
B4galt1	M2
B4galt2	M9
B4galt3	M39
B4galt4	M0
B4galt5	M15
B4galt6	M15
B4galt7	M0
B630005N14Rik	M0
B930003M22Rik	M32
B930041F14Rik	M0
B930059L03Rik	M0
B9d1	M43
B9d2	M14
BB014433	M0
BB123696	M0
BC002163	M16
BC002230	M0
BC003266	M2
BC003331	M42
BC003965	M2
BC004004	M1
BC005537	M0
BC005561	M9
BC005624	M0
BC013529	M1
BC016423	M14
BC016495	M0
BC017158	M42
BC017612	M26
BC017643	M4
BC017647	M39
BC018242	M48
BC018507	M0
BC019943	M10
BC020402	M0
BC022687	M32
BC023829	M0
BC024479	M0
BC024659	M0
BC025920	M23
BC026585	M0
BC026590	M0
BC027231	M0
BC028528	M4
BC029214	M0
BC029722	M0
BC030307	M36
BC030336	M0
BC031181	M2
BC031353	M8
BC031361	M48
BC031781	M0
BC032203	M10
BC037032	M4
BC046331	M14
BC046404	M0
BC048355	M6
BC048403	M0
BC048507	M2
BC048679	M0
BC049762	M0
BC052040	M0
BC053749	M4
BC055324	M0
BC056474	M1
BC057022	M0
BC057079	M9
BC065397	M0
BC067068	M20
BC068281	M0
BC088983	M0
Baalc	M0
Baat1	M19
Bace1	M0
Bace2	M0
Bach1	M0
Bach2	M0
Bad	M2
Bag1	M0
Bag2	M2
Bag3	M0
Bag4	M0
Bag5	M13
Bag6	M12
Bahd1	M0
Baiap2	M0
Baiap2l1	M32
Bak1	M0
Bambi	M0
Bambi-ps1	M0
Banf1	M1
Banp	M0
Bap1	M19
Batf2	M0
Bax	M0
Baz1a	M0
Baz1b	M23
Baz2a	M19
Baz2b	M0
Bbc3	M20
Bbip1	M1
Bbs10	M0
Bbs12	M35
Bbs2	M42
Bbs4	M25
Bbs5	M0
Bbs7	M0
Bbs9	M23
Bbx	M43
Bcam	M0
Bcap29	M1
Bcap31	M1
Bcar1	M10
Bcar3	M20
Bcas2	M1
Bcas3	M0
Bcat2	M5
Bccip	M1
Bcdin3d	M0
Bche	M10
Bckdha	M3
Bckdhb	M5
Bckdk	M0
Bcl10	M0
Bcl11a	M49
Bcl2	M24
Bcl2a1b	M4
Bcl2l1	M50
Bcl2l11	M31
Bcl2l12	M0
Bcl2l13	M3
Bcl2l2	M19
Bcl3	M47
Bcl6	M0
Bcl7a	M0
Bcl7b	M10
Bcl7c	M29
Bcl9	M10
Bcl9l	M14
Bclaf1	M0
Bcor	M0
Bcr	M9
Bcs1l	M2
Bdh1	M0
Bdh2	M0
Bdnf	M0
Bdp1	M0
Becn1	M1
Bend3	M31
Bend5	M0
Bend7	M0
Best3	M0
Bet1	M1
Bet1l	M25
Beta-s	M0
Bex1	M0
Bfar	M0
Bfsp2	M0
Bglap2	M0
Bgn	M28
Bhlhb9	M34
Bhlhe40	M0
Bhlhe41	M0
Bicd1	M0
Bicd2	M3
Bid	M7
Bik	M0
Bin1	M9
Bin3	M0
Birc2	M0
Birc3	M0
Birc5	M7
Birc6	M29
Birc7	M0
Bivm	M54
Blcap	M0
Blk	M0
Blm	M0
Blmh	M0
Blnk	M4
Bloc1s1	M16
Bloc1s2	M0
Bloc1s3	M0
Blvra	M0
Blvrb	M0
Blzf1	M1
Bmi1	M0
Bmp1	M6
Bmp7	M8
Bmper	M0
Bmpr1a	M0
Bmpr2	M0
Bms1	M9
Bmyc	M0
Bnip1	M0
Bnip2	M0
Bnip3	M1
Bnip3l	M19
Bod1	M3
Bod1l	M0
Bok	M0
Bola1	M0
Bola2	M11
Bola3	M1
Bop1	M9
Bpgm	M0
Bphl	M5
Bpnt1	M0
Bptf	M0
Braf	M0
Brap	M0
Brcc3	M1
Brd1	M0
Brd2	M29
Brd3	M0
Brd4	M3
Brd7	M18
Brd8	M0
Brd9	M0
Bre	M1
Brf1	M0
Brf2	M8
Bri3	M0
Bri3bp	M0
Brix1	M1
Brms1	M13
Brms1l	M0
Brox	M0
Brp44	M1
Brp44l	M1
Brpf1	M13
Brpf3	M0
Brwd1	M0
Bscl2	M0
Bsdc1	M0
Bsg	M1
Bst2	M25
Btbd1	M0
Btbd10	M0
Btbd2	M3
Btbd3	M0
Btbd6	M0
Btbd7	M0
Btbd9	M0
Btc	M0
Btd	M0
Btf3	M1
Btf3l4	M1
Btg1	M13
Btg2	M0
Btrc	M0
Bub1b	M7
Bub3	M2
Bud13	M39
Bud31	M1
Bves	M2
Bysl	M0
Bzw1	M2
Bzw2	M0
C030006K11Rik	M0
C030037D09Rik	M50
C030044B11Rik	M0
C030046E11Rik	M0
C030046I01Rik	M0
C030048B08Rik	M0
C130022K22Rik	M0
C130036L24Rik	M50
C130080G10Rik	M12
C1d	M1
C1galt1	M0
C1galt1c1	M0
C1qa	M4
C1qb	M4
C1qbp	M2
C1qc	M4
C1ql3	M0
C1qtnf2	M0
C1qtnf4	M21
C1qtnf6	M0
C1qtnf7	M28
C1qtnf9	M27
C1s	M28
C230035I16Rik	M23
C230052I12Rik	M17
C230081A13Rik	M0
C230091D08Rik	M0
C230096C10Rik	M0
C2cd2	M18
C2cd2l	M44
C2cd4b	M30
C330006K01Rik	M45
C330007P06Rik	M0
C330018D20Rik	M1
C330019G07Rik	M0
C330021F23Rik	M7
C330027C09Rik	M7
C3ar1	M0
C4bp-ps1	M44
C530008M17Rik	M14
C5ar1	M4
C630043F03Rik	M42
C730036E19Rik	M34
C78339	M17
C80913	M0
C85492	M6
C87436	M0
C8g	M19
Cab39	M0
Cab39l	M23
Cabin1	M0
Cables2	M0
Cabyr	M0
Cacna1c	M0
Cacna1s	M15
Cacna2d1	M11
Cacnb1	M0
Cacnb2	M12
Cacybp	M1
Cad	M0
Cadm4	M8
Cage1	M0
Calcoco1	M0
Cald1	M30
Calm1	M2
Calm2	M1
Calm3	M12
Calr	M3
Calr3	M1
Calu	M2
Camk1	M2
Camk2a	M0
Camk2b	M8
Camk2d	M1
Camk2g	M0
Camk2n1	M0
Camkk2	M18
Caml	M0
Camsap1	M0
Camsap1l1	M0
Camta1	M11
Camta2	M0
Cand1	M0
Cand2	M0
Cant1	M32
Canx	M0
Cap1	M4
Cap2	M2
Capg	M0
Capn10	M20
Capn2	M0
Capn3	M14
Capn7	M0
Capns1	M3
Caprin1	M11
Caprin2	M0
Capza1	M2
Capza2	M1
Capzb	M2
Car11	M19
Car14	M1
Car15	M45
Car2	M49
Car4	M35
Car7	M0
Car9	M0
Card10	M26
Card6	M0
Card9	M0
Carf	M6
Carhsp1	M0
Carkd	M0
Carm1	M0
Carns1	M0
Cars	M0
Cars2	M19
Casc1	M0
Casc3	M18
Casc4	M9
Casd1	M0
Caskin2	M0
Casp1	M0
Casp12	M29
Casp2	M34
Casp3	M0
Casp6	M0
Casp7	M0
Casp8	M35
Casp8ap2	M4
Casp9	M36
Casq1	M0
Casq2	M2
Cast	M0
Casz1	M0
Cat	M5
Catsper2	M34
Catsper3	M0
Catsper4	M0
Cav1	M27
Cav2	M27
Cav3	M2
Cbara1	M0
Cbfa2t2	M0
Cbfb	M7
Cbl	M9
Cblb	M0
Cblc	M0
Cbll1	M0
Cbr1	M5
Cbr2	M4
Cbr4	M0
Cbwd1	M0
Cbx1	M0
Cbx3	M11
Cbx4	M6
Cbx5	M12
Cbx6	M0
Cbx7	M42
Cbx8	M18
Cby1	M0
Cc2d1a	M0
Cc2d1b	M9
Cc2d2a	M19
Ccar1	M0
Ccbe1	M0
Ccbl1	M0
Ccbl2	M5
Ccdc101	M0
Ccdc102a	M17
Ccdc104	M10
Ccdc107	M0
Ccdc109a	M0
Ccdc109b	M4
Ccdc112	M30
Ccdc114	M6
Ccdc115	M34
Ccdc117	M0
Ccdc12	M11
Ccdc122	M10
Ccdc123	M0
Ccdc124	M11
Ccdc126	M10
Ccdc127	M0
Ccdc130	M0
Ccdc132	M0
Ccdc134	M21
Ccdc136	M50
Ccdc137	M0
Ccdc138	M0
Ccdc14	M0
Ccdc141	M0
Ccdc146	M0
Ccdc15	M0
Ccdc159	M0
Ccdc163	M15
Ccdc17	M0
Ccdc21	M0
Ccdc22	M0
Ccdc23	M1
Ccdc25	M2
Ccdc28a	M0
Ccdc28b	M32
Ccdc30	M0
Ccdc32	M0
Ccdc34	M7
[truncated: 9,480 more rows]
