# Supplementary material for: Cardiomyocyte gene programs encoding morphological and functional signatures in cardiac hypertrophy and failure
Source: Nat Commun. 2018 Oct 30;9:4435. doi: 10.1038/s41467-018-06639-7 (PMC6207673; doi:10.1038/s41467-018-06639-7)
Supplement: Supplementary file 8 — Supplementary Data 5 [file 41467_2018_6639_MOESM8_ESM.xlsx]

## Sheet: Supplementary Data 5
Atp2a2 mRNA fluorescent intensity per unit area (A.U.)
Cell number	Sham	Cell number	Week 2	Cell number	Week 8
Cell_1	7.43428	Cell_1	4.61526	Cell_1	3.79048
Cell_2	7.58454	Cell_2	5.45504	Cell_2	5.51783
Cell_3	7.63647	Cell_3	5.91031	Cell_3	5.49705
Cell_4	7.97735	Cell_4	4.45498	Cell_4	4.16934
Cell_5	7.08974	Cell_5	5.79609	Cell_5	4.94715
Cell_6	6.99494	Cell_6	5.30135	Cell_6	5.16825
Cell_7	7.21856	Cell_7	6.2848	Cell_7	5.76002
Cell_8	7.50754	Cell_8	5.3341	Cell_8	5.99487
Cell_9	6.70892	Cell_9	5.67741	Cell_9	5.67133
Cell_10	7.22915	Cell_10	4.63752	Cell_10	5.11712
Cell_11	6.87642	Cell_11	3.98881	Cell_11	6.07279
Cell_12	7.1759	Cell_12	3.83891	Cell_12	4.43239
Cell_13	6.9421	Cell_13	5.03225	Cell_13	5.88005
Cell_14	6.83317	Cell_14	6.72748	Cell_14	5.73891
Cell_15	7.13056	Cell_15	4.3564	Cell_15	5.73602
Cell_16	6.79414	Cell_16	3.67235	Cell_16	5.86602
Cell_17	6.66737	Cell_17	5.97153	Cell_17	5.41895
Cell_18	7.3057	Cell_18	3.57279	Cell_18	6.54439
Cell_19	6.90608	Cell_19	3.31642	Cell_19	6.05585
Cell_20	7.45566	Cell_20	1.7007	Cell_20	4.93111
Cell_21	7.14695	Cell_21	2.51572	Cell_21	5.13386
Cell_22	6.74028	Cell_22	1.79137	Cell_22	5.19064
Cell_23	5.67795	Cell_23	3.35602	Cell_23	5.55374
Cell_24	6.74169	Cell_24	4.25421	Cell_24	5.72608
Cell_25	7.19034	Cell_25	3.3814	Cell_25	5.09004
Cell_26	7.06555	Cell_26	5.12037	Cell_26	5.20611
Cell_27	6.98147	Cell_27	4.42785	Cell_27	5.34102
Cell_28	7.30826	Cell_28	1.46802	Cell_28	5.83116
Cell_29	6.77271	Cell_29	4.48803	Cell_29	5.55453
Cell_30	6.75909	Cell_30	3.77011	Cell_30	6.16412
Cell_31	7.07015	Cell_31	4.89552	Cell_31	5.40863
Cell_32	7.36936	Cell_32	4.66974	Cell_32	6.03705
Cell_33	7.21457	Cell_33	5.24974	Cell_33	4.87598
Cell_34	6.81272	Cell_34	5.62022	Cell_34	6.28423
Cell_35	6.96199	Cell_35	6.22229	Cell_35	5.94987
Cell_36	7.08577	Cell_36	5.10469	Cell_36	6.01741
Cell_37	7.6318	Cell_37	4.3661	Cell_37	5.6528
Cell_38	6.81583	Cell_38	4.64044	Cell_38	5.44425
Cell_39	7.34166	Cell_39	5.32538	Cell_39	4.549
Cell_40	7.54965	Cell_40	5.72172	Cell_40	5.01982
Cell_41	6.85225	Cell_41	4.91439	Cell_41	5.46032
Cell_42	7.04293	Cell_42	5.32383	Cell_42	5.63687
Cell_43	7.54116	Cell_43	5.37811	Cell_43	5.32348
Cell_44	2.69628	Cell_44	4.41045	Cell_44	5.60939
Cell_45	6.62214	Cell_45	5.00134	Cell_45	4.73852
Cell_46	6.34147	Cell_46	3.98411	Cell_46	5.60102
Cell_47	6.95894	Cell_47	6.04411	Cell_47	5.35391
Cell_48	7.04937	Cell_48	4.93284	Cell_48	5.61204
Cell_49	6.53966	Cell_49	4.47567	Cell_49	5.35164
Cell_50	7.43526	Cell_50	5.27404	Cell_50	5.97695
Cell_51	7.27941	Cell_51	4.54856	Cell_51	4.59556
Cell_52	7.4602	Cell_52	5.67439	Cell_52	5.31854
Cell_53	7.59066	Cell_53	5.6547	Cell_53	5.4204
Cell_54	7.71881	Cell_54	4.37992	Cell_54	5.61386
Cell_55	6.92775	Cell_55	5.91846	Cell_55	5.37963
Cell_56	7.00914	Cell_56	5.36834	Cell_56	5.20932
Cell_57	7.65925	Cell_57	6.2189	Cell_57	4.08006
Cell_58	7.1136	Cell_58	5.2726	Cell_58	6.05713
Cell_59	7.06136	Cell_59	4.74688	Cell_59	5.69942
Cell_60	7.58465	Cell_60	5.27486	Cell_60	6.45621
Cell_61	7.76103	Cell_61	5.4309	Cell_61	5.47041
Cell_62	7.12999	Cell_62	4.87412	Cell_62	5.53974
Cell_63	7.54122	Cell_63	5.20017	Cell_63	5.569
Cell_64	7.49101	Cell_64	5.20055	Cell_64	5.5823
Cell_65	7.31568	Cell_65	6.24181	Cell_65	6.50741
Cell_66	7.21734	Cell_66	5.44934	Cell_66	5.42754
Cell_67	7.4531	Cell_67	7.20422	Cell_67	6.29746
Cell_68	7.70099	Cell_68	5.74732	Cell_68	5.94434
Cell_69	7.73874	Cell_69	5.08078	Cell_69	5.75635
Cell_70	7.54199	Cell_70	5.37092	Cell_70	5.99735
Cell_71	5.02341	Cell_71	5.36814	Cell_71	6.19613
Cell_72	7.58641	Cell_72	5.38527	Cell_72	5.24815
Cell_73	7.56751	Cell_73	4.75477	Cell_73	4.4149
Cell_74	8.02448	Cell_74	4.93377	Cell_74	5.60927
Cell_75	7.28807	Cell_75	5.45784	Cell_75	5.3638
Cell_76	7.56458	Cell_76	5.33418	Cell_76	3.23507
Cell_77	6.89075	Cell_77	5.16507	Cell_77	4.92709
Cell_78	6.83127	Cell_78	5.18914	Cell_78	4.4725
Cell_79	7.68769	Cell_79	5.15584	Cell_79	5.04801
Cell_80	7.73321	Cell_80	5.06692	Cell_80	5.87047
Cell_81	7.53001	Cell_81	4.95517	Cell_81	5.43965
Cell_82	8.15341	Cell_82	6.85743	Cell_82	5.16314
Cell_83	7.3866	Cell_83	5.19019	Cell_83	5.04311
Cell_84	7.81839	Cell_84	5.42925	Cell_84	5.31935
Cell_85	7.71741	Cell_85	5.5783	Cell_85	5.16481
Cell_86	7.96049	Cell_86	4.72507	Cell_86	5.08991
Cell_87	7.92532	Cell_87	4.85875	Cell_87	5.62545
Cell_88	7.79308	Cell_88	6.66858	Cell_88	5.32452
Cell_89	7.64185	Cell_89	4.93693	Cell_89	4.72761
Cell_90	8.09076	Cell_90	4.2579	Cell_90	5.35008
Cell_91	7.06492	Cell_91	5.09052	Cell_91	5.38459
Cell_92	7.46838	Cell_92	4.87041	Cell_92	5.21
Cell_93	7.28845	Cell_93	4.38266	Cell_93	5.06137
Cell_94	6.70809	Cell_94	5.03077	Cell_94	5.81698
Cell_95	8.40599	Cell_95	5.95757	Cell_95	5.6648
Cell_96	7.90232	Cell_96	5.02819	Cell_96	5.74169
Cell_97	7.20467	Cell_97	4.91179	Cell_97	6.54584
Cell_98	7.85777	Cell_98	4.83001	Cell_98	5.86086
Cell_99	7.8642	Cell_99	5.97309	Cell_99	5.90729
Cell_100	7.51021	Cell_100	5.42946	Cell_100	6.3978
Cell_101	7.95984	Cell_101	4.57883	Cell_101	1.99095
Cell_102	7.60032	Cell_102	5.49968	Cell_102	3.16529
Cell_103	8.15649	Cell_103	4.96731	Cell_103	5.61896
Cell_104	7.33598	Cell_104	6.09159	Cell_104	5.75683
Cell_105	6.5161	Cell_105	6.11799	Cell_105	6.09328
Cell_106	6.2063	Cell_106	4.49056	Cell_106	5.43746
Cell_107	7.79999	Cell_107	5.34429	Cell_107	6.35263
Cell_108	6.71111	Cell_108	5.95975	Cell_108	6.09594
Cell_109	7.66474	Cell_109	3.72606	Cell_109	4.69042
Cell_110	7.07609	Cell_110	5.99035	Cell_110	5.02905
Cell_111	5.84528	Cell_111	4.88919	Cell_111	5.48989
Cell_112	7.15961	Cell_112	5.65305	Cell_112	4.97977
Cell_113	8.38364	Cell_113	4.89892	Cell_113	5.64661
Cell_114	6.24215	Cell_114	5.98862	Cell_114	6.27683
Cell_115	6.86462	Cell_115	4.99908	Cell_115	5.94195
Cell_116	6.39758	Cell_116	5.44707	Cell_116	5.61653
Cell_117	5.93529	Cell_117	5.40348	Cell_117	6.49874
Cell_118	7.45475	Cell_118	6.23116	Cell_118	3.99843
Cell_119	7.09142	Cell_119	5.32965	Cell_119	6.25606
Cell_120	7.79876	Cell_120	5.31566	Cell_120	6.26292
Cell_121	7.99454	Cell_121	5.08838	Cell_121	5.13667
Cell_122	7.85571	Cell_122	5.6921	Cell_122	1.90585
Cell_123	7.23871	Cell_123	5.10189	Cell_123	6.76307
Cell_124	7.44957	Cell_124	4.81389	Cell_124	2.71026
Cell_125	7.13807	Cell_125	5.20374	Cell_125	4.46944
Cell_126	7.45204	Cell_126	5.25241	Cell_126	4.35449
Cell_127	7.01341	Cell_127	5.50522	Cell_127	6.45292
Cell_128	7.43248	Cell_128	5.36663	Cell_128	6.02539
Cell_129	7.15698	Cell_129	6.65988	Cell_129	4.93001
Cell_130	7.50945	Cell_130	5.54155	Cell_130	5.76085
Cell_131	7.42933	Cell_131	4.88809	Cell_131	5.93632
Cell_132	7.37785	Cell_132	3.94874	Cell_132	5.56682
Cell_133	7.66197	Cell_133	5.00746	Cell_133	6.10693
Cell_134	7.28842	Cell_134	5.35758	Cell_134	5.99075
Cell_135	6.93064	Cell_135	5.30294	Cell_135	4.72456
Cell_136	6.87125	Cell_136	5.37335	Cell_136	4.91435
Cell_137	7.20486	Cell_137	5.14817	Cell_137	5.55362
Cell_138	7.37901	Cell_138	5.54819	Cell_138	6.18835
Cell_139	7.30782	Cell_139	4.82516	Cell_139	6.12013
Cell_140	7.33286	Cell_140	5.02904	Cell_140	5.806
Cell_141	7.55305	Cell_141	5.16274	Cell_141	5.80846
Cell_142	7.04799	Cell_142	3.38479	Cell_142	5.99776
Cell_143	6.97353	Cell_143	5.37999	Cell_143	6.08443
Cell_144	7.75955	Cell_144	4.89036	Cell_144	6.0032
Cell_145	7.68382	Cell_145	5.99852	Cell_145	4.53663
Cell_146	7.54757	Cell_146	3.87469	Cell_146	5.74838
Cell_147	7.3776	Cell_147	5.22038	Cell_147	6.14228
Cell_148	7.63763	Cell_148	4.37044	Cell_148	5.9877
Cell_149	7.76175	Cell_149	5.24364	Cell_149	5.98273
Cell_150	7.22636	Cell_150	4.68115	Cell_150	6.14619
Cell_151	6.96589	Cell_151	5.77821	Cell_151	5.78497
Cell_152	7.63558	Cell_152	5.03904	Cell_152	6.24732
Cell_153	8.01057	Cell_153	5.28558	Cell_153	6.10094
Cell_154	7.6595	Cell_154	4.69706	Cell_154	5.57399
Cell_155	7.57851	Cell_155	5.19941	Cell_155	5.99302
Cell_156	7.65267	Cell_156	5.29822	Cell_156	5.7625
Cell_157	7.88026	Cell_157	4.33818	Cell_157	6.01829
Cell_158	7.55712	Cell_158	4.70409	Cell_158	6.06931
Cell_159	7.6693	Cell_159	5.6181	Cell_159	6.33744
Cell_160	7.5555	Cell_160	5.74718	Cell_160	6.2083
Cell_161	7.6906	Cell_161	5.69347	Cell_161	5.94092
Cell_162	8.28635	Cell_162	4.75922	Cell_162	6.09363
Cell_163	7.41505	Cell_163	4.96228	Cell_163	5.53997
Cell_164	7.23298	Cell_164	6.00022	Cell_164	6.22529
Cell_165	7.94627	Cell_165	4.74312	Cell_165	6.43373
Cell_166	7.6537	Cell_166	4.93736	Cell_166	6.35212
Cell_167	7.04839	Cell_167	5.79593	Cell_167	6.06104
Cell_168	7.72109	Cell_168	5.44095	Cell_168	6.25136
Cell_169	7.53375	Cell_169	4.4737	Cell_169	6.03578
Cell_170	7.85582	Cell_170	6.49465	Cell_170	5.68957
Cell_171	7.3661	Cell_171	3.72895	Cell_171	6.45294
Cell_172	7.08427	Cell_172	6.24957	Cell_172	5.47523
Cell_173	8.22112	Cell_173	4.46847	Cell_173	6.34075
Cell_174	8.5909	Cell_174	5.14564	Cell_174	6.34366
Cell_175	8.49888	Cell_175	4.64063	Cell_175	6.32865
Cell_176	7.31765	Cell_176	4.15892	Cell_176	6.79857
Cell_177	7.39157	Cell_177	4.98506	Cell_177	6.13793
Cell_178	7.65536	Cell_178	4.46918	Cell_178	5.20137
Cell_179	7.68242	Cell_179	4.40589	Cell_179	5.65651
Cell_180	8.03999	Cell_180	5.48086	Cell_180	5.74234
Cell_181	7.48644	Cell_181	5.31251	Cell_181	5.74252
Cell_182	8.3059	Cell_182	3.75513	Cell_182	5.59195
Cell_183	7.32734	Cell_183	5.64128	Cell_183	5.75793
Cell_184	8.24018	Cell_184	5.03073	Cell_184	5.57425
Cell_185	7.65555	Cell_185	5.19176	Cell_185	6.03961
Cell_186	7.90773	Cell_186	5.26609	Cell_186	6.28512
Cell_187	7.90456	Cell_187	5.13531	Cell_187	5.13392
Cell_188	7.15728	Cell_188	5.19371	Cell_188	5.66787
Cell_189	7.80651	Cell_189	5.05968	Cell_189	5.82226
Cell_190	7.57444	Cell_190	5.63139	Cell_190	5.61827
Cell_191	7.8099	Cell_191	3.1292	Cell_191	4.42004
Cell_192	7.40629	Cell_192	5.79737	Cell_192	6.3332
Cell_193	8.00607	Cell_193	5.18088	Cell_193	6.33715
Cell_194	7.53311	Cell_194	4.38218	Cell_194	5.55655
Cell_195	8.33989	Cell_195	4.96685	Cell_195	6.70976
Cell_196	8.10414	Cell_196	4.49372	Cell_196	6.64318
Cell_197	7.79689	Cell_197	4.74123	Cell_197	6.53583
Cell_198	7.28029	Cell_198	0.759239	Cell_198	5.9941
Cell_199	7.40347	Cell_199	3.65363	Cell_199	6.05929
Cell_200	7.45489	Cell_200	2.7765	Cell_200	6.12974
Cell_201	8.14314	Cell_201	3.02771	Cell_201	5.59138
Cell_202	8.11957	Cell_202	3.30451	Cell_202	6.67388
Cell_203	7.48872	Cell_203	3.34537	Cell_203	5.38508
Cell_204	7.50177	Cell_204	4.46861	Cell_204	6.11352
Cell_205	8.01659	Cell_205	3.17914	Cell_205	6.15418
Cell_206	7.71499	Cell_206	4.43839	Cell_206	5.78277
Cell_207	8.69495	Cell_207	3.04722	Cell_207	6.81291
Cell_208	7.10533	Cell_208	4.1651	Cell_208	5.61606
Cell_209	8.29675	Cell_209	3.20735	Cell_209	5.83409
Cell_210	8.02351	Cell_210	3.82377	Cell_210	7.07114
Cell_211	8.56255	Cell_211	5.14336	Cell_211	6.79562
Cell_212	8.14836	Cell_212	4.25155	Cell_212	5.95615
Cell_213	8.12812	Cell_213	4.21285	Cell_213	5.88189
Cell_214	7.85398	Cell_214	3.07564	Cell_214	4.47962
Cell_215	7.7019	Cell_215	2.973	Cell_215	5.04655
Cell_216	7.8721	Cell_216	3.74268	Cell_216	4.72769
Cell_217	7.90636	Cell_217	3.03896	Cell_217	4.52607
Cell_218	9.10388	Cell_218	3.54514	Cell_218	4.05639
Cell_219	8.04597	Cell_219	3.02044	Cell_219	4.03601
Cell_220	7.73431	Cell_220	4.15243	Cell_220	4.34729
Cell_221	7.51314	Cell_221	2.84234	Cell_221	2.93486
Cell_222	7.03468	Cell_222	3.10051	Cell_222	4.66897
Cell_223	4.12948	Cell_223	3.61536	Cell_223	5.50998
Cell_224	7.1619	Cell_224	3.29353	Cell_224	3.77704
Cell_225	7.39365	Cell_225	4.2518	Cell_225	4.51282
Cell_226	4.2252	Cell_226	2.99701	Cell_226	4.93928
Cell_227	7.92612	Cell_227	2.26399	Cell_227	4.82993
Cell_228	7.71593	Cell_228	3.07548	Cell_228	3.96677
Cell_229	7.81455	Cell_229	2.95251	Cell_229	4.32018
Cell_230	7.57526	Cell_230	2.4201	Cell_230	5.46943
Cell_231	7.57364	Cell_231	3.04969	Cell_231	5.05843
Cell_232	7.60009	Cell_232	2.29231	Cell_232	5.39128
Cell_233	7.9639	Cell_233	4.2871	Cell_233	5.36485
Cell_234	7.54103	Cell_234	2.83163	Cell_234	4.05355
Cell_235	7.42436	Cell_235	3.61264	Cell_235	5.29149
Cell_236	8.23362	Cell_236	4.20554	Cell_236	4.52577
Cell_237	7.67608	Cell_237	3.59962	Cell_237	4.37013
Cell_238	7.87376	Cell_238	1.47378	Cell_238	5.13883
Cell_239	7.86286	Cell_239	2.84847	Cell_239	4.56246
Cell_240	7.48206	Cell_240	4.31303	Cell_240	5.42036
Cell_241	8.0845	Cell_241	3.92077	Cell_241	6.30877
Cell_242	7.37015	Cell_242	2.47129	Cell_242	6.1502
Cell_243	7.65377	Cell_243	3.40852	Cell_243	5.07022
Cell_244	7.32517	Cell_244	3.98396	Cell_244	5.12775
Cell_245	7.30315	Cell_245	4.29724	Cell_245	4.84041
Cell_246	7.90488	Cell_246	5.51345	Cell_246	5.2668
Cell_247	7.50228	Cell_247	2.84327	Cell_247	5.54452
Cell_248	7.74063	Cell_248	3.83349	Cell_248	4.82391
Cell_249	7.60814	Cell_249	2.58398	Cell_249	4.02894
Cell_250	7.44691	Cell_250	4.22573	Cell_250	5.5861
Cell_251	7.21403	Cell_251	5.53348	Cell_251	4.54202
Cell_252	6.44673	Cell_252	3.34252	Cell_252	5.78068
Cell_253	8.45938	Cell_253	4.75382	Cell_253	4.52486
Cell_254	7.16303	Cell_254	3.73184	Cell_254	4.91853
Cell_255	7.71394	Cell_255	3.96389	Cell_255	4.62474
Cell_256	8.31108	Cell_256	4.34718	Cell_256	4.64647
Cell_257	7.7155	Cell_257	4.00356	Cell_257	4.90763
Cell_258	7.91925	Cell_258	4.63039	Cell_258	5.06844
Cell_259	7.58609	Cell_259	3.35558	Cell_259	4.53016
Cell_260	8.04375	Cell_260	4.25725	Cell_260	5.08021
Cell_261	7.19189	Cell_261	4.33072	Cell_261	4.98505
Cell_262	6.2851	Cell_262	3.53292	Cell_262	4.4434
Cell_263	7.5429	Cell_263	5.19899	Cell_263	4.25146
Cell_264	7.5239	Cell_264	4.6051	Cell_264	5.76387
Cell_265	7.50921	Cell_265	4.33216	Cell_265	4.47798
Cell_266	7.23875	Cell_266	4.15737	Cell_266	4.73126
Cell_267	7.16592	Cell_267	3.96227	Cell_267	5.48498
Cell_268	7.63746	Cell_268	4.11684	Cell_268	4.58031
Cell_269	7.29978	Cell_269	3.54048	Cell_269	4.4177
Cell_270	7.99938	Cell_270	3.96201	Cell_270	3.9194
Cell_271	7.49023	Cell_271	1.69198	Cell_271	4.73577
Cell_272	7.32136	Cell_272	4.02839	Cell_272	4.31993
Cell_273	7.42535	Cell_273	3.67804	Cell_273	5.48761
Cell_274	7.14114	Cell_274	6.23462	Cell_274	6.35408
Cell_275	7.44497	Cell_275	3.98229	Cell_275	4.24099
Cell_276	7.45133	Cell_276	3.54403	Cell_276	6.08919
Cell_277	7.76476	Cell_277	3.16521	Cell_277	3.96157
Cell_278	7.23786	Cell_278	5.37286	Cell_278	5.05694
Cell_279	6.6788	Cell_279	4.0332	Cell_279	6.19562
Cell_280	7.54454	Cell_280	4.16016	Cell_280	6.07193
Cell_281	6.83143	Cell_281	4.84126	Cell_281	4.72034
Cell_282	7.5259	Cell_282	3.19998	Cell_282	5.42152
Cell_283	7.3407	Cell_283	4.05348	Cell_283	5.88677
Cell_284	7.66652	Cell_284	4.22919	Cell_284	5.92158
Cell_285	7.39271	Cell_285	4.65023	Cell_285	4.41859
Cell_286	7.18343	Cell_286	5.18672	Cell_286	4.44958
Cell_287	6.77112	Cell_287	4.0615	Cell_287	3.98693
Cell_288	7.23681	Cell_288	3.62078	Cell_288	4.77924
Cell_289	7.36731	Cell_289	3.57843	Cell_289	5.73756
Cell_290	7.69487	Cell_290	5.25875	Cell_290	5.64564
Cell_291	7.35662	Cell_291	2.60442	Cell_291	5.55887
Cell_292	7.43534	Cell_292	4.62854	Cell_292	8.18408
Cell_293	7.49407	Cell_293	5.89163	Cell_293	6.11075
Cell_294	7.33206	Cell_294	5.7223	Cell_294	5.42966
Cell_295	7.99159	Cell_295	4.59939	Cell_295	6.24072
Cell_296	7.94311	Cell_296	6.46524	Cell_296	4.19619
Cell_297	7.62337	Cell_297	4.66325	Cell_297	5.50544
Cell_298	7.46908	Cell_298	4.78021	Cell_298	5.40518
Cell_299	6.46396	Cell_299	6.55655	Cell_299	5.26752
Cell_300	7.52682	Cell_300	3.79245	Cell_300	5.65061
Cell_301	7.86983	Cell_301	4.34439	Cell_301	4.57169
Cell_302	7.2905	Cell_302	3.37181	Cell_302	5.43423
Cell_303	7.96312	Cell_303	3.96877	Cell_303	2.76886
Cell_304	7.74904	Cell_304	2.27949	Cell_304	5.30558
Cell_305	7.22091	Cell_305	4.64195	Cell_305	5.31025
Cell_306	7.58288	Cell_306	4.74651	Cell_306	5.68076
Cell_307	7.47467	Cell_307	4.66965	Cell_307	5.33492
Cell_308	7.25559	Cell_308	5.35546	Cell_308	4.09562
Cell_309	7.05997	Cell_309	5.68364	Cell_309	5.29459
Cell_310	7.83935	Cell_310	5.47406	Cell_310	4.87483
Cell_311	6.99914	Cell_311	3.70448	Cell_311	5.55563
Cell_312	7.34133	Cell_312	5.16989	Cell_312	6.53574
Cell_313	7.26213	Cell_313	4.4927	Cell_313	4.26278
Cell_314	8.18097	Cell_314	6.22245	Cell_314	4.49698
Cell_315	8.1728	Cell_315	4.63483	Cell_315	6.21842
Cell_316	7.39263	Cell_316	4.75888	Cell_316	4.72563
Cell_317	8.17366	Cell_317	4.82708	Cell_317	5.9966
Cell_318	7.14588	Cell_318	4.89333	Cell_318	5.5445
Cell_319	7.96072	Cell_319	5.37253	Cell_319	5.62262
Cell_320	8.04856	Cell_320	4.06302	Cell_320	6.94824
Cell_321	7.57533	Cell_321	5.92282	Cell_321	5.14255
Cell_322	8.29175	Cell_322	5.44846	Cell_322	5.6048
Cell_323	8.06444	Cell_323	5.15128	Cell_323	5.44156
Cell_324	8.27299	Cell_324	5.0108	Cell_324	3.57166
Cell_325	7.50528	Cell_325	4.5029	Cell_325	2.50277
Cell_326	7.62858	Cell_326	5.45735	Cell_326	6.02738
Cell_327	7.70877	Cell_327	5.52128	Cell_327	6.51177
Cell_328	7.61418	Cell_328	6.00335	Cell_328	5.5127
Cell_329	7.58414	Cell_329	5.30784	Cell_329	4.82087
Cell_330	7.15379	Cell_330	6.00306	Cell_330	3.04918
Cell_331	7.24038	Cell_331	3.83734	Cell_331	6.64232
Cell_332	7.24341	Cell_332	5.13692	Cell_332	5.86889
Cell_333	7.04792	Cell_333	5.5202	Cell_333	5.62573
Cell_334	6.91774	Cell_334	5.21669	Cell_334	3.15104
Cell_335	6.80249	Cell_335	4.88735	Cell_335	5.68111
Cell_336	7.26502	Cell_336	4.97072	Cell_336	6.77363
Cell_337	7.55833	Cell_337	4.79585	Cell_337	4.53861
Cell_338	7.39083	Cell_338	4.74868	Cell_338	6.37096
Cell_339	7.27396	Cell_339	4.81662	Cell_339	5.74828
Cell_340	7.35175	Cell_340	3.6766	Cell_340	6.63008
Cell_341	7.32026	Cell_341	5.02259	Cell_341	0.532593
Cell_342	7.34045	Cell_342	4.48588	Cell_342	5.2771
Cell_343	7.2278	Cell_343	5.15744	Cell_343	6.26192
Cell_344	7.7067	Cell_344	4.91527	Cell_344	5.27307
Cell_345	7.71443	Cell_345	4.57681	Cell_345	4.63166
Cell_346	7.4735	Cell_346	4.25336	Cell_346	5.9069
Cell_347	7.42741	Cell_347	4.46363	Cell_347	5.48366
Cell_348	7.13526	Cell_348	4.94355	Cell_348	6.0549
Cell_349	6.92161	Cell_349	4.55527	Cell_349	6.26978
Cell_350	6.95978	Cell_350	4.70482	Cell_350	5.74488
Cell_351	7.44842	Cell_351	5.43978	Cell_351	5.72696
Cell_352	7.40447	Cell_352	5.38493	Cell_352	6.48575
Cell_353	7.32095	Cell_353	4.35576	Cell_353	6.41477
Cell_354	6.60369	Cell_354	5.63992	Cell_354	5.84927
Cell_355	7.37321	Cell_355	4.7265	Cell_355	5.77894
Cell_356	7.09318	Cell_356	3.67093	Cell_356	5.8782
Cell_357	7.58852	Cell_357	4.7272	Cell_357	6.0017
Cell_358	7.41109	Cell_358	4.71965	Cell_358	6.58304
Cell_359	7.83676	Cell_359	5.03721	Cell_359	5.97849
Cell_360	7.14285	Cell_360	5.31618	Cell_360	5.91073
Cell_361	7.44969	Cell_361	3.92935	Cell_361	6.26982
Cell_362	6.70562	Cell_362	4.56095	Cell_362	6.02766
Cell_363	7.39706	Cell_363	4.75968	Cell_363	6.75645
Cell_364	7.39779	Cell_364	6.14779	Cell_364	5.40823
Cell_365	7.53807	Cell_365	4.86917	Cell_365	5.47141
Cell_366	5.85208	Cell_366	4.18914	Cell_366	5.81965
Cell_367	6.84145	Cell_367	4.4209	Cell_367	6.39527
Cell_368	7.11962	Cell_368	4.94245	Cell_368	5.60608
Cell_369	7.73022	Cell_369	5.44	Cell_369	6.04867
Cell_370	7.48258	Cell_370	5.47975	Cell_370	5.97894
Cell_371	7.25675	Cell_371	5.58105	Cell_371	6.42841
Cell_372	6.47353	Cell_372	4.75148	Cell_372	4.736
Cell_373	6.53925	Cell_373	4.7599	Cell_373	6.02092
Cell_374	7.46827	Cell_374	5.66918	Cell_374	6.38386
Cell_375	7.09599	Cell_375	4.35381	Cell_375	6.43001
Cell_376	8.15483	Cell_376	4.78049	Cell_376	6.32076
Cell_377	7.43136	Cell_377	5.4446	Cell_377	5.95801
Cell_378	7.50974	Cell_378	4.87485	Cell_378	5.25453
Cell_379	6.46713	Cell_379	5.30575	Cell_379	5.86802
Cell_380	7.92834	Cell_380	5.10086	Cell_380	6.76316
Cell_381	7.64232	Cell_381	4.59725	Cell_381	3.29949
Cell_382	7.11155	Cell_382	4.91484	Cell_382	6.27035
Cell_383	8.13175	Cell_383	5.58898	Cell_383	5.92675
Cell_384	8.24858	Cell_384	5.46473	Cell_384	6.51652
Cell_385	7.56833	Cell_385	3.99788	Cell_385	5.44047
Cell_386	6.97148	Cell_386	5.58473	Cell_386	5.60012
Cell_387	7.5165	Cell_387	5.30178	Cell_387	5.85849
Cell_388	7.60487	Cell_388	5.72173	Cell_388	5.56008
Cell_389	7.44965	Cell_389	5.69493	Cell_389	6.81166
Cell_390	7.03773	Cell_390	5.74102	Cell_390	6.39177
Cell_391	7.63406	Cell_391	5.16856	Cell_391	6.35833
Cell_392	7.08513	Cell_392	6.55817	Cell_392	6.18145
Cell_393	8.11182	Cell_393	5.34674	Cell_393	6.82352
Cell_394	7.65084	Cell_394	5.21481	Cell_394	5.65746
Cell_395	7.17209	Cell_395	6.01214	Cell_395	6.07735
Cell_396	7.56417	Cell_396	5.27211	Cell_396	5.90599
Cell_397	7.37561	Cell_397	4.94668	Cell_397	6.42074
Cell_398	7.49306	Cell_398	5.02601	Cell_398	6.22046
Cell_399	7.04936	Cell_399	5.57949	Cell_399	5.71646
Cell_400	7.37242	Cell_400	4.98486	Cell_400	6.16225
Cell_401	6.85917	Cell_401	5.2227	Cell_401	5.92047
Cell_402	7.31008	Cell_402	5.7536	Cell_402	6.17883
Cell_403	6.88417	Cell_403	4.23902	Cell_403	6.58471
Cell_404	7.07112	Cell_404	4.84508	Cell_404	6.57977
Cell_405	6.47555	Cell_405	4.53395	Cell_405	6.41943
Cell_406	6.06111	Cell_406	4.74161	Cell_406	6.14854
Cell_407	7.06108	Cell_407	5.12589	Cell_407	6.01683
Cell_408	7.24293	Cell_408	5.20771	Cell_408	6.36222
Cell_409	7.37612	Cell_409	5.32587	Cell_409	5.98995
Cell_410	6.85324	Cell_410	5.07126	Cell_410	5.25216
Cell_411	7.01702	Cell_411	5.28431	Cell_411	6.16518
Cell_412	6.90159	Cell_412	5.62328	Cell_412	6.19164
Cell_413	7.40646	Cell_413	5.30035	Cell_413	5.90684
Cell_414	6.95665	Cell_414	5.8284	Cell_414	5.01949
Cell_415	7.00493	Cell_415	5.3541	Cell_415	5.38429
Cell_416	6.64829	Cell_416	5.65817	Cell_416	6.91857
Cell_417	6.87015	Cell_417	5.12087	Cell_417	5.31821
Cell_418	7.24137	Cell_418	5.29591	Cell_418	6.18016
Cell_419	7.01954	Cell_419	5.34559	Cell_419	5.48175
Cell_420	7.22924	Cell_420	4.97733	Cell_420	5.38329
Cell_421	7.33844	Cell_421	5.23791	Cell_421	5.28763
Cell_422	7.37229	Cell_422	4.86581	Cell_422	5.29085
Cell_423	7.68522	Cell_423	5.60094	Cell_423	5.13998
Cell_424	7.24512	Cell_424	4.91442	Cell_424	5.53842
Cell_425	7.28901	Cell_425	4.62033	Cell_425	5.61954
Cell_426	7.47684	Cell_426	4.99187	Cell_426	5.08489
Cell_427	7.79386	Cell_427	6.13356	Cell_427	5.17294
Cell_428	7.62084	Cell_428	5.57083	Cell_428	4.71081
Cell_429	7.38518	Cell_429	5.81891	Cell_429	5.64979
Cell_430	7.63739	Cell_430	5.47101	Cell_430	5.41746
Cell_431	7.46145	Cell_431	5.30987	Cell_431	5.32568
Cell_432	6.96902	Cell_432	5.47711	Cell_432	4.7645
Cell_433	7.42383	Cell_433	5.3436	Cell_433	5.30735
Cell_434	7.15658	Cell_434	5.89579	Cell_434	5.27677
Cell_435	7.70464	Cell_435	5.47519	Cell_435	6.71623
Cell_436	7.67789	Cell_436	6.74725	Cell_436	6.03048
Cell_437	7.38605	Cell_437	5.39119	Cell_437	6.23546
Cell_438	6.72019	Cell_438	5.55485	Cell_438	5.35372
Cell_439	7.69986	Cell_439	5.88344	Cell_439	4.45562
Cell_440	7.73935	Cell_440	4.81694	Cell_440	5.3846
Cell_441	2.71721	Cell_441	5.70976	Cell_441	4.99609
Cell_442	8.106	Cell_442	5.43099	Cell_442	4.89254
Cell_443	7.47874	Cell_443	3.49601	Cell_443	6.58084
Cell_444	7.75303	Cell_444	5.17927	Cell_444	5.73122
Cell_445	7.51733	Cell_445	4.7577	Cell_445	6.31902
Cell_446	7.06962	Cell_446	4.9947	Cell_446	5.96639
Cell_447	7.4979	Cell_447	5.67447	Cell_447	5.87574
Cell_448	8.03285	Cell_448	3.37125	Cell_448	3.86778
Cell_449	7.82506	Cell_449	5.43982	Cell_449	2.84435
Cell_450	7.30581	Cell_450	5.21176	Cell_450	4.89912
Cell_451	8.12624	Cell_451	4.52242	Cell_451	4.40641
Cell_452	7.9098	Cell_452	5.69176	Cell_452	4.44964
Cell_453	6.64951	Cell_453	5.956	Cell_453	4.90846
Cell_454	6.99609	Cell_454	6.32891	Cell_454	5.48857
Cell_455	7.85876	Cell_455	5.81887	Cell_455	4.04851
Cell_456	8.15661	Cell_456	5.61737	Cell_456	5.35125
Cell_457	7.05692	Cell_457	4.62554	Cell_457	5.18759
Cell_458	8.49574	Cell_458	5.33439	Cell_458	5.01468
Cell_459	7.5524	Cell_459	4.8623	Cell_459	5.36839
Cell_460	7.30441	Cell_460	5.23694	Cell_460	5.10034
Cell_461	7.74631	Cell_461	5.08845	Cell_461	5.99932
Cell_462	7.57076	Cell_462	5.51361	Cell_462	5.91788
Cell_463	6.60183	Cell_463	5.27769	Cell_463	4.84606
Cell_464	6.3881	Cell_464	5.2933	Cell_464	5.53513
Cell_465	6.71891	Cell_465	5.57673	Cell_465	5.16436
Cell_466	6.91026	Cell_466	4.71694	Cell_466	6.26624
Cell_467	7.72973	Cell_467	5.46209	Cell_467	4.94265
Cell_468	7.17663	Cell_468	5.57702	Cell_468	5.92706
Cell_469	7.70657	Cell_469	5.03781	Cell_469	6.62545
Cell_470	7.89298	Cell_470	5.09585	Cell_470	6.47878
Cell_471	8.3205	Cell_471	4.464	Cell_471	5.05072
Cell_472	7.77969	Cell_472	3.96211	Cell_472	5.61053
Cell_473	8.08707	Cell_473	5.3799	Cell_473	5.01022
Cell_474	8.18491	Cell_474	2.93175	Cell_474	5.1813
Cell_475	7.25758	Cell_475	5.53356	Cell_475	5.67387
Cell_476	7.87425	Cell_476	3.5787	Cell_476	5.37589
Cell_477	8.56178	Cell_477	3.22852	Cell_477	6.47381
Cell_478	8.5431	Cell_478	3.32253	Cell_478	5.18068
Cell_479	8.09711	Cell_479	3.53062	Cell_479	5.87486
Cell_480	8.30806	Cell_480	3.30052	Cell_480	4.42188
Cell_481	7.73737	Cell_481	2.77033	Cell_481	5.7998
Cell_482	7.57581	Cell_482	4.28013	Cell_482	6.42322
Cell_483	7.97636	Cell_483	3.54289	Cell_483	6.06513
Cell_484	7.17807	Cell_484	3.27769	Cell_484	6.25898
Cell_485	7.1572	Cell_485	3.66973	Cell_485	5.60049
Cell_486	6.9008	Cell_486	2.95743	Cell_486	5.59341
Cell_487	7.81763	Cell_487	3.75769	Cell_487	5.05155
Cell_488	6.70362	Cell_488	2.33231	Cell_488	5.39588
Cell_489	6.67546	Cell_489	4.01639	Cell_489	6.07906
Cell_490	7.50221	Cell_490	3.20645	Cell_490	6.13828
Cell_491	7.47159	Cell_491	4.2384	Cell_491	5.87832
Cell_492	7.2006	Cell_492	3.78443	Cell_492	4.80818
Cell_493	6.66111	Cell_493	5.54607	Cell_493	6.1955
Cell_494	7.36991	Cell_494	2.05965	Cell_494	5.94772
Cell_495	6.6184	Cell_495	1.84721	Cell_495	6.49598
Cell_496	7.69958	Cell_496	3.19099	Cell_496	7.18343
Cell_497	7.92157	Cell_497	2.97658	Cell_497	6.33188
Cell_498	7.26663	Cell_498	3.2992	Cell_498	6.03305
Cell_499	7.26925	Cell_499	3.77633	Cell_499	4.43222
Cell_500	7.16801	Cell_500	2.77179	Cell_500	5.45673
Cell_501	7.94586	Cell_501	2.47035	Cell_501	6.51099
Cell_502	7.35498	Cell_502	2.74441	Cell_502	6.44127
Cell_503	7.46126	Cell_503	2.83534	Cell_503	6.36602
Cell_504	7.08158	Cell_504	2.79049	Cell_504	6.31054
Cell_505	7.24446	Cell_505	2.98293	Cell_505	4.30663
Cell_506	7.22129	Cell_506	3.23063	Cell_506	6.08088
Cell_507	6.43409	Cell_507	2.71271	Cell_507	6.34008
Cell_508	7.07937	Cell_508	2.83992	Cell_508	5.6843
Cell_509	6.65222	Cell_509	3.70353	Cell_509	6.1295
Cell_510	6.46614	Cell_510	3.38908	Cell_510	6.27229
Cell_511	6.94572	Cell_511	2.90888	Cell_511	6.26963
Cell_512	7.67877	Cell_512	3.58814	Cell_512	5.95918
Cell_513	6.83365	Cell_513	3.52186	Cell_513	5.51744
Cell_514	6.99235	Cell_514	4.09595	Cell_514	5.2083
Cell_515	6.50666	Cell_515	3.27424	Cell_515	6.59952
Cell_516	7.62422	Cell_516	3.54197	Cell_516	6.15255
Cell_517	6.96964	Cell_517	3.77129	Cell_517	6.87142
Cell_518	7.48121	Cell_518	3.12935	Cell_518	6.98126
Cell_519	7.87177	Cell_519	5.13187	Cell_519	6.0081
Cell_520	7.20906	Cell_520	2.98453	Cell_520	5.81308
Cell_521	6.39942	Cell_521	3.00945	Cell_521	6.67031
Cell_522	6.81892	Cell_522	3.16641	Cell_522	5.57065
Cell_523	7.25729	Cell_523	3.55783	Cell_523	4.74601
Cell_524	7.20163	Cell_524	3.648	Cell_524	3.15735
Cell_525	7.43816	Cell_525	2.04492	Cell_525	5.92359
Cell_526	6.47842	Cell_526	2.84159	Cell_526	6.69947
Cell_527	7.32312	Cell_527	2.47969	Cell_527	5.7343
Cell_528	7.70735	Cell_528	2.63109	Cell_528	4.32742
Cell_529	6.54454	Cell_529	3.98297	Cell_529	5.13224
Cell_530	6.66353	Cell_530	4.16804	Cell_530	5.82942
Cell_531	7.62092	Cell_531	3.45434	Cell_531	6.01864
Cell_532	6.82162	Cell_532	3.61329	Cell_532	5.58953
Cell_533	6.6023	Cell_533	3.8331	Cell_533	5.829
Cell_534	7.67936	Cell_534	3.78115	Cell_534	5.45227
Cell_535	6.69689	Cell_535	3.78913	Cell_535	5.75685
Cell_536	6.7577	Cell_536	3.21627	Cell_536	4.6282
Cell_537	6.92906	Cell_537	3.94848	Cell_537	6.17474
Cell_538	7.22475	Cell_538	3.36906	Cell_538	5.281
Cell_539	7.86456	Cell_539	3.66383	Cell_539	5.54298
Cell_540	7.20111	Cell_540	3.75301	Cell_540	5.07579
Cell_541	7.58034	Cell_541	4.62906	Cell_541	5.20551
Cell_542	7.7046	Cell_542	3.73629	Cell_542	6.1153
Cell_543	8.12556	Cell_543	4.50813	Cell_543	6.3467
Cell_544	7.08743	Cell_544	3.27772	Cell_544	5.28485
Cell_545	6.9819	Cell_545	3.55486	Cell_545	5.23988
Cell_546	7.37217	Cell_546	3.75485	Cell_546	5.04463
Cell_547	7.42827	Cell_547	3.91878	Cell_547	6.55586
Cell_548	7.36599	Cell_548	3.36987	Cell_548	5.42429
Cell_549	7.60551	Cell_549	3.85929	Cell_549	5.80863
Cell_550	7.70615	Cell_550	4.44277	Cell_550	6.72794
Cell_551	7.29258	Cell_551	4.67916	Cell_551	5.56636
Cell_552	6.73335	Cell_552	4.55157	Cell_552	5.15299
Cell_553	7.00882	Cell_553	4.60124	Cell_553	5.68219
Cell_554	7.37016	Cell_554	4.39355	Cell_554	6.06116
Cell_555	7.61209	Cell_555	3.23638	Cell_555	5.76068
Cell_556	6.91882	Cell_556	4.68284	Cell_556	5.64665
Cell_557	7.18029	Cell_557	4.07206	Cell_557	4.86416
Cell_558	7.47384	Cell_558	3.99359	Cell_558	4.64558
Cell_559	6.76613	Cell_559	4.08478	Cell_559	5.30438
Cell_560	7.10188	Cell_560	4.19924	Cell_560	4.84933
Cell_561	6.99158	Cell_561	4.03961	Cell_561	5.76181
Cell_562	7.42301	Cell_562	4.69582	Cell_562	4.94765
Cell_563	7.88151	Cell_563	4.39296	Cell_563	6.14035
Cell_564	7.37822	Cell_564	4.93286	Cell_564	5.42978
Cell_565	7.27519	Cell_565	5.28094	Cell_565	5.03868
Cell_566	7.09185	Cell_566	4.89156	Cell_566	5.73109
Cell_567	6.96777	Cell_567	4.8266	Cell_567	5.59954
Cell_568	6.9149	Cell_568	4.54344	Cell_568	5.97663
Cell_569	7.16453	Cell_569	3.54818	Cell_569	6.00023
Cell_570	6.80054	Cell_570	5.17196	Cell_570	3.84864
Cell_571	6.82608	Cell_571	4.25754	Cell_571	5.4836
Cell_572	7.06113	Cell_572	4.34739	Cell_572	5.48506
Cell_573	6.52777	Cell_573	4.63698	Cell_573	4.87362
Cell_574	7.15031	Cell_574	4.99849	Cell_574	5.12734
Cell_575	7.18645	Cell_575	3.85541	Cell_575	6.2866
Cell_576	6.66095	Cell_576	5.02162	Cell_576	4.72101
Cell_577	7.56486	Cell_577	5.47014	Cell_577	4.77663
Cell_578	6.91511	Cell_578	5.03765	Cell_578	5.9478
Cell_579	7.12745	Cell_579	3.29262	Cell_579	6.06844
Cell_580	7.10385	Cell_580	4.37734	Cell_580	5.02578
Cell_581	6.96349	Cell_581	5.98658	Cell_581	5.60851
Cell_582	7.28851	Cell_582	4.36274	Cell_582	7.00481
Cell_583	7.35744	Cell_583	4.92903	Cell_583	5.55197
Cell_584	7.34022	Cell_584	2.97284	Cell_584	6.12846
Cell_585	6.67182	Cell_585	4.70557	Cell_585	6.43209
Cell_586	7.74364	Cell_586	5.01321	Cell_586	6.71739
Cell_587	7.50954	Cell_587	4.90821	Cell_587	6.68398
Cell_588	8.81369	Cell_588	4.76973	Cell_588	6.15158
Cell_589	7.19668	Cell_589	4.53205	Cell_589	5.94169
Cell_590	7.81977	Cell_590	3.0096	Cell_590	5.39462
Cell_591	7.45296	Cell_591	4.64736	Cell_591	5.62063
Cell_592	7.71072	Cell_592	3.68963	Cell_592	5.00168
Cell_593	8.04311	Cell_593	4.27201	Cell_593	6.14396
Cell_594	7.78225	Cell_594	5.72152	Cell_594	5.39403
Cell_595	8.46013	Cell_595	4.6036	Cell_595	5.7906
Cell_596	7.45175	Cell_596	6.10007	Cell_596	5.81037
Cell_597	7.48698	Cell_597	4.86451	Cell_597	5.91752
Cell_598	7.88209	Cell_598	3.89799	Cell_598	6.44448
Cell_599	7.78255	Cell_599	6.39445	Cell_599	5.91391
Cell_600	8.54831	Cell_600	5.58423	Cell_600	6.32843
Cell_601	8.36342	Cell_601	4.80916	Cell_601	5.91377
Cell_602	8.0206	Cell_602	4.38749	Cell_602	5.87709
Cell_603	7.68457	Cell_603	5.87406	Cell_603	5.91081
Cell_604	7.31147	Cell_604	4.43205	Cell_604	5.69511
Cell_605	8.04053	Cell_605	5.91135	Cell_605	6.26663
Cell_606	6.97637	Cell_606	5.25544	Cell_606	5.76671
Cell_607	7.9557	Cell_607	4.34498	Cell_607	6.20446
Cell_608	8.15834	Cell_608	6.4062	Cell_608	5.74478
Cell_609	7.90957	Cell_609	4.43942	Cell_609	5.50178
Cell_610	7.77364	Cell_610	3.94986	Cell_610	6.3869
Cell_611	8.2678	Cell_611	4.26106	Cell_611	5.95637
Cell_612	7.93372	Cell_612	5.64716	Cell_612	5.68133
Cell_613	8.58599	Cell_613	4.2349	Cell_613	6.05447
Cell_614	7.70205	Cell_614	4.70587	Cell_614	5.89857
Cell_615	8.05045	Cell_615	4.87886	Cell_615	5.31505
Cell_616	7.44768	Cell_616	4.16215	Cell_616	5.72969
Cell_617	8.05405	Cell_617	4.25735	Cell_617	5.92648
Cell_618	8.1159	Cell_618	4.69943	Cell_618	7.1529
Cell_619	7.91892	Cell_619	4.19522	Cell_619	5.98107
Cell_620	7.56341	Cell_620	4.70483	Cell_620	5.46339
Cell_621	8.01026	Cell_621	6.4131	Cell_621	6.17379
Cell_622	7.57493	Cell_622	5.75827	Cell_622	5.59255
Cell_623	8.03127	Cell_623	4.57472	Cell_623	6.2988
Cell_624	8.17166	Cell_624	4.92941	Cell_624	5.4623
Cell_625	7.67505	Cell_625	5.20265	Cell_625	5.88565
Cell_626	6.81441	Cell_626	6.34993	Cell_626	5.10991
Cell_627	7.77185	Cell_627	5.82412	Cell_627	5.74286
Cell_628	8.22622	Cell_628	5.67666	Cell_628	5.25435
Cell_629	7.80101	Cell_629	5.86821	Cell_629	5.19877
Cell_630	7.22278	Cell_630	4.97731	Cell_630	5.88259
Cell_631	7.86179	Cell_631	4.92201	Cell_631	5.50302
Cell_632	7.70536	Cell_632	3.67795	Cell_632	5.48251
Cell_633	8.14136	Cell_633	4.7246	Cell_633	3.7243
Cell_634	7.52339	Cell_634	4.9634	Cell_634	5.22287
Cell_635	7.97098	Cell_635	5.39563	Cell_635	5.55417
Cell_636	8.8949	Cell_636	5.62379	Cell_636	5.7238
Cell_637	7.32703	Cell_637	4.62632	Cell_637	5.6765
Cell_638	8.24842	Cell_638	4.89319	Cell_638	5.47699
Cell_639	8.08936	Cell_639	5.86618	Cell_639	6.35358
Cell_640	8.19116	Cell_640	5.11547	Cell_640	5.45375
Cell_641	7.75187	Cell_641	4.85518	Cell_641	4.76155
Cell_642	8.19361	Cell_642	5.13755	Cell_642	5.23363
Cell_643	7.87499	Cell_643	5.78362	Cell_643	4.69904
Cell_644	8.07893	Cell_644	5.78679	Cell_644	5.55332
Cell_645	8.79391	Cell_645	5.6023	Cell_645	4.71017
Cell_646	7.58646	Cell_646	4.9968	Cell_646	5.78833
Cell_647	6.7621	Cell_647	4.87289	Cell_647	5.55011
Cell_648	7.43681	Cell_648	5.0902	Cell_648	4.88474
Cell_649	6.96878	Cell_649	5.81884	Cell_649	6.61068
Cell_650	7.46798	Cell_650	5.47296	Cell_650	6.92871
Cell_651	7.1241	Cell_651	5.38208	Cell_651	4.44821
Cell_652	7.37689	Cell_652	4.39216	Cell_652	5.71769
Cell_653	7.5513	Cell_653	4.5411	Cell_653	6.15323
Cell_654	7.30739	Cell_654	4.39432	Cell_654	6.83787
Cell_655	7.04903	Cell_655	6.10263	Cell_655	6.34954
Cell_656	7.52568	Cell_656	5.42642	Cell_656	4.69993
Cell_657	6.7817	Cell_657	5.72252	Cell_657	5.88397
Cell_658	6.95498	Cell_658	5.69006	Cell_658	5.62493
Cell_659	6.68135	Cell_659	4.58229	Cell_659	6.91381
Cell_660	6.86276	Cell_660	4.54899	Cell_660	5.99112
Cell_661	6.95626	Cell_661	5.95468	Cell_661	6.24797
Cell_662	7.03978	Cell_662	5.48825	Cell_662	5.86725
Cell_663	6.74199	Cell_663	4.87107	Cell_663	5.83278
Cell_664	8.0363	Cell_664	4.23516	Cell_664	3.95459
Cell_665	7.7451	Cell_665	5.70284	Cell_665	5.68454
Cell_666	7.55203	Cell_666	5.18196	Cell_666	5.36685
Cell_667	7.06235	Cell_667	4.73287	Cell_667	5.51437
Cell_668	7.86603	Cell_668	5.86004	Cell_668	5.41562
Cell_669	6.52125	Cell_669	5.82478	Cell_669	5.6772
Cell_670	7.36195	Cell_670	5.69982	Cell_670	5.09848
Cell_671	7.1867	Cell_671	4.22407	Cell_671	5.78502
Cell_672	8.11493	Cell_672	4.93424	Cell_672	5.32802
Cell_673	6.88449	Cell_673	4.97122	Cell_673	5.68094
Cell_674	7.29059	Cell_674	5.76819	Cell_674	5.28696
Cell_675	7.14826	Cell_675	5.01814	Cell_675	5.48324
Cell_676	6.37263	Cell_676	4.32511	Cell_676	6.20138
Cell_677	7.2069	Cell_677	5.56949	Cell_677	6.23906
Cell_678	7.38894	Cell_678	4.85308	Cell_678	6.37054
Cell_679	7.53538	Cell_679	5.47532	Cell_679	4.09802
Cell_680	6.05853	Cell_680	5.98054	Cell_680	5.08058
Cell_681	6.64065	Cell_681	5.17388	Cell_681	4.81066
Cell_682	7.04266	Cell_682	5.25163	Cell_682	5.43125
Cell_683	7.43439	Cell_683	5.13461	Cell_683	5.6256
Cell_684	7.40964	Cell_684	4.70081	Cell_684	6.95721
Cell_685	7.24891	Cell_685	5.36748	Cell_685	3.81924
Cell_686	7.02486	Cell_686	5.10064	Cell_686	5.54929
Cell_687	8.50542	Cell_687	5.45452	Cell_687	5.21002
Cell_688	7.4865	Cell_688	5.4442	Cell_688	5.01664
Cell_689	7.06188	Cell_689	5.10338	Cell_689	6.25549
Cell_690	7.4685	Cell_690	4.89265	Cell_690	5.59489
Cell_691	8.80005	Cell_691	5.66374	Cell_691	5.89773
Cell_692	7.96892	Cell_692	4.77722	Cell_692	5.70418
Cell_693	7.14892	Cell_693	5.97201	Cell_693	5.31719
Cell_694	8.15248	Cell_694	5.73997	Cell_694	5.10141
Cell_695	7.85956	Cell_695	4.77799	Cell_695	6.49177
Cell_696	7.28286	Cell_696	4.79904	Cell_696	2.77975
Cell_697	7.87913	Cell_697	5.78453	Cell_697	6.03696
Cell_698	7.16911	Cell_698	5.31805	Cell_698	5.16407
Cell_699	8.11959	Cell_699	5.12051	Cell_699	5.6262
Cell_700	7.42009	Cell_700	5.52548	Cell_700	5.29646
Cell_701	7.93736	Cell_701	5.28293	Cell_701	5.2022
Cell_702	7.64218	Cell_702	4.99734	Cell_702	5.27835
Cell_703	7.79497	Cell_703	4.83463	Cell_703	4.97247
Cell_704	7.83894	Cell_704	4.70013	Cell_704	3.45812
Cell_705	7.17723	Cell_705	5.23507	Cell_705	5.33041
Cell_706	7.40509	Cell_706	5.59122	Cell_706	2.97284
Cell_707	8.34547	Cell_707	5.65018	Cell_707	5.57735
Cell_708	8.17675	Cell_708	4.08996	Cell_708	3.59332
Cell_709	7.99402	Cell_709	5.87196	Cell_709	5.9389
Cell_710	7.90591	Cell_710	5.36914	Cell_710	5.24245
Cell_711	7.84563	Cell_711	5.76867	Cell_711	5.26488
Cell_712	8.31206	Cell_712	5.12252	Cell_712	5.2971
Cell_713	7.46824	Cell_713	5.45167	Cell_713	5.08871
Cell_714	8.06473	Cell_714	6.59436	Cell_714	5.21243
Cell_715	7.44834	Cell_715	4.58065	Cell_715	1.5413
Cell_716	8.07801	Cell_716	6.03944	Cell_716	6.28462
Cell_717	6.66955	Cell_717	5.689	Cell_717	1.47636
Cell_718	7.56983	Cell_718	5.28004	Cell_718	6.05582
Cell_719	7.90522	Cell_719	5.5946	Cell_719	6.01991
Cell_720	7.96533	Cell_720	5.04335	Cell_720	5.97004
Cell_721	7.73314	Cell_721	5.27109	Cell_721	5.90386
Cell_722	7.63417	Cell_722	5.47606	Cell_722	6.29038
Cell_723	7.98608	Cell_723	5.2401	Cell_723	6.66066
Cell_724	8.04279	Cell_724	5.16979	Cell_724	5.73553
Cell_725	7.65179	Cell_725	5.12767	Cell_725	5.5882
Cell_726	7.95464	Cell_726	5.09215	Cell_726	5.07824
Cell_727	7.52999	Cell_727	5.67448	Cell_727	6.02356
Cell_728	8.06546	Cell_728	5.7153	Cell_728	5.01125
Cell_729	7.40644	Cell_729	5.88648	Cell_729	5.8761
Cell_730	7.982	Cell_730	4.99021	Cell_730	4.65256
Cell_731	7.88724	Cell_731	5.72718	Cell_731	4.87488
Cell_732	7.72632	Cell_732	5.23914	Cell_732	5.905
Cell_733	8.01787	Cell_733	5.40609	Cell_733	1.93357
Cell_734	7.6139	Cell_734	5.09816	Cell_734	6.25893
Cell_735	7.85555	Cell_735	5.3969	Cell_735	5.36267
Cell_736	7.60264	Cell_736	6.50118	Cell_736	5.72974
Cell_737	7.55175	Cell_737	4.97887	Cell_737	6.15899
Cell_738	7.49193	Cell_738	5.12445	Cell_738	5.79571
Cell_739	7.97211	Cell_739	4.92273	Cell_739	5.81067
Cell_740	8.01627	Cell_740	5.56051	Cell_740	5.84308
Cell_741	8.18646	Cell_741	5.35991	Cell_741	6.286
Cell_742	7.79715	Cell_742	5.30628	Cell_742	6.20806
Cell_743	7.68517	Cell_743	5.04002	Cell_743	5.77366
Cell_744	8.48548	Cell_744	6.6807	Cell_744	6.06343
Cell_745	8.24769	Cell_745	5.36508	Cell_745	6.78341
Cell_746	7.84607	Cell_746	5.36833	Cell_746	6.0985
Cell_747	7.91177	Cell_747	5.75786	Cell_747	5.25591
Cell_748	8.11987	Cell_748	6.80249	Cell_748	5.51287
Cell_749	7.93694	Cell_749	6.22188	Cell_749	5.82273
Cell_750	7.79072	Cell_750	5.58628	Cell_750	5.20412
Cell_751	8.27579	Cell_751	3.54898	Cell_751	5.80282
Cell_752	7.4782	Cell_752	3.5096	Cell_752	6.14857
Cell_753	8.39485	Cell_753	3.95164	Cell_753	5.75646
Cell_754	8.59861	Cell_754	2.10365	Cell_754	6.10319
Cell_755	8.00818	Cell_755	2.94095	Cell_755	4.75923
Cell_756	7.79715	Cell_756	3.18535	Cell_756	5.6217
Cell_757	7.39062	Cell_757	3.30613	Cell_757	4.49423
Cell_758	7.82261	Cell_758	4.15062	Cell_758	5.44389
Cell_759	8.16485	Cell_759	4.75482	Cell_759	4.16802
Cell_760	7.87817	Cell_760	4.0239	Cell_760	4.97077
Cell_761	8.05755	Cell_761	3.43042	Cell_761	3.04213
Cell_762	8.02788	Cell_762	1.90095	Cell_762	5.73212
Cell_763	7.75878	Cell_763	3.30094	Cell_763	5.40442
Cell_764	7.95562	Cell_764	2.1286	Cell_764	5.0928
Cell_765	7.91835	Cell_765	3.54964	Cell_765	5.63458
Cell_766	7.92191	Cell_766	2.58354	Cell_766	6.67103
Cell_767	8.04016	Cell_767	2.28711	Cell_767	5.29539
Cell_768	7.96627	Cell_768	3.40303	Cell_768	5.33621
Cell_769	7.54034	Cell_769	4.26452	Cell_769	4.01812
Cell_770	7.80573	Cell_770	4.65308	Cell_770	5.34892
Cell_771	7.44319	Cell_771	4.57048	Cell_771	5.87913
Cell_772	7.55749	Cell_772	4.96401	Cell_772	5.95268
Cell_773	7.52308	Cell_773	4.91131	Cell_773	5.88958
Cell_774	7.25442	Cell_774	4.49378	Cell_774	6.26051
Cell_775	7.5629	Cell_775	4.2132	Cell_775	3.63124
Cell_776	7.92524	Cell_776	5.27948	Cell_776	6.57136
Cell_777	8.18661	Cell_777	4.6682	Cell_777	1.91727
Cell_778	7.87729	Cell_778	4.31923	Cell_778	5.53588
Cell_779	8.0935	Cell_779	4.00878	Cell_779	6.51918
Cell_780	7.53588	Cell_780	3.96366	Cell_780	4.60545
Cell_781	8.12854	Cell_781	4.08057	Cell_781	5.8105
Cell_782	7.57238	Cell_782	4.76911	Cell_782	5.35961
Cell_783	8.13341	Cell_783	3.50104	Cell_783	5.65638
Cell_784	7.96919	Cell_784	4.47556	Cell_784	5.31133
Cell_785	7.68974	Cell_785	5.06902	Cell_785	5.03625
Cell_786	8.31835	Cell_786	4.49009	Cell_786	4.72672
Cell_787	7.96616	Cell_787	5.30853	Cell_787	5.14858
Cell_788	7.11493	Cell_788	4.67631	Cell_788	4.20128
Cell_789	6.94663	Cell_789	4.50313	Cell_789	1.81195
Cell_790	8.3135	Cell_790	5.59698	Cell_790	6.52062
Cell_791	7.32779	Cell_791	5.58472	Cell_791	5.21274
Cell_792	8.07738	Cell_792	4.32892	Cell_792	7.19513
Cell_793	7.77255	Cell_793	5.04667	Cell_793	5.68917
Cell_794	8.38122	Cell_794	5.17479	Cell_794	6.31661
Cell_795	7.99292	Cell_795	4.47928	Cell_795	6.16668
Cell_796	8.59903	Cell_796	5.98218	Cell_796	5.67914
Cell_797	7.27019	Cell_797	4.03031	Cell_797	5.70222
Cell_798	8.13039	Cell_798	4.61724	Cell_798	5.64225
Cell_799	8.08749	Cell_799	5.09913	Cell_799	5.04266
Cell_800	7.57898	Cell_800	5.39828	Cell_800	6.29972
Cell_801	8.06223	Cell_801	4.69307	Cell_801	4.18442
Cell_802	7.2519	Cell_802	4.61308	Cell_802	6.46227
Cell_803	8.09585	Cell_803	4.59908	Cell_803	5.24624
Cell_804	7.337	Cell_804	3.88412	Cell_804	5.18681
Cell_805	8.03448	Cell_805	3.81413	Cell_805	5.54192
Cell_806	6.15537	Cell_806	3.93226	Cell_806	5.758
Cell_807	9.20227	Cell_807	5.85932	Cell_807	5.37627
Cell_808	8.55167	Cell_808	5.08713	Cell_808	4.94452
Cell_809	8.3181	Cell_809	3.7951	Cell_809	5.64765
Cell_810	7.87716	Cell_810	5.21316	Cell_810	5.94649
Cell_811	5.0848	Cell_811	5.19075	Cell_811	6.55802
Cell_812	6.91534	Cell_812	4.42146	Cell_812	5.41778
Cell_813	7.46445	Cell_813	5.03136	Cell_813	5.12439
Cell_814	8.09048	Cell_814	3.94433	Cell_814	6.4734
Cell_815	8.04151	Cell_815	5.12576	Cell_815	5.40701
Cell_816	8.96162	Cell_816	3.97989	Cell_816	6.07202
Cell_817	8.39433	Cell_817	4.93641	Cell_817	4.37409
Cell_818	7.95536	Cell_818	5.19427	Cell_818	5.07353
Cell_819	6.89057	Cell_819	4.85003	Cell_819	5.7003
Cell_820	7.30792	Cell_820	5.34045	Cell_820	5.85433
Cell_821	7.71365	Cell_821	4.46709	Cell_821	6.39972
Cell_822	8.15694	Cell_822	5.84447	Cell_822	5.3275
Cell_823	7.41952	Cell_823	5.49593	Cell_823	5.4802
Cell_824	7.78672	Cell_824	4.35043	Cell_824	6.10714
Cell_825	7.77554	Cell_825	2.50123	Cell_825	6.20008
Cell_826	7.48837	Cell_826	5.28187	Cell_826	7.03055
Cell_827	7.3604	Cell_827	5.37343	Cell_827	5.89507
Cell_828	6.43237	Cell_828	5.50525	Cell_828	6.07253
Cell_829	8.07146	Cell_829	4.67894	Cell_829	6.68642
Cell_830	6.52047	Cell_830	3.55663	Cell_830	5.66953
Cell_831	7.54887	Cell_831	6.11739	Cell_831	6.27048
Cell_832	7.71217	Cell_832	4.54622	Cell_832	5.91922
Cell_833	6.8685	Cell_833	5.2425	Cell_833	5.87236
Cell_834	7.97666	Cell_834	4.35854	Cell_834	6.52696
Cell_835	7.8108	Cell_835	4.743	Cell_835	5.12021
Cell_836	7.37129	Cell_836	3.30283	Cell_836	6.21077
Cell_837	7.83422	Cell_837	4.3709	Cell_837	4.70058
Cell_838	7.03963	Cell_838	5.83873	Cell_838	5.55071
Cell_839	7.65248	Cell_839	5.01728	Cell_839	4.78434
Cell_840	7.51239	Cell_840	6.40542	Cell_840	5.29414
Cell_841	7.83036	Cell_841	4.00061	Cell_841	3.43358
Cell_842	7.22682	Cell_842	3.39148	Cell_842	6.41654
Cell_843	7.6323	Cell_843	4.77012	Cell_843	5.15588
Cell_844	7.38279	Cell_844	4.05781	Cell_844	5.52582
Cell_845	6.6012	Cell_845	4.73389	Cell_845	5.29409
Cell_846	7.28004	Cell_846	4.08893	Cell_846	5.9041
Cell_847	7.42106	Cell_847	4.69825	Cell_847	5.29182
Cell_848	6.89612	Cell_848	4.2815	Cell_848	5.56687
Cell_849	7.16689	Cell_849	4.64218	Cell_849	5.73425
Cell_850	6.74516	Cell_850	5.86432	Cell_850	5.26251
Cell_851	8.2682	Cell_851	3.41674	Cell_851	6.07509
Cell_852	7.41698	Cell_852	4.57154	Cell_852	6.14878
Cell_853	8.18679	Cell_853	5.62567	Cell_853	5.54062
Cell_854	6.87758	Cell_854	5.31471	Cell_854	6.4263
Cell_855	7.26607	Cell_855	4.02145	Cell_855	5.67516
Cell_856	7.26669	Cell_856	5.39861	Cell_856	5.16971
Cell_857	6.53058	Cell_857	6.03127	Cell_857	5.81467
Cell_858	7.04916	Cell_858	5.46855	Cell_858	5.80724
Cell_859	6.3822	Cell_859	5.16098	Cell_859	5.96599
Cell_860	7.31363	Cell_860	5.25254	Cell_860	5.71884
Cell_861	7.3296	Cell_861	5.45382	Cell_861	5.04165
Cell_862	7.44151	Cell_862	4.64784	Cell_862	5.52774
Cell_863	7.64693	Cell_863	5.23875	Cell_863	5.01309
Cell_864	7.47938	Cell_864	5.4144	Cell_864	5.47537
Cell_865	7.30639	Cell_865	5.03232	Cell_865	5.81808
Cell_866	8.20257	Cell_866	3.93035	Cell_866	6.33197
Cell_867	7.77621	Cell_867	3.92603	Cell_867	5.55503
Cell_868	7.6502	Cell_868	5.0484	Cell_868	6.42132
Cell_869	7.36775	Cell_869	4.67891	Cell_869	5.25869
Cell_870	8.41282	Cell_870	5.37521	Cell_870	5.29073
Cell_871	7.15931	Cell_871	5.23682	Cell_871	6.28855
Cell_872	7.75139	Cell_872	4.47526	Cell_872	5.55453
Cell_873	7.87368	Cell_873	4.32417	Cell_873	5.87223
Cell_874	7.49951	Cell_874	4.51639	Cell_874	6.15086
Cell_875	7.96504	Cell_875	4.3578	Cell_875	6.25698
Cell_876	8.13733	Cell_876	3.99201	Cell_876	6.82432
Cell_877	7.61726	Cell_877	4.08546	Cell_877	5.62706
Cell_878	8.13239	Cell_878	5.94026	Cell_878	5.99801
Cell_879	7.53167	Cell_879	5.36529	Cell_879	5.55602
Cell_880	7.21178	Cell_880	4.5088	Cell_880	5.56209
Cell_881	7.83419	Cell_881	4.64748	Cell_881	5.80687
Cell_882	7.70267	Cell_882	4.50964	Cell_882	5.37418
Cell_883	7.4453	Cell_883	4.89654	Cell_883	6.19299
Cell_884	7.89641	Cell_884	4.34035	Cell_884	5.69915
Cell_885	6.67498	Cell_885	4.88907	Cell_885	4.93724
Cell_886	8.49411	Cell_886	4.35854	Cell_886	6.27983
Cell_887	7.1909	Cell_887	5.73551	Cell_887	5.94986
Cell_888	7.42998	Cell_888	3.97833	Cell_888	6.80022
Cell_889	7.66671	Cell_889	6.46006	Cell_889	0.897035
Cell_890	7.48145	Cell_890	3.26803	Cell_890	5.57712
Cell_891	8.03172	Cell_891	5.13046	Cell_891	5.48934
Cell_892	8.64258	Cell_892	5.15153	Cell_892	5.08566
Cell_893	7.50624	Cell_893	4.40268	Cell_893	5.39649
Cell_894	8.08754	Cell_894	4.82806	Cell_894	5.15801
Cell_895	7.94151	Cell_895	4.43215	Cell_895	5.25232
Cell_896	8.33188	Cell_896	4.59941	Cell_896	5.61002
Cell_897	8.00381	Cell_897	4.19653	Cell_897	5.19434
Cell_898	8.57081	Cell_898	4.44636	Cell_898	5.35706
Cell_899	7.21032	Cell_899	5.25045	Cell_899	5.15069
Cell_900	7.80699	Cell_900	5.38272	Cell_900	6.62272
Cell_901	7.49201	Cell_901	4.49817	Cell_901	4.45266
Cell_902	7.69033	Cell_902	4.94926	Cell_902	4.21978
Cell_903	8.05015	Cell_903	4.60704	Cell_903	5.51647
Cell_904	7.36013	Cell_904	4.74704	Cell_904	4.75632
Cell_905	7.02081	Cell_905	4.49668	Cell_905	5.03338
Cell_906	7.90312	Cell_906	4.68496	Cell_906	4.5685
Cell_907	7.85198	Cell_907	3.71625	Cell_907	4.81959
Cell_908	8.12834	Cell_908	4.66214	Cell_908	6.59236
Cell_909	7.92021	Cell_909	5.08732	Cell_909	5.55042
Cell_910	7.94351	Cell_910	4.23524	Cell_910	5.90076
Cell_911	7.85686	Cell_911	4.56611	Cell_911	5.67385
Cell_912	7.83493	Cell_912	3.57985	Cell_912	5.888
Cell_913	7.71497	Cell_913	5.60938	Cell_913	5.29755
Cell_914	7.7145	Cell_914	5.3538	Cell_914	5.61483
Cell_915	7.91205	Cell_915	5.41059	Cell_915	6.5411
Cell_916	8.59882	Cell_916	4.41615	Cell_916	5.71619
Cell_917	7.57804	Cell_917	4.24595	Cell_917	6.54093
Cell_918	8.41286	Cell_918	2.04573	Cell_918	6.99845
Cell_919	7.6188	Cell_919	5.4766	Cell_919	5.65637
Cell_920	8.15357	Cell_920	4.86978	Cell_920	4.59183
Cell_921	7.2067	Cell_921	2.43952	Cell_921	6.3931
Cell_922	7.7006	Cell_922	4.78719	Cell_922	5.36435
Cell_923	7.80614	Cell_923	5.01609	Cell_923	5.04991
Cell_924	7.52432	Cell_924	5.42669	Cell_924	5.60712
Cell_925	8.1517	Cell_925	4.5272	Cell_925	4.73452
Cell_926	7.95536	Cell_926	4.50405	Cell_926	5.67254
Cell_927	7.90339	Cell_927	4.26994	Cell_927	4.33494
Cell_928	7.78982	Cell_928	4.92938	Cell_928	5.86656
Cell_929	7.95602	Cell_929	5.63109	Cell_929	5.21521
Cell_930	6.98687	Cell_930	5.17923	Cell_930	5.87375
Cell_931	7.35633	Cell_931	5.48626	Cell_931	6.13066
Cell_932	7.58591	Cell_932	5.96693	Cell_932	5.77615
Cell_933	7.83187	Cell_933	4.86376	Cell_933	5.92986
Cell_934	7.89356	Cell_934	4.98538	Cell_934	6.29455
Cell_935	7.55275	Cell_935	6.06908	Cell_935	6.23411
Cell_936	7.62762	Cell_936	4.98043	Cell_936	6.69014
Cell_937	7.98267	Cell_937	5.55764	Cell_937	5.50975
Cell_938	8.10682	Cell_938	5.3639	Cell_938	5.99889
Cell_939	7.47077	Cell_939	5.28273	Cell_939	5.66032
Cell_940	7.46806	Cell_940	4.61221	Cell_940	6.34443
Cell_941	7.08187	Cell_941	5.76195	Cell_941	6.07767
Cell_942	7.52076	Cell_942	5.66588	Cell_942	5.45494
Cell_943	7.562	Cell_943	5.53846	Cell_943	5.8434
Cell_944	7.52135	Cell_944	5.49363	Cell_944	5.52406
Cell_945	7.86917	Cell_945	5.45645	Cell_945	5.75214
Cell_946	7.10491	Cell_946	4.77327	Cell_946	5.71538
Cell_947	7.85772	Cell_947	5.51862	Cell_947	5.79971
Cell_948	7.68633	Cell_948	5.64793	Cell_948	5.78203
Cell_949	7.75215	Cell_949	4.7465	Cell_949	5.73552
Cell_950	7.23655	Cell_950	4.94224	Cell_950	5.42363
Cell_951	7.9952	Cell_951	5.87471	Cell_951	4.69776
Cell_952	8.13012	Cell_952	6.59294	Cell_952	5.92422
Cell_953	8.22154	Cell_953	5.30078	Cell_953	6.14111
Cell_954	7.7439	Cell_954	6.19672	Cell_954	4.97453
Cell_955	7.5526	Cell_955	5.79488	Cell_955	5.75189
Cell_956	8.08597	Cell_956	6.10052	Cell_956	6.21601
Cell_957	7.61115	Cell_957	5.56255	Cell_957	5.37468
Cell_958	7.96959	Cell_958	5.31196	Cell_958	6.64753
Cell_959	7.7597	Cell_959	6.51671	Cell_959	6.05747
Cell_960	8.11607	Cell_960	5.23082	Cell_960	5.98635
Cell_961	7.93103	Cell_961	6.18226	Cell_961	5.38022
Cell_962	8.10335	Cell_962	5.65656	Cell_962	4.65871
Cell_963	7.97222	Cell_963	5.36703	Cell_963	6.09393
Cell_964	7.76046	Cell_964	5.35732	Cell_964	5.3033
Cell_965	8.4364	Cell_965	5.51537	Cell_965	5.64506
Cell_966	7.72882	Cell_966	5.36732	Cell_966	6.12553
Cell_967	5.0595	Cell_967	5.06957	Cell_967	5.435
Cell_968	7.85545	Cell_968	4.90354	Cell_968	6.83571
Cell_969	7.83516	Cell_969	5.49192	Cell_969	5.88412
Cell_970	7.80518	Cell_970	5.54923	Cell_970	6.38012
Cell_971	8.23489	Cell_971	4.32293	Cell_971	5.30083
Cell_972	7.66498	Cell_972	5.24993	Cell_972	5.97792
Cell_973	7.6277	Cell_973	5.92239	Cell_973	4.57369
Cell_974	7.46599	Cell_974	6.45248	Cell_974	5.36794
Cell_975	8.17637	Cell_975	6.067	Cell_975	5.14919
Cell_976	8.04489	Cell_976	5.4975	Cell_976	5.45687
Cell_977	7.80644	Cell_977	6.66879	Cell_977	6.75805
Cell_978	7.85803	Cell_978	6.59257	Cell_978	6.27678
Cell_979	7.50789	Cell_979	5.96843	Cell_979	6.18479
Cell_980	7.81428	Cell_980	3.14767	Cell_980	5.85611
Cell_981	7.75273	Cell_981	4.2024	Cell_981	5.83684
Cell_982	7.82705	Cell_982	4.09319	Cell_982	6.32667
Cell_983	7.62483	Cell_983	3.73021	Cell_983	6.23098
Cell_984	8.07305	Cell_984	4.6785	Cell_984	5.92577
Cell_985	7.80448	Cell_985	3.56848	Cell_985	5.45562
Cell_986	8.15284	Cell_986	2.67463	Cell_986	6.09889
Cell_987	7.04586	Cell_987	1.4098	Cell_987	6.00499
Cell_988	6.8587	Cell_988	1.14831	Cell_988	6.35175
Cell_989	7.12799	Cell_989	1.30761	Cell_989	6.35038
Cell_990	7.79737	Cell_990	4.84376	Cell_990	5.86219
Cell_991	7.08737	Cell_991	3.75463	Cell_991	5.94971
Cell_992	7.2907	Cell_992	3.70958	Cell_992	6.07958
Cell_993	6.92989	Cell_993	4.31889	Cell_993	6.67196
Cell_994	7.45514	Cell_994	3.54015	Cell_994	5.45363
Cell_995	7.96916	Cell_995	4.27362	Cell_995	5.62602
Cell_996	7.27367	Cell_996	3.60052	Cell_996	5.76648
Cell_997	7.5384	Cell_997	3.73217	Cell_997	5.2536
Cell_998	7.65649	Cell_998	4.07559	Cell_998	5.85482
Cell_999	7.77512	Cell_999	3.99009	Cell_999	6.01951
Cell_1000	7.45429	Cell_1000	4.17859	Cell_1000	5.75535
Cell_1001	6.38093	Cell_1001	4.42198	Cell_1001	5.65629
Cell_1002	8.18693	Cell_1002	5.22864	Cell_1002	5.4982
Cell_1003	7.17533	Cell_1003	4.42864	Cell_1003	5.01028
Cell_1004	7.32394	Cell_1004	3.87377	Cell_1004	5.37527
Cell_1005	7.10761	Cell_1005	4.27084	Cell_1005	5.13213
Cell_1006	7.28071	Cell_1006	3.8407	Cell_1006	5.62994
Cell_1007	7.32284	Cell_1007	4.71655	Cell_1007	5.43851
Cell_1008	7.71572	Cell_1008	5.06304	Cell_1008	6.37115
Cell_1009	7.50086	Cell_1009	4.38161	Cell_1009	6.02976
Cell_1010	7.02201	Cell_1010	4.16562	Cell_1010	5.42356
Cell_1011	7.09074	Cell_1011	4.00021	Cell_1011	6.42541
Cell_1012	8.02076	Cell_1012	3.85311	Cell_1012	5.86825
Cell_1013	7.89909	Cell_1013	4.75473	Cell_1013	5.6754
Cell_1014	7.58208	Cell_1014	4.46094	Cell_1014	5.06681
Cell_1015	7.89467	Cell_1015	4.39664	Cell_1015	5.85584
Cell_1016	7.61432	Cell_1016	4.89161	Cell_1016	4.90137
Cell_1017	7.5428	Cell_1017	4.72669	Cell_1017	6.27254
Cell_1018	7.84852	Cell_1018	5.0159	Cell_1018	5.9415
Cell_1019	7.78631	Cell_1019	4.6548	Cell_1019	6.23251
Cell_1020	7.92489	Cell_1020	5.15392	Cell_1020	6.20583
Cell_1021	7.57343	Cell_1021	4.78182	Cell_1021	6.0237
Cell_1022	7.20088	Cell_1022	4.29109	Cell_1022	5.69774
Cell_1023	6.91078	Cell_1023	4.78906	Cell_1023	5.28359
Cell_1024	8.03134	Cell_1024	4.07805	Cell_1024	5.67412
Cell_1025	7.44635	Cell_1025	4.85086	Cell_1025	5.86417
Cell_1026	7.30322	Cell_1026	5.30404	Cell_1026	5.59612
Cell_1027	7.29983	Cell_1027	5.45196	Cell_1027	6.38677
Cell_1028	7.33935	Cell_1028	4.85273	Cell_1028	5.57068
Cell_1029	7.72892	Cell_1029	4.56206	Cell_1029	5.84321
Cell_1030	6.81077	Cell_1030	5.57836	Cell_1030	6.67471
Cell_1031	7.38577	Cell_1031	4.8814	Cell_1031	6.48635
Cell_1032	7.69119	Cell_1032	4.81213	Cell_1032	5.85668
Cell_1033	7.42817	Cell_1033	4.7748	Cell_1033	6.58514
Cell_1034	7.54265	Cell_1034	4.30277	Cell_1034	5.89321
Cell_1035	8.30395	Cell_1035	3.97937	Cell_1035	6.17747
Cell_1036	7.4902	Cell_1036	4.19821	Cell_1036	7.75227
Cell_1037	7.64985	Cell_1037	4.65631	Cell_1037	5.78285
Cell_1038	8.01032	Cell_1038	4.65681	Cell_1038	6.89503
Cell_1039	6.962	Cell_1039	5.86766	Cell_1039	6.37922
Cell_1040	6.81879	Cell_1040	3.64006	Cell_1040	6.26941
Cell_1041	6.75461	Cell_1041	4.88071	Cell_1041	5.12406
Cell_1042	8.2063	Cell_1042	4.46845	Cell_1042	6.6322
Cell_1043	7.16282	Cell_1043	4.3127	Cell_1043	6.12569
Cell_1044	7.75662	Cell_1044	4.19999	Cell_1044	5.30261
Cell_1045	7.7443	Cell_1045	5.8602	Cell_1045	5.60384
Cell_1046	7.82161	Cell_1046	4.57021	Cell_1046	5.79785
Cell_1047	7.38397	Cell_1047	4.56966	Cell_1047	5.22023
Cell_1048	8.30841	Cell_1048	4.65768	Cell_1048	5.06795
Cell_1049	7.6811	Cell_1049	4.8274	Cell_1049	5.96196
Cell_1050	8.0556	Cell_1050	4.93009	Cell_1050	5.36878
Cell_1051	8.25573	Cell_1051	4.68528	Cell_1051	6.83953
Cell_1052	7.30663	Cell_1052	5.07124	Cell_1052	5.93392
Cell_1053	7.81836	Cell_1053	4.58862	Cell_1053	6.3215
Cell_1054	7.93524	Cell_1054	4.39661	Cell_1054	6.98063
Cell_1055	7.80358	Cell_1055	5.67499	Cell_1055	5.9354
Cell_1056	8.52111	Cell_1056	5.04387	Cell_1056	5.83272
Cell_1057	8.52333	Cell_1057	5.42308	Cell_1057	4.75196
Cell_1058	8.22679	Cell_1058	5.06354	Cell_1058	5.21238
Cell_1059	8.31734	Cell_1059	4.59564	Cell_1059	5.35653
Cell_1060	8.04158	Cell_1060	5.73548	Cell_1060	4.72685
Cell_1061	8.38486	Cell_1061	5.05142	Cell_1061	5.15864
Cell_1062	7.32969	Cell_1062	4.63185	Cell_1062	4.86271
Cell_1063	7.67222	Cell_1063	5.5312	Cell_1063	4.93254
Cell_1064	7.93737	Cell_1064	6.24263	Cell_1064	5.34099
Cell_1065	7.92914	Cell_1065	4.52165	Cell_1065	5.3444
Cell_1066	8.42335	Cell_1066	5.74528	Cell_1066	5.15921
Cell_1067	7.23532	Cell_1067	6.12468	Cell_1067	5.04435
Cell_1068	8.25734	Cell_1068	4.98447	Cell_1068	5.75976
Cell_1069	7.89405	Cell_1069	4.54747	Cell_1069	6.25473
Cell_1070	8.48705	Cell_1070	4.71777	Cell_1070	5.26184
Cell_1071	8.03902	Cell_1071	4.34431	Cell_1071	5.53273
Cell_1072	8.2163	Cell_1072	4.73595	Cell_1072	5.78845
Cell_1073	7.64277	Cell_1073	4.38612	Cell_1073	5.69113
Cell_1074	7.71751	Cell_1074	3.96138	Cell_1074	5.14598
Cell_1075	8.10204	Cell_1075	4.94085	Cell_1075	6.41578
Cell_1076	7.40376	Cell_1076	5.27037	Cell_1076	6.19664
Cell_1077	7.87004	Cell_1077	5.46209	Cell_1077	6.58029
Cell_1078	8.05686	Cell_1078	5.00537	Cell_1078	5.07926
Cell_1079	7.92267	Cell_1079	6.39991	Cell_1079	6.24516
Cell_1080	7.653	Cell_1080	4.76486	Cell_1080	6.48876
Cell_1081	8.1645	Cell_1081	4.04984	Cell_1081	5.62829
Cell_1082	7.88174	Cell_1082	4.79813	Cell_1082	6.42696
Cell_1083	7.44988	Cell_1083	5.31128	Cell_1083	6.7014
Cell_1084	8.0424	Cell_1084	5.57979	Cell_1084	5.81254
Cell_1085	7.87774	Cell_1085	5.03845	Cell_1085	6.47555
Cell_1086	7.74726	Cell_1086	6.86251	Cell_1086	5.49018
Cell_1087	7.87897	Cell_1087	4.61876	Cell_1087	5.62817
Cell_1088	7.90793	Cell_1088	4.51745	Cell_1088	5.45318
Cell_1089	7.70098	Cell_1089	5.30802	Cell_1089	5.89121
Cell_1090	8.00155	Cell_1090	6.42116	Cell_1090	5.42704
Cell_1091	7.85884	Cell_1091	6.07496	Cell_1091	5.59924
Cell_1092	7.81386	Cell_1092	6.29074	Cell_1092	5.34888
Cell_1093	7.70887	Cell_1093	4.35281	Cell_1093	6.54676
Cell_1094	6.93104	Cell_1094	5.18695	Cell_1094	6.46105
Cell_1095	7.84934	Cell_1095	4.48483	Cell_1095	6.31348
Cell_1096	7.97281	Cell_1096	5.51728	Cell_1096	5.29003
Cell_1097	7.34675	Cell_1097	4.90319	Cell_1097	5.35257
Cell_1098	8.50494	Cell_1098	5.29701	Cell_1098	6.16083
Cell_1099	7.12499	Cell_1099	5.15987	Cell_1099	6.504
Cell_1100	8.02291	Cell_1100	5.84301	Cell_1100	5.25408
Cell_1101	7.3358	Cell_1101	4.94762	Cell_1101	4.46087
Cell_1102	7.61226	Cell_1102	5.16634	Cell_1102	5.89417
Cell_1103	7.84172	Cell_1103	2.5953	Cell_1103	5.1426
Cell_1104	7.79637	Cell_1104	4.73813	Cell_1104	6.84939
Cell_1105	7.53941	Cell_1105	4.2397	Cell_1105	6.08229
Cell_1106	8.54002	Cell_1106	5.00568	Cell_1106	5.64747
Cell_1107	7.91465	Cell_1107	5.32756	Cell_1107	6.00093
Cell_1108	7.64307	Cell_1108	5.41859	Cell_1108	4.88993
Cell_1109	7.81476	Cell_1109	4.57972	Cell_1109	5.8172
Cell_1110	8.15113	Cell_1110	4.50812	Cell_1110	5.75746
Cell_1111	7.87125	Cell_1111	3.89819	Cell_1111	5.30833
Cell_1112	7.67787	Cell_1112	4.91655	Cell_1112	5.50715
Cell_1113	7.97251	Cell_1113	5.28017	Cell_1113	6.11319
Cell_1114	8.31553	Cell_1114	4.14226	Cell_1114	4.97908
Cell_1115	7.68988	Cell_1115	4.46934	Cell_1115	5.33031
Cell_1116	7.76302	Cell_1116	4.75636	Cell_1116	5.09926
Cell_1117	7.64447	Cell_1117	4.81813	Cell_1117	6.07498
Cell_1118	8.06614	Cell_1118	4.99825	Cell_1118	5.32056
Cell_1119	8.59849	Cell_1119	5.44701	Cell_1119	5.26484
Cell_1120	8.0057	Cell_1120	4.94401	Cell_1120	6.89417
Cell_1121	8.26856	Cell_1121	4.89467	Cell_1121	6.12815
Cell_1122	7.94035	Cell_1122	4.92034	Cell_1122	5.80618
Cell_1123	7.52604	Cell_1123	5.42453	Cell_1123	6.09681
Cell_1124	7.97295	Cell_1124	5.44479	Cell_1124	5.55606
Cell_1125	8.0978	Cell_1125	4.16529	Cell_1125	6.36207
Cell_1126	8.03826	Cell_1126	4.7351	Cell_1126	5.7122
Cell_1127	7.94296	Cell_1127	3.89852	Cell_1127	5.71987
Cell_1128	7.8445	Cell_1128	4.67038	Cell_1128	5.51777
Cell_1129	8.00409	Cell_1129	3.88053	Cell_1129	5.4983
Cell_1130	8.30757	Cell_1130	4.52402	Cell_1130	5.64448
Cell_1131	7.93658	Cell_1131	4.53007	Cell_1131	5.42688
Cell_1132	8.45061	Cell_1132	4.36212	Cell_1132	6.37568
Cell_1133	8.41069	Cell_1133	4.59163	Cell_1133	6.09226
Cell_1134	8.40013	Cell_1134	4.64468	Cell_1134	6.40841
Cell_1135	7.9909	Cell_1135	4.81124	Cell_1135	6.54627
Cell_1136	8.22419	Cell_1136	4.20952	Cell_1136	5.60732
Cell_1137	8.19483	Cell_1137	4.91662	Cell_1137	5.87498
Cell_1138	7.58841	Cell_1138	5.35924	Cell_1138	5.25724
Cell_1139	8.24916	Cell_1139	4.33772	Cell_1139	6.07568
Cell_1140	8.12194	Cell_1140	5.95732	Cell_1140	5.94615
Cell_1141	7.4861	Cell_1141	4.48618	Cell_1141	5.94345
Cell_1142	7.53849	Cell_1142	4.16721	Cell_1142	6.27826
Cell_1143	4.88054	Cell_1143	5.40135	Cell_1143	6.07064
Cell_1144	7.76332	Cell_1144	6.50789	Cell_1144	6.19776
Cell_1145	8.54196	Cell_1145	4.79831	Cell_1145	5.44819
Cell_1146	7.40687	Cell_1146	5.49263	Cell_1146	5.82579
Cell_1147	7.389	Cell_1147	6.03803	Cell_1147	6.03133
Cell_1148	8.31613	Cell_1148	5.22708	Cell_1148	5.86982
Cell_1149	7.85621	Cell_1149	6.01398	Cell_1149	5.67851
Cell_1150	7.95411	Cell_1150	5.34455	Cell_1150	5.74754
Cell_1151	7.78938	Cell_1151	4.63947	Cell_1151	5.66553
Cell_1152	7.58685	Cell_1152	4.22205	Cell_1152	4.75437
Cell_1153	7.86097	Cell_1153	4.58282	Cell_1153	6.09255
Cell_1154	8.25755	Cell_1154	4.83341	Cell_1154	5.27771
Cell_1155	7.05	Cell_1155	4.89447	Cell_1155	5.47027
Cell_1156	7.52956	Cell_1156	5.50908	Cell_1156	5.90545
Cell_1157	8.08569	Cell_1157	4.67775	Cell_1157	5.55902
Cell_1158	7.95334	Cell_1158	5.09129	Cell_1158	5.53109
Cell_1159	8.05963	Cell_1159	5.22579	Cell_1159	5.79534
Cell_1160	8.16632	Cell_1160	4.81261	Cell_1160	5.99153
Cell_1161	7.72331	Cell_1161	5.49208	Cell_1161	6.10995
Cell_1162	7.91374	Cell_1162	4.94531	Cell_1162	5.87666
Cell_1163	8.10339	Cell_1163	5.45884	Cell_1163	5.37771
Cell_1164	7.96339	Cell_1164	4.97722	Cell_1164	5.60076
Cell_1165	8.63785	Cell_1165	5.46477	Cell_1165	6.50512
Cell_1166	7.77874	Cell_1166	4.64929	Cell_1166	6.10428
Cell_1167	8.27629	Cell_1167	4.92342	Cell_1167	5.81834
Cell_1168	8.12537	Cell_1168	4.48629	Cell_1168	5.82561
Cell_1169	7.85054	Cell_1169	4.40518	Cell_1169	5.33246
Cell_1170	7.73366	Cell_1170	4.81551	Cell_1170	5.89822
Cell_1171	8.77672	Cell_1171	4.62482	Cell_1171	6.30152
Cell_1172	8.49224	Cell_1172	5.2671	Cell_1172	5.91254
Cell_1173	8.33314	Cell_1173	5.13849	Cell_1173	5.99644
Cell_1174	8.30564	Cell_1174	5.60431	Cell_1174	5.80322
Cell_1175	8.13434	Cell_1175	4.64637	Cell_1175	5.73731
Cell_1176	8.07635	Cell_1176	4.31738	Cell_1176	2.29402
Cell_1177	8.51653	Cell_1177	4.76264	Cell_1177	5.52125
Cell_1178	7.35708	Cell_1178	5.51321	Cell_1178	6.10954
Cell_1179	7.88327	Cell_1179	4.00875	Cell_1179	5.62083
Cell_1180	8.1151	Cell_1180	5.90005	Cell_1180	5.12512
Cell_1181	7.64557	Cell_1181	5.3645	Cell_1181	5.5212
Cell_1182	7.56624	Cell_1182	4.92217	Cell_1182	5.45818
Cell_1183	7.69117	Cell_1183	5.47734	Cell_1183	5.61564
Cell_1184	7.91503	Cell_1184	4.73878	Cell_1184	5.82791
Cell_1185	8.35494	Cell_1185	4.92086	Cell_1185	7.1271
Cell_1186	8.36091	Cell_1186	5.36451	Cell_1186	4.96357
Cell_1187	7.69141	Cell_1187	5.88891	Cell_1187	5.27245
Cell_1188	7.75641	Cell_1188	4.82051	Cell_1188	5.78217
Cell_1189	8.09967	Cell_1189	5.76224	Cell_1189	6.84385
Cell_1190	8.16571	Cell_1190	4.38557	Cell_1190	5.64888
Cell_1191	7.53439	Cell_1191	4.59589	Cell_1191	6.23482
Cell_1192	8.49251	Cell_1192	4.93508	Cell_1192	6.2656
Cell_1193	8.71396	Cell_1193	5.30243	Cell_1193	5.20273
Cell_1194	8.16894	Cell_1194	4.41829	Cell_1194	5.46167
Cell_1195	7.62711	Cell_1195	4.67635	Cell_1195	6.2432
Cell_1196	8.04748	Cell_1196	5.65912	Cell_1196	5.86844
Cell_1197	7.95742	Cell_1197	5.72434	Cell_1197	5.17149
Cell_1198	7.93011	Cell_1198	5.69515	Cell_1198	5.26812
Cell_1199	8.33565	Cell_1199	4.351	Cell_1199	5.86924
Cell_1200	8.21436	Cell_1200	5.45937	Cell_1200	5.63128
Cell_1201	8.12879	Cell_1201	5.07787	Cell_1201	5.93797
Cell_1202	7.4857	Cell_1202	3.90578	Cell_1202	6.38479
Cell_1203	8.08443	Cell_1203	4.99377	Cell_1203	5.5585
Cell_1204	8.1486	Cell_1204	4.18519	Cell_1204	6.2573
Cell_1205	8.6085	Cell_1205	4.92998	Cell_1205	5.91014
Cell_1206	8.39021	Cell_1206	5.54955	Cell_1206	5.49337
Cell_1207	8.50885	Cell_1207	4.92579	Cell_1207	5.67617
Cell_1208	7.85499	Cell_1208	4.15996	Cell_1208	6.19609
Cell_1209	8.13999	Cell_1209	4.99718	Cell_1209	5.39011
Cell_1210	8.37165	Cell_1210	5.61818	Cell_1210	5.59786
Cell_1211	8.13679	Cell_1211	4.95311	Cell_1211	6.26013
Cell_1212	8.26096	Cell_1212	3.85251	Cell_1212	6.28645
Cell_1213	8.89811	Cell_1213	5.29013	Cell_1213	5.79121
Cell_1214	7.83073	Cell_1214	5.42585	Cell_1214	6.46839
Cell_1215	7.82715	Cell_1215	5.703	Cell_1215	5.81275
Cell_1216	7.42453	Cell_1216	5.644	Cell_1216	6.69115
Cell_1217	8.30651	Cell_1217	4.62672	Cell_1217	5.47609
Cell_1218	8.46623	Cell_1218	4.23171	Cell_1218	5.53395
Cell_1219	8.05722	Cell_1219	5.27347	Cell_1219	5.11263
Cell_1220	8.34409	Cell_1220	5.99554	Cell_1220	4.83096
Cell_1221	7.69242	Cell_1221	4.92515	Cell_1221	5.31713
Cell_1222	7.48434	Cell_1222	5.28932	Cell_1222	4.34569
Cell_1223	8.54831	Cell_1223	5.24891	Cell_1223	5.72289
Cell_1224	8.33246	Cell_1224	5.32308	Cell_1224	6.21002
Cell_1225	7.70465	Cell_1225	5.41645	Cell_1225	6.4557
Cell_1226	7.35196	Cell_1226	6.07559	Cell_1226	6.43998
Cell_1227	6.84746	Cell_1227	5.38074	Cell_1227	6.08908
Cell_1228	7.30842	Cell_1228	4.91885	Cell_1228	6.13881
Cell_1229	7.20782	Cell_1229	5.40066	Cell_1229	5.37264
Cell_1230	7.6166	Cell_1230	5.22333	Cell_1230	5.81698
Cell_1231	7.70895	Cell_1231	5.14577	Cell_1231	5.55751
Cell_1232	7.16783	Cell_1232	5.28163	Cell_1232	5.56619
Cell_1233	7.17189	Cell_1233	5.32743	Cell_1233	5.75313
Cell_1234	7.34381	Cell_1234	3.9134	Cell_1234	5.41677
Cell_1235	7.84194	Cell_1235	3.93479	Cell_1235	5.04238
Cell_1236	6.9984	Cell_1236	1.39936	Cell_1236	5.36478
Cell_1237	6.83191	Cell_1237	2.43173	Cell_1237	5.71482
Cell_1238	6.98609	Cell_1238	2.0232	Cell_1238	5.54065
Cell_1239	7.14607	Cell_1239	2.39335	Cell_1239	6.68414
Cell_1240	7.93406	Cell_1240	1.88026	Cell_1240	5.67978
Cell_1241	7.52721	Cell_1241	2.62604	Cell_1241	5.91461
Cell_1242	7.42901	Cell_1242	3.07399	Cell_1242	5.09543
Cell_1243	7.53639	Cell_1243	5.63333	Cell_1243	5.60665
Cell_1244	7.69959	Cell_1244	5.46911	Cell_1244	6.0309
Cell_1245	7.6603	Cell_1245	4.15031	Cell_1245	5.49715
Cell_1246	7.703	Cell_1246	3.75637	Cell_1246	5.57136
Cell_1247	8.01268	Cell_1247	4.4017	Cell_1247	5.7724
Cell_1248	7.89138	Cell_1248	4.3051	Cell_1248	6.93076
Cell_1249	7.69084	Cell_1249	3.94832	Cell_1249	6.12093
Cell_1250	7.8421	Cell_1250	4.50349	Cell_1250	6.06584
Cell_1251	7.671	Cell_1251	3.87293	Cell_1251	5.6807
Cell_1252	7.63399	Cell_1252	5.05284	Cell_1252	5.98742
Cell_1253	7.45436	Cell_1253	4.924	Cell_1253	4.58242
Cell_1254	7.80715	Cell_1254	4.74454	Cell_1254	5.9315
Cell_1255	7.76335	Cell_1255	4.38586	Cell_1255	6.00102
Cell_1256	7.47916	Cell_1256	3.94545	Cell_1256	6.78685
Cell_1257	7.78001	Cell_1257	4.80023	Cell_1257	5.86083
Cell_1258	7.90977	Cell_1258	5.86381	Cell_1258	5.92656
Cell_1259	7.98306	Cell_1259	4.40572	Cell_1259	4.86284
Cell_1260	7.52064	Cell_1260	3.71097	Cell_1260	5.61222
Cell_1261	7.7576	Cell_1261	4.18908	Cell_1261	4.17996
Cell_1262	7.22703	Cell_1262	4.04379	Cell_1262	5.27945
Cell_1263	7.66004	Cell_1263	3.4816	Cell_1263	5.13127
Cell_1264	7.57325	Cell_1264	4.13193	Cell_1264	6.30571
Cell_1265	7.80889	Cell_1265	3.74675	Cell_1265	5.52981
Cell_1266	7.48711	Cell_1266	4.06202	Cell_1266	5.67749
Cell_1267	7.96641	Cell_1267	5.09433	Cell_1267	5.42807
Cell_1268	7.40302	Cell_1268	4.78694	Cell_1268	5.36966
Cell_1269	8.21889	Cell_1269	4.40808	Cell_1269	5.52491
Cell_1270	7.6817	Cell_1270	4.51658	Cell_1270	5.58142
Cell_1271	7.90184	Cell_1271	5.09073	Cell_1271	6.05539
Cell_1272	7.2069	Cell_1272	4.67512	Cell_1272	4.81068
Cell_1273	8.44728	Cell_1273	4.80023	Cell_1273	5.18241
Cell_1274	7.08694	Cell_1274	4.13222	Cell_1274	5.88724
Cell_1275	6.98859	Cell_1275	6.43343	Cell_1275	5.12303
Cell_1276	7.56783	Cell_1276	5.49614	Cell_1276	5.68438
Cell_1277	7.67713	Cell_1277	5.46391	Cell_1277	5.33482
Cell_1278	7.41035	Cell_1278	4.88976	Cell_1278	4.81823
Cell_1279	7.88263	Cell_1279	4.94215	Cell_1279	6.02057
Cell_1280	7.38776	Cell_1280	5.1579	Cell_1280	5.8894
Cell_1281	7.66113	Cell_1281	5.44604	Cell_1281	6.78734
Cell_1282	7.41061	Cell_1282	3.94105	Cell_1282	5.10352
Cell_1283	7.68438	Cell_1283	4.86158	Cell_1283	4.11988
Cell_1284	7.84303	Cell_1284	4.85842	Cell_1284	6.55067
Cell_1285	8.50719	Cell_1285	5.39434	Cell_1285	5.66197
Cell_1286	7.62455	Cell_1286	4.84818	Cell_1286	5.17489
Cell_1287	8.18219	Cell_1287	6.30077	Cell_1287	6.32884
Cell_1288	8.40645	Cell_1288	5.02705	Cell_1288	6.40016
Cell_1289	8.22934	Cell_1289	5.68893	Cell_1289	5.81482
Cell_1290	8.2486	Cell_1290	4.94062	Cell_1290	5.11828
Cell_1291	8.18681	Cell_1291	5.09895	Cell_1291	5.9328
Cell_1292	8.09513	Cell_1292	5.35567	Cell_1292	5.9364
Cell_1293	7.32876	Cell_1293	5.4728	Cell_1293	5.26944
Cell_1294	8.30592	Cell_1294	5.3944	Cell_1294	5.27527
Cell_1295	7.75601	Cell_1295	5.29016	Cell_1295	5.82873
Cell_1296	7.94621	Cell_1296	5.1849	Cell_1296	6.53401
Cell_1297	7.85478	Cell_1297	5.27644	Cell_1297	5.36598
Cell_1298	8.22697	Cell_1298	4.98938	Cell_1298	5.95494
Cell_1299	7.59414	Cell_1299	4.98164	Cell_1299	4.87587
Cell_1300	8.08945	Cell_1300	4.88187	Cell_1300	5.01343
Cell_1301	7.79484	Cell_1301	5.9656	Cell_1301	5.04617
Cell_1302	6.78106	Cell_1302	4.36323	Cell_1302	5.48764
Cell_1303	7.88992	Cell_1303	4.6797	Cell_1303	5.26314
Cell_1304	7.95679	Cell_1304	6.79022	Cell_1304	5.43326
Cell_1305	7.93541	Cell_1305	5.79192	Cell_1305	4.84384
Cell_1306	7.59687	Cell_1306	5.26156	Cell_1306	6.14778
Cell_1307	7.73329	Cell_1307	4.66999	Cell_1307	6.05211
Cell_1308	8.47519	Cell_1308	4.74594	Cell_1308	6.26443
Cell_1309	7.08519	Cell_1309	5.67443	Cell_1309	5.27615
Cell_1310	7.58238	Cell_1310	4.7841	Cell_1310	5.40167
Cell_1311	7.87877	Cell_1311	5.75802	Cell_1311	5.25784
Cell_1312	8.41019	Cell_1312	5.1834	Cell_1312	5.93957
Cell_1313	7.69698	Cell_1313	5.13332	Cell_1313	4.53025
Cell_1314	7.84795	Cell_1314	5.74301	Cell_1314	6.15116
Cell_1315	7.21319	Cell_1315	3.43071	Cell_1315	4.96026
Cell_1316	7.77306	Cell_1316	5.5878	Cell_1316	4.61656
Cell_1317	7.28705	Cell_1317	5.28229	Cell_1317	5.28796
Cell_1318	7.1156	Cell_1318	4.4768	Cell_1318	5.19977
Cell_1319	8.012	Cell_1319	5.48895	Cell_1319	5.57402
Cell_1320	7.12031	Cell_1320	5.71305	Cell_1320	5.4425
Cell_1321	7.12271	Cell_1321	5.23163	Cell_1321	5.54238
Cell_1322	7.96041	Cell_1322	6.2779	Cell_1322	4.77499
Cell_1323	7.15035	Cell_1323	5.09741	Cell_1323	5.03445
Cell_1324	8.15195	Cell_1324	5.48623	Cell_1324	4.98937
Cell_1325	7.82346	Cell_1325	5.11188	Cell_1325	5.32761
Cell_1326	7.51973	Cell_1326	3.7946	Cell_1326	5.7618
Cell_1327	8.21356	Cell_1327	5.01901	Cell_1327	5.93044
Cell_1328	7.7936	Cell_1328	4.77892	Cell_1328	4.92794
Cell_1329	7.47399	Cell_1329	4.48613	Cell_1329	4.3012
Cell_1330	8.61316	Cell_1330	5.62427	Cell_1330	5.18125
Cell_1331	8.46582	Cell_1331	7.33404	Cell_1331	4.80133
Cell_1332	8.40984	Cell_1332	5.28568	Cell_1332	5.24519
Cell_1333	8.47237	Cell_1333	6.30023	Cell_1333	5.42233
Cell_1334	8.38939	Cell_1334	6.3078	Cell_1334	4.06723
Cell_1335	8.63917	Cell_1335	5.29372	Cell_1335	6.29251
Cell_1336	8.70789	Cell_1336	4.35319	Cell_1336	4.37136
Cell_1337	7.38439	Cell_1337	4.57522	Cell_1337	4.81135
Cell_1338	8.52567	Cell_1338	4.70708	Cell_1338	5.20217
Cell_1339	8.67065	Cell_1339	4.08352	Cell_1339	5.58067
Cell_1340	8.32922	Cell_1340	4.22941	Cell_1340	3.60777
Cell_1341	8.07513	Cell_1341	6.4059	Cell_1341	5.77381
Cell_1342	8.20754	Cell_1342	4.87424	Cell_1342	6.03236
Cell_1343	8.74335	Cell_1343	3.64307	Cell_1343	3.63463
Cell_1344	8.21234	Cell_1344	6.35722	Cell_1344	5.511
Cell_1345	8.15527	Cell_1345	4.85583	Cell_1345	6.05492
Cell_1346	8.41313	Cell_1346	4.21697	Cell_1346	5.28419
Cell_1347	8.24042	Cell_1347	4.39229	Cell_1347	5.83831
Cell_1348	8.46817	Cell_1348	5.30704	Cell_1348	5.44114
Cell_1349	8.16478	Cell_1349	5.49872	Cell_1349	3.51991
Cell_1350	7.25837	Cell_1350	5.39405	Cell_1350	5.9489
Cell_1351	7.68609	Cell_1351	5.48191	Cell_1351	5.90862
Cell_1352	8.5669	Cell_1352	5.02431	Cell_1352	3.74534
Cell_1353	7.43271	Cell_1353	4.4214	Cell_1353	5.4781
Cell_1354	8.08814	Cell_1354	4.42958	Cell_1354	6.23235
Cell_1355	8.34075	Cell_1355	5.60982	Cell_1355	5.75992
Cell_1356	8.46389	Cell_1356	5.07902	Cell_1356	5.74986
Cell_1357	8.63408	Cell_1357	4.31025	Cell_1357	5.097
Cell_1358	8.54532	Cell_1358	3.53904	Cell_1358	5.9805
Cell_1359	8.84008	Cell_1359	5.39024	Cell_1359	6.28544
Cell_1360	8.8009	Cell_1360	5.02967	Cell_1360	4.95858
Cell_1361	8.30851	Cell_1361	4.82538	Cell_1361	6.07645
Cell_1362	8.7333	Cell_1362	5.50283	Cell_1362	5.89323
Cell_1363	7.87175	Cell_1363	5.0384	Cell_1363	4.80696
Cell_1364	7.6429	Cell_1364	4.29584	Cell_1364	4.8349
Cell_1365	7.80985	Cell_1365	5.37022	Cell_1365	5.94115
Cell_1366	7.18967	Cell_1366	4.82447	Cell_1366	6.75825
Cell_1367	7.80621	Cell_1367	4.88208	Cell_1367	5.76616
Cell_1368	8.12559	Cell_1368	5.99844	Cell_1368	5.49373
Cell_1369	8.24353	Cell_1369	4.03039	Cell_1369	6.17855
Cell_1370	8.4787	Cell_1370	6.17339	Cell_1370	4.13139
Cell_1371	8.31105	Cell_1371	5.45922	Cell_1371	5.249
Cell_1372	7.13158	Cell_1372	6.14179	Cell_1372	6.63275
Cell_1373	8.02791	Cell_1373	4.2095	Cell_1373	5.93881
Cell_1374	7.24284	Cell_1374	5.32234	Cell_1374	5.45757
Cell_1375	6.8726	Cell_1375	4.27135	Cell_1375	5.73696
Cell_1376	7.38138	Cell_1376	5.98499	Cell_1376	6.54805
Cell_1377	8.59725	Cell_1377	6.11823	Cell_1377	5.37563
Cell_1378	8.15838	Cell_1378	3.71992	Cell_1378	5.86675
Cell_1379	6.9439	Cell_1379	3.77505	Cell_1379	5.84781
Cell_1380	7.99138	Cell_1380	3.74819	Cell_1380	5.42741
Cell_1381	7.98973	Cell_1381	4.87244	Cell_1381	5.21468
Cell_1382	6.46133	Cell_1382	4.4648	Cell_1382	5.65342
Cell_1383	7.56155	Cell_1383	3.95872	Cell_1383	5.95564
Cell_1384	7.13143	Cell_1384	5.42874	Cell_1384	4.75305
Cell_1385	7.91227	Cell_1385	4.43156	Cell_1385	5.48942
Cell_1386	7.43823	Cell_1386	5.54049	Cell_1386	5.15334
Cell_1387	7.93884	Cell_1387	3.77284	Cell_1387	6.20419
Cell_1388	7.27085	Cell_1388	4.74032	Cell_1388	4.45025
Cell_1389	7.9634	Cell_1389	4.32772	Cell_1389	5.35171
Cell_1390	7.81057	Cell_1390	4.47398	Cell_1390	4.78253
Cell_1391	7.56505	Cell_1391	5.02541	Cell_1391	5.59686
Cell_1392	7.73154	Cell_1392	4.37691	Cell_1392	6.55888
Cell_1393	6.88751	Cell_1393	5.35778	Cell_1393	4.40903
Cell_1394	7.00526	Cell_1394	4.85881	Cell_1394	5.8732
Cell_1395	7.66218	Cell_1395	4.70497	Cell_1395	6.11345
Cell_1396	7.83437	Cell_1396	5.70521	Cell_1396	5.65638
Cell_1397	7.41203	Cell_1397	5.95347
Cell_1398	8.22414	Cell_1398	3.22707
Cell_1399	8.02509	Cell_1399	5.20503
Cell_1400	8.23093	Cell_1400	5.43151
Cell_1401	7.51186	Cell_1401	5.088
Cell_1402	7.87163	Cell_1402	4.88222
Cell_1403	7.5236	Cell_1403	4.39116
Cell_1404	7.74391	Cell_1404	5.48061
Cell_1405	7.96591	Cell_1405	5.65381
Cell_1406	3.9472	Cell_1406	5.5601
Cell_1407	3.75373	Cell_1407	5.03704
Cell_1408	7.93251	Cell_1408	5.0109
Cell_1409	8.23418	Cell_1409	5.41368
Cell_1410	7.54164	Cell_1410	5.97623
Cell_1411	8.20261	Cell_1411	6.69889
Cell_1412	8.37772	Cell_1412	5.6144
Cell_1413	8.4917	Cell_1413	6.03076
Cell_1414	8.46315	Cell_1414	4.81205
Cell_1415	8.05605	Cell_1415	4.99892
Cell_1416	6.71282	Cell_1416	6.16262
Cell_1417	7.90268	Cell_1417	5.16154
Cell_1418	8.42833	Cell_1418	5.30693
Cell_1419	8.45262	Cell_1419	5.75162
Cell_1420	7.90154	Cell_1420	5.98101
Cell_1421	7.70653	Cell_1421	4.92862
Cell_1422	7.50363	Cell_1422	3.7372
Cell_1423	7.95809	Cell_1423	4.21676
Cell_1424	7.51844	Cell_1424	4.6361
Cell_1425	7.58705	Cell_1425	4.66312
Cell_1426	7.67122	Cell_1426	4.61557
Cell_1427	7.89609	Cell_1427	4.3954
Cell_1428	8.005	Cell_1428	5.74835
Cell_1429	8.19353	Cell_1429	4.64667
Cell_1430	7.96228	Cell_1430	4.73658
Cell_1431	8.52618	Cell_1431	4.6207
Cell_1432	7.88866	Cell_1432	4.75825
Cell_1433	8.08192	Cell_1433	5.26205
Cell_1434	7.50212	Cell_1434	5.9015
Cell_1435	7.9185	Cell_1435	4.98189
Cell_1436	8.0863	Cell_1436	5.58919
Cell_1437	7.89273	Cell_1437	5.11666
Cell_1438	7.99708	Cell_1438	4.82354
Cell_1439	7.89568	Cell_1439	5.66154
Cell_1440	8.29645	Cell_1440	4.32246
Cell_1441	4.75155	Cell_1441	5.47854
Cell_1442	7.61318	Cell_1442	3.96657
Cell_1443	7.25302	Cell_1443	4.89556
Cell_1444	7.35324	Cell_1444	5.24178
Cell_1445	8.22768	Cell_1445	5.75983
Cell_1446	7.78906	Cell_1446	4.47135
Cell_1447	7.46925	Cell_1447	5.90431
Cell_1448	7.31623	Cell_1448	5.13511
Cell_1449	8.08738	Cell_1449	5.44451
Cell_1450	6.97839	Cell_1450	4.45312
Cell_1451	7.45279	Cell_1451	4.27745
Cell_1452	8.24416	Cell_1452	5.21021
Cell_1453	8.71619	Cell_1453	4.94994
Cell_1454	8.23548	Cell_1454	4.55665
Cell_1455	7.66765	Cell_1455	5.13203
Cell_1456	8.32218	Cell_1456	4.47314
Cell_1457	8.10922	Cell_1457	4.52729
Cell_1458	7.77079	Cell_1458	4.85598
Cell_1459	8.33068	Cell_1459	5.18658
Cell_1460	7.59867	Cell_1460	4.68956
Cell_1461	8.06774	Cell_1461	4.9952
Cell_1462	4.80667	Cell_1462	5.62537
Cell_1463	8.35794	Cell_1463	5.44194
Cell_1464	8.79593	Cell_1464	4.67835
Cell_1465	8.15522	Cell_1465	4.69719
Cell_1466	7.78846	Cell_1466	4.74605
Cell_1467	7.80401	Cell_1467	5.05281
Cell_1468	7.80814	Cell_1468	4.87382
Cell_1469	8.2633	Cell_1469	3.66575
Cell_1470	8.9777	Cell_1470	4.11938
Cell_1471	8.43414	Cell_1471	4.94358
Cell_1472	8.31109	Cell_1472	6.20767
Cell_1473	8.12692	Cell_1473	5.21825
Cell_1474	8.24236	Cell_1474	4.78421
Cell_1475	8.48615	Cell_1475	4.9716
Cell_1476	8.67661	Cell_1476	5.90138
Cell_1477	8.35549	Cell_1477	4.39568
Cell_1478	7.78647	Cell_1478	5.91694
Cell_1479	8.23716	Cell_1479	5.47696
Cell_1480	8.22531	Cell_1480	4.88037
Cell_1481	7.89411	Cell_1481	4.79283
Cell_1482	8.54408	Cell_1482	5.98889
Cell_1483	7.9022	Cell_1483	4.82545
Cell_1484	8.26449	Cell_1484	6.31806
Cell_1485	8.54597	Cell_1485	5.29702
Cell_1486	7.56586	Cell_1486	4.8647
Cell_1487	7.8928	Cell_1487	4.86911
Cell_1488	8.02344	Cell_1488	5.08969
Cell_1489	8.2516	Cell_1489	4.90014
Cell_1490	7.73259	Cell_1490	5.81979
Cell_1491	8.2293	Cell_1491	4.71075
Cell_1492	8.09556	Cell_1492	5.05176
Cell_1493	8.05186	Cell_1493	3.94498
Cell_1494	8.58956	Cell_1494	5.93517
Cell_1495	7.77121	Cell_1495	3.86011
Cell_1496	8.58656	Cell_1496	5.0856
Cell_1497	7.53463	Cell_1497	4.90295
Cell_1498	8.02725	Cell_1498	5.06776
Cell_1499	8.08909	Cell_1499	3.66511
Cell_1500	7.75164	Cell_1500	4.82199
Cell_1501	8.01415	Cell_1501	5.23213
Cell_1502	7.88191	Cell_1502	4.46753
Cell_1503	7.73898	Cell_1503	4.93324
Cell_1504	8.4671	Cell_1504	4.42835
Cell_1505	8.40364	Cell_1505	4.34112
Cell_1506	7.68325	Cell_1506	5.35563
Cell_1507	8.32667	Cell_1507	6.149
Cell_1508	8.47232	Cell_1508	5.05691
Cell_1509	8.27807	Cell_1509	5.80154
Cell_1510	8.55526	Cell_1510	5.36036
Cell_1511	8.65311	Cell_1511	5.88994
Cell_1512	7.33687	Cell_1512	5.44827
Cell_1513	8.67132	Cell_1513	5.41875
Cell_1514	8.02414	Cell_1514	4.19496
Cell_1515	8.13027	Cell_1515	5.72516
Cell_1516	8.03188	Cell_1516	4.67152
Cell_1517	7.73255	Cell_1517	4.26623
Cell_1518	8.15643	Cell_1518	5.99324
Cell_1519	8.34396	Cell_1519	5.21489
Cell_1520	7.43042	Cell_1520	5.76313
Cell_1521	7.75971	Cell_1521	3.69947
Cell_1522	8.27286	Cell_1522	5.69106
Cell_1523	7.61841	Cell_1523	5.11561
Cell_1524	8.39591	Cell_1524	5.95284
Cell_1525	8.24522	Cell_1525	4.23256
Cell_1526	7.85805	Cell_1526	5.83447
Cell_1527	8.34525	Cell_1527	5.60904
Cell_1528	8.83147	Cell_1528	6.14673
Cell_1529	8.50485	Cell_1529	4.85147
Cell_1530	8.64402	Cell_1530	5.37789
Cell_1531	8.69146	Cell_1531	5.09418
Cell_1532	8.68399	Cell_1532	6.02433
Cell_1533	7.88012	Cell_1533	7.20319
Cell_1534	8.12838	Cell_1534	5.31554
Cell_1535	7.3711	Cell_1535	6.17344
Cell_1536	7.89862	Cell_1536	6.76495
Cell_1537	8.23072	Cell_1537	7.12237
Cell_1538	8.5104	Cell_1538	5.49419
Cell_1539	8.06768	Cell_1539	6.09907
Cell_1540	7.46939	Cell_1540	4.3801
Cell_1541	7.4459	Cell_1541	4.68097
Cell_1542	7.74367	Cell_1542	5.36565
Cell_1543	7.84292	Cell_1543	6.33435
Cell_1544	7.13896	Cell_1544	4.98403
Cell_1545	8.15129	Cell_1545	5.21935
Cell_1546	8.52458	Cell_1546	4.78069
Cell_1547	7.84295	Cell_1547	2.76314
Cell_1548	7.19613	Cell_1548	3.78496
Cell_1549	7.70211	Cell_1549	4.26225
Cell_1550	7.69094	Cell_1550	4.0471
Cell_1551	7.84788	Cell_1551	5.80238
Cell_1552	7.55841	Cell_1552	5.19613
Cell_1553	7.57074	Cell_1553	3.88108
Cell_1554	7.51252	Cell_1554	3.48772
Cell_1555	7.23902	Cell_1555	3.38917
Cell_1556	7.80262	Cell_1556	5.57356
Cell_1557	7.75127	Cell_1557	4.45069
Cell_1558	7.94886	Cell_1558	5.39641
Cell_1559	7.49232	Cell_1559	5.18802
Cell_1560	7.21592	Cell_1560	3.7286
Cell_1561	7.42229	Cell_1561	4.72489
Cell_1562	7.52607	Cell_1562	4.65318
Cell_1563	7.44605	Cell_1563	5.00815
Cell_1564	7.00568	Cell_1564	5.10847
Cell_1565	7.81686	Cell_1565	5.35478
Cell_1566	7.86056	Cell_1566	5.27534
Cell_1567	7.41116	Cell_1567	4.21008
Cell_1568	7.21345	Cell_1568	5.57761
Cell_1569	7.55909	Cell_1569	3.92896
Cell_1570	7.27671	Cell_1570	5.85504
Cell_1571	7.52746	Cell_1571	4.79044
Cell_1572	7.30774	Cell_1572	6.46627
Cell_1573	7.6123	Cell_1573	5.32581
Cell_1574	7.53676	Cell_1574	4.34361
Cell_1575	8.05721	Cell_1575	4.6789
Cell_1576	7.62907	Cell_1576	4.77835
Cell_1577	7.02325	Cell_1577	3.92279
Cell_1578	8.48231	Cell_1578	4.66939
Cell_1579	7.65882	Cell_1579	4.73315
Cell_1580	8.13914	Cell_1580	4.7865
Cell_1581	7.13526	Cell_1581	4.8169
Cell_1582	7.73489	Cell_1582	4.20051
Cell_1583	7.53587	Cell_1583	4.6418
Cell_1584	6.92128	Cell_1584	4.83982
Cell_1585	7.09311	Cell_1585	4.78822
Cell_1586	6.74349	Cell_1586	1.19522
Cell_1587	7.62468	Cell_1587	3.77993
Cell_1588	7.25723	Cell_1588	4.35336
Cell_1589	7.08584	Cell_1589	4.60869
Cell_1590	7.66389	Cell_1590	3.03731
Cell_1591	7.48221	Cell_1591	4.22599
Cell_1592	6.99669	Cell_1592	4.14428
Cell_1593	7.60823	Cell_1593	3.99414
Cell_1594	7.31989	Cell_1594	3.91492
Cell_1595	7.50259	Cell_1595	4.28981
Cell_1596	7.97954	Cell_1596	4.86921
Cell_1597	7.86274	Cell_1597	4.14567
Cell_1598	7.39765	Cell_1598	3.59896
Cell_1599	7.2168	Cell_1599	4.99189
Cell_1600	6.91656	Cell_1600	4.68841
Cell_1601	7.26231	Cell_1601	3.81712
Cell_1602	6.66166	Cell_1602	4.1686
Cell_1603	7.84114	Cell_1603	3.43024
Cell_1604	7.57645	Cell_1604	3.97139
Cell_1605	7.92639	Cell_1605	4.67697
Cell_1606	7.74984	Cell_1606	3.60906
Cell_1607	7.94039	Cell_1607	3.73789
Cell_1608	7.87058	Cell_1608	4.0228
Cell_1609	7.08679	Cell_1609	4.43156
Cell_1610	7.71314	Cell_1610	4.19611
Cell_1611	8.00324	Cell_1611	4.60801
Cell_1612	8.05906	Cell_1612	5.79558
Cell_1613	8.27376	Cell_1613	5.09725
Cell_1614	7.92896	Cell_1614	5.39482
Cell_1615	8.0037	Cell_1615	5.12657
Cell_1616	7.71444	Cell_1616	4.75083
Cell_1617	7.97087	Cell_1617	4.27805
Cell_1618	7.33052	Cell_1618	5.63449
Cell_1619	7.05376	Cell_1619	5.30251
Cell_1620	8.28168	Cell_1620	5.02467
Cell_1621	7.58948	Cell_1621	3.76331
Cell_1622	7.85887	Cell_1622	4.72716
Cell_1623	7.35753	Cell_1623	6.00246
Cell_1624	7.56234	Cell_1624	4.74457
Cell_1625	8.03656	Cell_1625	4.66435
Cell_1626	8.82204	Cell_1626	5.19033
Cell_1627	7.95303	Cell_1627	5.44329
Cell_1628	7.86644	Cell_1628	5.42283
Cell_1629	8.26471	Cell_1629	5.91618
Cell_1630	7.01127	Cell_1630	5.72484
Cell_1631	7.79043	Cell_1631	5.03626
Cell_1632	5.74681	Cell_1632	5.5444
Cell_1633	8.04898	Cell_1633	4.69343
Cell_1634	7.84431	Cell_1634	5.6531
Cell_1635	7.7188	Cell_1635	5.53191
Cell_1636	7.52877	Cell_1636	5.50923
Cell_1637	7.50042	Cell_1637	5.23
Cell_1638	7.8432	Cell_1638	5.52058
Cell_1639	7.64856	Cell_1639	5.15461
Cell_1640	7.25156	Cell_1640	5.06075
Cell_1641	8.19458	Cell_1641	5.08384
Cell_1642	7.56067	Cell_1642	5.11657
Cell_1643	8.48838	Cell_1643	5.13153
Cell_1644	8.08212	Cell_1644	5.547
Cell_1645	7.99063	Cell_1645	5.7039
Cell_1646	7.71689	Cell_1646	4.73472
Cell_1647	8.23092	Cell_1647	5.47882
Cell_1648	7.84223	Cell_1648	6.6908
Cell_1649	7.38936	Cell_1649	5.80158
Cell_1650	7.91897	Cell_1650	5.88212
Cell_1651	7.3012	Cell_1651	1.98811
Cell_1652	7.47966	Cell_1652	1.28283
Cell_1653	7.88135	Cell_1653	1.70194
Cell_1654	8.26475	Cell_1654	2.64308
Cell_1655	7.95665	Cell_1655	2.24602
Cell_1656	7.94514	Cell_1656	3.77108
Cell_1657	7.92509	Cell_1657	2.26253
Cell_1658	7.26082	Cell_1658	3.53755
Cell_1659	7.98171	Cell_1659	1.91289
Cell_1660	8.17985	Cell_1660	1.8095
Cell_1661	7.89733	Cell_1661	1.1056
Cell_1662	8.13521	Cell_1662	3.25957
Cell_1663	7.5132	Cell_1663	3.79267
Cell_1664	8.52423	Cell_1664	3.82882
Cell_1665	7.75006	Cell_1665	1.97504
Cell_1666	8.13413	Cell_1666	4.29955
Cell_1667	7.71897	Cell_1667	4.64654
Cell_1668	8.29534	Cell_1668	5.38821
Cell_1669	7.02389	Cell_1669	5.00438
Cell_1670	8.03658	Cell_1670	4.11653
Cell_1671	7.99565	Cell_1671	3.93991
Cell_1672	7.99927	Cell_1672	4.66584
Cell_1673	8.23591	Cell_1673	5.11999
Cell_1674	8.20693	Cell_1674	5.62305
Cell_1675	7.65748	Cell_1675	5.25406
Cell_1676	6.93175	Cell_1676	5.11481
Cell_1677	7.5688	Cell_1677	3.59711
Cell_1678	8.66953	Cell_1678	5.33187
Cell_1679	7.65307	Cell_1679	2.10439
Cell_1680	7.92814	Cell_1680	4.00611
Cell_1681	7.33287	Cell_1681	5.84921
Cell_1682	7.84079	Cell_1682	4.64138
Cell_1683	6.72151	Cell_1683	4.79863
Cell_1684	7.82845	Cell_1684	5.11062
Cell_1685	7.6509	Cell_1685	3.99357
Cell_1686	8.09727	Cell_1686	5.40914
Cell_1687	8.0315	Cell_1687	3.97446
Cell_1688	7.74475	Cell_1688	2.62953
Cell_1689	6.45678	Cell_1689	5.92239
Cell_1690	7.80652	Cell_1690	5.98127
Cell_1691	7.62652	Cell_1691	1.74964
Cell_1692	7.48225	Cell_1692	3.46751
Cell_1693	7.63709	Cell_1693	5.31982
Cell_1694	6.99803	Cell_1694	3.49945
Cell_1695	8.32271	Cell_1695	5.66017
Cell_1696	7.93155	Cell_1696	5.94519
Cell_1697	8.68094	Cell_1697	6.44687
Cell_1698	7.16911	Cell_1698	5.65213
Cell_1699	8.2305	Cell_1699	5.46311
Cell_1700	7.53305	Cell_1700	3.80775
Cell_1701	8.0156	Cell_1701	4.59956
Cell_1702	7.75694	Cell_1702	4.54916
Cell_1703	7.89758	Cell_1703	4.6753
Cell_1704	7.58935	Cell_1704	5.689
Cell_1705	8.46133	Cell_1705	4.76821
Cell_1706	8.05966	Cell_1706	4.33934
Cell_1707	7.64441	Cell_1707	5.30423
Cell_1708	8.20863	Cell_1708	4.52767
Cell_1709	7.36738	Cell_1709	4.71814
Cell_1710	8.30852	Cell_1710	5.25664
Cell_1711	7.85029	Cell_1711	4.28503
Cell_1712	8.25058	Cell_1712	5.1614
Cell_1713	8.15291	Cell_1713	4.88455
Cell_1714	8.28364	Cell_1714	5.22735
Cell_1715	7.63781	Cell_1715	4.95346
Cell_1716	7.87708	Cell_1716	5.25875
Cell_1717	7.96491	Cell_1717	5.0755
Cell_1718	8.03228	Cell_1718	4.63302
Cell_1719	7.59245	Cell_1719	4.93707
Cell_1720	7.64938	Cell_1720	4.75794
Cell_1721	8.12806	Cell_1721	5.46541
Cell_1722	7.8509	Cell_1722	5.48
Cell_1723	7.98424	Cell_1723	5.24092
Cell_1724	7.49269	Cell_1724	3.76773
Cell_1725	8.04471	Cell_1725	5.49293
Cell_1726	7.6882	Cell_1726	4.35045
Cell_1727	7.95436	Cell_1727	4.85398
Cell_1728	8.39363	Cell_1728	5.55599
Cell_1729	8.51734	Cell_1729	4.76917
Cell_1730	8.17056	Cell_1730	5.94768
Cell_1731	8.36204	Cell_1731	4.58994
Cell_1732	8.22696	Cell_1732	1.98537
Cell_1733	7.57566	Cell_1733	4.57547
Cell_1734	8.28753	Cell_1734	3.93
Cell_1735	7.99686	Cell_1735	3.59734
Cell_1736	3.82658	Cell_1736	4.81385
Cell_1737	7.17694	Cell_1737	3.99763
Cell_1738	8.27814	Cell_1738	3.8156
Cell_1739	7.07113	Cell_1739	5.01184
Cell_1740	7.71934	Cell_1740	3.31256
Cell_1741	8.09914	Cell_1741	3.61567
Cell_1742	7.92854	Cell_1742	4.04797
Cell_1743	8.13653	Cell_1743	4.81288
Cell_1744	7.60585	Cell_1744	4.12289
Cell_1745	8.29199	Cell_1745	5.20374
Cell_1746	8.62931	Cell_1746	4.13481
Cell_1747	8.62958	Cell_1747	5.12686
Cell_1748	6.58538	Cell_1748	4.0516
Cell_1749	7.30454	Cell_1749	4.05893
Cell_1750	7.19327	Cell_1750	4.41202
Cell_1751	6.54123	Cell_1751	4.54948
Cell_1752	7.22376	Cell_1752	4.80601
Cell_1753	6.90701	Cell_1753	5.33386
Cell_1754	6.81869	Cell_1754	4.65232
Cell_1755	6.54752	Cell_1755	5.0045
Cell_1756	7.84737	Cell_1756	5.54113
Cell_1757	7.22017	Cell_1757	4.34247
Cell_1758	7.72468	Cell_1758	4.70529
Cell_1759	7.4872	Cell_1759	4.59096
Cell_1760	7.06419	Cell_1760	4.51544
Cell_1761	7.51135	Cell_1761	4.83938
Cell_1762	7.25983	Cell_1762	4.77313
Cell_1763	8.02328	Cell_1763	5.19121
Cell_1764	6.823	Cell_1764	4.60726
Cell_1765	6.97687	Cell_1765	4.63032
Cell_1766	7.90069	Cell_1766	5.9359
Cell_1767	7.27266	Cell_1767	4.60988
Cell_1768	7.35931	Cell_1768	5.31331
Cell_1769	7.68729	Cell_1769	4.78361
Cell_1770	6.85744	Cell_1770	4.29002
Cell_1771	7.23469	Cell_1771	4.26717
Cell_1772	6.62696	Cell_1772	4.49757
Cell_1773	7.79371	Cell_1773	4.77736
Cell_1774	7.25194	Cell_1774	4.17209
Cell_1775	6.86754	Cell_1775	5.20734
Cell_1776	7.91362	Cell_1776	5.9771
Cell_1777	7.59669	Cell_1777	4.4265
Cell_1778	7.61804	Cell_1778	5.4992
Cell_1779	7.91252	Cell_1779	4.95586
Cell_1780	7.82321	Cell_1780	4.89111
Cell_1781	7.19059	Cell_1781	4.16375
Cell_1782	7.6607	Cell_1782	4.45486
Cell_1783	9.12153	Cell_1783	5.3216
Cell_1784	7.42788	Cell_1784	3.57238
Cell_1785	8.4549	Cell_1785	5.32969
Cell_1786	7.46448	Cell_1786	4.92061
Cell_1787	7.15202	Cell_1787	5.10427
Cell_1788	7.98608	Cell_1788	5.07372
Cell_1789	6.9533	Cell_1789	5.41483
Cell_1790	7.32587	Cell_1790	4.4805
Cell_1791	8.33065	Cell_1791	5.73274
Cell_1792	8.07968	Cell_1792	5.18162
Cell_1793	7.10662	Cell_1793	5.23565
Cell_1794	7.00053	Cell_1794	5.96369
Cell_1795	7.81044	Cell_1795	5.8776
Cell_1796	7.08094	Cell_1796	5.41822
Cell_1797	7.34725	Cell_1797	4.61567
Cell_1798	7.25886	Cell_1798	5.19209
Cell_1799	7.62971	Cell_1799	4.35086
Cell_1800	7.45613	Cell_1800	4.64603
Cell_1801	6.85301	Cell_1801	5.36669
Cell_1802	7.36467	Cell_1802	5.46312
Cell_1803	7.11305	Cell_1803	4.98223
Cell_1804	6.79533	Cell_1804	4.49575
Cell_1805	7.45138	Cell_1805	5.76689
Cell_1806	8.60054	Cell_1806	5.82393
Cell_1807	7.27965	Cell_1807	4.99139
Cell_1808	7.25391	Cell_1808	4.9943
Cell_1809	7.40548	Cell_1809	5.23797
		Cell_1810	4.9706
		Cell_1811	5.66752
		Cell_1812	4.85204
		Cell_1813	6.32254
		Cell_1814	5.29178
		Cell_1815	5.23252
		Cell_1816	3.98112
		Cell_1817	3.48766
		Cell_1818	3.45334
		Cell_1819	2.48049
		Cell_1820	3.27952
		Cell_1821	2.38468
		Cell_1822	2.5452
		Cell_1823	4.13979
		Cell_1824	1.82974
		Cell_1825	3.381
		Cell_1826	3.33195
		Cell_1827	4.31284
		Cell_1828	4.15829
		Cell_1829	4.22703
		Cell_1830	2.78074
		Cell_1831	5.0795
		Cell_1832	4.42304
		Cell_1833	4.10238
		Cell_1834	5.99302
		Cell_1835	4.24386
		Cell_1836	5.36599
		Cell_1837	6.011
		Cell_1838	4.28622
		Cell_1839	2.97479
		Cell_1840	4.00814
		Cell_1841	6.01406
		Cell_1842	5.75476
		Cell_1843	4.1281
		Cell_1844	4.75465
		Cell_1845	5.47987
		Cell_1846	4.47102
		Cell_1847	4.47117
		Cell_1848	5.28472
		Cell_1849	5.20504
		Cell_1850	5.35606
		Cell_1851	4.55644
		Cell_1852	4.51728
		Cell_1853	4.77375
		Cell_1854	5.10185
		Cell_1855	4.2915
		Cell_1856	5.12739
		Cell_1857	4.47415
		Cell_1858	6.54224
		Cell_1859	4.63315
		Cell_1860	4.2074
		Cell_1861	5.12499
		Cell_1862	5.41377
		Cell_1863	6.04112
		Cell_1864	3.74843
		Cell_1865	4.51437
		Cell_1866	4.71755
		Cell_1867	4.46616
		Cell_1868	5.62867
		Cell_1869	4.01153
		Cell_1870	6.92532
		Cell_1871	4.59825
		Cell_1872	3.76503
		Cell_1873	5.0851
		Cell_1874	4.73068
		Cell_1875	6.09792
		Cell_1876	5.54734
		Cell_1877	5.50449
		Cell_1878	3.82872
		Cell_1879	5.01789
		Cell_1880	5.85576
		Cell_1881	3.27981
		Cell_1882	4.87579
		Cell_1883	5.97321
		Cell_1884	3.83004
		Cell_1885	4.67147
		Cell_1886	4.12703
		Cell_1887	4.67629
		Cell_1888	6.09017
		Cell_1889	5.53799
		Cell_1890	6.57037
		Cell_1891	4.37174
		Cell_1892	4.92458
		Cell_1893	4.1227
		Cell_1894	5.78198
		Cell_1895	4.51856
		Cell_1896	4.53543
		Cell_1897	4.23912
		Cell_1898	4.92629
		Cell_1899	5.01084
		Cell_1900	4.59687
		Cell_1901	4.95107
		Cell_1902	5.25677
		Cell_1903	3.87896
		Cell_1904	4.40994
		Cell_1905	5.37965
		Cell_1906	5.3702
		Cell_1907	5.36411
		Cell_1908	6.01456
		Cell_1909	5.90856
		Cell_1910	4.92261
		Cell_1911	4.58546
		Cell_1912	4.88924
		Cell_1913	4.43428
		Cell_1914	4.57581
		Cell_1915	4.83187
		Cell_1916	4.44504
		Cell_1917	5.59279
		Cell_1918	5.41346
		Cell_1919	4.67318
		Cell_1920	5.59403
		Cell_1921	4.98812
		Cell_1922	4.46191
		Cell_1923	5.29323
		Cell_1924	5.93643
		Cell_1925	4.75906
		Cell_1926	4.49538
		Cell_1927	4.26502
		Cell_1928	4.47854
		Cell_1929	5.74131
		Cell_1930	5.18038
		Cell_1931	4.18788
		Cell_1932	4.22109
		Cell_1933	4.3139
		Cell_1934	3.45061
		Cell_1935	4.36401
		Cell_1936	3.6245
		Cell_1937	4.32385
		Cell_1938	4.04329
		Cell_1939	3.90215
		Cell_1940	3.81002
		Cell_1941	5.37422
		Cell_1942	5.29345
		Cell_1943	4.09541
		Cell_1944	5.33285
		Cell_1945	4.11979
		Cell_1946	4.75355
		Cell_1947	5.51504
		Cell_1948	5.53442
		Cell_1949	3.98411
		Cell_1950	4.52482
		Cell_1951	5.06271
		Cell_1952	3.52754
		Cell_1953	5.77639
		Cell_1954	3.81401
		Cell_1955	4.48075
		Cell_1956	4.42963
		Cell_1957	4.63949
		Cell_1958	4.2881
		Cell_1959	5.13311
		Cell_1960	4.97409
		Cell_1961	4.22354
		Cell_1962	4.27056
		Cell_1963	5.13397
		Cell_1964	6.22143
		Cell_1965	4.25333
		Cell_1966	4.19139
		Cell_1967	2.23982
		Cell_1968	4.36774
		Cell_1969	4.24868
		Cell_1970	4.11284
		Cell_1971	4.46326
		Cell_1972	3.40435
		Cell_1973	4.95273
		Cell_1974	4.39786
		Cell_1975	5.08823
		Cell_1976	3.60272
		Cell_1977	3.32867
		Cell_1978	4.14329
		Cell_1979	3.67809
		Cell_1980	4.20873
		Cell_1981	4.33181
		Cell_1982	3.73389
		Cell_1983	4.36533
		Cell_1984	2.13138
		Cell_1985	4.43086
		Cell_1986	4.74483
		Cell_1987	3.71281
		Cell_1988	4.69907
		Cell_1989	4.45936
		Cell_1990	3.95333
		Cell_1991	4.79692
		Cell_1992	6.22631
		Cell_1993	3.31417
		Cell_1994	4.91531
		Cell_1995	3.36519
		Cell_1996	6.12265
		Cell_1997	6.6616
		Cell_1998	5.78513
[truncated: 182 more rows]
