# Supplementary material for: Cardiomyocyte gene programs encoding morphological and functional signatures in cardiac hypertrophy and failure
Source: Nat Commun. 2018 Oct 30;9:4435. doi: 10.1038/s41467-018-06639-7 (PMC6207673; doi:10.1038/s41467-018-06639-7)
Supplement: Supplementary file 9 — Supplementary Data 6 [file 41467_2018_6639_MOESM9_ESM.xlsx]

## Sheet: Supplementary Data 6
TAC1w_cardiomyocytes	Morphology_TAC_W1_5	Morphology_TAC_W1_6	Morphology_TAC_W1_7	Morphology_TAC_W1_8	Morphology_TAC_W1_9	Morphology_TAC_W1_10	Morphology_TAC_W1_11	Morphology_TAC_W1_12	Morphology_TAC_W1_13	Morphology_TAC_W1_14	Morphology_TAC_W1_15	Morphology_TAC_W1_16	Morphology_TAC_W1_17	Morphology_TAC_W1_18	Morphology_TAC_W1_19	Morphology_TAC_W1_20	Morphology_TAC_W1_21	Morphology_TAC_W1_22	Morphology_TAC_W1_23	Morphology_TAC_W1_24	Morphology_TAC_W1_25	Morphology_TAC_W1_26	Morphology_TAC_W1_27	Morphology_TAC_W1_28	Morphology_TAC_W1_29	Morphology_TAC_W1_30	Morphology_TAC_W1_31	Morphology_TAC_W1_32	Morphology_TAC_W1_33	Morphology_TAC_W1_34	Morphology_TAC_W1_35	Morphology_TAC_W1_36	Morphology_TAC_W1_37	Morphology_TAC_W1_38	Morphology_TAC_W1_39	Morphology_TAC_W1_40	Morphology_TAC_W1_41	Morphology_TAC_W1_1	Morphology_TAC_W1_2	Morphology_TAC_W1_3	Morphology_TAC_W1_4
cell area (pixel)	132051	130438	252512	236095	274289	156787	164103	319910	202177	174332	227550	148175	250824	170016	330865	399505	285716	213650	177309	171887	291297	196137	238036	272963	204147	191772	177100	307386	189348	256539	218024	184189	177229	170257	270497	164070	344264	375756	158857	193964	279752
geneName	Morphology_TAC_W1_5	Morphology_TAC_W1_6	Morphology_TAC_W1_7	Morphology_TAC_W1_8	Morphology_TAC_W1_9	Morphology_TAC_W1_10	Morphology_TAC_W1_11	Morphology_TAC_W1_12	Morphology_TAC_W1_13	Morphology_TAC_W1_14	Morphology_TAC_W1_15	Morphology_TAC_W1_16	Morphology_TAC_W1_17	Morphology_TAC_W1_18	Morphology_TAC_W1_19	Morphology_TAC_W1_20	Morphology_TAC_W1_21	Morphology_TAC_W1_22	Morphology_TAC_W1_23	Morphology_TAC_W1_24	Morphology_TAC_W1_25	Morphology_TAC_W1_26	Morphology_TAC_W1_27	Morphology_TAC_W1_28	Morphology_TAC_W1_29	Morphology_TAC_W1_30	Morphology_TAC_W1_31	Morphology_TAC_W1_32	Morphology_TAC_W1_33	Morphology_TAC_W1_34	Morphology_TAC_W1_35	Morphology_TAC_W1_36	Morphology_TAC_W1_37	Morphology_TAC_W1_38	Morphology_TAC_W1_39	Morphology_TAC_W1_40	Morphology_TAC_W1_41	Morphology_TAC_W1_1	Morphology_TAC_W1_2	Morphology_TAC_W1_3	Morphology_TAC_W1_4
0610005C13Rik	0	0	0	0	0	0	0	0	0	0	0	0	0	0	0	0	0	0	0	0	0	0	0	0	0	0	0	0	0	0	0	0	0	0	0	0	0	0	0	0	0
0610007C21Rik	0	51.5393	197.212	119.939	215.483	152.246	83.1243	151.542	87.1063	90.4014	102.723	111.266	65.3504	61.201	98.0433	77.1008	11.5813	143.088	133.44	84.569	160.274	243.349	115.341	145.577	38.2939	205.345	112.145	28.6079	46.8499	121.122	37.7951	51.3699	137.782	1.98222	263.283	0	0	132.847	65.9482	79.6912	88.3983
0610007L01Rik	0	0	3.62626	0.65452	0	0	0	0	4.69313	10.6455	7.48432	5.09053	9.02633	1.27469	0.703477	1.16397	2.65337	0	1.5709	0	18.9265	1.54093	16.0018	0.23885	0.58006	0	0	0.662048	1.30105	4.83911	0.833498	0	0	4.70654	8.34928	0	0	0	0	0	2.02527
0610007P08Rik	0	0	0	0	0	0	0	0	0.580537	0	0	0.239884	0	0	0	0	0	8.64542	0	14.5331	0	0	0	0	0	0	0	0	0.709445	0	0.353497	0.56985	0	0	0	0	0	0.862805	0	0	1.05415
0610007P14Rik	0	0	0	2.54848	0	0	0	25.1995	0	0	28.5882	4.28228	0.464888	0	1.14129	26.4374	0	0	0	0	0	0	0	0.258334	0	0	0	0	0	15.3364	0	0	0	0	0	0	0	0	0	0	1.79221
0610007P22Rik	0	0	0	0	0	0	0	8.08678	0	0.700204	0	0	2.77062	13.2378	0	0	0	0	1.94729	0	0	0	0	1.53961	0	0	0	0	0	0	0	0	0	0	0	0	2.20478	8.74232	0	0	0
0610008F07Rik	0	0	0	0	0	0	0	0	0	0	0	0	0	0	0	0	0	0	0	0	0	0	0	0	0	0	0	0	0	0	0	0	0	0	0	0	0	0	0	0	0
0610009B14Rik	0	0	0	0	0	0	0	0	0	0	0	0	0	0	0	0	0	0	0	0	0	0	0	0	0	0	0	0	0	0	0	0	0	0	0	0	0	0	0	0	0
0610009B22Rik	0	0	59.1106	104.464	12.2246	79.2467	19.481	90.7255	100.25	27.3194	68.2717	90.2741	36.7262	38.36	74.2847	236.44	4.66653	75.1165	115.133	77.4451	209.737	68.3892	51.3981	74.7023	0	109.679	103.377	110.789	0	131.717	0	101.087	3.31445	0	32.168	0	0	151.354	0	121.306	96.1707
0610009D07Rik	0	12.1039	0	17.1383	42.202	34.0582	1.4608	65.0414	34.1355	41.9169	44.0647	34.1028	0	35.1339	29.4886	43.2219	1.66214	65.8319	19.9838	12.505	12.0287	69.0174	34.0891	11.2465	9.4929	18.5049	61.4846	0	12.8073	11.2442	166.558	32.5763	2.95138	25.6036	57.0446	0	9.42759	40.1511	0	9.74277	12.6868
0610009L18Rik	0	0	50.0555	69.1158	0	1.6823	53.9907	11.8748	19.4347	90.4168	17.0659	55.6286	0	129.326	51.7086	1.6067	0	34.2738	22.5181	156.492	112.999	0.56304	0	11.3746	56.7491	59.3114	0	55.1062	4.61808	74.7974	0	100.154	100.036	0	121.306	0	25.4956	57.0997	0	39.7129	49.1772
0610009O20Rik	0	0	35.229	5.86236	19.5913	10.3961	32.8899	25.2253	9.59135	44.4775	59.0951	34.226	65.0805	4.98364	21.3779	3.10279	30.8643	26.4752	22.0329	2.39036	6.75963	62.4846	21.1001	11.7153	20.6426	0.477248	28.059	20.7543	13.0801	53.6383	9.77615	16.3963	9.0427	20.6022	15.391	8.67271	7.65894	27.5571	4.01174	40.1157	35.9262
0610010B08Rik	0	0	0	0	0	0	0	0	0	0	0	0	0	0	0	0	0	0	0	0	0	0	0	0	0	0	0	0	0	0	0	0	0	0	0	0	0	0	0	0	0
0610010F05Rik	0	0	0	4.25517	0	2.89261	0	0	1.33183	0	2.02371	8.05476	0	0	3.15786	4.56435	0	0	0	0	15.3593	0	0	5.39787	0	0	0.280917	3.56627	0.517861	0	3.6125	9.98312	0	3.91105	0	0	0	2.14601	0	11.7613	0
0610010K14Rik	0	0	5.65614	57.8852	31.115	0	0.892801	68.9361	12.0784	0	41.4939	29.7753	21.7219	20.8764	49.3769	9.25921	0	4.30317	11.7046	0	0	14.8876	46.8129	41.5768	0	126.92	51.3773	0	64.1852	11.8485	0	48.2025	58.4431	8.34572	28.6064	0	0	30.4625	16.5993	16.5691	34.8922
0610010O12Rik	211.405	0	157.959	378.975	310.339	290.525	153.436	333.552	342.873	425.394	455.489	465.416	203.691	324.915	325.039	468.023	754.448	800.285	392.001	63.4659	579.472	365.509	476.776	589.613	122.762	202.466	313.39	567.3	79.2718	447.978	3.59081	519.681	174.928	30.4145	423.406	0	0	384.009	67.1506	378.984	258.184
0610011F06Rik	0	0	10.8248	4.34437	17.5142	8.98814	0	23.7917	42.6466	0	68.2723	25.0284	0	24.1735	42.2462	0	0	1.45331	68.7482	0	0	29.2226	37.0641	54.7327	41.2515	72.1486	0	81.6091	0	34.147	3.95166	67.0055	0	0	23.4823	0	0	0	0	15.1555	79.434
0610011L14Rik	0	0	0	10.0946	0	0	0	22.7784	7.67935	6.04984	0	14.2361	0.613808	0	0	0	0.516698	22.2157	0	2.51535	2.55846	0	0.130828	9.55044	0	0.95875	0	2.8363	1.1944	1.32584	3.27324	8.95422	4.22039	1.85716	0	0	0.732674	18.8837	0	0	17.5502
0610012G03Rik	0	61.219	37.5632	231.304	125.02	159.281	342.453	184.262	156.407	198.756	139.418	171.006	68.5339	45.1654	214.833	137.587	3.15252	244.381	222.362	0	306.434	154.951	267.244	272.204	206.203	67.8555	227.697	211.814	32.0644	153.845	98.7656	191.993	402.145	99.0657	186.428	0	0	123.683	206.053	215.64	79.888
0610012H03Rik	0	0	0	0	0	0	0	0	0	0	0	0	0	0	0	0	0	0	0	0	0	0	0	0	0	0	0	0	0	0	0	0	0	0	0	0	0	0	0	0	0
0610030E20Rik	0	0	0	0	0	8.53926	0	0	2.92055	0	0	6.41391	0	13.397	0.875551	0	7.40537	4.74778	3.40897	0	0	0	0	0.396365	0.601621	0	0	1.86771	0	0	8.99059	0.247747	3.98035	0	0.234837	0	0	0.083358	4.75699	1.02015	1.22214
0610031J06Rik	0	2.92951	0	81.8682	69.5535	0	13.7888	31.3843	34.243	57.6099	60.9089	53.5325	47.6699	3.1888	23.4645	1.94121	3.01715	57.7688	0	0	0	24.7163	122.842	104.166	0	1.49291	36.32	0	0	29.2788	18.0709	24.4003	21.4296	95.4314	9.20434	0	0	2.51321	54.6795	55.6703	30.3988
0610037L13Rik	0	0	23.3065	13.6297	0	2.0142	6.83215	13.9214	31.0253	58.7057	5.87151	39.9622	16.6937	36.1646	74.4086	32.3821	22.7234	20.2646	17.6742	1.05857	30.5206	20.8978	45.12	24.6716	13.661	46.6023	29.7435	67.6194	25.3421	34.8732	2.75504	31.0886	40.3488	90.8855	54.0259	6.72121	15.2629	51.554	48.8562	17.0685	44.7301
0610037P05Rik	0	0	148.167	126.716	100.413	7.68922	16.6236	108.229	65.9172	41.7084	115.787	88.7044	49.5881	187.27	85.2801	112.953	0	171.297	34.9611	3.46379	105.333	152.693	104.041	57.264	188.214	8.06825	175.84	95.2353	16.0821	118.37	49.582	141.825	11.1181	9.3772	110.584	0	118.382	163.259	31.0041	179.188	56.7533
0610038B21Rik	0	0	0	0	0	0	0	0.301646	0	0.548486	1.43507	0.237994	0	0	0.296002	0	0	5.41724	0	0	0.927811	0	0	2.01002	1.09832	0	0	0	0	0	2.10427	0	0	0	0	0	0	0.507263	0	0	0
0610039K10Rik	0	0	0	0	0	0	0	0	0	0	0	0	0	0	0	0	0	0	0.488562	0	0	0	0	0	0	0	0	0	0	0	0	0	0	0	0	0	0	0	0	0	0
0610040B10Rik	0	0	0	5.71961	0	3.55003	0	0	17.0881	0	6.62306	17.2994	65.1055	95.3007	20.4914	5.65084	0	6.25035	0	0	0	0	51.2369	13.2191	44.3532	7.82253	13.2159	2.31416	11.3694	0	0	0	0	0	14.8396	0	0	32.0438	0	0	30.5694
0610040J01Rik	0	0	0	0	0	0	0	0	0	0	0	0	0	0	6.26797	0	0	0	0	0	5.28951	0	0	0	0	0	0	0	0	0	0	0	0	0	0	0	0	0	0	0	0
0910001L09Rik	0	0	147.208	146.349	63.0796	241.634	138.488	136.198	188.613	156.21	171.958	237.234	189.703	99.3525	99.7234	136.651	6.34531	162.617	210.325	191.891	174.819	132.335	152.094	167.898	144.323	139.979	89.7333	111.46	163.79	131.243	103.538	190.689	97.6478	253.047	162.553	0	50.9864	127.953	84.8326	134.76	146.105
100043387	0	0	0	0	0	0	0	0	0	0	0	0	0	0	0	0	0	0	0	0	0	0	0	0	0	0	0	0	0	0	0	0	0	0	0	0	0	0	0	0	0
1100001G20Rik	0	0	0	0	0	0	0	0	0	0	0	0	0	0	0	0	0	0	0	0	0	0	0	0	0	0	0	0	0	0	0	0	0	0	0	0	0	0	0	0	0
1110001A16Rik	0	0	35.8378	52.5614	73.6214	47.4901	4.84874	19.1293	15.2397	19.3239	42.8551	34.9767	20.3899	66.9472	34.8612	97.2856	0	43.6244	26.7166	6.51091	46.6972	19.3495	41.2864	30.7542	48.6457	48.5311	18.1918	18.8437	0.472338	21.7354	41.6575	25.5461	11.3202	18.8854	45.3132	0	0	28.0839	0.910604	33.4321	41.6425
1110001J03Rik	0	153.152	781.049	563.816	405.15	940.985	293.889	527.119	847.924	405.36	680.629	283.561	435.967	710.048	661.395	567.186	33.6498	345.662	358.213	351.822	866.738	309.007	577.238	426.91	658.731	801.292	545.017	905.094	677.376	376.778	237.393	544.959	591.528	961.094	542.884	0	5.9644	421.318	843.517	524.191	285.738
1110002B05Rik	0	0	0	20.3103	5.4848	64.9405	0	48.1989	11.4005	41.0624	2.9398	4.52083	11.7211	24.7716	24.8062	58.7389	0	44.9663	19.4303	0	12.9591	43.4694	9.64843	20.8875	9.81804	60.606	41.241	10.4587	0	0	0	61.7689	12.0827	13.9759	9.98016	0	19.2979	43.6444	1.01082	47.1696	25.9693
1110002L01Rik	0	0	0	0	0	0	0	0	0	0	0	0.219675	0	0	0	0	0	0	0	0	0	0	0	0	0	0	0	0	0	0	0	0	0	0	0	0	0	0.0585274	0	0	0.214522
1110002N22Rik	0	0	33.7048	32.0689	20.3304	5.2593	0	6.78222	47.5158	21.4191	67.9289	17.1797	0.428044	0	14.3615	17.7736	0	30.5267	13.3575	124.381	26.8997	23.8306	31.0195	65.1736	10.3978	0	76.5089	15.4277	0	31.9403	0	32.4109	0	15.5412	27.0579	0	0	43.0702	0	24.2429	22.0023
1110003E01Rik	0	0	37.4171	72.6972	47.7102	51.9671	17.6011	45.4116	7.69677	29.2611	47.5437	73.7451	39.6516	18.2919	62.3002	16.7031	0	47.5074	38.5699	79.1768	45.4293	63.0484	100.966	45.5369	20.8692	72.1194	60.2704	95.0316	3.77213	43.6028	3.58823	83.3683	86.9268	0.914065	154.306	0	6.3107	76.5519	31.072	29.7162	46.8778
1110004E09Rik	0	0	18.2052	12.9835	0	0	25.2318	27.2563	0.861999	7.90093	35.3932	30.2313	0	0.468251	40.3133	9.83431	0	1.35126	0	0	18.2251	0	43.6153	0	3.83548	0	42.6665	0	0	0	0	0	55.5092	0	2.33929	0	4.5233	0.332142	0	18.6981	2.43482
1110004F10Rik	0	22.5133	21.0251	19.0545	4.80586	0.371907	0.582234	7.54739	4.65449	1.19335	26.5396	10.3561	14.1658	8.16864	15.4564	20.6014	0.66248	1.40314	5.97372	0	0	32.6117	9.72892	18.5862	10.3551	40.1557	13.8452	23.6375	7.14648	12.6721	0.763048	15.0341	11.2928	18.3688	14.3803	0	0	21.7973	2.95231	0.675338	11.1245
1110005A03Rik	0	0	0	0.484433	0.719517	0.501126	0.784531	1.32649	0	0	0.350595	2.79087	0	0.524134	1.73556	0.957217	0	0.378132	1.78873	1.58021	0	0.33544	0	1.17854	3.75657	3.31272	0.746228	2.94003	0	0	0	2.57825	0	0	2.09478	0	0	1.30124	0	0.909983	0
1110006O24Rik	0	0	4.03442	0	0	0	0	0	0	0	0	0	0	0	0	0	0	2.04624	0	68.4098	0	0	0	0	0	0	0	0	0	2.25368	0	0	0	0	0	0	0	0	0	0	0
1110007C09Rik	0	0	111.759	195.32	20.4561	105.559	266.64	155.992	110.35	137.146	41.6825	135.248	20.5557	113.792	225.966	95.249	164.961	75.2529	110.955	27.5681	54.4835	92.3323	178.172	120.318	55.4809	2.85399	270.498	66.4889	14.2218	91.4926	0	62.8291	343.302	0	18.2726	12.9659	0	149.66	121.666	88.1971	114.465
1110008F13Rik	0	0	0.491815	25.8853	17.0875	50.0835	0	13.5634	32.9394	0.795565	22.55	17.2602	2.09864	17.1152	15.4564	38.8347	0	19.0827	11.0625	0	0	10.2897	17.445	14.5774	10.0896	37.1508	22.8907	23.2738	0	38.7375	0	4.73802	0	0	44.0477	0	0	6.8059	18.3699	54.9275	30.3396
1110008J03Rik	0	0	0.619935	5.13598	0	0	21.0387	0	0	0	7.43405	0	0	0.326876	10.5532	0	0	0	11.7132	0	0	7.11269	0	1.10249	0	0	0.465385	0	7.29232	0	0	0	0	0.571702	21.2291	0	0	0	0	0	0
1110008L16Rik	0	0	10.1061	0	0	0	0	1.91604	0	0	0	12.9078	0.706952	0	0	0.797681	0	12.2263	2.23591	0	0	5.9261	0	17.4817	0	0	0.248743	0.163335	0	0	0	10.4358	0.63402	0	0	3.34443	0	0	0	0	0.227117
1110008P14Rik	42.5456	0	47.1604	150.155	0	219.522	161.289	220.263	158.692	174.189	277.775	237.781	82.1727	34.8131	95.3772	205.116	35.292	172.819	166.897	141.193	300.032	177.179	100.797	104.372	115.42	153.672	88.5081	371.956	134.88	136.332	30.8936	216.681	91.242	23.1953	208.703	0	48.042	189.025	115.336	93.5399	232.742
1110012D08Rik	0	0	0	0	0	0	0	0	0	0	0	0	0	0	0	0	0	0	0	0	0	0	0	0	0	0	0	0	0	0	0	0	0	0	0	0	0	0	0	0	0
1110012J17Rik	0	0	0	0	0	0	0	0	0	0	0	0	0	0	0	0	0.25487	0	0	5.07575	0	0	0	0	0.153224	0	0	0	0	0	0	0.105162	0	0	0	0	0	0	0	0	0
1110012L19Rik	0	0	0	11.4284	5.65812	1.47778	0	20.8624	30.8244	0	15.8527	4.80085	0	0	17.4865	28.6979	0	21.9299	1.3187	0	16.0423	6.59455	0	17.9563	0	5.42717	0	0	0	1.63749	0	17.0163	0	4.50547	12.8694	0	2.48846	4.3854	0	15.6535	6.02773
1110014N23Rik	0	0	1.7665	2.10436	0	0	0	4.88916	29.1492	0	0	0	1.04693	8.69334	7.36788	0	0	7.16769	0	0	0	0.52987	1.96366	0	0	0	5.45178	0.580519	0	6.08519	0	13.9635	0	0	0.20681	0	0	3.67048	9.9495	0	0
1110017D15Rik	0	0	0	0	0	0	0	0	0	0	0	0	0	0	0	0	0	0	0	0	0	0	0	0	0	0	0	0	0	0	0	0	0	0	0	0	0	0	0	0	0
1110017F19Rik	0	0	0	0	0	0	0	0	26.7335	0	0	0	0	0	0	0	0	0	0	0	0	0	0	0	0	0	0	0	0	0	0	0	0	0	0	0	0	0	0	0	0
1110018G07Rik	0	9.11637	3.70695	7.13346	5.09118	0	1.05023	6.68012	7.84216	0	0	0.200146	1.01397	9.72278	0	4.66795	1.5364	0.144627	3.24971	0	0.780263	10.6487	4.40885	5.18379	7.69717	0.844693	0	0	1.18384	1.35395	26.7411	6.4098	7.75995	0.175309	6.81024	0	0	1.70638	0	10.7895	1.0424
1110018J18Rik	0	0	5.31282	0	0	0	0	0	14.9551	27.501	5.62143	24.9847	0	0	11.1311	0	0	6.46714	9.56014	0	0	22.2308	7.73122	7.8736	0	38.9517	12.3638	1.04756	11.0285	8.90342	0	15.7484	8.13268	2.93968	0	0	0	22.2549	29.7661	0	0
1110020A21Rik	0	0	0	0	31.864	0	0	11.2969	0	17.8024	0	0	0	0	2.95614	10.19	0	0	1.90419	0	0	4.57078	4.23475	0	0	0	16.2057	0	0	5.67484	0	17.2522	0	0	0	0	0	16.4644	0	0.774978	6.96318
1110020G09Rik	0	0	14.2562	1.34904	27.0499	8.37315	0.218474	0.738793	1.20913	0.671678	0	2.62303	0	0.437879	1.6916	8.26347	0	0.210603	0	0	1.32557	0	7.80479	2.54353	0	0	14.9622	5.04885	0.57463	7.19051	0.858965	0.820555	1.7656	0	0.583348	0	0	2.22596	4.43123	3.92785	0
1110021J02Rik	0	0	2.10367	7.31008	0.397226	5.16428	8.66235	7.64864	8.43411	3.55088	3.2259	3.14572	6.14705	2.31488	1.91631	5.46068	0	4.38388	1.64585	2.76256	2.75303	0.185187	1.66373	2.06036	1.77763	8.12827	1.09859	3.60691	0	4.59837	0	3.86346	1.4001	1.51826	1.63833	0	0	0.786793	0.244021	4.01901	3.38539
1110021L09Rik	0	0	0	0	0	0	0	0	0	0.588892	0	0	0	0	0	0	6.21148	0.553936	0	0	0	0	0	0.323714	0	0	0	0	0	0	0	0	0	4.02871	0	0	0	0.476554	0	0	0
1110028C15Rik	0	0	6.94327	0.528703	0	0.437538	0	6.85249	0	2.98337	2.14276	5.33036	0.115734	1.25847	0.378833	3.65643	0	0	1.26893	0	3.56233	0.146438	0	6.10965	0	2.65133	15.1483	6.2035	0	0.545428	0	1.44713	0	0.200096	1.14311	0	0	0	5.20996	2.88012	6.09766
1110031I02Rik	0	0	57.3323	21.0563	0	0	0	0	1.61304	11.4247	21.3931	0	0	0	31.5532	29.2044	12.6847	4.7411	18.3158	32.3612	20.4626	16.8233	65.7465	20.1949	3.58863	0	4.99006	0	16.0983	36.2039	0	5.54171	0	0	17.5098	0	0	17.7136	0	1.90159	23.9202
1110032A03Rik	0	0	0	14.4049	23.4929	0	0	18.3041	0	26.251	1.02208	32.3411	0	0	9.1073	3.6277	22.9006	22.488	4.95389	0	26.9607	0.195579	29.5192	10.9944	22.5286	16.0957	0	0	0	13.598	0	10.308	0	2.13795	27.1754	0	2.95207	45.0878	0	3.97926	25.8221
1110032A04Rik	0	0	0	0	0	0	0	0	0	0	0	0	0	0	0	0	0	0	0	0	0	0	0	0	0	0	0	0	0	0	0	0	0	0	0	0	0	0	0	0	0
1110032F04Rik	0	0	0	0	0	0	0	0	0	0	0	0	0	0	0	0	0	0	0	0	0	0	0	0	0	0	0	0	0	0	0	0	0	0	0	0	0	0	0	0	0
1110034A24Rik	0	0	0	0.95363	0	0.591895	0	0	0	0	0	0	0	0	0	0	0	0	0	0	0	9.50875	0	0	0	0	0	0	0	0	0	0	0	0	0	0	0	0	0	0	0
1110034B05Rik	0	0	7.52048	0	0	0.72215	0	16.2481	0	0	0	0	24.4502	0	1.56315	0	0	0	2.25545	11.9551	0	0	2.27996	5.5196	0	31.0297	0	0	4.46035	0	0	13.0039	0	0	0	0	0	21.2964	0	0	1.47279
1110034G24Rik	0	0	32.6484	11.2915	11.1806	0	2.77066	14.0539	6.13361	27.258	88.6527	13.5524	10.4861	2.59145	27.5819	25.0158	0	70.777	2.52684	0	11.5273	70.3678	3.83145	9.78104	140.249	4.67969	0.527077	17.9973	0	89.7182	6.53596	21.0725	7.16516	52.4466	114.298	0	0	13.3925	0	40.8141	0
1110037F02Rik	0	0	0	0	7.35495	2.78081	1.60391	2.90559	0	3.52218	0.153592	4.12644	4.72304	6.81198	0.823689	7.68801	0	2.26395	1.37134	0	0.297904	0.195936	0.462081	0.258152	13.9494	0	1.63457	0	1.20531	0	6.90657	0	0	0.669329	0	0	0	1.33013	2.13003	3.92009	0
1110038B12Rik	0	0	0	0	0	0	0	0	0	0	0	0	0	1.84915	0.765385	0	0	0	0	0	0	12.4261	0	3.63817	0	0	0	29.3887	0	0	0	1.94917	0	0	0	0	0	0	0	0.802608	0
1110038D17Rik	0	0	7.27582	11.7616	0	0	12.8852	9.78804	2.58378	56.8378	2.62874	0	0	32.7494	10.9992	2.05062	0	28.4871	0	1.12841	28.6496	8.86276	0	10.3094	19.7357	27.2041	0	0	0	14.1262	0	0	0	0	8.78816	0	0	0	0	0	0
1110038F14Rik	0	0	22.2466	0	0	0	0	21.4755	0.918886	0	11.686	29.2364	0	27.4534	6.61135	0	0	23.047	10.6467	48.9089	0	15.0142	5.59646	11.5043	10.7326	17.8773	23.8071	30.3323	0	15.468	0	0	18.7178	0	13.4658	0	21.6982	3.36358	0	3.46644	20.764
1110049F12Rik	0	0	7.72259	36.9804	0	0	0	3.28574	7.82188	15.751	0.947382	47.6059	17.9094	15.5795	18.4663	0	6.63342	1.27724	3.32305	1.60127	0	0	0	52.1488	1.08761	8.20569	0	0.662048	14.4045	3.09478	36.1182	26.1262	0	0	0	0	0	0	60.0188	1.84423	10.1263
1110051M20Rik	0	0	3.91414	13.4797	23.0431	0	0.823777	1.85713	0	0	13.9891	30.4038	5.01064	0	0	0	0	2.58081	0	0	0	0	10.9171	1.39218	13.524	0	0.783558	11.0621	2.52781	5.02893	0	0	0	16.3636	0	0	0	0.292785	0	8.36067	0
1110054M08Rik	0	0	10.8844	76.6187	130.432	23.168	0	70.471	28.7604	36.1917	52.4649	27.588	7.74088	11.4782	15.8365	44.2539	0	73.6073	18.4979	0	99.2779	46.1159	27.4984	28.6769	32.6454	51.051	57.1965	66.7692	0.836824	54.215	16.2617	4.03299	0.771367	0	80.2797	0	0	15.605	0	0	7.46055
1110054O05Rik	0	0	0	0	6.27631	0	0	11.8566	0.311724	0	0	0.225413	0	0	0.280355	0	0	0	0	0	8.34828	0	7.01003	6.28243	2.77404	1.78374	0	0	0	0.269096	0	7.25866	0	0	0	0	0	1.32124	0.428403	23.2252	0
1110057K04Rik	0	0	19.2689	1.30649	0.485126	0	20.365	3.42841	33.1783	1.08416	34.3939	28.5785	29.4929	7.42121	26.1828	1.77483	0	15.0421	0.753769	0.266359	12.3791	0	11.277	10.7273	7.05572	13.7736	0.503135	46.7487	0	10.951	1.03984	0	14.5343	33.9942	0	0	0	17.4215	0	22.0876	16.7678
1110058L19Rik	41.9078	0	326.722	205.254	192.779	185.006	177.202	174.946	184.87	65.1242	233.197	36.4095	170.141	448.234	251.427	384.698	2.78103	285.088	167.181	425.843	419.468	328.144	242.23	204.237	251.623	120.407	104.036	343.481	55.7147	172.564	84.8847	276.544	168.884	0	199.864	0	177.456	178.373	88.8201	178.605	175.123
1110059E24Rik	0	0	11.9338	0	0	0	0	16.7291	0.351017	0	0	0	0	0.762711	11.6807	0	0	0	0	2.87436	0	1.22032	17.4318	5.35934	0.780928	2.4103	8.41571	0	0	37.2709	0	0	0	0	0	0	0	5.00434	0	6.62096	1.48723
1110059G10Rik	0	0	3.68752	3.74387	0	4.80237	6.54818	8.47462	5.36896	10.4387	4.76876	3.88239	1.96689	0	9.12085	23.3768	0.275951	10.1697	4.97662	11.9682	19.3397	1.55544	11.0396	4.82733	6.47002	11.6062	7.15122	4.84727	0	2.05989	1.27137	9.22273	0	0	8.58026	0	0	10.2288	0	2.25046	1.05314
1110059M19Rik	0	0	0	0	0	0	0	0	0	0	0	0	0	0	0	0	0	0	0	0	0	0	0	0	0	0	0	0	0	0	0	0	0	0	0	0	0	0	0	0	0
1110065P20Rik	0	0	0	5.28426	2.94322	20.4988	43.8586	0	0	21.925	29.1606	3.32973	0	2.144	2.36646	1.95777	0	18.0456	15.8533	0	0	19.2099	6.16367	0	0	0	19.3324	12.0263	0	5.11071	0	0	0	0	1.42813	0	0	11.1525	0	3.10194	9.29033
1110067D22Rik	0	0	0.710325	5.81559	7.4038	0	1.56971	5.68729	0.137896	16.3162	8.11712	6.78063	0	0	6.82108	5.33527	0	16.5366	2.04511	17.6153	3.30426	0	0	4.54767	0.920357	0	0	11.6249	0.983009	0.952311	0	4.8428	0	2.35821	6.88568	0	10.8541	3.71935	1.51609	8.32328	5.84256
1190002F15Rik	0	0	0	0	0	0	0	0	0	0	0	0	0	0	0	0	0	0	0	0	0	0	0	0	0	0	0	0	0	0	0	0	0	0	0	0	0	0	0	0	0
1190002H23Rik	0	0	0	0	0	0	0	0	0	0	0	0	0	0	0	0	0	0	29.9921	0	0	0	0	0	0	0	0	0	0	0	0	0	0	0	0	0	0	0	0	0	0
1190002N15Rik	0	0	6.79826	16.0555	31.0387	0	0.412723	4.41961	2.91868	0.845918	12.5419	6.33166	24.2672	16.2683	10.7282	4.40623	0.70441	6.4651	0	8.10526	23.2528	0.0882334	0	0	0.564641	22.0747	9.22546	2.32002	0	1.31455	31.3719	5.90984	20.6797	0.964512	16.6679	0	1.99769	22.6879	4.88314	0.957441	58.0676
1190003J15Rik	0	0	0	82.7691	0	0	0	0	0	0	0	0	0	0	0	0	0	0	0	0	0	0	0	0	0	0	31.5876	7.54245	0	0	0	0	0	0	0	0	0	0	14.2877	11.906	0
1190003K10Rik	0	0	0	0	0	0	0	0	0	0	0	0	0	0	0	0	0	0	0	0	0	0	0	0	0	0	0	0	0	0	0	0	0	0	0	0	0	0	0	0	0
1190005F20Rik	0	0	9.88244	1.13319	2.80517	0	7.03487	8.44687	0.188087	0	0	14.0089	0	1.63475	4.05984	11.3823	50.8109	5.15976	5.05593	12.0134	4.24182	0.261555	3.3485	1.14869	0.627673	7.31864	16.2921	11.6533	1.60896	15.2624	0.40085	12.0622	35.3474	3.21655	1.02086	0	3.94792	0.072473	0	5.14422	0.531274
1190005I06Rik	0	0	0	0	0	0	0	1.87768	0	0	0.992557	0	0	0	0	0	0	6.42309	0	1.11842	0	0	0	0	0	0	0	0	0	0	0	13.0343	0	0	0	0	0	0	0	0	0
1190007F08Rik	0	0	6.60135	0	0	0	0	1.73512	0	0	0	0	0	0	0	0	0	0	0	0.477	0	0	0	0	0	0	0	0	0	3.01713	0	0	0	1.93701	2.84548	0	0	0	0.400274	0	0
1190007I07Rik	0	0	14.498	14.1308	0	38.2846	3.26923	8.59852	10.0519	8.93416	10.7138	5.81494	0	5.0963	18.0807	19.2793	0	3.15144	0	14.2673	40.6159	33.5476	12.5581	5.72962	2.98173	18.406	18.6577	14.2933	2.86623	16.1976	0	6.13935	15.8522	2.54667	4.36458	27.8732	0	4.64777	11.0514	13.272	9.46421
1200009I06Rik	0	0	0	0	0	0	0	0	0	0	0	0	0	0	1.38806	0	0	0	0	0	0	0	0	0	0	0	0	0	0	0	0	0	0	0	0	0	0	0	0	0	0
1200011I18Rik	0	0	7.48827	0.369549	3.43052	5.35197	0	0	5.24438	0	0.133726	7.45154	0.60671	0	1.15847	3.1034	0	12.7642	3.15548	0	0	1.47137	0	4.94476	0.81877	0	0	0	0.393528	0	0	0	0	0	0	0	0	4.78597	12.3916	0	0.519767
1200011M11Rik	0	0	6.73364	0	0	0	0.253067	0	0	7.78029	0	2.25063	0	0	8.81749	7.41048	65.0757	0	0	0.509728	0	0	0	0	0	15.6726	0	3.79347	0	0	0	0	0	0	0	0	0	0	0	2.2015	6.37372
1200014J11Rik	0	0	1.80791	4.08492	0	0	0	1.46215	0.638132	0	0	4.96052	0	7.19284	1.86523	0	0	1.75057	0	4.44163	0	0.221847	10.7627	0.146145	0	0	0.493527	0	0	0	0.509994	2.67953	0	0	0	0	0	1.84412	0	5.11554	0.337965
1200016B10Rik	0	1.22755	0	0	0	3.83263	9.55575	0	9.29257	0	9.33512	0.691726	0	0	0	2.98256	9.86135	0	1.6467	0.671416	4.04501	0	1.28046	0	0	0	0	0	0	0.117968	3.49487	0.104331	0.359186	0.259666	2.22513	0	0	0.105311	0	2.31986	0
1300001I01Rik	0	5.83786	24.0078	33.0019	35.3089	19.9627	30.4975	4.93528	28.7809	25.2197	28.6071	8.59334	23.0601	27.5364	43.503	9.85522	18.2093	24.8142	21.7725	34.6674	39.9131	36.537	29.6644	20.2421	37.6954	20.1878	18.7406	15.8421	41.2984	24.1238	48.2788	27.2183	27.4529	46.0439	73.0664	9.65419	21.436	38.3848	71.707	37.9135	31.0757
1300002E11Rik	0	0	0	8.77228	0.37766	4.34002	0	3.24915	2.91205	0	7.72886	0	0	1.23798	0	0.125606	23.6612	0	19.3642	0	0	2.55295	2.49131	4.56211	12.253	0	0	0	4.5128	5.57414	0	11.0195	1.99671	0	0	0	0	0	0	0.119408	3.9339
1300002K09Rik	0	0	0	0	0	0	0	0	0	0	0	0	0	0	0	0	0	0	0	0	0	0	0	0	0	0	0	0	0	0	0	0	0	0	0	0	0	0	0	0	0
1300010F03Rik	0	5.00643	6.1007	6.92554	7.58488	14.1837	5.32467	23.7525	6.82734	7.08214	1.41758	9.82356	13.0928	21.0413	16.1653	38.7729	0.386715	10.5933	2.131	0	25.924	9.93009	17.168	8.63704	7.20711	18.3377	12.123	11.6753	5.66156	7.0965	30.5855	7.92498	0	36.4038	12.4024	0	14.9885	11.8112	6.51054	19.5796	1.37747
1300014I06Rik	0	0	0	0	0	0	0	0	0	0	0	0	0	0	0	0	0	0	0	18.8565	0	0	0	0	0	0	0	0	0	0	0	0	0	0	0	0	0	0	0	0	0
1300017J02Rik	0	0	0	0	0	0	0	0	0	0	0	0	0	0	0	0	0	0	0	0	0	0	0	0	0	0	0	0	0	0	0	0	0	0	0	0	0	0	0	0	0
1300018I17Rik	0	0	7.06133	1.81118	25.2869	0	11.146	9.58819	8.11672	28.5562	0	0	12.0923	0	2.27109	2.14728	0	6.64459	2.50786	0	4.06781	0.125413	0	10.7954	1.20385	2.88994	17.9953	0.366402	0	0	3.45966	2.34101	0	2.39913	0	0	0	6.116	32.7208	1.7011	0
1300018J18Rik	0	0	0	0	0	0	0	8.17588	0	8.14106	0	0	0	0	0	0	0	0	1.37812	0	0	0.147679	1.39309	0	0	0	0	0	0	0	0	0	0	0	0	0	0	2.86437	0	0	0
1500001M20Rik	0	7.72326	60.6755	44.4619	0	0	11.8844	0.394002	0	2.14925	25.9299	16.7865	4.72464	0	2.31978	2.98535	8.74974	0.673892	0	0	0	13.7496	22.9599	6.56358	0	31.4869	12.9665	49.3396	2.45162	8.16427	35.731	17.3948	0.564963	6.53486	9.33307	0	0	15.4049	15.3608	2.43261	7.8928
1500002O20Rik	0	0	1.61955	2.25504	1.00481	0	0	0	1.57203	0	0	8.7693	0	0	0	0	0	0	0	0.735589	0	0	0	3.15452	0	0	0	0	0	0	0	0	0	0	0	0	0	0	2.46908	0	4.44038
1500003O03Rik	0	0	0	6.79121	5.76391	2.20793	6.91319	0.177103	6.37677	1.93218	6.03837	0.558927	0	4.82854	11.4701	0	0	4.08933	0.895572	0.632936	5.99214	1.881	4.70758	0.354039	0	0.442292	4.7823	6.08426	18.4585	0	0	1.91786	0	0	1.46832	0	0	5.13751	0	0.182242	5.45816
1500004A13Rik	0	0	0	0	0	0	0	0	0	0	0	0	0	0	0	0	0	0	0	0	0	0	0.129422	0	0	0	0	0	0	0	0	0	0	0	0.299872	0	0	0	0	0	0
1500009C09Rik	0	0	0	0	0	0	0	0	0	0	0	0	0	0	0	0	0	0	0	0	0	0	0	0	0	0	0	0	0	0	0	0	0	0	0	0	0	0	0	0	0
1500009L16Rik	0	0	12.11	48.0562	20.0356	0	15.0191	0.769525	0	6.99618	30.8133	15.7857	2.30692	34.6631	12.0821	0	0	2.63236	15.5653	60.5031	37.8708	30.357	3.14688	0	0	0	17.2079	6.39592	2.39413	7.97281	0	34.9353	5.51715	0	5.01281	279.386	2.20293	0	0	0	71.7409
1500010J02Rik	0	1.08055	0	0	0	1.12456	0	3.30746	1.68407	2.60606	0	15.5702	0	0	0	0	0	0	0	13.0023	0	7.10928	0	1.46929	1.33809	0	0	20.8924	14.9206	0	0	4.6837	0	29.0285	0	2.5017	1.26244	1.7613	0	0	1.01933
1500011B03Rik	0	0	0	0	0	0	0	0	0	0	0	0	0	0	0	0	0	0	0	0	0	0	0	0	9.61902	0.65975	0	0	0	12.1924	0	0	0	0	0	0	0	0	0	0	0
1500011H22Rik	0	0	37.8242	0	0	0	24.0475	1.86941	0	0	10.3759	7.00592	6.16462	3.87796	0	2.0235	27.3619	3.59706	31.1954	0	2.15624	20.9184	0	3.42562	0	0	0	0	23.2642	7.04303	0	21.4117	0	2.90678	19.3735	0	61.5431	0	2.80314	0	0
1500011K16Rik	0	44.4707	95.6307	53.4395	135.672	100.92	87.5507	110.598	136.143	185.632	159.199	123.506	44.8875	142.531	171.976	260.915	24.0456	58.2043	180.687	44.5931	240.743	166.086	78.8585	125.474	75.0327	77.9034	87.1051	175.362	76.7584	184.301	271.683	119.53	99.2187	77.6075	94.7169	38.6096	0	93.7089	5.10276	155.244	123.231
1500012F01Rik	0	0	5.5979	10.2302	0	26.8096	0	18.0526	4.07522	0	0	0	16.4223	3.68954	0	22.9097	0	6.38828	3.77742	4.44942	0	12.7508	7.63694	0	0	0	4.72763	0	1.93671	0	0	5.18545	0	6.45295	2.94915	0	14.2564	0	0	1.92169	6.71472
1500015A07Rik	0	0	0	0	0	0	0	30.0684	0	0	0	0	0	0	3.86963	0	0	0	8.22562	0	0	0	0	0	0	0	0	0	0	1.39283	0	0	0	0	0	0	0	0	0	0	0
1500015O10Rik	0	0	0	0	0	0	0	0	0	0	0	0	0	0	0	0	0	0	0	0	0	0	0	0	0	0	0	0	0	0	0	0	0	0	0	0	0	0	0	0	0
1500016L03Rik	0	0	0	0	0	0	0	0	0	0	0	0	0	0	0	0	0	0	0	0	0	0	0	0	0	0	0	0	0	0	0	0	0	0	0	0	0	0	0	0	0
1500017E21Rik	0	0	0	0	0	0	0.918626	1.38064	6.59047	10.9831	0.821041	7.48893	4.13894	0	6.60468	0	0	0.737939	4.88709	3.08384	0	8.64104	0	4.02494	0	1.72397	1.60192	12.2402	0	2.60079	0	5.75036	1.97971	0	0	0	0	1.23343	0.51756	3.72933	0
1500031L02Rik	0	0	0	3.5508	0	6.42803	13.4177	2.43072	22.1011	19.1525	18.631	26.8492	0	0	13.7814	0	0	0	0	0	6.23041	0	0	9.89824	0	10.7918	0	2.09512	0	2.03507	0	15.7484	13.5545	0	2.55905	0	117.521	4.54181	0	1.6675	4.1618
1500032L24Rik	0	146.24	714.141	1201.1	251.749	566.952	338.591	719.344	841.419	304.151	632.021	783.171	458.606	426.352	891.605	605.229	608.803	736.732	764.047	350.82	960.153	475.42	709.726	617.484	594.755	731.529	579.179	680.561	334.724	508.153	104.088	641.735	697.033	846.627	717.12	0	458.616	415.665	706.536	619.81	446.536
1520402A15Rik	0	0	0	0	36.1478	0	0	0	0	0	0	0	3.86049	0	0	0	0	0	0	0	0	0	0	0	0	0	0	0	0	0	51.6541	0	0	0	0	0	0	0	0	0	0
1600002H07Rik	0	0	0	0	0	0	0	0	0	0	12.7485	10.4866	0	0	0	24.8289	0	0	0	0	0	0	0	0	0	0	0	0	0	0	0	0	0	0	0	0	0	0	0.642905	0	0
1600002K03Rik	0	55.3322	48.3883	22.4216	9.18683	0	47.5804	24.6993	0.769973	2.56634	0	0	0	10.8748	18.6973	0	173.812	24.7435	17.129	0	37.9854	0	0	11.2857	17.13	0	9.52788	4.69231	1.09777	0	0	25.2773	157.856	0	1.67164	0	177.777	0	0	12.3449	0
1600010M07Rik	0	0	0	0	0	0	0	0	0	17.629	0	0	0	0	0	0	0	0	0	0	0	0	0	0	0.905167	0	0	0	0	0	0	0	0	0	0	0	0	0	0	0	0
1600012F09Rik	0	0	0.751464	0.146486	0	0	0	0.133704	0.291765	0.243115	0.636092	0.21098	0	0.316982	9.44657	5.35482	0	0	0.135222	0	11.515	0	2.05037	0.0890936	0	0.333907	0.112825	0.148171	0	0.251866	0	0	0	0	0.79179	0	1.53102	0.393476	0	0.275167	0.618093
1600012H06Rik	0	0	0	0	49.3684	0	0	4.8341	8.54821	10.9116	0	2.76188	0	0	8.9966	0	0	4.27662	0	24.1271	0	0	0	7.4421	0.404632	0	15.7542	0.554189	0	0	0	0	0	0.691187	1.77687	0	0	8.0592	0	12.5217	4.36672
1600014C10Rik	0	0	0.448919	14.4391	3.68265	6.63851	2.8344	15.8416	30.9379	2.17853	17.4165	21.0063	5.90641	0	13.1938	2.59372	63.4261	0	13.3288	0	8.39399	19.1884	0	6.83039	10.8253	27.2614	29.2069	10.917	0	13.9178	2.47642	8.64953	16.0344	21.8035	3.31106	0	0	9.68221	0	0	6.15407
1600014C23Rik	0	0	0	0	0	0	116.447	0	5.80601	0	0	0	41.4765	0	9.57322	10.5599	0	0	8.96955	0	0	0	0.906702	16.5473	33.3688	0	0	0	0	0	0	0	0	0	1.05042	0	0	19.0158	0	0	0
1600014K23Rik	0	0	0	0	0	0	0	0	0	0	0	0	0	0	0	0	0	0	0	0	0	0	0	0	0	0	0	0	0	0	0	0	0	0	0	0	0	0	0	0	0
1600015I10Rik	0	0	0	0	0	0	0	0	0	0	0	0	0	0	0	0	0	0	0	0	0	0	0	0	0	0	0	0	0	0	0	0	0	0	0	0	0	0	0	0	0
1600016N20Rik	0	0	0	0	0	0	0	0	0	0	0	0	0	0	0	0	0	0	0	0.401035	0	0	0	0	0	0	0	0	0	0	0	0	0	0	0	0	0	0	0	0	0
1600020E01Rik	0	0	0	0	1.09777	24.4662	1.19696	4.04763	0	0	0	0	0	0	0	2.92085	0	42.6917	17.7389	3.61638	0	10.7474	0	0	0	0	0	0	0	10.1664	0	0	0	0	0	0	0	5.10504	0	0	0
1600021P15Rik	0	0	0	0	29.1264	1.01429	0	0	0	0	0	0.470733	0	0	0	0	0	0	0.754258	0	0	0	0	3.37931	0	0	0	0	0	0	0	0	0	0	0	0	0	0	0	0	0
1600025M17Rik	0	0	0	0	0	0	0	0	0	0	0	0	0	0	0	0	0	0	0	0	0	0	0	0	0	0	0	0	0	0	0	0	0	0	0	0	0	0	0	0	0
1600027N09Rik	0	0	0.866453	0	0	0	0	11.9476	0	0	0	0	0	0	9.07674	7.92635	0	7.25112	2.33871	2.06607	0	0	10.2445	0	4.20994	0	10.7323	0	8.99305	0	0	0	0	0	0	0	0	11.8282	0	0	0
1600029D21Rik	0	0	0	0	0	0	0	0.248866	0	0	0	0.392702	0	0	0.48842	0	0	0	0.251692	0	5.74102	0	0.508854	0	0	0	0	0	0	0.234402	0	0	0	0	0.58951	0	0	0	0	0	0
1600029I14Rik	0	0	0	0	0	0	0	0	0	0	0	0	0	0	0	0	0	0	0	0	0	0	0	0	0	0	0	0	0	0	0	0	0	0	0	0	0	0	0	0	0
1600029O15Rik	0	0	0	0	0	0	0	0	0	0	0	0	0	0	0	0	0	0	0	0	0	0	0	0	0	0	0	0	0	0	0	0	0	0	0	0	0	0	0	0	0
1700001C02Rik	0	0	0	0	0	0	0	0	0	0	0	0	0	0	0	0	0	0	0	0	0	0	0	0	0	0	0	0	0	0	0	0	0	0	0	0	0	0	0	0	0
1700001C19Rik	0	0	0	0	0	0	0	0	0	0	0	0	0	0	0	0	0	0	0	0	0	0	0	0	0	0	0	0	0	0	0	0	0	0	0	0	0	0	0	0	0
1700001F09Rik	0	0	0	0	0	0	0	0	0	0	0	0	0	0	0	0	0	0	0	0	0	0	0	0	0	0	0	0	0	0	0	0	0	0	0	0	0	0	0	0	0
1700001G11Rik	0	0	0	0	0	0	0	0	0	0	0	0	0	0	2.93115	0	0	0	0	0	0	0	0	0	0	0	0	0	0	9.00299	0	0	0	0	0	0	0	0	0	0	12.8881
1700001G17Rik	0	0	0	0	0	0	0	0	0	0	0	0	0	0	0	0	0	0	0	0	0	0	0	0	0	0	0	0	0	0	0	0	0	0	0	0	0	0	0	0	0
1700001J03Rik	0	0	0	0	0	0	0	0	0	0	0	0	0	0	0	0	0	0	0	0	0	0	0	0	0	0	0	0	0	0	0	0	0	0	0	0	0	0	0	0	0
1700001J11Rik	0	0	0	0	0	0	0	0	0	0	0	0	0	0	0	0	0	0	0	0	0	0	0	0	0	0	0	0	0	0	0	0	0	0	0	0	0	0	0	0	0
1700001K19Rik	0	0	0	0	0	0	0	0	0	0	0	0	0	0	0	0	0	0	0	0	0	0	0	0	0	0	0	0	0	0	0	0	0	0	0	0	0	0	0	0	0
1700001K23Rik	0	0	0	0	0	0	0	0	0	0	0	0	0	0	0	0	0	0	0	0	0	0	0	0	0	0	0	0	0	0	0	0	0	0	0	0	0	0	0	0	0
1700001L05Rik	0	0	0	0	0	0	0	0.153059	0	0	0	0	0	0	0	0	0	0	0	0	0	0	0	0	0	0	0	0	0	0	0	0	0	0	0	0	0	0	0	0	0
1700001L19Rik	0	0	0	0	0	0	0	0	0	0	0	0	0	0	0	0	0	0	0	0	0	0	0	0	0	0	0	0	0	0	0	0	0	0	0	0	0	0	0	0	0
1700001O22Rik	0	0	0	0	0	0	0	0	0	0	0	0	0	0	0	0	0	0	0	0	0	0	0	0	0	0	0	0	0	0	0	0	0	0	0	0	0	0	0	0	0
1700001P01Rik	0	0	0	0	0	0	0	0	0	0	0	0	0	0	0	0	0	0	0	0	0	0	0	0	0	0	0	0	0	0	0	0	0	0	0	0	0	0	0	0	0
1700003E16Rik	0	0	0	0	0	0	0	0	0	0	0	0	0	0	0	0	0	0	0	0	0	0	0	0	0	0	0	0	0	0	0	0	0	0	8.49355	0	0	0	0	0	0
1700003F12Rik	0	0	0	0	0	0	0	0	0	0	0	0	0	0	1.23005	0	0	0	0	0	0	0	0	0	0	0	0	0	0	0	0	0	0	0	0	0	0	0	0	0	0
1700003G18Rik	0	0	0	0	0	0	0	0	0	0	0	0	0	0	0	0	0	0	0	0	0	0	0	0	0	0	0	0	0	0	0	0	0	0	0	0	0	0	0	0	0
1700003H04Rik	0	0	0	0	0	0	0	0	0	0	0	0	0	0	0	0	0	0	0	0	0	0	0	0	0	0	0	0	0	0	0	0	0	0	0	0	0	0	0	0	0
1700003M02Rik	0	0	0	0	0	0	0	0	0	0	0	0	0	0	0	0	0	0	0	0	0	0	0	0	0	0	0	0	0	0	0	0	0	0	0	0	0	0	0	0	0
1700006A11Rik	0	0	0	0	0	0	0	0	0	0	0	0	0	0	0	0	0	0	0	0	0	0	0	0	0	0	0	0	0	0	0	0	0	0	0	0	0	0	0	0	0
1700006E09Rik	0	0	0	0	0	0	0	0	0	0	0	0	0	0	0	0	0	0	0	0	0	0	0	0	0	0	0	0	0	0	0	0	0	0	0	0	0	0	0	0	0
1700007B14Rik	0	0	0	0	0	0	0	0	0	0	0	0	0	0	0	0	0	0	0	0	0	0	0	0	0	0	0	0	0	0	0	0	0	0	0	0	0	0	0	0	0
1700007E06Rik	0	0	0	0	0	0	0	0	0	0	0	0	0	0	0	0	0	0	0	0	0	0	0	0	0	0	0	0	0	0	0	0	0	0	0	0	0	0	0	0	0
1700007G11Rik	0	0	0	0	0	0	0	0	0	0	0	0	0	0	0	0	0	0	0	0	0	0	0	0	0	0	0	0	0	0	0	0	0	0	0	0	0	0	0	0	0
1700007I08Rik	0	0	0	0	0	0	0	0	0	0	0	0	0	0	0	0	0	0	0	0	0	0	0	0	0	0	0	0	0	0	0	0	0	0	0	0	0	0	0	0	0
1700007K09Rik	0	0	0	0	0	0	0	0	0	0	0	0	0	0	0	0	0	0	0	0	0	0	0	0	0	0	0	0	0	0	0	0	0	0	0	0	0	0	0	0	0
1700007K13Rik	0	0	0	0	0	0	0	0	0	0	0	0	0	0	0	0	0	0	0	0	0	0	0	0	0	0	0	0	0	0	0	0	0	0	0	0	0	0	0	0	0
1700008A04Rik	0	0	0	0	0	0	0	0	0	0	0	0	0	0	0	0	0	0	0	0	0	0	0	0	0	0	0	0	0	0	0	0	0	0	0	0	0	0	0	0	0
1700008F21Rik	0	0	0	0	0	0	0	0	0	0	0	0	0	0	0	0	0	0	0	0	0	0	0	0	0	0	0	0	0	0	0	0	0	0	0	0	0	0	0	0	0
1700008I05Rik	0	0	0	0	0	0	0	0	0	0	0	0	0	0	0	0	0	0	0	0	0	0	0	0	0	0	0	0	0	0	0	0	0	0	0	0	0	0	0	0	0
1700008J07Rik	0	0	0	0	0	0	0	2.64461	0	0	0	0	0	0.223921	0.741466	0	0	5.97719	0	0	0	0	0	0	0.458538	0	0	0	0	0	0	0	0	0	0.223733	0	0	0	0	1.94382	0
1700008K24Rik	0	0	0	0	0	0	0	0	0	0	0	0	0	0	0	0	0	0	0	0	0	0	0	0	0	0	0	0	0	0	0	0	0	0	0	0	0	0	0	0	0
1700008O03Rik	0	0	0	0	0	0	0	0	0	0	0	0	0	0	0	0	0	0	0	0	0	0	0	0	0	0	0	0	0	0	0	0	15.1852	0	0	0	0	0	0	0	0
1700008P02Rik	0	0	0	0	0	0	0	0	0	0	0	0	0	0	0	0	0	0	0	0	0	0	0	0	0	0	0	0	0	0	0	0	0	0	0	0	0	0	0	0	0
1700008P20Rik	0	0	0	0	0	62.2924	0	0	0	0	6.57821	0	0	0	0	0	4.18724	0	0	0	0	0	0	0	0	0	0	0	0	0	0	0	0	0	0	0	0	0	0	0	0
1700009J07Rik	0	0	0	0	0	0	0	0	0	0	0	0	0	0	0	0	0	0	0	0	0	0	0	0	0	0	0	0	0	0	0	0	0	0	0	0	0	0	0	0	0
1700009N14Rik	0	0	0	0	0	0	0	0	0	0	0	0	0	0	0	0	0	0	0	0	0	0	0	0	0	0	0	0	0	0	0	0	0	0	0	0	0	0	0	0	0
1700009P17Rik	0	0	0	0	0	0	0	0	4.8477	0	12.6825	16.8262	0	0	0	56.268	0	7.21925	22.0179	0	5.46637	0	0	7.40149	0	1.10958	0	51.6993	0	0	0	0	0	0	0	0	0	0	0	0	0
1700010B08Rik	0	0	0	0	0	0	0	0	0	0	0	0	0	0	0	0	0	0	0	0	0	0	0	0	0	2.56095	0	0	0	0	0	0	0	0	0	0	0	0	0	0	0
1700010D01Rik	0	0	0	0	0	0	0	0	0	0	0	0	0	0	0	0	0	0	0	0	0	0	0	0	0	0	0	0	0	0	0	0	0	0	0	0	0	0	0	0	0
1700010I14Rik	0	0	0	0	0	0	0	0	0	0	0	0	0	0	1.92039	0	0	0	0	0	0	0	0	0	0	0	0	0	0	0	0	0	0	0	0	0	0	0	0	0	0
1700010M22Rik	0	0	0	0	0	0	0	0	0	0	0	0	0	0	0	0	0	0	0	0	0	0	0	0	0	0	0	0	0	0	0	0	0	0	0	0	0	0	0	0	0
1700011A15Rik	0	0	0	0	0	0	0	0	0	0	0	0	0	0	0	0	0	0	0	0	0	0	0	0	0	0	0	0	0	0	0	0	0	0	0	0	0	0	0	0	0
1700011E24Rik	0	0	0	0	0	0	0	0	0	0	0	0	0	0	0	0	0	0	0	0	0	0	0	0	0	0	0	0	0	0	0	0	0	0	0	0	0	0	0	0	0
1700011F03Rik	0	0	0	0	0	0	0	0	0	0	0	0	0	0	0	0	0	0	0	0	0	0	0	0	0	0	0	0	0	0	0	0	0	0	0	0	0	0	0	0	0
1700011F14Rik	0	0	0	0	0	0	0	0	0	0	0	0	0	0	0	0	0	0	0	0	0	0	0	0	0	0	0	0	0	0	0	0	0	0	0	0	0	0	0	0	0
1700011H14Rik	0	0	0	0	0	0	0	0	0	0	0	0	0	0	0	0	0	0	0	0	0	0	0	0	0	0	0	0	0	0	0	0	0	0	0	0	0	0	0	0	0
1700011I03Rik	0	0	0	0	0	0	0	0	0	0	0	0	0	0	0	0	0	0	0	0	0	0	0	0	0	0	0	0	0	0	0	0.791492	0	0	0	0	0	0	0	0	0
1700011L22Rik	0	0	0	0	0	0	0	0	0	0	0	0	0	0	0	0	0	0	0	0	0	0	0	0	0	0	0	0	0	0	0	0	0	0	0	0	0	0	0	0	0
1700012A03Rik	0	0	0	0	0	0	0	0	0	0	0	0	0	0	0	0	0	0	0	0	0	0	0	0	0	0	0	0	0	0	0	0	0	0	0	0	0	0	0	0	0
1700012A16Rik	0	0	0	0	0	0	0	0	0	0	0	0	0	0	2.20446	0	0	0	0	0	0	0	0	0	0	0	0	0	0	0	0	0	0	0	0	0	0	0	0	0	0
1700012B07Rik	0	0	0	0	0	0	0	0	0	0	0	0	0	0	0	0	0	0	0	0	0	0	0	0	0	0	0	0	0	0	0	0	0	0	0	0	0	0	0	0	0
1700012B09Rik	0	0	0	0	0	0	0	0	0	0	0	0	0	0	0	0	0	0	0	0	0	0	0	0	0	0	0	0	0	0	0	0	0	0	0	0	0	0	0	0	0
1700012B15Rik	0	0	6.25655	0	0	0	0	5.13782	0	0	0	0	0	0	0	0	0	0	0	0	0	0	7.44121	6.27657	0	0	0	0	0	0	0	0	0	0	0	0	0	0	0	0	0
1700012D14Rik	0	0	0	0	0	0	0	0	0	0	0	0	0	0	0	0	0	0	0	1.30512	2.24651	0	0	0	0	0	0	0	0	0	0	0	0	0	0	0	0	0	0	0	0
1700012L04Rik	0	0	0	0	0	0	0	0	0	0	0	0	0	0	0	0	0	0	0	0	0	0	0	0	0	0	0	0	0	0	0	0	0	0	0	0	0	0	0	0	0
1700012P22Rik	0	0	0	0	0	0	0	0	0	0	0	0	0	0	0	0	0	0	0	0	0	0	0	0	0	0	0	0	0	0	0	0	0	0	0	0	0	0	0	0	0
1700013D24Rik	0	0	0	0	0	0	0	0	0	0	0	0	0	0	0	0	0	0	0	0	0	0	0	0	0	0	0	0	0	0	0	0	0	0	0	0	0	0	0	0	1.3257
1700013F07Rik	0	0	0	0	0	0	0	0	0	0	0	0	0	0	0	0	0	0	0	0	0	0	0	0	0	0	0	0	0	0	0	0	0	0	0	0	0	0	0	0	0
1700013G24Rik	0	0	0	0	0	0	0	0	0	0	0	0	0	0	0	0	0	0	0	0	0	0	0	0	0	0	0	0	0	0	0	0	0	0	0	0	0	0	0	0	0
1700013H16Rik	0	0	0	0	0	0	0	0	0	0	0	0	0	0	0	0	0	0	0	0	0	0	0	0	0	0	0	0	0	0	0	0	0	0	0	0	0	0	0	0	0
1700013N18Rik	0	0	0	0	0	0	1.07821	0	0	0	0	0	0	0	0	0	0	0	0	0	0	0	0	0	0	0	0	0	0	0	0	0	0	0	0	0	0	0	0	0	0
1700014N06Rik	0	0	0	0	0	0	0	0	0	0	0	0	0	0	0	0	0	0	0	0	0	0	0	0	0	0	0	0	0	0	0	0	0	0	0	0	0	0	0	0	0
1700015E13Rik	0	0	0	0	0	0	0	0	0	0	0	0	0	0	0	0	0	0	0	0	0	0	0	0	0	0	0	0	0	0	0	0	0	0	0	0	0	0	0	0	0
1700015F17Rik	0	0	0	0	0	0	0	0	0	0	0	0	0	0	0	0	0	0	0	0	0	0	0	0	0	0	0	0	0	0	0	0	0	0	0	0	0	0	0	0	0
1700015G11Rik	0	0	0	0	0	0	0	0	0	0	0	0	0	0	0	0	0	0	0	0	0	0	0	0	0	0	0	0	0	0	0	0	0	0	0	0	0	0	0	0	0
1700016C15Rik	0	0	0	0	0	0	0	0	0	0	0	0	0	0	0	0	0	0	0	0	0	0	0	0	0	0	0	0	0	0	0	0	0	0	0	0	0	0	0	0	0
1700016D06Rik	0	0	0	0	0	0	0	0	0	0	0	0	0	0	0	0	0	0	0	0	0	0	0	0	0	0	0	0	0	0	0	0	0	0	0	0	0	0	0	0	0
1700016H13Rik	0	0	0	0	0	0	0	0	0	0	0	0	0	0	0	0	0	0	0	0	0	0	0	0	0	0	0	0	0	0	0	0	0	0	0	0	0	0	0	0	0
1700016K19Rik	0	0	0	0	0	0	0	0	0	0	0	0	0	0	0	0	0	0	0	0	0	0	0	0	0	0	0	0	0	0	0	0	0	0	0	0	0	0	0	0	0
1700016M24Rik	0	0	0	0	0	0	0	0	0	0	0	0	0	0	0	0	0	0	0	0	0	0	0	0	0	0	0	0	0	0	0	0	0	0	0	0	0	0	0	0	0
1700016P04Rik	0	0	0	0	0	0	0	0	0	0	0	0	0	0	0	0	0	0	0	0	0	0	0	0	0	0	0	0	0	0	0	0	0	0	0	0	0	0	0	0	0
1700017B05Rik	0	0	0	0	5.00002	0	0	0	0	0	0	0	0	0	0	0	0	0.875896	0	0	0	0	0	0	0	0	0	0	0	0	0	0	0	0	0	0	0	0	0	0	2.58261
1700017D01Rik	0	0	0	0	0	0	0	0	0	0	0	0	0	0	0	0	0	0	0	0	0	0	0	0	0	0	0	0	0	0	0	0	0	0	0	0	0	0	0	0	0
1700017N19Rik	0	0	0	0	0	0	0	0	0	0	0	0	0	0	0	0	0	0	0	0	0	0	0	0	0	0	0	0	0	0	0	0	0	0	0	0	0	0	0	0	0
1700018A04Rik	0	0	0	0	0	0	0	0	0	0	0	0	0	0	0	0	0	0	0	0	0	0	0	0	0	0	0	0	0	0	0	0	0	0	0	0	0	0	0	0	0
1700018A14Rik	0	0	0	0	0	0	0	0	0	0	0	0	0	0	0	0	0	0	0	0	0	0	0	0	0	0	0	0	0	0	0	0	0	0	0	0	0	0	0	0	0
1700018B08Rik	0	0	0	0	0	0	0	0	0	0	0	0	0	0	0	0	0	0	0	0	0	0	0	0	0	0	0	0	0	0	0	0	0	0	0	0	0	0	0	0	0
1700018B24Rik	0	0	0	0	0	0	0	0	0	0	0	0	0	0	0	0	0	0	0	0	0	0	0.278737	0	0	0	0	0	0	0	0	0	0	0	0	0	0	0	0	0	0
1700018C11Rik	0	0	0	0	0	0	0	0	0	0	0	0	0	0	0	0	0	0	0	0	0	0	0	0	0	0	0	0	0	0	0	0	0	0	0	0	0	0	0	0	0
1700018F24Rik	0	0	0	0	0	0	0	0	0	0	0	0	0	0	0	0	0	0	0	0	0	0	0	0	0	0	0	0	0	0	0	0	0	0	0	0	0	0	0	0	0
1700018L02Rik	0	0	0	4.43992	1.79851	0	0	0	0	0	0	0	0	0	0	0	0	0	0	4.6082	0	0	0	0.736469	0	1.8401	0	0	0	0.693996	0	0	0	0	0.872684	0	0	2.78791	0	3.03279	0
1700018L24Rik	0	0	0	0	0	0	0	0	0	0	0	0	0	0	0	0	0	0	0	0	0	0	0	0	0	0	0	0	0	0	0	0	0	0	0	0	0	0	0	0	0
1700019A02Rik	0	0	0	0	0	0	0	0	0	0	0	0	0	0	0	0	0	0	0	0	0	0	0	0	0	0	0	0	0	0	0	0	0	0	0	0	0	0	0	0	0
1700019B03Rik	0	0	0	0	0	0	0	0	0	0	0	0	0	0	0	0	0	0	0	0	0	0	0	0	0	0	0	0	0	0	0	0	0	0	0	0	0	0	0	0	0
1700019D03Rik	0	0	0	0	0	0	0	0	0	0	0	0	0	0	0	0	0	0	0	0	0	0	0	0	0	0	0	0	0	0	0	0	0	0	0	0	0	0	0	0	0
1700019E19Rik	0	0	38.2996	26.7528	0	19.9515	0	52.244	58.2419	0	12.6076	29.5706	36.7716	33.6573	42.9079	19.055	48.1506	21.368	31.0131	96.3995	4.36668	46.9579	26.7057	79.0856	54.4487	58.1452	40.252	39.0175	27.3845	27.813	84.5106	42.5732	36.6423	0	53.8065	0	13.0052	49.4191	0	39.1512	96.2565
1700019G17Rik	0	0	0	0	0	0	0	0	0	0	0	0	0	0	0	0	0	0	0	0	0	0	0	0	0	0	0	0	0	0	0	0	0	0	0	0	0	0	0	0	0
1700019L03Rik	0	0	0	0	0	0	0	0	0	0	0	0	0	0	0	0	0	0	0	0	0	0	0	0	0	0	0	0	0	0	0	0	0	0	0	0	0	0	0	0	0
1700019M22Rik	0	0	0	0	0	0	0	0	0	0	0	0	0	0	0	0	0	0	0	0	0	0	0	0	0	0	0	0	0	0	0	0	0	0	0	0	0	0	0	0	0
1700019N12Rik	0	0	0	0	0	0	0	0	0	0	0	0	0	0	0	0	0	1.00609	0	0	0	0	0	0	0	0	0	14.3413	0	0	0	0	0	0	0	0	0	0	0	0	0
1700019N19Rik	0	0	0	0	0	0	0	0	0	0	0	0	0	0	0	0	0	0	0	0	0	0	0	0	0	0	0	0	0	0	0	0	0	0	0	0	0	0	0	0	0
1700019O17Rik	0	0	0	0	0	0	0	0	0	0	0	0	0	0	0	0	0	0	0	0	0	0	0	0	0	0	0	0	0	0	0	0	0	0	0	0	0	0	0	0	0
1700020A23Rik	0	0	0	0	0	0	0	0	0	0	0	0	0	0	0	0	0	0	0	0	0	0	0	0	0	0	0	0	0	0	0	0	0	0	0	0	0	0	0	0	0
1700020C07Rik	0	0	0	0	0	0	0	0	0	0	0	0	0	0	0	0	0	0	0	0	0	0	0	0	0	0	0	0	0	0	0	0	0	0	0	0	0	0	0	0	0
1700020D05Rik	0	0	0	0	0	0	0	0	0	0	0	0	0	0	0	0	0	0	0	0	0	0	0	0	0	0	0	0	0	0	0	0	0	0	0	0	0	0	0	0	0
1700020I14Rik	0	31.975	63.0089	179.69	95.0762	98.487	31.0475	46.5635	85.4297	43.1423	115.936	107.64	69.7062	248.909	141.151	172.072	29.9378	83.1919	102.283	29.6781	81.6453	170.099	91.2661	95.059	58.314	85.1776	134.895	62.1193	41.0611	63.9701	4.82754	71.8926	64.6414	71.9414	49.1779	565.31	1.69806	191.021	13.3416	57.3754	59.4125
1700020L24Rik	0	0	0	0	0	0	0	0	0	0	0	0	0	0	0	0	0	0	0	0	0	0	0	0	0	0	0	0	0	0	0	0	0	0	0	0	0	0	0	0	0
1700020N01Rik	0	0	0	0	0	0	0	0	0	0	0	0	0	0	0	0	0	0	0	0	0	0	0	0	0	0	0	0	0	0	0	0	0	0	0	0	0	0	0	0	0
1700020N18Rik	0	0	0	0	0	0	0	0	0	0	0	0	0	0	0	0	0	0	0	0	0	0	0	0	0	0	0	0	0	0	0	0	0	0	0	0	0	0	0	0	0
1700020O03Rik	0	0	0	0	0	0	12.6876	0	9.59273	0.852609	0	0.554934	0	0.416873	0	0	0	0	0	0	6.85074	0	0	0	0	0	0	0	0	0.220825	0	0	0	0	0	0	0	0	0	0	0
1700021C14Rik	0	0	28.9874	0	26.4217	15.1546	88.1219	0	0	52.1004	0	34.664	24.0514	0	15.933	5.16917	0	29.4047	11.5914	8.53345	5.87549	26.8094	0	25.4574	10.4329	0	0	25.4028	2.97151	17.0924	15.5465	2.38682	0	0	29.4118	0	0	10.0385	0	0.98282	4.41532
1700021F05Rik	0	0	247.852	246.618	149.849	132.197	93.4946	235.842	243.928	119.069	132.24	123.916	67.4813	369.923	198.297	369.356	28.919	194.689	52.2571	120.669	302.91	349.298	337.348	240.332	142.811	382.009	154.98	283.472	120.965	193.224	107.065	186.655	138.645	25.4554	212.679	0	29.2906	283.904	1.53424	126.87	87.505
1700021F07Rik	0	0	0	0	0	0	0	0	0	0	0	0	0	0	0	0	0	0	0	0	0	0	0	0	0	0	0	0	0	0	0	0	0	0	0	0	0	0	0	0	0
1700021K19Rik	0	0	1.73972	1.03623	4.33744	0	10.8318	0.171966	4.31548	1.56344	23.8619	0.407035	0.721738	0.203846	6.58119	0	0	6.69137	0	0	4.49597	9.00169	15.7348	0.114589	11.375	0	0.435335	5.43132	16.4517	2.59154	0	5.58666	0	1.60436	4.78637	0	0	0.289187	18.0502	0	0.397486
1700022A21Rik	0	0	0	0	0	0	0	0	0	0	0	0	0	0	0	0	0	0	0	0	0	0	0	0	0	0	0	0	0	0	0	0	0	0	0	0	0	0	0	0	0
1700022I11Rik	0	0	0	0	0	0	0	0	0	0	0	0	0	0	0	0	0	0	0	0	0	0	0	0	0	0	0	0	0	0	0	0	0	0	0	0	0	0	0	0	0
1700022P22Rik	0	0	0	0	0	0	0	0	0	0	0	0	0	0	0	0	0	0	0	0	0	0	0	0	0	0	0	0	0	0	0	0	0	0	0	0	0	0	0	0	0
1700023A16Rik	0	0	0	0	0	0	0	0	0	0	0	0	0	0	0	0	0	0	0	0	0	0	0	0	0	0	0	0	0	0	0	0	0	0	0	0	0	0	0	0	0
1700023E05Rik	0	0	0	0	0	0	0	0	0	0	0	0	0	0	0	0	0	0	0	0	0	0	0	0	0	0	0	0	0	0	0	0	9.9636	0	0	0	0	0	0	0	0
1700023F02Rik	0	0	0	0	0	0	0	0	0	0	0	0	0	0	0	0	0	0	0	0	0	0	0	0	0	0	0	0	0	0	0	0	0	0	0	0	0	0	0	0	0
1700023I07Rik	0	0	0	0	0	0	0	0	0	0	0	0	0	0	0	0	0	0	0	0	0	0	0	0	0	0	0	0	0	0	0	0	0	0	0	0	0	0	0	0	0
1700024G13Rik	0	0	0	0	0	0	0	0	0	0	0	0	0	0	0	0	0	0	0	0	0	0	0	0	0	0	0	0	0	0	0	0	0	0	0	0	0	0	0	0	0
1700024P04Rik	0	0	0	0	0	0	0	0	0	0	0	0	0	0	0	0	0	0	0	0	0	0	0	0	0	0	0	0	0	0	0	0	0	0	0	0	0	0	0	0	0
1700024P16Rik	0	0	0	0	0	0	0	0	0	0	0	0	0	0	0	0	0	0	0	0	0	0	0	0	0	0	0	0	0	0	0	0	0	0	0	0	0	0	0	0	0
1700025C18Rik	0	0	0	0	0	0	0	0	0	0	0	0	0	0	0	0	0	0	0	0	0	0	0	0	0	0	0	0	0	0	0	0	0	0	0	0	0	0	0	0	0
1700025E21Rik	0	0	0	0	0	0	0	0	0	0	0	0	0	0	0	0	0	0	0	0	0	0	0	0	0	0	0	0	0	0	0	0	0	0	0	0	0	0	0	0	0
1700025F22Rik	0	0	0	0	0	0	0	0	0	0	0	0	0	0	0	0	0	0	0	0	0	0	0	0	0	0	0	0	0	0	0	0	0	0	0	0	0	0	0	0	0
1700025G04Rik	0	16.1568	2.27655	2.4769	3.98545	6.51238	3.42631	6.4997	8.89037	8.05027	3.09968	7.28347	15.0233	0.893296	12.8024	6.57662	15.0236	7.04878	1.33375	24.2387	24.9175	3.82324	9.8711	3.07569	2.05792	1.29386	4.29238	2.19221	3.37029	3.1497	18.29	13.3787	13.3046	9.08123	1.89666	0	8.08991	2.23753	2.11874	8.28767	2.32249
1700025K23Rik	0	0	0	31.0269	39.9391	0	0	24.5436	32.2724	73.2356	39.9198	14.8958	0	0	0	49.0462	0	0	0	0	0	0	0	0	0	0	0	0	0	0	0	0	0	0	0	0	0	0	0	20.0751	0
1700026D08Rik	0	0	0	0	0	0	0	0	0	0	0	0	0	0	0	0	0	0	0	0	0	0	0	0	0	0	0	0	0	0	0	0	0	1.47211	0	0	0	0	0	0	4.92373
1700026D11Rik	0	0	0	0	0	0	0	0	0	0	0	0	0	0	0	0	0	0	0	0	0	0	0	0	0	0	0	0	0	0	0	0	0	0	0	0	0	0	0	0	0
1700026J04Rik	0	0	0	0	0	0	0	0	0	0	0	0	0	0	0	0	0	0	0	0	0	0	0	0	0	0	0	0	0	0	0	0	0	0	0	0	0	0	0	0	0
1700026L06Rik	0	0	0	0	0	0	0	0	0	0	0	0	0	0	0	0	0	0	0	0	0	0	0	0	0	0	0	0	0	0	0	0	0	0	0	0	0	0	0	0	0
1700027A15Rik	0	0	0	0	0	0	0	0	0	0	0	0	0	0	0	0	0	0	0	0	0	0	0	0	0	0	0	0	0	0	0	0	0	0	0	0	0	0	0	0	0
1700027A23Rik	0	0	0	0	0	0	0	0	0	0	0	0	0	0	0	0	0	0	0	0	0	0	0	0	0	0	0	0	0	0	0	0	0	0	0	0	0	0	0	0	0
1700027D21Rik	0	0	0	0	0	0	0	0	0	0	0	0	0	0	0	0	0	0	0	0	0	0	0	0	0	0	0	0	0	0	0	0	0	0	0	0	0	0	0	0	0
1700027L20Rik	0	0	0	0	0	0	0	0	0	0	0	0	0	0	0	0	0	0	0	0	0	0	0	0	0	0	0	0	0	0	0	0	0	0	0	0	0	0	0	0	0
1700028B04Rik	0	0	0	0.911822	0	0	0	0	0	0	0.659907	0	0	0.98655	0	0	0	0.711737	0	0	0	0	2.55256	0	0	0	0	0.92231	1.29465	0	0	0	0	0	0	0	0	0.349892	0	0	0
1700028I16Rik	0	0	0	0	0	0	0	0	0	0	0	0	0	0	0	0	0	0	0	0	0	0	0	0	0	0	0	0	0	0	0	0	0	0	0	0	0	0	0	0	0
1700028J19Rik	0	0	0	0	0	61.4102	0	0	0	0	0	0	0	0	0	0	0	0	0	0	0	0	0	0	0	0	0	0	0	0	0	0	0	0	0	0	0	0	0	0	0
1700028K03Rik	0	0	0	6.9627	0	0	0	0	0	0	0	3.00847	0	0	0	0	0	0	0	0	0	0.321416	0	0	0.171406	0	0	0	0	0	0	0.235282	0	0	0	0	0	0	0	0.145323	0
1700028M03Rik	0	0	0	0	0	0	0	0	0	0	0	0	0	0	0	0	0	0	0	0	0	0	0	0	0	0	0	0	0	0	0	0	0	0	0	0	0	0	0	0	0
1700028P14Rik	0	0	0	0	0	0	0	0	0	0	0	0	0	0	0	0	0	0	0	0	0	0	0	0	0	0	0	0	0	0	0	0	0	0	0	0	0	0	0	0	0
1700029F09Rik	0	0	0	13.5281	0	0	0	5.81067	0	0	4.03143	8.30946	0	10.7624	10.3348	0	0	12.7336	7.34582	0	0	10.4694	7.79692	0.241997	0	0	19.3067	2.41478	0	0	0	0	0	0	0	0	0	14.6573	0	16.443	0
1700029F12Rik	0	0	0	0	0	0	0	0	0	0	0	0	0	0	0	0	0	0	0	0	0	0	0	0	0	0	0	0	0	0	0	0	0	0	0	0	0	0	0	0	0
1700029G01Rik	0	0	0	0	0	0	0	0	0	0	0	0	0	0	0	0	0	0	0	0	4.24888	0	0	0	0	0	0	0	0	0	0	0	0	0	0	0	0	0	0	0	0
1700029H14Rik	0	0	0	0	0	0	0	0	0	0	0	0	0	0	0	0	0	0	0	0	0	0	0	0	0	0	0	0	0	0	0	0	0	0	0	0	0	0	0	0	0
1700029I01Rik	0	0	0	0	0	0	0	0	0	0	0	0	0	0	0	0	0	0	0	0	0	0	0	0	0	0	0	0	0	0	0	0	0	0	0	0	0	0	0	0	0
1700029I15Rik	0	0	0	0	0	0	0	0	0	0	0	0	0	0	0	0	0	0	0	0	0	0	0	0	0	0	0	0	0	0	0	0	0	0	0	0	0	0	0	0	0
1700029J07Rik	0	0	0	0	0	0	0	0	14.4522	0	0	0	0	0	1.48077	0	0	0	0	0	0	0	0	0	0	8.79321	0	0	0	0	0	0	0	0	0	0	0	0	0	2.07038	0
1700029J11Rik	0	0	0	0	0	0	0	0	0	0	0	0	0	0	0	0	0	0	0	0	0	0	0	0	0	0	0	0	0	0	0	0	0	0	0	0	0	0	0	0	0
1700029M20Rik	0	0	0	0	0	0	0	0	0	0	0	0	0	0	0	0	0	0	0	0	0	0	0	0	0	0	0	0	0	0	0	0	0	0	0	0	0	0	0	0	0
1700029P11Rik	0	0	0	0	0	0	0	0	0	0	0	0	0	0	0	0	0	0	0	0	0	0	0	0	0	0	0	0	0	0	0	0	0	0	0	0	0	0	0	0	0
1700030C10Rik	0	0	0	0	0	0	0	0	0	0	0	0	0	0	0	0	0	0	0	0	0	0	0	0	0	0	0	0	0	0	0	0	0	0	0	0	0	0	0	0	0
1700030F18Rik	0	0	0	0	0	0	0	0	0	0	0	0	0	0	0	0	0	0	0	0	0	0	0	0	0	0	0	0	0	0	0	0	0	0	0	0	0	0	0	0	0
1700030J22Rik	0	0	0	0	0	0	0	0	0	0	0	0	0	0	0	2.67802	0	0	0	0	0	0	0	0	0	0	0	0	0	0	0	0	0	0	0	0	0	0	0	0	0
1700030K09Rik	0	0	10.426	0	0	7.2941	0	0	0	0	0	0	0	0.897529	1.30024	0	0	0	0	0	0	12.2062	0	0	1.60819	0	0	0	0	0	0	0	0	0	0	0	0	0	5.10906	0	6.4171
1700031F05Rik	0	0	0	0	0	0	0	0	0	0	0	0	0	0	0	0	0	0	0	0	0	0	0	0	0	0	0	0	0	0	0	0	0	0	0	0	0	0	0	0	0
1700031M16Rik	0	0	0	0	0	0	0	0	0	0	0	0	0	0	0	0	0	0	0	0	0	0	0	0	0	0	0	0	0	0	0	0	0	0	0	0	0	0	0	0	0
1700034E13Rik	0	0	0	0	0	0	0	0	0	0	0	0	0	0	0	0	0	0	0	0	0	0	0	0	0	0	0	0	0	0	0	0	0	0	0	0	0	0	0	11.8927	0
1700034F02Rik	0	0	0	0	0	0	0	0	0	0	0	0	0	0	0.412642	0	0	0	0	0	0	0	0	0	0	0	0	0	0	0	0	0	0	0	0	0	0	0	0	0	0
1700034H14Rik	0	0	10.2103	31.0033	66.5146	40.3866	0	4.54166	35.0686	45.7375	23.2689	19.5703	0	46.3821	71.3071	63.9082	0	11.0544	19.7862	0	76.2943	41.0805	51.0746	15.5973	5.93624	42.7513	23.2894	11.2276	0	35.8669	5.68659	4.65626	3.00569	0	18.62	0	0	44.3562	0	70.4611	79.675
1700034H15Rik	0	0	0	0	0	0	0	0	0	0	0	0	0	0	0	0	0	0	0	0	0	0	0	0	0	0	0	0	0	0	0	0	0	0	0	0	0	0	0	0	0
1700034I23Rik	0	0	0	0	0	0	0	0	0	0	0	0	0	0	0	0	0	0	0	0	0	0	0	0	0	0	0	0	0	0	0	0	0	0	0	0	0	0	0	0	0
1700034J05Rik	0	0	0	0	0	0	0	0	0	0	0	0	0	0	0	0	0	0	0	0	0	0	0	0	0	0	0	0	0	0	0	0	0	0	0	0	0	0	0	0	0
1700034O15Rik	0	0	0	0	0	0	0	0	0	0	0	0	0	0	0	0	0	0	0	0	0	0	0	0	0	0	0	0	0	0	0	0	0	0	0	0	0	0	0	0	0
1700037C18Rik	0	0	0	0	0	0	0	0	0	0	0	0	0	0	0	0	60.0279	0	0	0	0	0	0	0	0	0	0	0	0	0	0	19.1866	0.600499	11.2871	0	0	4.79544	0.352125	0	0	0
1700037H04Rik	0	0	0	27.9851	1.2048	0	15.7639	0	0	0	0	17.2324	49.7179	70.2112	36.3265	26.8472	0	9.1809	0	0	0	0	18.1662	22.9409	0	44.376	0	35.2811	0	36.9596	0	24.3612	15.9246	50.6544	0	0	0	8.71545	0	17.9038	0
1700039E15Rik	0	0	0	0	0	0	0	0	0	0	0	0	0	0	0	0	0	0	0	0	0	0	0	0	0	0	0	0	0	0	0	0	0	0	0	0	0	0	0	0	0
1700040I03Rik	0	0	2.78923	10.486	23.0734	0	10.0633	26.2315	2.70738	0	0	0	28.9049	16.8079	1.39139	0	2.86257	18.492	0	0	0	12.9082	0	0	17.6396	0	0	13.3564	0	2.67103	3.29712	0	0	0	0	0	0	11.9223	0	0	0
1700040L02Rik	0	0	10.4282	17.0757	0	23.9727	0	54.5499	7.69289	45.2084	14.712	4.9773	0	1.31965	62.2688	0.803351	0	0	0	0	0.570701	5.06736	3.41442	16.0728	0	0	23.4854	0	0	48.2338	0	0	32.9906	0	9.66931	0	0	24.0256	0	34.7488	0
1700041C23Rik	0	0	0	0	0	0	0	0	0	0	0	0	0	0	0	0	0	0	0	0	0	0	0	0	0	0	0	0	0	0	0	0	0	0	0	0	0	0	0	0	0
1700042B14Rik	0	0	0	0	0	0	0	0	0	0	0	0	0	0	0	0	0	0	0	0	0	0	0	0	0	0	0	0	0	0	0	0	0	0	0	0	0	0	0	0	0
1700042G07Rik	0	0	0	0	0	0	0	0	0	0	0	0	0	0	0	0	0	0	0	0	0	0	0	0	0	0	0	0	0	0	0	0	0	0	0	0	0	0	0	0	0
1700042G15Rik	0	0	0	0	0	0	0	0	0	0	0	0	0	0	0	0	0	0	0	0	0	0	0	0	0	0	0	0	0	0	0	0	0	0	0	0	0	0	0.678692	0	0
1700044K03Rik	0	0	0	0	0	0	0	0	0	0	0	0	0	0	0	0	0	0	0	0	0	0	0	0	0	0	0	0	0	0	0	0	0	0	0	0	0	0	0	0	0
1700045I19Rik	0	0	0	0	0	0	0	0	0.842441	0	0	0	0	0	0	0	0	0	0	0	0	0	0	0	0	0	0	0	0	0	0	0	0	0	0	0	0	0	0	0	0
1700047I17Rik2	0	0	0	0	0	0	0	0	0	0	0	0	0	0	0	0	0	0	0	0	0	0	0	0	0	0	0	0	0	0	0	0	0	0	0	0	0	0	0	0	0
1700047M11Rik	0	0	0	0	0	0	0	0	0	0	0	0	0	0	0	0	0	0	0	0	0	0	0	0	0	0	0	0	0	0	0	0	0	0	0	0	0	0	0	0	0
1700048O20Rik	0	0	0	0	0	0	0	0	0	0	0	0	0	0	0	0	0	0	0	0	0	0	0	0	0	0	0	0	0	0	0	0	0	0	0	0	0	0	0	0	0
1700049E15Rik	0	0	0	0	0	0	0	0	0	0	0	0	0	0	0	0	0	0	0	0	0	0	0	0	0	0	0	0	0	0	0	0	0	0	0	0	0	0	0	0	0
1700049G17Rik	0	0	0	0	0	0	0	0	0	0	0	0.140545	0	0	1.57321	5.39887	0.179812	0	0	0	0	0	0	0	0	0	0	0	0	0	0	0	0	0	0	0	0	0	0	0	0
1700049L16Rik	0	0	0	0	0	0	0	0	0	0	0	0	0	0	0	0	0	0	0	0	0	0	0	0	0	0	0	0	0	0	0	0	0	0	0	0	0	0	0	0	0
1700052I22Rik	0	0	0	0	0	0	0	0	0	0	0	0	0	0	0	0	0	0	0	0	0	0	0	0	0	0	0	0	0	0	0	0	0	0	0	0	0	0	0	0	0
1700052K11Rik	0	0	0	0	0	0	0.675613	0	0	0	0	0	0	0	0	0	0	0	0	0	0	0	0	0	4.15934	0	0	0	4.14632	5.37969	0	0	0	0	0	0	0	1.44075	1.7129	0	0
1700052N19Rik	0	0	0.225505	1.31876	0	0	0	0	15.9788	0	28.9506	0	0.481129	0	4.92152	0	0.40501	0	1.21735	8.96198	0	0	0	0	0	0	1.01572	0.222321	0	3.21223	0	5.84892	0	0.831839	0	0	0	0	0	0	11.4381
1700054K19Rik	0	0	0	0	0	0	0	0	0	0	0	0	0	0	0	0	0	0	0	0	0	0	0	0	0	0	0	0	0	0	0	0	0	0	0	0	0	0	0	0	0
1700054N08Rik	0	0	0	0	0	0	0	0.515608	0	0	0	0	3.29752	0	0	0	0	0.587922	0	0	0	0	0	0	0	0	0	0	0	0	0	0	0	0	0	0	0	0	0	0	0
1700054O13Rik	0	0	0	0	0	0	0	0	0	0	0	0	0	0	0	0	0	0	0	0	0	0	0	0	0	0	0	0	0	0	0	0	0	0	0	0	0	0	0	0	0
1700056E22Rik	0	0	0	0	0	0	0	0	0	0	0	0	0	0	7.45914	28.2834	0	0	0	0	0	0	0	0	0	0	0	0	0	0.894946	0	0	0	0	0	0	0	0	0	0	0
1700057G04Rik	0	0	0	0	0	0	0	0	0	0	0	0	0	0	0	0	0	0	0	0	0	0	0	0	0	0	0	0	0	0	0	0	0	0	0	0	0	0	0	0	0
1700057K13Rik	0	0	0	0	0	0	0	0	0	0	0	0	0	0	0	0	0	0	0	0	0	0	0	0	0	0	0	0	0	0	0	0	0	0	0	0	0	0	0	0	0
1700058C13Rik	0	0	0	0	0	0	0	0	0	0	0	0	0	0	0	0	0	0	0	0	0	0	0	0	0	0	0	0	0	0	0	0	0	0	0	0	0	0	0	0	0
1700058G18Rik	0	0	0	0	0	0	0	0	0	0	0	0	0	0	0	0	0	0	0	0	0	0	0	0	0	0	0	0	0	0	0	0	0	0	0	0	0	0	0	0	0
1700060C20Rik	0	0	0	0	0	0	0	0	0	0	0	0	0	0	0	0	0	0	0	0	0	0	0	0	0	0	0	0	0	0	0	0	0	0	0	0	0	0	0	0	0
1700061F12Rik	0	0	0	0	0	0	0	0	0	0	0	0	0	0	0	0	0	0	0	0	0	0	0	0	0	0	0	0	0	0	0	0	0	0	0	0	0	0	0	0	0
1700061G19Rik	0	0	0	0	0	0	0	0	0	0	0	0	0	0	0	0	0	0	0	0	0	0	0	0	0	0	0	0	0	0	0	0	0	0	0	0	0	0	0	0	0
1700061I17Rik	0	0	0	0	0	0	0	0	0	0	0	0	0	0	0	0	0	0	0	0	0	0	0	0	0	0	0	0	0	0	0	0	0	0	0	0	0	0	0	0	0
1700061J05Rik	0	0	0	0	0	0	0	0	0	0	0	0	0	0	0	0	0	0	0	0	0	0	0	0	0	0	0	0	0	0	0	0	0	0	0	0	0	0	0	0	0
1700065D16Rik	0	0	0	0	0	0	0	0	0	0	0	0	0	0	0	0	0	0	0	0	0	0	0	0	0	0	0	0	0	0	0	0	0	0	0	0	0	0	0	0	0
1700065I17Rik	0	0	0	0	0	0	0	0	0	0	0	0	0	0	0	0	0	0	0	0	0	0	0	0	0	0	0	0	0	0	0	0	0	0	0	0	0	0	0	0	0
1700066B19Rik	0	0	0	0	0	0	0	0	0	0	0	0	0	0	2.16044	0	0	1.0983	0	0	0	0	0	5.13469	0	0	0	0	0	0	0	0	0	0	0	0	0	0	0	0	0
1700066M21Rik	0	0	0	0	2.98335	0	0	1.52779	0	0	0	0	0	0	0	0	0	0	0	0	0	0	0	0	0	0	0	0	0	0	0	0	0	0	0	0	0	4.36766	0	0	5.17935
1700066O22Rik	0	0	0	0	0	0	0	0	0	0	0	0	0	0	0	0	0	0	0	0	0	0	0	0	0	0	0	0	0	0	0	0	0	0	0	0	0	0	0	0	0
1700067K01Rik	0	0	0	0	0	0	0	0	0	0	0	0	0	0	0	0	0	0	0	0	0	0	0	0	0	0	0	0	0	0	0	0	0	2.63595	0	9.61678	0	1.42539	0	1.74441	0
1700067P10Rik	0	0	0	0	0	0	0	0	0	0	0	0	0	0	0	0	0	0	0	0	0	0	0	0	0	0	0	0	0	0	0	0	0	0	0	0	0	0	0	0	0
1700069L16Rik	0	0	0	0	0	0	0	0	0	0	0	0	0	0	0	0	0	0	0	0	0	0	0	0	0	0	0	0	0	0	0	0	0	0	0	0	0	0	0	0	0
1700071K01Rik	0	0	0	0	0	0	0	0	0	0	0	0	0	0	0	0	0	0	0	0	0	0	0	0	0	0	0	0	0	0	0	0	0	0	0	0	0	0	0	0	0
1700072E05Rik	0	0	0	0	0	0	0	0	0	0	0	0	0	0	0	0	0	0	0	0	0	0	0	0	0	0	0	0	0	0	0	0	0	0	0	0	0	0	0	0	0
1700073E17Rik	0	0	0	0	0	0	0	0	0	0	0	0	0	0	0	0	0	0	0	0	0	0	0	0	0	0	0	0	0	0	0	0	0	0	0	0	0	0	0	0	0
1700074P13Rik	0	0	0	0	0	0	0	0	0	0	0	0	0	0	0	0	0	0	0	0	0	0	0	0	0	0	0	0	0	0	0	0	0	0	0	0	0	0	0	0	0
1700080E11Rik	0	0	0	0	0	0	0	0	0	0	0	0	0	0	0	0	0	0	0	0	0	0	0	0	0	0	0	0	0	0	0	0	0	0	0	0	0	0	0	0	0
1700080O16Rik	0	0	0	0	0	0	0	0	0	0	0	0	0	0	0	0	0	0	0	0	0	0	0	0	0	0	0	0	0	0	0	0	0	0	0	0	0	0	0	0	0
1700081L11Rik	0	0	1.40582	0	13.1606	0.944955	0	2.00104	9.09714	0.30321	0.198331	7.10456	3.29936	4.3487	1.55452	0	40.7347	6.63117	0	3.12872	0	6.57827	0	0	0.708363	4.37267	6.8246	9.42464	0	1.72768	0	4.72281	9.44483	1.72859	0.197502	0	0	0.175264	0.250044	0	8.73662
1700084C01Rik	0	0	0	0	0	0	0	0	0	0	0	0	0	0	0	0	0	0	0	0	0	0	0	0	0	0	0	0	0	0	0	0	0	0	0	0	0	0	0	0	0
1700084E18Rik	0	0	0	0	0	3.5991	0	0	0	0	0	0	0	0	0	0	0	0	0	0	0	0	0	1.41072	0	0	0	0	0	0	0	0	0	0	0	0	0	0	0	3.26776	0
1700084J12Rik	0	0	0	0	0	0	0	0	0	0	0	0	0	0	0	0	0	0	0	0	0	0	0	0	0	0	0	0	0	0	0	0	0	0	0	0	0	0	0	0	0
1700085B03Rik	0	0	0	0	0	0	0	0	0	0	0	0	0	0	0	0	0	0	0	0	0	0	0	0	0	0	0	0	0	0	0	0	0	0	0	0	0	0	0	0	0
1700086L19Rik	0	0	0	0	0	0	0	0	0	0	0	0	0	0	0	0	0	0	0	0	0	0	0	0	0	0	0	0	0	0	0	0	0	0	0	0	0	0	0	0	0
1700086O06Rik	0	0	0	0	0.387146	0	0	2.61702	0.259582	0.865193	0	9.57311	0	1.12807	2.3346	0	0	6.71414	0	0	0	0.180488	0.243227	0	0	0	0.803036	0	0	0.224084	0	0	0	0	0	0	0	0.400084	0	0.489629	0
1700088E04Rik	0	0	0	0	3.57979	0	0	0	0	0	0	0	0	0	0	0	0	0	0	0	0	0	0	0	0	0	0	0	0	0	0	0	0	0	0	0	0	0	0	0	0
1700090G07Rik	0	0	0	0	0	0	0	0	0	0	0	0	0	0	0	0	0	0	0	0	0	0	0	0	0	0	0	0	0	0	0	0	0	0	0	0	0	0	0	0	0
1700092M07Rik	0	0	0	0	0	0	0	0	0	0	0	0	0	0	0	0	0	0	0	0	0	0	0	0	0	0	0	0	0	0	0	0	0	0	0	0	0	0	0	0	0
1700093K21Rik	0	0	0	0	0	0	0	1.26996	0	0	0	0	0	0	0	0	0	0	0	0	0	0	0	0	0	0	0	0	0	0	0	0	0	0	0	0	0	0	0	0	0
1700094D03Rik	0	0	0	0	0	0	0	0	0	0	0	0	0	0	0	0	0	0	1.65026	0	0	0	0	0.691921	0	0	0	0.821949	0	0.419154	12.7626	0	0	0	0	0	0	0	0	0	0
1700096J18Rik	0	0	0	0	0	0	0	0	0	0	0	0	0	0	0	0	0	0	0	0	0	0	0	0	0	0	0	0	0	0	0	0	0	0	0	0	0	0	0	0	0
1700096K18Rik	0	0	23.5216	0	0	0	0	0	0	0	0	0	0	14.6573	0.622238	8.57961	0	0	0	0	1.95039	18.0394	0	0	0	0	0	0	0	0	0	0	0	0	0	0	0	0	0	0	0
1700101E01Rik	0	0	0	0	0	0	0	0	0	0	0	0	0	0	0	0	0	0	0	0	0	0	0	0	0	0	0	0	0	0	0	0	0	0	0	0	0	0	0	0	0
1700102P08Rik	0	0	0	0	0	0	0	0	0	0	0	0	0	0	0	0	0	0	0	0	0	0	0	0	0	0	0	0	0	0	0	0	0	0	0	0	0	0	0	0	0
1700106J16Rik	0	0	0	0	0	0	0	0	0	0	0	0	0	0	0	0	0	0	0	0	0	0	0	0	0	0	0	0	0	0	0	0	0	0	0	0	0	0	0	0	0
1700106N22Rik	0	0	1.07659	0	0	0	0	17.559	0	0	0	0	0	0	5.32578	0	0	0.273022	0	0	0	7.02372	0	0	0	0	0	0	0	0	0	0	0	15.8853	11.3437	7.24433	0	0	0	0	0
1700108F19Rik	0	0	0	6.37855	0	0	0	0	0	0	0	0	0	0	0	0	0	0	0	0	0	0	0	0	0	0	0	0	0	0	0	0	0	0	0	0	0	0	0	0	0
1700108J01Rik	0	0	0	0	0	0	0	0	0	0	0	0	0	0	0	0	0	0	0	0	0	0	0	0	0	0	0	0	0	0	0	0	0	0	0	0	0	0	0	0	0
1700108M19Rik	0	0	0	0	0	0	0	0	0	0	0	0	0	0	0	0	0	0	0	0	0	0	0	0	0	0	0	0	0	0	0	0	0	0	0	0	0	0	0	0	0
1700109F18Rik	0	0	0	0	0	0	0	0	0	0	0	0	0	0	0	0	0	0	0	0	0	0	0	0	0	0	0	0	0	0	0	0	0	0	0	0	0	0	0	0	0
1700109G14Rik	0	0	0	0	0	0	0	0	0	0	0	0	0	0	0	0	0	0	0	0	0	0	0	0	0	0	0	0	0	0	0	0	0	0	0	0	0	0	0	0	0
1700109H08Rik	0	0	0	0	0	0	0	0	0	0	0	0	0	0	0	0	0	0	0	0	0	0	0	0	0	0	0	0	0	0	0	0	0	0	0	0	0	0	0	0	0
1700110I01Rik	0	0	0	0	0	0	0	0	0	0	0	0	0	0	0	0	0	0	0	0	0	0	0	0	0	0	0	0	0	0	0	0	0	0	0	0	0	0	0	0	0
1700110M21Rik	0	4.83637	0	0	0	0	0	0	0	0	0	0	0	0	0	0	0	0	0	0	0	0	0	0	0	0	0	0	0	0	0	0	0	0	0	0	0	0	0	0	0
1700111N16Rik	0	0	0	0	0	0	0	0	0	0	0	0	0	0	0	0	0	0	0	0	0	0	0	0	0	0	0	0	0	0	0	0	0	0	0	0	0	0	0	0	0
1700112E06Rik	0	0	0	0	0	0	0	0	0	0	0	5.96813	0	0	0	16.3757	0	0	0	49.5614	0	0	0	0	0	0	0	0	0	0	0	0	0	0	0	0	0	0	0	0	0
1700113H08Rik	0	0	0	0	0	0	0	0	0	0	0	0	0	0	0	0	0	0	0	0	0	0	0	0	0	0	0	0	0	0	0	0	0	0	0	0	0	0	0	0	0
1700113I22Rik	0	33.9009	82.7098	107.486	99.2678	33.856	174.072	75.1527	90.5754	11.4352	39.8925	114.867	10.1808	61.1296	78.0666	67.052	31.741	76.1018	81.0943	22.4755	29.9827	65.6013	113.801	99.5275	118.691	51.0437	64.4782	52.619	35.2188	79.9663	95.7857	104.512	149.244	11.7346	105.397	0	10.802	139.204	16.0312	99.6597	57.6611
1700120K04Rik	0	0	0	0	0	0	0	0	0	0	0	0	0	0	0	0	0	0	0	0	0	0	0	0	0	0	0	0	0	0	0	0	0	0	0	0	0	0	0	0	0
1700121N20Rik	0	0	0	0	0	0	0	0	0	0	0	0	0	0	0	0	0	0	0.903936	0	0	0	0	0	0	0	0	0	0	0	0	0	0	0	0	0	0	0	0	0	0
1700123I01Rik	0	0	0	0	0	0	0	0	0	0	0	0	0	0	0	0	0	0	0	0	0	0	0	0	0	0	0	0	0	0	0	0	0	0	0	0	0	0	0	0	0
1700123K08Rik	0	0	0	0	0	0	0	0	0	0	0	0	0	0	0	0	0	0	0	0	0	0	0	0	0	0	0	0	0	0	0	0	0	0	0	0	0	0	0	0	0
1700123L14Rik	0	0	0	0	0	0	0	0	0	0	0	0	0	0	0	0	0	0	0	0	0	0	0	0	0	0	0	0	0	0	0	0	0	0	0	0	0	0	0	0	0
1700123O20Rik	0	0	0	11.1909	0	0	0	4.13441	0	3.53772	5.97794	0	0	0	0.238651	10.0034	0	0	6.14906	0	0	0	0	0	0	31.5828	0	4.31225	0	0	0	10.3319	3.13855	0	0	0	8.35457	4.60102	24.7979	9.00927	35.977
1700125D06Rik	0	0	0	0	0	0	0	0	0	0	0	0	0	0	0	0	0	0	0	0	0	0	0	0	0	0	0	0	0	0	0	0	0	0	0	0	0	0	0	0	0
1700125H03Rik	0	0	0	0	0	0	0	0	0	0	0	0	0	0	0	0	0	0	0	0	0	0	0	0	0	0	0	0	0	0	0	0	0	0	0	0	0	0	0	0	0
1700125H20Rik	0	0	0	0	0	0	0	0	0	0	0	0	0	0	0	0	0	0	0	0	0	0	0	0	0	0	0	0	0	0	0	0	0	0	0	0	0	0	0	0	0
1700128F08Rik	0	0	0	0	0	0	0	0	0	0	0	0	0	0	0	0	0	0	0	0	0	0	0	0	0	0	0	0	0	0	0	0	0	0	0	0	0	0	0	0	0
1700129C05Rik	0	0	0	0	0	0	0	0	0	0	0	0	0	0	0	0	0	0	0	0	0	0	0	0	0	0	0	0	0	0	0	0	0	0	0	0	0	0	0	0	0
1810006K21Rik	0	158.917	200.487	240.807	202.286	160.285	86.3076	179.259	176.913	153.965	235.703	122.243	72.3722	84.3558	103.421	196.96	74.5615	220.32	144.853	37.0218	283.997	210.48	124.325	129.653	127.916	143.975	164.188	236.589	39.2356	179.87	129.868	158.327	37.4582	76.5699	124.827	0	242.4	158.299	8.10438	164.994	202.66
1810007D17Rik	0	0	0	0	0	0	0	0	0	0	0	0	0	0	0	0	0	0	0	0	0	0	0	0	0	0	0	0	0	0	0	0	0	0	0	0	0	0	0	0	0
1810008A18Rik	0	0	0.850751	22.1812	0.615798	1.93	0	0	0	0.344046	0	0	21.1009	2.69148	2.41374	0	0	2.10355	5.35809	0.676209	5.23785	0	0	0	0	0	0.798323	0	2.06035	0	0	0	0	16.4758	18.8245	0	1.08332	0	0	20.8331	0
1810009A15Rik	0	0	47.0223	132.583	58.3476	8.46618	1.32541	35.8561	52.9779	12.2245	11.8461	66.5991	84.2015	21.2517	43.9816	87.3262	0	7.66593	24.1755	6.67413	4.5953	5.10032	72.5509	78.1491	60.7448	24.252	92.0311	109.274	1.16203	78.8018	34.7404	57.8696	0	78.9841	26.5424	0	4.27691	51.8182	8.96094	34.5905	28.7774
1810009J06Rik	0	0	0	0	0	0	0	0	0	0	0	0	0	0	0	0	0	0	0	0	0	0	0	0	0	0	0	0	0	0	0	0	0	0	0	0	0	0	0	0	0
1810010D01Rik	0	0	0	0	0	0	0	0	0	0	0	0	0	0	0	0	0	0	0	0	0	0	0	0	0	0	0	0	0	0	0	0	0	0	0	0	0	0	0	0	0
1810010H24Rik	0	0	0	0	0	0	0	0	0	0.760094	0	0	0	0	0	0	0	0.714975	0	0	0	0	0	4.45679	0	0	0	0	1.30054	0	0	0	0	0	0	0	0	0	0	0	0
1810011H11Rik	0	0	0	0	0	0	0	0	0	0	0	0	0	0	0	0	0	0	0	0	0	0	0	0	0	0	0	0	0	0	0	0	0	0	0	0	0	0	0	0	0
1810011O10Rik	0	0	0	0	0	0	0	0	0	0	0	0	0	0	0	0	0	0	0	0	0	0	0	0	0	0	0	0	0	0	0	0	0	0	0	0	0	0	0	0	0
1810012P15Rik	0	0	1.32857	4.48242	0.443842	11.4376	1.29052	0	5.95194	4.13291	12.6878	21.3763	7.19551	12.2861	10.8844	17.9109	0	4.12084	1.37925	10.8849	1.25841	2.55201	8.27247	8.23928	7.28289	17.7102	3.22223	13.6019	0.424291	3.59661	0	13.405	0.651838	3.20438	9.04531	0	1.56163	1.26136	3.2719	1.77756	1.1208
1810013D10Rik	0	0	207.862	186.769	112.058	226.497	23.9241	51.5267	228.033	231.164	218.027	247.342	67.5623	82.7709	251.868	162.631	0	288.276	26.2994	49.0485	295.498	113.617	328.869	158.518	78.9032	253.754	101.183	238.014	32.2116	200.478	22.3955	191.343	4.14306	24.9595	123.197	0	16.5428	92.7237	155.971	137.262	74.2058
1810013L24Rik	0	0	12.1686	18.9025	20.552	4.0897	1.20048	16.9148	0.369111	0	5.72243	17.972	4.73275	17.1099	11.2869	9.76483	13.887	14.2725	13.9136	0	0	16.7674	5.30312	11.1961	4.65337	15.7705	18.5554	16.7456	2.63125	0.424847	14.6841	4.13309	0	6.07851	2.2705	0	0	10.0505	0	10.3273	26.4124
1810014B01Rik	0	0	0	0	0	0	0	0	0	1.54693	6.74571	0	0	0	2.50451	1.22784	0	0	0	0	0	11.4023	0	0	0	0	0	0	0	5.07495	0	0	0	0	5.37401	0	0	0	0	0	0
1810014F10Rik	0	436.412	31.7788	79.7578	32.2034	112.945	101.577	79.1593	154.232	62.9721	92.4681	40.7075	16.9505	203.588	98.485	145.357	21.4032	82.2024	159.401	150.291	42.3917	20.9113	79.4829	84.3023	60.9052	139.442	59.6408	109.656	199.002	67.9016	9.86092	34.7361	21.2826	152.393	91.2444	0	275.17	94.7874	31.7941	80.7288	127.426
1810018F18Rik	0	0	0	0	0	0	0	0	0	0	0	0	0	0	0	0	0	0	0	0	0	0	0	0	0	0	0	0	0	0	0	0	0	0	0	0	0	0	0	0	0
1810019J16Rik	0	0	0	0	0	0	0	0	0	0	0	0	0	0	0	0	0	0	0	0	0	0	0	0	0	0	0	0	0	0	0	0	0	0	0	0	0	0	0	0	0
1810020D17Rik	0	85.7169	264.853	146.545	38.5091	71.133	126.879	113.18	217.228	222.634	84.8464	93.7618	149.907	195.755	156.497	154.25	3.11581	163.663	90.0109	130.538	64.086	242.756	195.127	150.492	103.649	88.6495	94.6372	251.992	180.863	108.055	99.2902	32.569	63.4404	210.116	154.157	0	0	128.256	132.683	123.346	76.1037
1810022K09Rik	0	0	2.57559	1.25518	1.86429	1.29843	2.03274	2.2913	0	0	0	1.8078	1.3738	2.71609	4.49687	2.48017	2.3129	0.979748	1.15866	2.04718	3.52383	6.08393	1.17125	1.52681	2.78096	8.58333	4.83373	1.26961	1.78216	3.2372	0	0.95433	1.64276	0	10.8552	0	6.55935	0.481647	0	9.43115	3.53079
1810024B03Rik	0	0	0.407904	0	0	0	0	0	0.791868	0	0	0	0	0	0.356091	2.74954	0	0	0.367001	0	0	0	1.11297	1.20903	2.20214	0	0.918638	0.804289	1.69348	2.73432	0	0	0	0	0	0	0	0	0	0	0
1810026B05Rik	0	0	0.803276	0.293599	0	1.01239	0.316985	0.535959	0.584778	4.38543	2.69146	2.81909	0	3.60015	2.10373	0	0	5.88211	1.89716	5.10779	4.80818	0.677663	1.00455	2.85709	0	0.223081	7.38697	4.25665	6.80881	3.19713	0	4.61337	0.384259	0	0	0	0	3.86807	0.267887	0.0919184	1.23883
1810026J23Rik	0	0	8.86111	3.03883	0.237553	1.3236	0	19.4156	13.5388	0	19.3304	2.87944	1.05032	11.421	3.58128	30.3389	0	1.87264	25.5417	3.652	35.6968	2.54719	5.96977	5.64197	4.78384	1.45828	8.13026	7.92712	1.36253	16.3623	0.339456	0.121603	0	3.63186	7.43473	0	2.50743	3.25276	5.25355	19.8288	21.1455
1810027O10Rik	0	543.244	256.406	579.233	88.4606	617.315	92.6711	383.727	394.257	108.537	434.418	315.369	308.04	368.947	327.387	302.287	58.1015	227.888	353.588	441.886	490.144	239.356	359.61	360.816	389.402	343.393	579.249	686.301	122.701	501.98	495.715	361.377	363.763	413.246	353.487	0	146.467	339.228	89.5054	478.221	202.029
1810029B16Rik	0	0	3.32246	7.86446	13.0551	9.57115	1.4984	0.844497	4.6071	16.8911	1.00442	4.99721	2.02534	6.00635	2.48609	10.9693	0	9.02755	1.28113	0	20.7802	1.28133	7.77031	4.50185	6.66229	9.49057	5.70096	3.27556	6.56845	11.9312	1.96373	3.86907	0	1.75084	5.50119	0	0	0.355038	0	16.511	0
1810030J14Rik	0	0	0	0	0	0	0	0	0	0	0	0	0	0	0	0	0	0	0	0	0	0	0	0	0	0	0	0	0	0	0	0	0	0	0	0	0	0	0	0	0
1810030N24Rik	0	0	142.61	161.26	65.3224	35.947	43.0866	143.224	168.706	91.0137	42.0461	105.572	64.1817	71.0827	94.3446	122.307	0	164.865	31.5763	185.083	52.5895	168.809	109.438	88.8326	197.289	159.657	81.5477	293.826	27.7533	139.101	6.91435	173.385	86.696	35.9611	60.4576	0	19.862	126.677	139.707	175.937	148.152
1810030O07Rik	0	0	0.20078	0.391389	0	5.8707	0	11.253	20.2684	0	0	0	0	0	1.22694	10.0538	0	1.37477	5.4194	0	0	1.21956	15.1566	16.068	0	6.69112	6.02901	16.4295	0	8.41187	0	0	0	0	3.59643	0	0	1.95243	0	0	10.4592
1810031K17Rik	0	0	0	1.28681	0.273038	0	10.1221	0.167789	8.05519	0	3.85821	11.1202	4.02405	44.5526	10.5376	0	27.0993	3.87426	4.58175	0	6.96722	0	3.43077	9.61534	0	0	0	0	0.783032	3.95093	6.63277	2.09653	0.481189	20.1762	7.55168	3.80738	105.673	0.423244	2.51597	0.517973	7.49809
1810032O08Rik	0	0	0	0	0	0	0	0	0	0	0	0	0	0	0	0	0	0	0.23266	14.7987	0	0	0	0	0	0	0	0	0	0.650035	0	0	0	0	0	0	0	0	0	0	0
1810033B17Rik	0	0	0	0	0	0	0	0	0	0	0	0	0	0	0	0	0	0	0	0	0	0	0	0	0	0	0	0	0	0	0	0	0	0	0	0	0	0	0	0	0
1810035L17Rik	1100.75	0	398.089	536.961	255.14	202.552	56.4169	331.123	634.042	211.328	286.025	468.868	348.417	240.445	342.143	543.56	97.3957	300.988	363.714	258.618	500.809	318.577	376.634	337.542	159.69	479.185	330.302	397.329	320.653	269.538	382.434	355.286	125.775	311.423	709.042	0	276.213	372.913	210.443	405.041	366.633
1810037I17Rik	0	92.2676	12.1694	29.9108	10.7235	18.6716	1.67034	5.64844	15.4073	12.8383	16.4219	14.4837	3.38663	10.6014	4.15707	18.8516	7.60223	10.0635	14.2814	2.52331	8.68682	10.3557	14.9179	16.9373	19.9953	7.0531	13.9019	7.82452	2.92888	6.20685	2.18907	4.70516	1.34989	1.95175	8.91997	0	5.38996	5.54092	1.41162	12.109	13.056
1810041L15Rik	0	0	0	0	0	0	0	0	0	0	0	0	0	0	0	0	0	0	0	0	0	0	0	0	0	0	0	0	0	0	0	0	0	0	0	0	0	0	0	0	0
1810043G02Rik	0	0	0	0	0	0	0	0.541753	0	0	10.739	0	0	0	16.7459	19.6447	0	14.8256	0	56.6317	0	0.410993	21.6005	10.8299	0	0	0	13.2082	23.1755	0	0	30.9127	7.37983	0	0	0	0	5.58012	2.43705	5.29599	37.1493
1810043H04Rik	0	45.5735	62.7214	195.625	152.845	260.335	133.655	294.801	270.92	224.9	260.297	187.102	56.8735	170.869	272.86	168.107	232.807	145.54	252.063	199.413	427.635	378.153	210.116	223.087	129.802	153.284	142.039	487.473	18.8065	199.711	10.8124	336.981	112.014	15.4244	191.653	0	0	206.043	0	283.259	96.0138
1810044D09Rik	0	0	5.31282	0	0	0	0	0	17.5335	0	18.7381	8.94974	0	0	17.6243	47.0671	0	69.5218	48.7567	0	0	5.73699	0	0	0	56.657	37.4903	62.8537	0	0	0	0	0	1.95978	0	0	0	47.2916	0	0	24.7627
1810046J19Rik	0	0	79.1267	117.037	234.121	81.8796	83.2657	131.524	112.512	194.24	135.132	232.874	2.96179	122.237	80.5886	253.984	0	146.273	138.637	324.395	61.7262	149.902	34.7204	95.87	200.1	107.945	121.406	20.5288	20.1715	82.0048	37.3319	198.03	41.6144	0	231.104	0	24.7474	62.3034	5.55542	69.8938	76.1208
1810046K07Rik	0	0	0	0	0	0	0	0	0	0	0	0	0	0	0	0	0	0	0	0	0	0	0	0	0	0	0	0	0	0	0	0	0	0	0	0	0	0	0	0	0
1810048J11Rik	0	0	11.2161	9.56547	0	0.471195	0	2.91027	0	0	0	0.574039	0	0	0.611961	0	0	0	0.315355	0	0	0	0	0	0	0	8.41988	5.98959	0	0	0	3.46322	0	0	0	0	0	0	5.92243	0	0
1810049H13Rik	0	0	82.88	32.3123	48.9156	0	0	44.2391	65.596	6.18773	27.4326	0	1.36023	3.36158	88.4926	42.3604	0	41.228	56.7872	100.334	27.04	55.9356	68.4213	53.2885	11.014	38.2435	79.9261	79.1957	59.1128	31.5181	0	81.7342	65.0615	0	31.5723	0	0	39.3434	11.9064	51.9426	29.7153
1810055G02Rik	0	0	0	0	0	0	0	0	0	0	0.96777	22.1485	0	0	0	0	0	0	0	0	0	0	0	0.325319	0	0	0	0	0	0.229918	0	0	0	0	0	0	0	0	0	14.8201	0
1810058I24Rik	21.4689	0	70.9959	348.694	186.608	363.11	411.32	197.947	272.57	220.064	286.77	406.728	248.367	353.43	258.992	373.91	1.42469	408.57	184.493	193.565	424.351	295.789	227.621	235.59	192.713	189.455	432.03	451.243	154.785	171.82	197.736	254.83	213.005	127.287	297.969	16.0132	109.091	196.107	171.424	329.318	155.504
1810062G17Rik	0	0	0	0	0	0	0	0	0	0	0	0	0	0	0	0	0	0	0	0	0	0	0	0	0	0	0	0	0	0	0	0	0	0	0	0	0	0	0	0	0
1810062O18Rik	0	0	0	0	0	0	0	0	0	0	0.485045	0	0	0	0	0	0	0	0	0	0	0	0	0	0	3.05541	0	0	0	0	0	0	0	0	0	0	0	0	0	0	0
1810063B05Rik	0	236.05	29.7796	162.938	11.7575	83.2527	0	43.9537	10.5112	91.9644	37.2385	54.6309	2.16603	64.2357	58.4932	107.536	0	63.3344	7.30731	82.8449	102.785	24.2093	13.5423	10.4315	54.0775	51.125	114.826	58.0511	0	37.9965	22.4014	62.6943	0	0	11.4101	0	0	15.9474	0	20.446	39.8961
1810063B07Rik	0	52.7655	21.0686	29.2733	0	0	7.42955	29.3111	0	0	8.53754	6.76474	0	0	0	12.0865	0	6.13873	8.06637	0	0	21.4801	8.96943	0	0	0	14.8067	0	16.7496	5.822	0	21.2603	35.7393	0	5.43174	0	0	1.25743	0	12.3108	4.60887
1810064F22Rik	0	0	0	0	0	0	0	0	0	0	0	0	0	0	0	0	0	0	0	0	0	0	0	0	0	0	0	0	0	0	0	0	0	0	0	0	0	0	0	0	0
1810065E05Rik	0	0	0	0	0	0	0	0	0	0	0	0	0	0	0	0	0	0	0	0	0	0	0	0	0	0	0	0	0	0	0	0	0	0	0	0	0	0	0	0	0
1810074P20Rik	0	0	4.28849	3.48322	0.172452	2.64239	0.188034	6.14661	5.43457	0	5.79804	6.27101	0.508321	1.88434	7.69551	13.3065	16.4741	0	0	6.05983	14.1795	5.62781	4.44211	7.41481	4.88769	16.1443	0.0894269	3.52329	0	0.499085	0	5.29669	19.9068	0	8.15863	0	4.24731	18.2225	0	10.0327	3.10278
2010001E11Rik	0	0	0	0	0	0	0	0	0	0	0	0	0	0	0	0	0	0	0	0	0	0	0	0	0	0	0	0	0	0	0	0	0	0	0	0	0	0	0	0	0
2010001M06Rik	0	0	0	0	0	0	0	0	0	0	0	0	0	0	0	0	0	0	0	0	0	0	0	0	0	0	0	0	0	0	0	0	0	0	0	0	0	0	0	0	0
2010001M09Rik	0	0	0	0	0	0	0	0	0	0	0	0	0	0	0	0	0	0	0	0	0	0	0	0	0	0	0	0	0	0	0	0	0	0	0	0	0	0	0	6.26141	0
2010002M12Rik	0	0	0	0	0	0	1.9379	1.0922	0	0	0	0	0	0	2.14353	0	0	0	0	0	0	3.93576	0	0	0	0	0	0	0	0	0	0	0	0	0	0	0	0	0	0	0
2010002N04Rik	0	0	0	1.77406	2.63497	0	0.410437	28.2213	5.30025	0	13.5729	48.7301	0	0	14.3007	0	0	5.7369	0	0	0	0	8.2772	1.54142	5.05362	0	13.8591	36.6583	0	23.313	0	24.6646	38.145	0	0	0	0	0	0	3.33248	0
2010003K11Rik	0	0	0	0	0	0	0	0	0	0	0	0	0	0	0	0	0	0	0	0	0	0	0	0	0	0	0	0	0	0	0	0	0	0	0	0	0	0	0	0	0
2010003K15Rik	0	0	0	0	0	0	0	0	0	0	0	0	0	0	0	0	0	0	0	0	0	0	0	0	0	0	0	0	0	0	0	0	0	0	0	0	0	0	0	0	0
2010005H15Rik	0	0	0	0	0	0	0	0	0	0	0	0	0	0	0	0	0	0	0	0	0	0	0	0	0	0	0	0	0	0	0	0	0	0	0	0	0	0	0	0	0
2010007H12Rik	0	0	0	0	0	0	0	1.46775	0	0	0	0	0	11.0191	0	21.7127	0	1.2552	0	0	0	0	11.5042	0.652025	0	0	0	0	0	0	0	0	18.9416	0	0	0	0	5.14219	0	0	0
2010011I20Rik	0	0	5.58664	0	0	0	0	0.254872	5.4227	0	0	5.73106	5.95973	1.35955	8.75362	0.827641	0.771822	0	1.03106	0	8.42738	8.21758	0	7.47269	0	0	5.48431	1.6947	0	2.64065	0	4.67079	1.09639	2.90624	5.58457	0	0	0.267879	0	0	0
2010012O05Rik	0	0	33.9366	18.5046	8.58891	40.9166	11.9872	27.235	25.339	19.9623	16.7403	15.3248	7.59503	14.0148	13.8807	8.68402	0	30.3326	36.0851	21.8811	17.858	15.0556	12.0871	27.4331	19.7306	45.8711	27.2577	1.63778	0	19.4877	49.5841	6.33121	9.38473	0.875419	10.0022	0	0	12.3376	16.462	19.118	10.4106
2010015L04Rik	0	0	0	0	0.320162	0	0	0	0	0	0	0	0	0	0.0965335	0	0	0	0	0	0	0	0	0	0	0	0	0.218036	0	0	0	0	0	0	0	0	0	0	0	0	0
2010016I18Rik	0	0	0	0	0	0	0	0	0	0	0	0	0	0	0	0	0	0	0	0	0	0	0	0	0	0	0	0	0	0	0	0	0	0	0	0	0	0	0	0	0
2010106E10Rik	0	0	0	0	0	0	0	0	0	0	0	0	0	0	0	0	0	0	0	0	0	0	0	0	0	0	0	0	0	0	0	0	0	0	0	0	0	0	0	0	0
2010106G01Rik	0	0	0	0	0	0.092778	0	3.76563	0.089318	6.69823	5.38743	2.71267	2.55225	3.20224	0.883629	5.31655	3.14005	6.58065	1.90419	12.8726	2.51792	4.0367	2.25965	0.163645	18.9769	5.51982	1.8651	5.53386	0	12.0282	1.14212	14.9338	3.63884	0	4.07216	0	0	2.13377	6.62849	9.43451	3.91048
2010107E04Rik	38.2911	604.467	3841.21	3760.46	2681.04	4209.58	616.37	3633.72	3845.22	4190.45	2939.1	2346.58	2064.72	3221.2	2570.24	3792.91	1799.04	2730.78	2451.68	1563.12	3364.23	3291.38	2917.11	3113.26	2630.57	4212.02	3165.05	2685.06	2357.36	3395.26	2452.62	2465.97	1900.44	3100.05	3716.4	85.6816	3257.25	3401.39	1177.69	3214.61	2614.47
2010107G12Rik	0	0	0	0	0	0	0	0	0	0	0	0	0	0	0	0	0	0	0	0	0	0	0	0	0	0	0	0	0	0	0	0	0	0	0	0	0	0	0	0	0
2010107G23Rik	0	0	0	0	0	0	0	0	0	0	0	0	17.8221	0	3.12521	0	0	0	0	0.474245	0	0	20.8924	0	0	0	0	2.94116	0	8.24917	0	0	0	0	0	0	0	8.14515	0	0	0
2010107H07Rik	0	0	278.065	31.2237	137.272	193.798	139.563	282.712	218.909	232.155	253.994	183.481	127.129	193.237	162.203	208.534	0	124.785	209.83	83.5177	219.146	194.584	106.055	227.885	163.262	296.079	218.362	318.355	106.399	107.371	548.713	134.842	194.518	456.139	297.037	0	13.0536	214.228	20.5123	131.381	142.287
2010109I03Rik	0	0	0	0	0	0	0	0	0	0	0	0	0	0	0	0	0	0	0	0	0	0	0	0	0	0	0	0	0	0	0	0	0	0	0	0	0	0	0	0	0
2010109K11Rik	0	0	0	0	0.899613	4.13529	0	2.10078	0	9.44913	0	0.523414	0	9.30563	0	10.0532	0	0	0	0	0	0	0	0	0	1.65676	0	0	0	0	0	4.97354	0.317087	0	0.916685	0	0	2.32419	0	10.0122	0
2010110P09Rik	0	0	0	0	0	0	0	0	0	0	0	0	0	0	0	0	0	0	0	0	0	0	0	0	0	0	0	0	0	0	0	0	0	0	0	0	0	0	0	0	0
2010111I01Rik	0	0	21.4863	29.4049	30.4656	14.393	16.0284	24.6134	8.9994	14.5215	27.5096	35.0172	5.96578	17.0713	21.0696	19.9817	0	19.2577	19.5965	52.404	3.02021	51.7469	27.1711	42.5732	28.9199	3.92353	31.928	32.9351	13.4416	23.5528	5.17541	33.59	2.06504	20.086	33.6488	0	0	37.5383	1.17789	22.9026	11.4995
2010204K13Rik	0	0	0	0	37.9321	0	0	0	0	0	0	0	0	0	0	0	0	0	0	0	0	0	0	0	0	0	0	0	0	0	0	0	0	0	0	0	0	0	0	0	0
2010300C02Rik	0	0	0	0	0	0	0	0	0	0	0	0	0	0	0	0	0	0	0	0	0	0	0	0	0	0	0	0	0	0.198444	0	0	0	0	0	0	0	0	0	0	0
2010305A19Rik	0	186.306	8.61874	4.90025	14.8164	20.0954	16.4386	0	18.126	2.90453	3.54642	16.1319	0	3.78704	9.09147	19.3653	0	16.5293	25.8483	0	1.22832	18.2986	5.38914	14.3696	27.724	20.3451	13.4793	12.7456	0.248487	6.31908	0.742884	20.4915	0	1.32469	34.0547	0	0	15.6473	0	17.9166	22.1534
2010317E24Rik	0	0	0	0	0	0	0	0	0	0	0	0	0	0	0	0	0	0	0	0	0	0	0	0.0980857	0	0	0	0	0	0	0	0	0	0	0	0	0	0	0	0	0
2010320M18Rik	0	42.3069	0	14.8633	34.1177	0	100.66	17.8829	0	0	0	19.9477	0	16.8124	16.3381	0	0	0	11.8494	0	0	61.7516	11.3478	13.149	0	66.2203	95.7456	53.9867	57.5555	52.8541	0	11.8145	79.5802	0	27.0233	0	14.1224	22.2954	0	53.3018	0
2010321M09Rik	0	0	0	6.58968	0	2.27225	0	0.572826	3.28127	0	5.79105	0.225975	0	0	0	2.9452	0	5.75602	0	4.09435	0	3.58517	0	1.71766	8.51669	6.4375	0	14.918	0	0	0.333001	0	0	0.2969	0	0	0	2.70927	0	2.94723	1.54472
2200002D01Rik	0	0	53.9833	3.97101	19.1687	0	75.5641	0	0	82.381	11.4957	30.7416	81.493	0	16.0051	20.5972	0	10.0738	71.4804	34.0025	13.9355	29.5591	2.77912	60.3798	14.297	4.52586	28.2912	41.1711	0	31.5782	0	26.4182	19.4896	13.1503	15.025	0	0	37.3329	10.8698	0	27.926
2200002J24Rik	0	0	0	0	0	0	0	0	0	0	0	0	0	0	0	0	0	0	0	0	0	0	0	0	0	0	0	0	0	12.059	0	0	0	0	0	0	0	0	0	0	0
2200002K05Rik	0	0	0	0	0	0	0	0	0	0	0	0	0	0	0	0	0	0	0	0	0	0	0	0	0	0	0	0	0	0	0	0	0	0	0	0	0	0	0	0	0
2210009G21Rik	0	0	0	0	0	0	0	0	0	0	0.702543	0	0	0	0.434727	0	0	0	0	0	0	0	0	0	0	0	0	0	0	0.556357	0	0	0	0	0	0	0	0	0	0	0
2210010C04Rik	0	0	0	0	0	0	0	0	0	0	0	0	0	0	0	0	0	0	0	0	0	0	0	0	0	0	0	0	0	0	0	0	0	0	0	0	0	0	0	0	0
2210010C17Rik	0	0	0	0	0	0	0	0	0	0	15.9548	3.44293	0	0	0.951581	0	0	0	0	0	0	21.8861	1.98278	1.61544	0	0	0	0	0	0	0	0	0	0	0	0	0	0	0	2.49465	0
2210012G02Rik	4.47741	0	0	3.78925	0	0.250202	0.130567	2.86991	7.30642	0.133805	0	15.2696	0	1.04676	0.722107	0.0796531	2.22843	3.14656	0.148846	0	0.113171	1.22817	0	3.87377	11.2535	15.0695	6.08541	0	0	0.901038	8.55571	3.31012	0	0	0	0	0	0.185623	0	2.49885	0.340184
2210013O21Rik	0	0	65.7573	62.3277	2.62002	17.6395	19.045	15.0273	55.6296	86.8523	19.5752	57.5878	0	2.54475	46.3451	9.29484	30.3379	67.4687	64.5913	0	36.3169	72.0659	52.1248	15.7354	0	89.8007	19.9267	24.98	5.84408	80.8797	31.1994	0	0	0	47.0383	0	0	25.0451	6.43806	49.7036	62.853
2210015D19Rik	0	0	31.7141	17.7805	0.812585	0	0	1.49806	0.27242	0	2.96958	33.2916	0.898194	16.574	18.8655	27.8365	0	3.20282	17.1708	0	29.9506	4.92477	18.3785	31.1117	24.8488	38.6592	51.8292	46.4844	2.33037	18.1078	0	30.9893	11.8145	0	2.95716	0	0	15.7452	0	20.8107	34.6267
2210016F16Rik	0	0	7.13672	23.5432	16.6894	20.2954	0	13.3492	16.8742	12.4325	12.5209	14.6424	29.4772	32.2268	18.0516	1.93835	0	26.4518	16.7936	4.65439	0	17.7843	14.8125	8.56978	3.7541	13.4164	7.41812	0.721637	13.675	17.3267	0	13.6964	30.5797	13.8379	30.4644	0	2.79621	6.70722	3.90572	17.4219	0.250859
2210016L21Rik	0	23.8777	50.4669	18.6841	0	73.7616	0	9.04891	24.3031	56.3224	0.275961	62.0583	35.8915	0	43.3735	0	0	0	13.3755	0.621907	5.35249	25.083	0	13.9148	46.0428	0	0	38.1836	5.414	14.0957	5.66505	18.2646	0	13.7096	0	0	0	0	0	12.5347	21.4522
2210018M11Rik	0	0	0.385954	6.26963	0	0	0	14.3064	2.37264	17.481	13.3402	0	15.3712	0	0.22462	0	0	0.0978772	14.1216	7.77152	24.9943	0	10.4138	2.13541	6.25093	0	2.2213	0	5.87528	0.323398	9.847	0	2.46169	6.40665	0.677776	0	5.89753	2.35772	9.26734	2.35544	19.9291
2210019I11Rik	0	0	0	0	0	0	0	0	0	0	0	0	0	0	0	0	0	0	0	0	0	0	0	0	0	0	0	0	0	0	0	0	0	0	0	0	0	0	0	0	0
2210020M01Rik	0	0	86.2508	114.587	205.186	109.673	35.5534	50.8279	125.846	0	125.556	64.7809	21.098	223.044	24.9385	43.3792	0	105.743	48.4394	26.1995	18.7906	40.7845	58.4592	90.8607	92.535	2.44107	77.5331	95.3237	200.71	30.3815	15.9104	100.557	17.5199	0	62.5157	0	16.7891	48.2851	109.926	105.611	25.6057
2210021J22Rik	0	0	0	53.8087	0	0	0	4.34632	16.1235	0	19.299	0	0	26.2756	31.1346	0	0	18.2129	18.4618	17.0863	8.02113	25.389	0	6.37158	0	57.5281	0	0	0	16.7843	0	0	0	0	42.7264	0	0	0	0	4.91968	65.6352
2210403K04Rik	0	2.54964	1.75449	0	4.65649	32.4313	12.9239	0	2.83835	0	14.8513	9.64656	0	0.616734	8.67927	0.563164	53.0434	0.889873	3.9464	0	0	16.1828	0	6.58707	3.47305	101.997	0	0.288287	2.42802	0.245021	0	0.866786	10.0714	8.62927	2.77297	0	0	18.0454	106.1	0	0
2210404J11Rik	0	0	0	0	0	1.56123	12.2208	1.03315	0	0	0	0.135856	0	0	1.85867	0	0	1.47256	0	0	0	0.391891	3.52078	6.88438	8.15057	0	0	0.381646	3.75003	11.6772	0	0	0	0	0	0	0	0	5.16396	0.354375	1.32669
2210404O07Rik	0	0	0	0	0	0	0	0	0	0	0	12.6075	0	0	0	0	0	0	0	0	0	0	0	0	0	0	0	0	0	0.752533	0	0	0	0	0	0	0	0	0	0	0
2210407C18Rik	0	0	0	4.00828	0	0	0	0	82.6867	0	0	0	43.2441	0	7.18016	0	0	29.0525	0	0	0	0	0	0	0	14.3576	0	0	0	63.503	0	0	0	0	3.71412	0	0	18.2374	0	52.7055	0
2210408I21Rik	0	0	0.550148	0	0	0	0	0	0	0	0.258713	0	0	0	0.640357	0	0	0	0.164994	0	0	0.371295	6.17111	1.14145	0	0	0	0	1.52269	0.46098	0	4.14486	0	0	0	0	0	4.76679	0	0	0
2210409E12Rik	0	0	0	0	0	0	0	0	0	0	0	0	0	0	0	0	0	0	0	0	0	0	0	0	0	0	0	0	0	0	0	0	0	0	0	0	0	0	0	0	0
2210411K11Rik	0	0	0	0	0	0	0	0	0	0	13.5171	4.13851	3.14496	9.84485	3.00255	0	0	0.747629	0.884154	0	0	0	0	5.24287	1.06105	0	0	0	0	0	0	0	0	6.34366	0	0	0	0	10.4871	0	0
2210415F13Rik	0	0	0	0	0	0	0	0	0	0	0	0	0	0	0	0	0	0	0	0	0	0	0	0	0	0	0	0	0	0	0	0	0	0	0	0	0	0	0	0	0
2210417A02Rik	0	0	0	0	0	0	0	0	0	0	0	0	0	0	0	0	0	0	0	0	0	0	0	0	0	0	0	0	0	0	0	0	0	0	0	0	0	0	0	0	0
2210417K05Rik	0	0	0	0	0	0	0	1.64957	0	0	0	0	0	0	0	0	0	0	0	0	0	0	0	0	7.00732	0	0	0	0	0	0	0	0	0	0	0	0	0	0	0	0
2300002M23Rik	0	0	0	0	0	0	0	0	0	0	0	0	0	0	0	0	0	0	0	0	0	0	0	0	0	0	0	0	0	0	0	0	0	0	0	0	0	0	0	0	0
2300003K06Rik	0	0	0	0	0	0	0	0	0	0	0	0	0	0	0	0	0	0	0	0	0	0	0	0	0	0	0	0	0	0	0	0	0	0	0	0	0	0	0	0	0
2300005B03Rik	0	0	0	0	0	0	0	0	0	0	0	0	0	0	0	0	0	0	0	0	0	0	0	0	0	0	0	0	0	0	0	0	0	0	0	0	0	0	0	0	0
2300009A05Rik	0	0	39.7235	37.034	41.2543	16.543	19.0833	18.4377	129.085	136.896	62.7419	65.4618	0	47.3544	110.818	41.5781	23.2644	65.6988	103.336	0	27.1742	26.8094	73.0426	19.9647	22.3779	174.59	123.171	85.1363	4.78025	7.95948	0	72.9536	1.10158	36.6329	90.0798	0	8.79698	67.1793	4.60784	46.6412	49.7203
2310001A20Rik	0	0	14.8555	17.6968	0.68272	19.2577	1.48882	28.1098	23.8038	46.5351	29.4409	10.5926	23.6456	0	27.5839	18.8465	0	27.9859	28.0047	17.6179	5.48446	0	14.5834	24.3223	0	4.71495	1.41613	20.6901	0.652646	1.77825	29.2676	14.1541	0	6.52367	34.7838	0	0	0	0	26.1192	15.8394
2310001K24Rik	0	0	1.12507	5.48285	16.2871	0	0	0	0	0	0	0	0	0	0	0	0	9.4154	0	0	27.707	0	0	2.00082	2.42955	0	0	0	0	24.5106	0	0	0	0	0	0	0	18.5146	0	2.05985	0
2310002J15Rik	0	0	0	0	0	0	0	0	0	0	0	0	0	0	0	0	0	0	0	0	0	0	0	0	0	0	0	0	0	0	0	0	0	0	0	0	0	0	0	0	0
2310002L09Rik	0	158.574	52.4064	0	73.095	18.0956	5.66585	18.3081	48.0812	25.9351	0	91.5399	22.9751	20.1882	96.9307	0	0.429783	2.5488	11.8416	47.5508	128.341	0	0	3.68826	13.4357	143.014	84.2517	28.7822	4.96743	77.3979	279.195	28.9054	70.2094	0	0	0	0	89.6788	3.19218	30.6687	45.9264
2310002L13Rik	0	0	0	0	0	0	0	0	0	0	0	0	0	0	0	0	0	0	0	0	0	0	0	0	0	0	0	0	0	0	0	0	0	0	0	0	0	0	0	0	0
2310003C23Rik	0	2.43387	27.3556	23.6699	33.54	25.0485	14.0995	0.496656	0.812842	0	0.393804	0	0	39.4449	6.09205	8.6015	3.50936	24.6346	14.8177	0	2.29144	10.5499	20.564	18.533	0.301396	19.2251	0.419098	32.7485	0	43.5045	0	14.48	7.12159	0	2.05883	0	8.5307	10.1268	8.93672	16.8652	0.765322
2310003F16Rik	0	14.9095	678.852	809.988	381.216	722.387	387.32	494.394	593.37	625.125	568.114	430.876	325.61	337.204	471.71	677.577	285.612	482.643	456.93	315.319	648.041	455.848	632.968	498.721	456.036	602.145	564.169	386.894	250.837	599.628	585.424	667.167	308.651	427.343	525.2	17.2593	130.644	543.607	177.921	393.686	580.169
2310003H01Rik	0	0	0	0	19.3075	17.055	0	0	0	0	8.49004	4.56648	0	0	7.66735	0	0	2.96979	22.9751	0	0	5.81785	23.0768	0.289253	0.351233	0	0	10.7435	10.3539	13.356	0	0	18.2582	2.99986	0	0	1.65688	0	5.64116	4.16901	4.01342
2310003L22Rik	0	0	10.5852	3.50044	4.65184	0	2.08854	0.504473	0.733898	0	3.20002	4.64358	8.26742	4.38531	8.41559	2.18422	37.3433	2.1571	1.19047	0	5.68946	9.82291	4.29788	2.12898	1.83684	0	2.27037	13.231	2.09267	6.65215	0.39102	14.0075	11.5739	1.39452	4.38163	0	0	1.27252	1.5129	5.71021	16.5838
2310004I24Rik	0	0	5.88398	0	0	0	0	35.41	6.38324	0	0	0	0	0	0.604305	8.33234	0	18.696	6.22819	1.10043	0	52.7922	21.406	0.410356	0	0	2.59829	0	0	0	0	0	0	0	0	0	0	0	0	32.6353	0
2310004N24Rik	0	0	16.6029	1.67403	0	0.57724	0	0	20.0056	0	0	20.0923	0	0	41.4827	28.6677	0	20.9071	14.938	106.483	0	0	18.7452	21.3813	1.23633	38.1587	0.859569	0	0	0	0	19.5161	0	0	27.1456	23.1144	0	0	27.4938	35.6387	0
2310005G13Rik	0	0	0	0	0	0	0	0	0	0	0	0	0	0	0	0	0	0	0	0	0	0	13.7824	0	0	0	0	0	0	0	0	0	0	0	0	0	0	0	0	0	0
2310007B03Rik	0	0	0	0	0	0	0	0	0	0	0	0	0	0	0	0	0	0	0	0	0	0	0	0	0	0	0	0	0	0	0	0	0	0	0	0	0	0	0	0	0
2310007L24Rik	0	0	0	0	0	0	0	0	0	0	0	0	0	0	0	0	0	0	0	0	2.68642	0	0	0	0	0	8.35274	0	0	0	0	0	0	0	0	0	0	0	0	0	0
2310008H04Rik	0	0	0	0	0	0	0	0	0	0	0.335114	0	0	0	0	0	0	0	5.9841	0	0	0	0	0	0	0	0	0	0	0	0	0	0	0	0	0	0	0	0	0	0
2310008H09Rik	0	0	0.920182	0.538124	1.73174	0	0	0	0.89318	0	0	1.16257	0.196327	0	2.73122	21.9751	0	1.19012	2.40094	1.31651	8.05734	3.91249	0	0.818226	0	0.204438	0.207234	12.0656	0	2.69863	0.95177	0	0.939055	13.7471	0.581737	46.4389	0	5.16235	10.5565	4.46454	1.76602
2310009B15Rik	0	0	1.80878	0	0	0	11.4203	4.02282	0	2.9259	4.46564	0.634789	5.78871	0	1.57902	0	0	0.688054	7.3233	0	16.0856	1.83111	1.64509	8.04183	0	0	0.678924	6.24134	3.75472	2.27341	0	0	2.30735	0	0	0	0	3.04425	0	12.4186	0
2310010M20Rik	0	0	0.407582	18.2739	0	0	0	46.7746	0.791243	0	0	0	29.5665	0	0.71162	57.6948	0	8.37232	8.06764	0	0.557639	46.763	0.370696	0	0.440081	0	0	31.3425	0	0	0	0	0	0.751741	9.01853	0	0	21.3415	0	19.402	1.11748
2310011J03Rik	0	0	25.8359	34.5866	0	1.56923	0	7.19986	2.41713	0	12.7351	17.9157	35.1987	0	19.8368	8.09307	0	9.23585	1.68037	62.3482	2.12938	27.5204	1.41553	0	4.36924	89.2118	45.5665	11.9684	2.58462	14.8669	0	26.758	0	1.72234	9.83939	0	0	22.7019	0	41.0332	2.13358
2310014H01Rik	0	0	0	0	0	0	0	0	0	0	0	0	0	0	0	0	0	0	0	0	0	0	0	0	0	0	0	0	0	0	0	0	0	0	0	0	0	0	0	0	0
2310014L17Rik	0	0	0	0	0	0	0	0	0	0	0	0	0	1.34505	0	0	0	0	0	0	0	0	0	0	0	0	0	0	0	0	0	0	0	0	0	0	0	0	0	0	0
2310015A10Rik	0	0	0	4.67485	0	0	0	0	0	19.3103	5.41328	3.21692	0	0	1.67484	0.513183	0.191429	0	0	0	0.291652	11.7972	1.16327	0	0.805589	0	1.36023	0.315242	13.1277	2.94723	0	0	2.58332	0.39317	0	0	0	0	22.7491	0.585432	0
2310015B20Rik	0	0	0	0	0	0	0	0	4.52598	0	0	0	0	0	0	0	0	0	0	0	0	0	0	0	1.25865	0	0	16.0894	0	0	0	0	0	0	0	0	0	0	0	0	0
2310015D24Rik	0	0	0	0	0	0	0	0	0	0	0	8.20111	0	0	0	0	0	0	0	0	0	0	0	0	0	0	0	0	0	0	0	0	0	0	0	0	0	0	0	0	1.94151
2310016C08Rik	0	0	45.2906	20.4789	48.667	38.603	4.42203	26.1687	0	9.0634	0	0	32.8742	0	17.527	1.79846	0	9.23585	4.62102	0	49.1887	2.52096	27.1781	24.634	19.6616	0	12.2679	0	0	0.391235	0	13.1484	0	0	18.6948	0	0	26.5437	0	55.9932	0
2310016M24Rik	38.6618	0	666.399	730.275	329.844	947.721	804.981	814.604	840.274	739.447	694.78	802.635	372.595	595.794	831.788	839.107	493.882	677.621	748.666	219.138	726.072	642.09	988.065	844.703	562.981	696.635	649.326	1068.23	729.474	761.276	277.779	922.575	783.572	443.952	762.368	0	14.5521	670.783	571.678	545.314	451.387
2310021H06Rik	0	0	0	0	0	0	0	0	0	0	0	0	0	0	0	0	0	0	0	0	0	0	0	0	0	0	0	0	0	0	0	0	0	0	0	0	0	0	0	0	0
2310021P13Rik	0	25.2125	5.86825	0	0	5.40221	9.79979	5.44751	2.55909	16.0961	0	0.656638	1.27017	0	1.70762	7.53446	1.52746	6.14682	16.069	26.6339	4.77069	0.114796	1.31496	0.100832	0	8.50275	14.1735	9.55849	0	0	1.93527	5.23105	6.40087	10.8234	0	0	0	2.54467	7.48774	2.17994	1.51565
2310022A10Rik	0	0	6.46935	22.9965	9.08994	18.8009	27.9318	8.12509	16.4375	6.77139	28.9912	20.033	10.3521	55.3806	15.4479	16.8568	12.986	5.50088	40.2308	20.8708	5.98753	5.77874	15.575	12.8586	31.8443	2.53641	8.85603	27.2003	14.2192	26.7851	3.54252	11.5624	14.5633	1.40377	12.4301	0	67.8412	19.7126	31.4739	37.4496	23.2149
2310022B05Rik	0	0	29.8257	7.76221	22.3799	19.6806	10.3524	21.2547	11.9743	52.2879	44.1704	25.538	57.638	30.794	28.491	29.1718	17.3884	20.5528	20.5125	8.93651	61.9574	20.2347	31.1032	28.141	7.4187	10.7549	20.28	13.0858	9.50847	32.188	0	7.75324	22.9077	0.864036	26.3256	6.30456	15.9075	7.88448	34.9956	42.4562	38.3182
2310028H24Rik	0	0	0	0	17.3691	2.22192	0	0	0	0	0	0	16.4562	0	0	0	0	0	0	0	7.70514	0.991528	0	8.12851	0	0	0	0	0	5.53963	0	0	0	0	0	0	0	0	0	0	0
2310028O11Rik	0	117.475	453.467	529.214	426.312	433.536	144.918	388.347	492.098	413.469	261.627	212.912	204.916	354.796	271.025	397.745	201.534	302.53	288.679	193.373	448.196	293.444	375.843	309.891	318.797	336.537	325.246	341.371	348.933	390.613	194.303	320.926	376.883	374.166	355.107	0	351.948	335.962	243.917	376.709	391.033
2310030G06Rik	0	0	0	0	0	0	0	3.69892	0	39.6822	10.5585	0	18.1857	0	0	0	0	19.6123	12.7191	0	54.042	0.561227	7.56315	32.2886	0	0	10.3003	6.96857	0	38.6718	0	0	0	0	1.75239	0	0	34.5227	0	25.8825	19.9495
2310030N02Rik	0	0	123.478	9.32949	104.619	0.965098	10.5763	53.6471	42.7388	17.032	40.1742	104.473	0	22.207	50.1366	38.2519	0	10.9234	21.0997	36.519	29.466	14.5352	88.798	92.2065	25.8379	60.6083	28.7426	43.8811	22.519	84.6164	57.423	31.5654	37.2415	57.3768	5.54708	0	0	48.1509	0	71.4143	21.651
2310033E01Rik	0	0	0	0	0	0	0	0	0	0	0	0	0	0	0	0	0	0	0	0	0	0	0	0	0	0	0	0	0	0	0	0	0	0	0	0	0	0	0	0	0
2310033P09Rik	0	0	0	0	0	0	3.94099	42.9421	2.82737	57.2153	0	7.59393	1.77564	9.21522	2.90612	10.819	0	13.6131	0	0	31.3127	0	0	10.8538	0	0	19.0553	23.384	1.15173	0	0	24.3612	21.2328	9.97737	0	0	0	0	0	8.76143	0
2310034C09Rik	0	0	0	0	0	0	0	0	0	0	0	0	0	0	0	0	0	0	0	0	0	0	0	0	0	0	0	0	0	0	0	0	0	0	0	0	0	0	0	0	0
2310035C23Rik	0	0	0	0	0	0	3.01564	0	0	0	2.22361	0.134097	0	0	3.16886	3.40347	0	0.0726746	8.85242	17.0075	0	0	0	4.41691	0	0.212228	1.50591	0	13.7483	2.08109	0	0.424735	0	0.176185	6.24035	0	0	0	0	6.03382	0.785708
2310035K24Rik	0	0	0	14.7623	0.522052	0	31.8765	28.2317	1.05011	0	20.8589	34.424	1.53881	35.367	26.7591	76.7441	0	23.046	3.56903	92.2959	7.40078	43.5653	26.5666	41.6861	7.78747	54.481	27.0716	16.7098	1.99622	57.4122	0	29.6635	0	0	36.4772	0	0	0	23.0907	2.31086	17.3026
2310036O22Rik	0	0	15.0522	60.3765	36.038	15.7602	4.5691	61.2885	74.1764	21.5391	28.9945	24.381	42.6139	29.915	33.356	71.9152	0	38.3189	39.0658	10.1234	0	0	54.7599	26.7688	20.6281	16.7208	20.4263	78.1937	0	55.301	1.19761	45.0471	0	7.47443	45.7498	0	38.3339	10.6097	50.9704	7.9496	41.2691
2310037I24Rik	0	0	1.7132	0.715629	0	0.493526	0	3.04819	1.66292	0.791795	2.24431	1.54606	0.78326	0.516185	1.70924	1.17837	0	2.60678	0	0	0	0.165176	3.11631	0	0	0.543746	0.367455	1.44772	0	0	0	0	0.312202	0	0.773628	0	0	0.549215	0	0	0
2310039H08Rik	0	0	66.8054	78.1359	0	106.424	71.7059	89.1474	70.0327	137.243	257.768	139.265	99.7736	186.692	191.872	6.43304	67.1908	81.3204	0	77.5252	329.043	204.244	80.8103	132.272	295.742	148.422	305.418	190.342	224.656	87.8847	107.794	170.303	111.638	77.6257	112.625	0	0	79.7048	40.9937	88.0647	74.1808
2310042D19Rik	0	4.68783	25.9413	47.1622	17.5123	17.8887	36.2797	33.9592	16.9606	40.0061	16.0233	50.0959	76.8554	41.3889	72.0454	45.6892	53.5916	49.6979	30.3541	5.98274	55.1688	39.0976	54.033	21.1149	38.0236	27.1746	17.9606	38.1638	63.4292	25.7912	84.8051	89.8446	10.459	48.8375	21.81	0	19.1693	52.0303	36.5773	38.1437	23.5851
2310042E22Rik	0	0	0	0	0	0	0	0	0	0	0	0	0	0	0	0	0	0	0	0	0	0	0	0	0	0	0	0	0	0	0	0	0	0	0	0	0	0	0	0	0
2310043J07Rik	0	0	0	0	0	0	0	0	0	0	0	0	0	0	0	0	0	0	0	0	0	0	0	0	0	0	0	0	0	0	0	0	0	0	0	0	0	0	0	0	0
2310043L19Rik	0	0	0	0	0	0	0	0	0	0	0	0	0	0	0	0	0	0	0	0	0	0	0	0	0	0	0	0	0	0	0	0	0	0	0	0	0	0	0	0	0
2310044G17Rik	0	4.08497	0.468502	4.56635	3.73026	3.89706	0	10.4197	1.13688	14.7781	0.330477	4.27493	4.62305	8.64602	4.80566	4.28587	1.47251	0	0	18.8053	18.2681	9.88098	16.8311	1.31921	0	7.54635	10.639	4.61887	6.64562	6.47735	0	8.76646	7.17166	1.29615	9.74945	0	0	2.01507	0.312485	1.39387	6.1014
2310044H10Rik	0	0	17.2599	23.6061	75.3624	1.96479	25.4865	57.7044	18.3748	13.9599	6.67662	52.3668	2.96977	2.34857	42.7724	17.9608	192.994	33.6753	55.8549	2.21272	1.52351	23.1095	9.62131	27.5596	30.9601	41.439	8.98631	16.7418	40.0665	48.0526	37.4325	28.882	46.5207	13.3498	70.9847	0	35.4488	10.516	31.9369	5.60658	60.2975
2310045N01Rik	0	0	81.7643	40.2661	0	0	0	27.5644	30.9106	62.6508	19.4277	36.2464	67.9434	60.811	46.5839	53.0426	207.136	100.839	54.9804	145.029	20.0183	32.5287	69.668	70.4089	67.8392	118.555	51.6887	75.5188	0	42.5495	0	0	93.3225	136.519	28.1128	0	0	21.5674	0	29.94	8.2591
2310046A06Rik	0	217.04	201.668	48.5232	136.201	127.615	95.8973	93.4577	55.6947	186.314	120.828	180.64	102.617	97.8813	75.8719	206.385	93.9596	98.2197	137.033	30.8515	79.0803	120.16	95.9297	69.5285	87.0084	160.285	125.738	89.4279	32.6963	81.3092	201.609	73.7859	45.7463	50.5797	108.468	51.1009	150.426	151.483	72.0389	129.771	123.771
2310046K01Rik	0	0	0	0	0	0	0	0	0	0	0	0	0	0	0	0	0	0	0	0	0	0	0	0	0	0	0	0	0	0	0	0	0	0	0	0	0	0	0	0	0
2310046O06Rik	0	0	0.507109	0.659019	0	4.43124	0.533635	0	6.07081	5.74213	3.21939	1.18646	0	0	0.885391	1.30219	0	1.41462	0.304172	0	0	0	0	6.71372	8.39568	8.2621	0	19.3314	3.97676	1.8413	5.94453	17.6624	0	0	5.52133	0	21.5245	0	0.45098	12.9983	12.2815
2310047B19Rik	0	0	0	0	0	0	0	0	0	0	0	0	0	0	0	0	0	0	5.03383	0	0	0	0	0	0	0	3.78005	0	1.1614	0	1.73608	0	0	0	0	0	12.8238	0	0	0.768261	0.38349
2310047M10Rik	0	0	0	0	0	2.02258	0	5.35379	0	8.34417	0	0	1.83427	0	0	0	0	0.872095	0	0	0	0	4.43087	8.32417	0	0	2.15131	1.41264	8.72489	0	0	12.1049	0	0	0	0	0	0	0	2.09872	0
2310050B05Rik	0	0	21.1109	102.881	183.368	121.162	317.848	111.24	156.05	115.582	96.2219	169.834	64.0976	0	14.1765	100.08	548.317	95.1311	71.5928	0	104.424	275.091	93.0482	46.2076	57.8624	46.9024	95.0877	0	514.636	85.7248	97.4205	249.107	4.14306	29.9514	76.9979	0	140.613	89.8893	615.219	20.8123	102.404
2310050C09Rik	0	0	0	0	0	0	0	0	0	0	0	0	0	0	0	0	0	0	0	0	0	0	0	0	0	0	0	0	0	0	0	0	0	0	0	0	0	0	0	0	0
2310057J16Rik	0	0	0	0	0	0	0	0	0	0	0	0	0	0	0	0	0	0	0	0	0	0	0	0	0	0	0	0	0	0	0	0	0	0	0	0	0	0	0	0	0
2310057J18Rik	0	0	0	0	0	0	0	0	0	0	0	0	0	0	0	0	0	0	0	0	0	0	0	0	0	0	0	0	0	0	0	0	0	0	0	0	0	0	0	0	0
2310057M21Rik	0	0	55.2792	1.8187	18.2336	1.88137	42.7077	23.0326	20.3761	24.1472	29.4508	12.7697	0	5.90326	12.2171	32.343	0.418913	8.87261	13.0111	0	0	18.4178	18.8802	2.48883	20.6512	0	0.175097	5.74882	7.74686	1.36809	0.96501	29.9028	0	0.860393	17.2034	0	0	26.6942	36.715	10.0355	2.23824
2310057N15Rik	0	0	0	0	0	0	0	0	0	0	0	0	0	0	0	0	0	0	0	0	0	0	0	0	0	0	0	0	0	0	0	0	0	0	0	0	0	0	0	0	0
2310061C15Rik	0	0	141.653	138.415	61.2599	18.4404	28.303	139.417	18.1008	79.4737	91.0671	125.604	34.8133	63.1557	75.4483	126.045	5.7967	69.2995	20.9726	51.8774	209.505	47.1957	80.5618	133.505	57.6943	139.429	63.2648	52.6793	109.679	118.994	11.8696	98.8606	95.6098	117.073	142.075	0	5.47979	73.5007	95.6767	128.361	74.7252
2310061I04Rik	0	177.928	57.471	83.617	34.3645	20.5749	7.88833	100.403	24.6584	59.9561	91.0671	88.5699	125.728	80.808	81.8005	110.283	9.7235	164.439	18.7348	66.203	79.1995	88.8169	100.752	49.3751	60.2549	20.3554	79.7215	49.6798	47.259	54.0883	62.0284	89.8078	12.7499	172.056	67.576	0	0	68.0665	73.3316	65.1919	60.516
2310061J03Rik	0	0	0	4.47401	0	0	0	0	0	0	0	0	0	0.403389	0	0	0	0	0	1.21617	0	0	0	0	0	11.898	0	12.0679	0	0	0	0	0.487961	0	0	0	0	0	0	0	0
2310061N02Rik	0	0	0	0	0	0	0	0	0	0	0	0	0	0	0	0	0	0	0	0	0	0	0	0	0	0	0	0	0	0	0	0	0	0	0	0	0	0	0	0	0
2310065F04Rik	0	0	0	0	0	0	0	0	0	0	0	0	0	0	0	0	0	0	0	0	0	0	0	0	0	0	0	0	0	0	0	0	0	0	0	0	0	0	0	0	0
2310067B10Rik	0	0	17.9853	11.7873	16.6095	8.85848	30.9996	12.5978	4.71554	0	0	0.290204	3.74907	12.8623	2.52657	0.995345	0	4.8756	13.2989	0.164315	5.93959	7.39458	5.45256	3.73772	0.334817	9.41543	4.96609	5.40094	21.8857	13.5979	2.13824	9.49822	1.97782	16.2047	0.108911	0	0	14.6904	2.48193	3.02793	1.98377
2310068J16Rik	0	0	0	0	0	0	0	0	0	0	0.32495	0	0	0.485795	0.402151	0	0	0	0	0	0	0	0	0	0	1.02347	0	14.079	0.637509	0	0	1.02414	0	0	0	0	0	0	0	0	0
2310079F23Rik	0	0	0	0	0	0	0	0	0	0	0.770124	0	0	0	0	0	0	0	0	0	0	0	0	1.2135	0	0	0	0	0	0	0	0	0	0	0	0	0	0	0	0	0
2310079G19Rik	0	0	0	0	0	0	0	0	0	0	0	0	0	0	0	0	0	0	0	0	0	0	0	0	0	0	0	0	0	0	0	0	0	0	0	0	0	0	0	0	0
2400001E08Rik	0	15.186	11.3209	7.21462	31.5168	25.0238	35.7391	22.8541	13.9472	11.2694	7.98565	8.86296	0.464496	43.6212	26.6078	11.74	5.47412	17.8883	14.8867	0	15.4888	17.6318	16.6326	21.6817	12.2236	22.2496	3.59555	13.3074	17.4745	11.3102	19.8161	18.3922	24.9946	0.803082	4.12906	0	0	24.2647	24.3951	9.16774	14.3256
2400003C14Rik	0	23.0708	27.7827	0	17.5563	38.6835	4.17657	65.1251	2.56833	1.07004	36.7068	31.2629	0	0	33.6857	2.54795	14.2566	12.246	12.1016	0	2.11174	13.5421	21.057	17.2539	9.76127	6.85835	39.8921	1.30431	0	4.06471	4.10521	0.490204	0	0	3.71729	0	2.2462	25.9775	77.0643	0	30.2273
2410001C21Rik	0	0	0	13.1588	0	0	0	20.5896	18.2529	0	0	6.59949	7.71558	0	16.4161	9.75047	0	3.48492	5.42277	3.44923	19.131	18.2234	4.38536	2.57248	4.42526	0	9.77308	0	11.6772	1.21206	0.498724	0.535975	0	12.8951	0	0	0	7.1233	29.5874	0	0.660993
2410002F23Rik	0	0	0	0	0	0	0	0	0	0.421465	0	0	3.89127	0	0	0	0	0	0	0	0	0	0	0	0.281323	0	0	0	0	0	0	0	0	0	0	0	0	0	3.47564	0	0
2410002I01Rik	0	0	0.371649	0	10.7604	0	2.34653	0	18.7586	0	0	0	0	0	0	0	32.3731	1.97924	6.85482	1.1816	17.2882	0	0	11.1258	0	0	5.71943	0	44.2315	0	0	2.89184	0	0	23.6914	0	0	0	1.98308	15.48	0
2410002O22Rik	0	0	3.6329	7.70662	15.0042	11.3119	2.69854	1.80607	4.77087	0	1.65816	14.5496	5.24334	4.95786	6.62272	0.411566	0	7.56006	3.36474	15.7967	6.43229	5.19213	2.13796	5.4473	0	12.1069	14.9195	0.948073	0.295737	11.1019	0	5.14682	1.90823	0	0.56292	0	0	2.91729	1.14028	21.9104	1.02534
2410003K15Rik	0	0	1.31568	71.1709	97.1376	184.39	0	54.4265	63.2153	20.2185	35.7308	143.601	16.1408	4.16236	56.2797	69.6817	12.9964	84.0811	137.907	75.2944	55.8022	98.1189	25.1289	32.7574	186.098	52.6152	53.8287	74.5838	18.2076	81.5803	152.415	53.6248	45.3151	124.972	109.517	0	103.872	68.6449	173.754	40.3482	109.119
2410004A20Rik	0	0	0	0	0	0	0	0	0	0	0	0	0	0	0	0	0	0	0	0	0	0	0	0	0	0	0	0	0	0	0	0	0	0	0	0	0	0	0	0	0
2410004B18Rik	0	0	43.4311	68.6588	3.06699	58.2083	103.667	20.7322	17.4796	0	2.61526	0	2.26007	18.4318	14.3335	35.7017	0	0	11.9134	26.101	0	42.1801	24.0857	4.70962	0	0	13.121	0	0	0	0	5.49498	7.43202	0	0	0	0	13.4703	0	0	0.726075
2410004I01Rik	0	0	0	0	0	0	0	0	0	0	0	0	0	0	0	0	0	0	0	0	0	0	0	0	0	0	0	0	0	0	0	0	0	0	0	0	0	0	0	0	0
2410004N09Rik	0	0	0	0	18.9916	0	56.4753	0	0	5.7876	0	13.3936	0	1.25768	3.12341	57.422	0	0.907342	0	5.68765	27.739	8.04901	3.25408	0	0	0	1.7906	19.9884	0	2.99797	0	15.9084	0	0	0	0	0	0	38.1823	0	0
2410004P03Rik	0	0	0	0	0	0	0	0	0	0	0	0	0	0	0	0	0	0	0	0	0	0	0	0	0	0	0	0	0	0	0	0	0	0	0	0	0	0	0	0	0
2410006H16Rik	0	0	0	14.1936	0	11.2944	0	0	0	16.3082	23.7051	60.5418	0	15.3568	16.6243	26.9671	0	22.158	0	42.7376	0	0.756013	14.2634	3.98428	2.41901	0	3.36369	23.1918	0	0	0	3.32049	0	0	17.7045	0	0	0	0	21.5346	0
2410012M07Rik	0	0	0	0	0	0	0	0	0	0	0	0	0	0	0	0	0	0	0	0	0	0	0	0	0	0	0	0	0	0	0	0	0	0	0	0	0	0	0	0	0
2410015M20Rik	703.44	357.827	707.237	901.986	735.697	509.636	510.669	768.517	853.789	666.062	634.454	537.695	592.483	935.516	552.916	640.858	905.361	771.708	924.323	383.82	725.244	636.572	846.031	849.448	751.075	855.54	829.245	906.292	882.188	660.235	366.465	616.353	684.923	1291.81	914.551	0	762.961	533.375	375.914	830.263	546.648
2410016O06Rik	0	0	11.0061	5.79275	0	0	8.3389	0	1.7093	0	0	0	0	0	0	0	0	0.334935	0	0	0	0	0	0	0	0	0	0	0	0	0	0	0	0	0	0	0	0	0	0	0
2410017I17Rik	0	0	0	0	0	0	0	0	0	0	0	0	0	0	0	0	0	0	0	0	0	0	0	0	0	0	0	0	0	0	0	0	0	0	0	0	0	0	0	0	0
2410017P09Rik	0	0	11.8389	5.89492	15.6483	0	0.812487	2.97647	7.61934	8.7427	13.0712	14.5419	0.411831	3.12117	12.2448	15.2416	0	1.76223	0.347338	4.90955	4.57756	1.65012	17.0875	2.97506	0.833665	5.14615	6.56896	3.29853	0	10.4591	0	2.38404	0	27.2944	3.38972	0	0	10.6364	2.05992	2.12042	8.46756
2410018L13Rik	0	0	0	0	0	0	0	0	0	0	0	0	0	0	0	0	0	0	0	0	0	0	0	0	0	0	0	0	0	0	0	0	0	0	0	0	0	0	0	0	0
2410018M08Rik	0	0	0	0	0	0	0	0	0	0	0	0	0	0	0	0	0	0	0	0	0	0	0	0	0	0	0	0	0	0	0	5.68422	0	0	0	0	0	0	0	0	0
2410022L05Rik	0	0	69.541	34.5174	5.59286	9.08901	0	25.7772	39.3752	16.6652	48.1452	4.51951	0	13.5804	41.034	0	5.78225	65.6431	70.099	0	3.52383	0	73.7888	22.9022	84.1241	0	0.966747	55.2282	132.771	85.2464	2.66401	44.3763	18.8918	0	10.1768	0	193.501	47.2014	0	4.71557	0
2410042D21Rik	0	0	0	0	0	0	0	0	0	0	0	0	0	0	0	0	0	0.817646	0	0	0	0.846221	0	0	0	0	0	0	0	0	0	0	0	0	0	0	0	5.22545	0	0	0
2410066E13Rik	0	0	0	0	0	0	0	0	0	0	6.81672	0	0	0	0	0	0	0	0	0	0	0	0	0	0	0	0	0	0	0	0	0	0	0	0	0	0	0	0	0	0
2410075B13Rik	0	0	0	0	0	0	0	0	0	0	0	0	0	0	0	0	0	0	0	0	0	0	0	0	0	0	0	0	0	0	0	0	0	0	0	0	0	0	0	0	0
2410076I21Rik	0	0	0	0	0	0	0	0	0	0	0	0	0	0	0	0	0	0	0	0	0	0	0	0	0	0	0	0	0	0	0	0	0	0	0	0	0	0	0	0	0
2410089E03Rik	0	0.860189	0	0	0	4.02849	0	0	0	0	0.13918	0	0	0	0	0.0474997	0	1.80134	0	4.07754	0	0	0	0.380135	0	0.876725	0	0	0	0	0	0	0	0	0	0	0	0	0	0	0
2410091C18Rik	0	0	77.5842	0.874209	29.8642	2.48692	8.4946	28.1269	42.0068	7.2544	69.9117	16.9979	0	6.62098	9.00449	51.606	13.6926	9.38269	40.1476	36.7149	18.1004	40.4062	36.0972	34.0287	92.0024	5.97814	45.2809	17.2432	6.20623	31.5652	18.5543	2.49253	18.0204	1.65429	59.3025	0	0	38.1585	1.19648	25.6587	13.5252
2410127L17Rik	0	0	0.246612	0.240366	0	0.248649	0	0.219392	0	0	0	0	0	0.260065	0.430575	0	0	0.187621	0	0	0	0	0.448588	0.292384	0	0	0	0	0	0	0	0	0.629176	0	0	0	0	0	0	0.451515	0
2410131K14Rik	0	0	0.773642	0	0	0	0	0	1.12641	11.2631	0	9.09555	7.63409	0	24.1446	18.8107	28.8315	0	0	0.61492	2.91079	17.6219	16.7112	0	0	0	0	1.71612	0	8.5893	0	6.30644	5.6746	0	0	0	22.658	1.44675	0	0	15.9084
2410137F16Rik	0	0	0	1.349	0	0	0	0	0	0	0	1.61911	0	0	0	0	0	0.350994	0	0	0	0	0	0	0	0	0	0	0	0	0	0.797738	0	0	0	0	0	0	0	0	0
2410137M14Rik	0	0	0	0	0	0	0	0	0	0	0	0	0	0	0	0	0	0	0	0	0	0	0	0	0	0	0	0	0	0	0	0	0	0	0	0	0	0	9.55661	0	0
2500003M10Rik	0	16.6406	4.45315	0.310025	0.920947	0.962126	0	0.424459	2.77873	0.771799	2.80465	6.47457	1.3573	8.0504	3.47098	0.612595	2.8564	0.604988	0.143093	2.27541	2.17594	0	1.59113	0.471398	0.343445	0.706686	0.835743	0	0	0.533054	0.329001	0.589292	2.63742	0.293334	2.84879	0	0	0	0	1.60151	0.436047
2510002D24Rik	0	0	11.7365	6.5367	0	0	0	15.6616	0	37.2921	15.9663	4.41312	4.02438	23.4274	20.1255	44.3995	0	62.1846	29.4161	0	3.44088	1.69735	111.7	32.0537	47.5213	4.65627	2.51731	0	51.6263	38.2833	0	54.0482	4.27758	27.8315	34.0074	0	0	18.4989	16.7745	37.9877	11.4923
2510003E04Rik	0	0	1.67122	0	0	17.9033	1.97846	3.15935	0	11.8273	0	8.94431	0	0	0.364734	2.61512	0	6.99299	0	1.66043	30.5819	6.20347	3.03995	4.82965	8.3457	0	0	3.5012	1.44548	0	0	15.0164	6.66209	0.385297	19.59	0	0	0	5.5734	0	13.4597
2510006D16Rik	0	0	6.1073	31.7472	160.125	0.684192	206.727	79.0831	70.4783	75.7408	73.2366	97.6415	38.367	55.1016	69.9024	99.3241	531.377	76.9237	0	103.559	54.7768	196.473	17.8981	67.9832	58.6158	0	8.66007	88.3091	0	44.351	18.249	71.9108	42.416	131.416	2.86002	0	10.3691	102.788	76.0385	29.1966	104.188
2510009E07Rik	0	0	1.70002	0	3.90872	9.78021	5.20899	0	3.10613	2.26468	0.14108	0	0	0	0.261897	0	8.62097	0	0.0899735	0	0	0.674907	1.81902	0.770649	0	0	14.1884	2.36614	0.830342	2.01103	1.24121	0	0.127565	0	5.37375	0	0	0	39.4861	0.549268	0
2510012J08Rik	0	0	1.51661	0.369549	0	8.98367	0	4.55359	0	0	0	0	0	0	0	0.730212	0	0	3.75246	0	0	0	0	0	0	0	0	0	0.787057	1.42965	0	2.66925	0.725493	0	0	0	0	0	0	0	0
2510039O18Rik	0	6.59489	0.756362	0	0	0	6.56639	15.3079	0	0	0	2.12356	2.62234	12.9613	10.0694	6.00881	11.8863	16.6876	0.340258	12.6249	0	2.42472	8.08297	19.28	3.47086	7.56188	15.6145	0.559262	0	1.26754	37.1605	19.898	1.68848	0	1.19543	0	7.70501	0	3.0269	0	3.88826
2510049J12Rik	0	0	0	0	0	0	0	3.43786	0	0	0	0	0	0	0.532664	0	0	0	0	0	0	5.4907	0	0	0	0	0	11.4295	0	4.43102	0	0	0	0	0	0	0	0	0	0	0
2610001J05Rik	0	0	37.2339	10.6081	22.8047	19.637	8.58981	37.4558	45.0377	43.5509	6.06104	96.6974	86.1629	35.6406	25.5035	51.2995	0	6.10128	16.4924	0	54.4689	40.5932	26.831	50.7663	4.02029	18.4536	22.5762	49.1326	5.15276	29.9991	13.0349	23.9842	25.21	23.2435	9.35533	0	5.83538	11.3549	0	18.878	18.4539
2610002D18Rik	0	0	0	0	0	0	0	0	0	0	0	0	0	0	0	0	0	0	0	0	0	0	0	0	0	0	0	0	0	0	0	0	0	0	0	0	0	0	0	0	0
2610002I17Rik	0	0	0	0.243859	0	0	0	0	0	0	0	0	0	0	3.49466	1.92742	0	3.61662	0	2.38639	0	0	0	0	0	0	0	0	0	0	0	0	0	0	0	0	0	0	0	0	0
2610002J02Rik	0	0	0	0	3.44506	1.02832	0	46.5758	32.3389	0	26.3789	33.4069	59.8402	28.3222	7.71633	0	0	24.5711	89.6211	52.422	0	17.8965	33.7026	22.9745	3.30365	0	26.7971	3.01648	73.3937	2.56376	0	0	14.7448	16.3027	4.2985	0	0	10.2991	0	54.1515	1.86418
2610002M06Rik	0	0	0.353642	0	0	0.891406	0	3.22473	0.514897	0.286028	0.249456	0	0	3.26317	4.32211	0	0	0	1.67045	0	0	0	0	1.93916	0	0	2.78753	0	0	0	0	0	0	0	0	0	0	0	0	3.8039	0
2610005L07Rik	0	0	0	0	0	0	0	0	0	0	0	0	0	0	0	0	0	0	0	0.204769	0	0	0	0	0.139083	0	0	0	0	0	0	0	0.164317	0	0	0	0	0	0.687326	0	0
2610008E11Rik	0	0	0	0.952141	0	0	5.97516	2.82444	0.47411	0	0	0.171418	0	4.1207	0	1.05828	11.4043	0	2.08745	0	0	2.80202	0	0.217162	0	0	2.20004	0	0	1.73942	1.26302	7.14878	0	0	0	0	0	4.019	14.3345	0	0
2610015P09Rik	0	0	0	0	0	0	0	0	0.41278	0	0	3.78085	0	0	3.46493	0	0	10.1374	0	0	0	0	0	0	8.41808	17.0064	6.06559	0	0	0	29.3238	4.20188	7.05219	0	0.14936	0	45.4869	0	0	0.648828	0
2610017I09Rik	0	0	0	0	0	0	0	0	0	0	0	0	0	0	0	0	0	0	0	0	0	0	0	0	0	0	0	0	0	0	0	0	0	0	0	0	0	0	0	0	0
2610018G03Rik	0	0	0	0	0	0	0	0	0	0	0	0	0	0	0	6.95141	0	0	0	0	0	0	0	0	0	0	0	0	0	0	0	0	0	0	0	0	0	0	0	0	0
2610019F03Rik	0	0	0	0	0	0	0	0	0	0	0	0	0	0	0	0	0	0	0	0	0	0	0	0	0	0	0	0	1.16061	0	0	0	0	0	0	0	0	0	0	0	0
2610020C07Rik	0	0	0.23952	0.233453	0.346743	0	0	0.213083	0	0	0.337911	0.672476	0.255516	0	0.627289	0	0	0.911129	0.431005	0	1.63852	1.13157	0.871376	0.567951	0.517238	0	0	0	0	0	0	0.177498	0	0	0	0	0	0	0	0	0
2610020H08Rik	0	0	0	0	4.13906	0	0	0	0	0	0	0	0	0	0.95999	0	0	0	0	0	0	0	0	0	0	0	0	0	0	0	0	0	0	0	0	0	0	0	0	0	0
2610021K21Rik	0	0	0	0	0	0	0	0	0	0	0	0	0	0	0	0	0	0	0	0	0	0	0	0	0	0	0	0	0	0	0	0	0	0	0	0	0	0	0	0	0
2610024G14Rik	0	0	0	3.05973	0	5.65209	0	0	0	0	0	0	0	0.236464	7.43849	0	0	0	0	0	28.8379	0	0	10.5011	0	0	0	11.2744	0	1.87888	0	0	0	0	0	0	3.42635	0	2.39296	14.5742	0
2610027L16Rik	0	0	0.134902	2.23525	2.92938	0	0	0	0	0	4.56763	0.189375	0	3.84105	4.71067	0.649522	2.90744	5.64481	0.24275	0.214451	1.66112	1.82091	1.34963	0.479821	0	1.79828	0.202542	0.664989	0	0	2.23253	0.699792	0	0	0.994991	0	0	0	0	1.35844	3.14386
2610028E06Rik	0	0	0	0	0	0	0	0	0	0	0	0	0	0	0	0	0	0	0	0	0	0	0	0	0	0	0	0	0	0	0	0	0	0	0	0	0	0	0	0	0
2610028H24Rik	0	0	0	0	0	0	0	0	0	0	0	0	0	0	0	0	0	0	0	0	0	0	0	0	0	0	0	0	0	0	0	8.03142	0	0	0	0	0	0	0	0	0
2610029G23Rik	0	6.87691	2.16894	0	0	3.37969	0.933708	0.175413	16.0768	0	4.72895	5.67432	0	2.07933	2.58197	0.759487	8.49918	7.05052	3.01588	0	0.53954	9.98059	0	1.28575	1.49029	3.06649	3.84853	0	0	3.13915	0	1.46119	7.29426	0	2.07758	3.98037	0	1.10619	14.2036	3.79055	8.64969
2610029I01Rik	0	0	34.8175	4.44018	6.12383	0	1.02726	27.7902	25.5838	10.5273	0	21.4692	27.7703	39.462	43.1779	52.3282	0	53.9683	0.878304	24.8293	30.7186	0	56.2304	30.8633	6.67553	2.16882	26.8703	0	16.2113	3.27188	55.1971	14.7094	0	0	13.7144	0	4.97221	29.3301	5.20886	33.3626	13.3823
2610034B18Rik	0	0	0	0	5.13447	0.715207	0	0	6.88533	0	20.1815	0	12.1075	0	0.412831	0	0	5.75647	0	0	0	6.06403	0	0	0	0	0	0	0	0	0	12.4408	0	0.436106	0	0	0	15.9182	0	5.62781	0
2610034M16Rik	0	0	0	0	0	0	0	0	0	0	0	0	0	0	0	0	0	0	0	0	0	0	0	0	0	0	0	0	0	0	0	0	0	0	0	0	0	0	0	0	0
2610035D17Rik	0	0	0	0	0	0	0	0	0	0	0	0	0.596204	0	7.07442	0	0	0	0.502839	24.4321	0	0	0	0	0	0	0	0	0	7.2586	0	0	0	0	0	0	0	0	0	0	0
2610039C10Rik	0	0	0	0	0	0	0	0	0	0	0	0	0	0	0	0	0	0	0	0	0	0	0	0	0	0	0	0	0	0	0	0	0	0	0	0	0	0	0	0	0
2610044O15Rik	0	0	2.48785	0	11.8337	0	0	3.79413	0	0.57491	0	0	0	5.24712	1.86158	0	0	21.3609	0	0	5.3488	1.43918	1.61621	1.89617	0	0	0	10.8621	6.8858	0.297802	0	5.53091	0	0	0.374479	0	0	3.98776	0.948207	1.62676	0.974429
2610100L16Rik	0	0	0	0	0	0	0	0	0	0	0	0	0	0	0	0	0	0	0	0	0	0	0	0	0	0	0	0	0	0	0	0	0	0	0	0	0	0	0	0	0
2610101N10Rik	0	19.7893	0.534029	5.33515	0	0.0673049	12.7495	8.37336	6.67386	12.2019	16.4806	4.02946	2.42119	1.61908	2.85545	4.37108	0	7.1608	1.92191	0	10.0463	8.37967	1.76066	3.28444	0	0.296614	2.75615	10.464	8.31415	4.36286	14.2233	6.87608	5.10921	0.615599	4.29049	0	14.9603	5.71732	7.3019	5.98865	1.55567
2610109H07Rik	0	0	0	0	0	0.100129	0	0	0	0	0	0	0	0	0	0	0	0	0	0	0	0	0	0	0	0	0	0	0	0	0	0	0	0	0	0	0	0	0	0	0
2610203C20Rik	0	0	0	0	0	0	0	0	0	0	0	0	0	0	0	0	0	0	0	0	0	0	0	0	0	0	0	0	0	0	0	0	0	0	0	0	0	0	0	0	0
2610203C22Rik	0	0	4.56262	0	0	0	0	0	0	0	0	0	0	0	0	0	0	0	0	0	0	0	0	0	0	0	3.11378	1.63571	0	0	0	0	0	0	0	0	0	0	0	0	0
2610204G22Rik	0	0	0	0	0	53.3217	0	0	0	7.90773	0	0.935794	0	0	1.93981	0	0	2.02864	0	21.1941	0	0	2.02096	0	3.83878	0	0	0	0	0	0	0	0	0	0	0	0	0	0	0	0
2610206C17Rik	0	0	0.300761	0	1.30619	0	0	0	0	0	0	0	0	0	0.525115	0	0	0.686451	0.270602	0	0	0.405966	0.273542	1.60462	0.324742	0	0.451561	0	4.99463	0.504026	0	0.891523	1.91831	0	0	0	0	0.337462	0	1.10131	0
2610301B20Rik	0	0	0	0	0	0	3.84857	0	0	0	0	4.96292	0	5.65659	1.06424	0	0	1.66946	0	0	0	0	0	6.93769	1.05304	0	0	0	0	0	0	0.722731	0	0	0	0	0	0	0	0	2.33969
2610301G19Rik	0	0	0	1.0871	2.22013	28.9574	9.24281	0.992238	0	0	2.95034	6.85003	0	0	0	22.9573	0	0.424275	0	0	0	1.31731	0	0.165295	0.752676	0	10.6755	0	1.35058	0	0	0	0	0	0	0	0	0	0.371961	7.27483	0
2610305D13Rik	0	0	0	0	0	0	0	0	0	0	0	0	0	0	0	0	0	0	1.45138	0	0	0	0	0	0	1.79196	0.151373	0	0	0	0	0	0	0	0	0	0	0	0	0	0
2610306M01Rik	0	0	10.9874	6.81486	0	63.9508	0	0	36.3578	0	0	0	0	62.1469	3.4879	23.5652	0	22.7976	0	0	0	0	16.3522	0	0	0	0	90.5969	0.691149	12.1359	0	13.6938	0	40.53	4.20981	0	0	41.4673	0	13.2586	13.0083
2610318N02Rik	0	0	0	0	0	0	0	0	0	0	0	0	0	0	0	0	0	0	0	0	0	0	0	0	0	0	0	0	0	0	0	0	0	0	0	0	0	0	0	0	0
2610507B11Rik	0	0.604952	2.49773	20.152	4.82114	2.37845	4.38064	0.55551	18.8567	5.05045	10.6692	6.81782	3.77476	19.9744	10.3572	7.01515	4.73518	9.55409	11.6109	3.08823	22.5922	15.827	3.84925	7.1565	14.9078	10.3277	2.13547	3.96731	5.47292	7.267	12.3433	7.918	24.339	3.58306	0.950361	9.80413	1.76696	10.1462	2.03617	14.7988	12.3646
2610507I01Rik	0	1.54997	0	2.59893	0	0	3.92833	0	0.172548	0	4.63956	3.11931	0	2.06208	0	9.75719	0	0	6.39756	2.82588	0	0	15.8444	0	0	1.97471	0	0	0	4.02171	0	6.05975	0	0	0	0	0	1.06377	0	0.162732	5.84859
2610524H06Rik	0	0	0	0	0	0	0	0	0	0	0	0	0	0	0	0	0	0	0	0	0	0	0	0	0	0	0	0	0	0	0	0	0	0	0	0	0	0	0	0	0
2610528A11Rik	0	0	0	0	0	0	0	0	0	0	0	0	0	0	0	0	0	0	0	0	0	0	0	0	0	0	0	0	0	0	0	0	0	0	0	0	0	0	0	0	0
2610528E23Rik	0	69.2125	78.0562	25.7895	2.55364	5.33565	0	8.23871	8.5611	0.713359	8.71009	2.47627	0	20.4623	22.3288	22.9315	19.8009	0	13.8871	8.41248	4.82684	2.38102	14.4391	10.9797	3.33312	12.7369	12.5801	34.3468	0	42.8642	0.912269	0	0	0	15.3338	0	0	17.1534	4.70622	42.7925	38.6909
2610528J11Rik	0	0	0	0	0	0	0	0	0	0	0	0	0	0	0	0	0	0	0	0	0	0	0	0	0	0	0	0	0	0	0	0	0	0	0	0	0	0	0	0	0
2700007P21Rik	0	0	0	0.445552	0	4.7627	7.93721	1.76226	0	6.65514	15.2629	12.8344	8.45276	0	7.31621	0.293464	0	0.347783	0	0	0	0	8.17664	0	9.37805	4.40099	14.0699	1.80271	0	7.40542	0	0	6.41448	0	0	0	0	4.67321	0	0	0
2700023E23Rik	0	0	9.47077	4.85836	0	5.52835	0	1.33033	0	26.6084	0	12.2454	0	0	1.30544	0	0	4.92995	2.24239	0	0	0	0	9.16013	0	0	0	0	37.9398	0	0	0	0	0	7.35295	0	0	0	3.98961	0	0
2700029M09Rik	0	0	2.61913	0	0	17.6051	2.0671	24.4654	19.0671	0	13.5484	17.4645	0	6.90502	11.4322	10.0884	0	0	7.06949	13.8786	0	9.13287	5.95526	5.43418	32.9931	6.78879	11.4694	0	0	9.8758	23.4784	11.9691	41.2065	0	13.3385	0	0	3.42853	0	25.5749	37.1016
2700046A07Rik	0	0	0	0	0	0	0	0	0	0	0	0	0	0	0	0	0	0	0	0	0	0	0	0	0	0	0	0	0.335043	0	0	0	0	0	0	0	0	0	0	0	0
2700046G09Rik	0	0	1.88814	3.68063	0	0	0	7.27883	0	0	0	9.27697	4.02846	0	3.57133	0	0	10.2948	5.37955	0	0	0	0	1.11929	0	0	0	11.4791	0	3.4279	0	9.56133	0	0	0	0	12.8229	0	0	0	0
2700049A03Rik	0	0	0	0	0	0	0	0	0	12.4657	0	0	0	0.18899	0	7.59329	0	0	0	0	0	0	0	0	0	0	0	0	0	0	0	0	0	0	0	0	0	0	0	0	0.122839
2700050L05Rik	0	0	7.64258	0	0	0	0	0	0	0	1.29657	0	0.206404	0	0	0.745259	0	0	0	0	0.794149	2.28518	0	0.114697	0.104455	0	0	0	0	1.29698	0	0	0	0	1.52899	0	0	8.64754	0	2.12545	0.265239
2700060E02Rik	0	2.98189	0.683981	5.33325	1.48526	1.03444	0	4.2594	2.65564	1.65962	0.96495	1.6803	1.82415	1.08194	2.38841	1.31728	0.61422	2.34166	2.15388	0	1.4037	3.23133	0.933123	0.405464	0.36926	0	1.54039	1.34865	0	1.4328	0	4.05495	4.36256	1.26153	1.80172	0	0	1.6628	1.82483	3.1307	1.87529
2700062C07Rik	0	0	3.00236	0	1.4488	4.54073	0.789852	0	0	0	0.352973	0.70245	1.60143	3.69383	0	0.481855	0	0	0	0	0	1.35086	0	0	1.62088	0	0	0.493329	0	0	0	5.19148	0	0	0	0	0	4.49164	0	0	0
2700078E11Rik	0	0	0	7.82372	0	4.31644	1.83017	4.20527	0.346288	3.46256	11.5761	9.51547	0.475728	6.67787	3.19227	7.90142	0.160185	4.41056	0	1.84317	5.36912	2.10678	0	0	0	0	0	1.58274	0	0	0.738008	0	0.113773	0	0.657829	0	0	5.40393	0	4.32729	8.43639
2700078K21Rik	0	0	26.2459	137.931	1.02689	0.715207	13.4362	3.78632	11.0165	55.6513	101.575	6.72152	43.1331	31.4178	39.3222	29.7135	0	26.9834	55.525	95.2851	32.9972	39.7353	7.74184	16.8201	12.2546	21.2756	22.3653	16.784	45.1563	2.97188	3.6685	64.3943	4.07193	0	25.7858	0	7.22609	27.0609	41.6351	5.1949	19.9346
2700081O15Rik	0	0	0	0	0	0	0	0	0	0	0	0	0	0	0	0	0	0	0	0	3.25719	0	0	0	0	0	0	0.204095	0	0	11.5627	0	0	0	0	0	0	0	0	0	0
2700086A05Rik	0	0	0	0	0	0	0	0	0	0	0	0	0	0	0	0	0	0	0	0	0	0	0	0	0	0	0	0	0	0	0	0	0	0	0	0	0	0	0	0	0
2700089E24Rik	0	0	42.4161	51.7775	23.8462	35.5003	25.3509	15.57	45.7683	14.6552	41.3941	55.3524	59.087	41.9071	38.2866	46.9912	12.5734	132.683	27.6032	13.4201	76.6251	31.9618	67.2297	47.3591	28.6795	11.4365	98.7712	55.215	1.42474	23.4641	81.3552	30.8224	17.0728	4.17744	18.441	0	45.0968	78.704	4.94406	73.5116	51.3724
2700090O03Rik	0	0	0	0	0	0	0	0	0	0	0	0	0	0	0	0	0	0	0	0	0	0	0	0	0	0	0	0	0	0	0	0	0	0	0	0	0	0	0	0	0
2700094K13Rik	0	0	0	2.22382	0	29.906	0	13.5319	20.6702	0	46.1371	65.66	10.5473	0.802026	54.4426	0	0	8.1006	39.688	3.62703	4.16217	25.1511	31.127	43.2814	0	38.863	36.5399	75.7299	0	77.7469	1.57329	18.0353	0	47.6929	0	0	0	20.7647	0	0.696224	39.6187
2700097O09Rik	0	0	24.3629	0	0	0	0	0	0	2.81497	0	1.22145	0	11.4696	0.759581	0	10.939	0	0	0	10.714	0	0	0.773696	15.5015	29.9633	27.1072	0	0	25.8822	0	15.4751	0	0	0	0	0	27.3358	0	3.98261	13.1207
2700099C18Rik	0	0	0	0	0	0	0	0	0	0	0	0	0	0	0	0	0	0.616281	0	0	0	0	0	0	0	0	0	0	0	0	0	0	0	0	0	0	0	0	0	0	0
2810001G20Rik	0	0	8.59721	0	0	24.8489	0	0	0	0	36.7907	7.64353	0	0	8.00553	0	0	12.2093	0	0	43.913	0	24.5001	2.03857	14.8524	0	0	3.95539	0	0	0	0	0	0	0	0	0	0.428725	0	0	0.785708
2810002D19Rik	0	6.07646	0	0	0	0	0	0	0.676454	0	0	11.7397	0	0	0	0.335543	0	8.21812	0	0	0	0	0	11.3609	0	1.54832	0	0	0	0	0	0	0	0	0	0	0	3.7794	0	0	0
2810002N01Rik	0	0	43.2417	6.48407	25.8824	0	0	17.7548	6.45736	28.2483	6.15913	30.6431	52.7828	9.64627	15.9708	44.8428	4.48054	5.06124	27.3088	0	38.1138	19.3623	7.94131	44.1196	61.9536	26.7889	43.6982	19.266	2.877	14.981	3.44047	14.1736	53.5696	40.6442	13.143	0	0	17.4169	0	30.45	17.6696
2810004N23Rik	0	32.5807	55.6762	112.174	8.11409	87.0296	115.604	29.2531	87.0482	1.81334	62.9958	54.5532	9.16826	38.2228	44.3635	33.8233	0	93.8134	57.8257	5.34606	75.1517	17.6531	30.9263	69.3324	21.3834	34.0373	34.2223	2.94712	83.2549	91.7388	55.655	81.9646	41.9463	37.9052	60.2388	7.54312	20.9358	36.1964	38.8799	80.7278	44.5653
2810006K23Rik	0	0	0	0	0	0	0	0	0	0.290858	0	0.757238	0	1.13769	0	4.67493	0	8.07098	0	0	6.64215	0	0	0.10659	0	23.5693	0	0	0	0	10.4149	0	0.688106	12.2705	5.30477	0	0	0	0	0.164602	1.47895
2810007J24Rik	0	0	0	0	0	0	0	0	0	0	0	0	0	0	0	0	0	0	0	0	0	0	0	0	0	0	0	0	0	0	0	0	0	0	0	0	0	0	0	0	0
2810008D09Rik	0	0	31.845	1.67775	0	0	0	38.2839	3.34168	87.7111	78.9248	51.3491	16.5268	0	22.5406	0	24.7326	10.4768	0	0	60.0549	15.1026	47.75	14.7961	0	0	14.2144	0	0	23.7989	236.799	12.7562	2.19582	0	45.3432	0	0	0	98.7384	37.031	0
2810008M24Rik	0	0	1.93929	0	0	0	18.8039	0	0	0	0	11.6673	0	0	0	26.9446	0	2.10772	0	0	25.0166	49.3615	0	5.9123	0	0	0	0	0	3.0178	1.14621	32.8486	0	0	0	0	0	16.0605	0	0	0
2810021B07Rik	0	0	0	0	22.6624	0	0	0	1.87594	0	0	1.76349	0	0	0	0	0	0	0	0	0	0	0	0	0	0	3.48202	0	0	2.59106	0	0	0	0	0	0	0	0	0	0	0
2810021J22Rik	0	0	0	0	0	8.51464	0	0	0	0	0	0	0	0	0	0	0	0	0	0	0	0	0	0	1.13978	0	0	0	0	0	0	0	0	0	0	0	0	0	0	0	0
2810025M15Rik	0	0	0	16.8618	3.75668	39.6826	0	7.69525	30.2263	18.1901	4.57624	18.2143	50.7522	20.0681	21.1436	5.41421	54.3744	6.90993	14.787	3.43768	17.1602	0.875684	29.1086	25.6387	25.2173	18.2569	49.351	34.1116	49.0797	36.9649	0	8.3332	72.2746	32.7058	14.127	0	48.4645	18.4406	0	4.75112	27.2734
2810030E01Rik	0	0	0	0	0	0.477351	0	0	0	0	0	0	0	0	0	0	0	2.34125	0	0	0	0	0	0	0.766788	0	0	0	0	0	0	0	0	8.29551	0	0	0	0.132803	0	0	0.486768
2810032G03Rik	0	0	0	0	0	0	0	0	0	0	0	0	0	0	0	0	0	0	0	0	0	0	0	0	0	0	0	0	0	0	0	0	0	0	0	0	0	0	0	0	0
2810046L04Rik	0	0	0	0	0	0	0	0	0	0	0	0	0	0	6.46848	0	0	0	5.69892	0	0	0	0	0	0	0	0	1.29606	0	0	0	0	0	0	0	0	0	0	0	0.218809	0
2810047C21Rik1	0	0	0	0	0	0	0	0	0	0	0	0	0	0	0	0	0	0	0	0	0	0	0	0	0	0	0	0	0	0	0	0	0	0	0	0	0	0	0	0	0
2810055F11Rik	0	0	0.302877	0	0	0	0.478081	0	0	0	0	0	0	0	0	0	0	0	4.90511	0	0	0	0	0	0	0	8.86742	0	0	14.2121	0	0	0	0	0	0	0	4.98427	0	0	0
2810055G20Rik	0	0	0.819432	1.43762	3.79602	4.79195	0	2.77014	0	1.85573	6.35822	0.920252	1.22382	1.03696	0.858416	1.1047	0	0.249368	3.39141	1.30263	1.12112	0.774248	3.42826	1.74873	3.36213	5.46162	0.123029	8.40177	3.6288	1.09859	6.44147	1.70029	0	0	0	3.30834	0	6.98763	6.55861	2.40044	0.673998
2810403A07Rik	0	0	4.6492	0	0	29.6881	0	15.1655	5.84989	0	2.3078	6.6474	0.183692	0.907929	4.96058	10.1146	0	5.89515	5.26748	0	0.235588	10.1105	10.9627	3.87888	0.371846	0	0.646324	0.169762	6.19568	14.7169	0	0	0	11.7509	0	0	20.1723	8.75862	15.6196	11.6647	2.83264
2810403D21Rik	0	0	0	0	0	9.32544	0	0	0	0	0	2.16397	0	1.08373	0.897137	0	0	0.390924	0	0	0	0	1.86934	3.65523	0	14.8408	0	13.6777	0	0	0	0	0	0	0	0	0	0	0	0	0.704401
2810405F15Rik	0	0	0	0	0	0	0	0	0	0	0	0	0	0	0	0	0	0	0	0	0	0	0	0	0	0	0	0	0	0	0	0	0	0	0	0	0	0	0	0	0
2810405K02Rik	1816.02	200.755	349.314	527.049	346.648	193.013	282.439	370.451	280.957	155.363	237.587	343.995	274.394	386.406	399.126	130.495	204.398	476.96	446.867	445.492	374.415	441.313	294.368	354.092	615.827	92.0767	153.585	520.141	609.044	232.063	374.233	357.336	223.219	451.355	512.234	0	304.914	261.293	205.345	296.89	548.302
2810407C02Rik	0	0	2.33009	2.69689	4.42728	6.90116	1.14936	2.33201	4.9475	5.18262	3.4927	3.67984	5.28211	5.83584	4.57677	11.0786	5.49265	5.31816	2.62055	0	6.37589	11.696	8.60933	6.12942	8.96283	31.7078	8.96463	5.74298	2.2169	3.29472	13.5567	7.98612	0.557316	2.1488	2.76202	0	0	10.5666	2.71974	2.39968	6.78776
2810408A11Rik	0	0	0	0	0	0	0	0	0	0	0	0	0	0	0	0	0	0	0	0	0	0	0	0	0	0	0	0	0	0	0	0	0	0	0	0	0	0	0	0	0
2810408I11Rik	0	0	0	0	0	0	0	0	0	0	0	0	0	0	0	0	0	0	0	0	0	0	0	0	0	0	0	0	0	0	0	0	0	0	0	0	0	0	0	0	0
2810408M09Rik	0	0	0.276449	2.96391	0	0	0	0	0	0	0	0	0.884731	0.583057	0	0	0	0	4.97455	0	16.642	7.83615	0	4.26085	0	0	11.8292	0	5.35603	0	3.43126	0	0	0	0	0	0	1.34413	0	0	1.5159
2810410L24Rik	0	0	0	0	0	0	0	0	0	0	0	0	0	0	0	0	0	0	0	0	0	0	0	0.358671	0	0	0	0	0	0	0	0	4.63091	0	0	0	1.54089	0	0	0	0
2810417H13Rik	0	0	0	0	0	0	0	0	0	0	0	0	0	0	0	0	0	0	0	0	0	0	0	0	0	0	0	0	0	1.81276	0	0	0	0	0	0	0	0	0	0	0
2810422J05Rik	0	0	39.4949	42.6337	3.07393	217.089	27.4837	61.5816	63.8932	11.6783	91.0671	86.443	7.24859	73.4461	67.8442	74.4276	2.28817	114.051	46.6151	129.619	88.316	57.0361	116.259	36.7552	58.2344	74.5371	165.14	86.2481	60.5335	65.1195	0	122.422	0	80.6767	42.0618	0	2.16307	74.3337	5.66507	99.5234	41.9165
2810422O20Rik	0	0	0	0	0	0	0	0	0.688061	0	0	0	0	0	0.618822	0	0	0	0	0	0	0	0	0	8.03654	0	0	0	0	0	0	0	0	0	0	0	0	0.265121	0	0	1.94351
2810428I15Rik	0	0	154.057	167.775	37.5496	286.884	148.882	123.767	160.981	27.9719	73.7408	163.302	57.0178	35.6419	107.042	66.606	0	126.774	145.681	171.181	45.1662	82.7541	37.8883	137.454	117.118	118.747	184.687	210.775	127.266	194.948	82.9248	205.031	145.386	94.2307	41.4093	0	32.028	108.77	65.0077	118.724	273.687
2810429I04Rik	0	0	0	0	0	0	0	0	0	0	0	0	0	0	0	0	0	0	0	0	0	0	0	0	0	0	0	0	0	0	0	0	0	0	0	0	0	0	0	0	0
2810432D09Rik	0	0	58.4727	7.79885	98.0139	55.8526	0	78.3017	43.6131	0	46.022	54.8665	0	44.7863	40.8363	3.55619	0	20.1356	34.3345	0	0	54.0022	40.8654	68.9604	6.6458	0	78.5496	0	0	26.3028	112.047	74.804	0	0	24.6442	0	0	69.7516	0	70.4315	48.0949
2810432L12Rik	0	75.472	0.173116	36.7834	0	9.07639	0.273258	8.62446	1.8484	12.6016	2.4423	0	2.77016	0	21.0066	22.6716	0	16.3315	13.5509	0.825596	12.0794	26.0544	10.7066	23.0903	44.8608	0.384614	1.03967	39.2546	3.83318	28.8664	3.22306	24.8881	0	0.319294	0	0	0.881763	21.9493	30.0213	7.13146	26.3424
2810433D01Rik	0	0	0	0	0	0	0	0	0	0	0	0	0	0	0	0	0	0	0	0	0	0	0	0	0	0	0	0	0	0	0	0	0	0	0	0	0	0	0	0	0
2810442I21Rik	0	0	0	0	0	0	0	0	0	0	0	0	0	0	0	0	0	0	0	0	0	0	0	0	0	0	0	0	0	0	0	0	0	0	0	0	0	0	0	0	0
2810453I06Rik	0	0	0.221538	11.4441	6.41423	1.11684	6.9938	10.4455	10.1068	3.58363	0	1.39948	0	11.2139	13.9247	17.4931	1.98943	15.0005	6.57767	0	1.8186	15.6992	0.402979	9.19296	5.50167	0	1.33047	2.83934	1.22634	5.56894	4.58287	0.164173	30.2385	3.67743	0	0	0	6.04859	0	6.28693	9.41468
2810454H06Rik	0	0	0	0	0	0	0	0	0	0	0	0	0	0	0	0	0	0	0	11.9142	0	0	0	0	3.75011	0	0	0	0.505945	0	0	0	7.6951	0.674305	22.3426	0	0	3.00821	6.34006	0	0.751777
2810459M11Rik	0	0	0	0	0	0	0	0	0	0	0	0	0	0	0	0	0	0	0	0	0	0	0	0	0	0	0	0	0	0	0	0	0	0	0	0	0	0	0	0	0
2810474O19Rik	0	2.22171	0.849352	8.6923	7.37742	5.13819	26.2771	0.151121	4.45191	0.274784	2.93572	14.904	23.1049	0.179137	4.52294	14.0676	1.3729	49.8207	27.4341	7.02101	9.18022	13.6428	4.86667	42.5958	1.28391	0	14.2186	6.86636	9.75588	1.70805	17.9216	53.8782	9.42615	17.2319	17.6301	0	0	29.384	72.2863	10.2634	5.00669
2900002K06Rik	0	0	0	0	0	0	0	0	0	0	0	0	0	0	0	0	0	0	0	0	0	0	0	0	0	0	0	0	0	0	0	0	0	0	0	0	0	0	0	0	0
2900005J15Rik	0	0	0	0	0	0	0	0	0	0	0	0	0	0	0	0	0	0	0	0	0	0	0	0	0	0	0	0	0	0	0	0	0	0	0	0	0	0	0	0	0
2900006K08Rik	0	0	0.471604	9.65282	1.7068	0.950996	9.67731	1.25865	5.26429	0.381435	0	0.331018	0	2.98398	1.2351	9.3097	13.9756	0.179397	0	2.62394	0.645231	0.63657	0	2.5161	0	0.523883	0	2.78967	0	0.395166	0	0	0	0	0	0	0	2.91034	3.14554	0.431723	1.93952
2900010J23Rik	0	0	147.929	45.2207	36.0162	172.201	4.24546	85.5405	84.1947	69.612	198.735	90.1441	37.3	179.398	81.0052	62.8068	96.6117	101.801	214.162	44.8939	68.0769	123.889	215.878	196.112	153.19	46.3105	109.536	113.358	192.62	156.067	19.4736	112.613	29.1633	137.66	189.166	0	0	55.3267	21.5273	131.726	42.4016
2900010M23Rik	0	599.72	370.109	429.902	257.622	336.84	234.371	325.372	377.264	303.761	294.957	274.339	269.041	577.964	271.631	427.887	1.96083	319.785	330.049	374.88	473.508	313.891	402.15	274.413	320.64	373.541	379.47	301.379	355.057	362.266	92.5982	309.062	254.864	527.576	437.135	66.1179	55.6088	312.373	340.795	404.774	350.22
2900011O08Rik	0	0	0	0	0	0	0	0	0	0	0	0	0	0	0	0	0	0	0	0	0	0	0	0	0	0	0	0	0	0	0	0	0	0	0	0	0	0	0	0	0
2900026A02Rik	0	0	0	0	2.68913	0.267559	0	1.80993	6.35366	0	0	1.11757	4.71816	7.4625	1.08108	1.10733	14.2981	2.35539	8.27694	0.140616	0	0	11.5045	2.30722	1.0506	0	0	3.05225	1.22413	0	1.2809	5.76848	12.6378	0	0	0	0.901096	0	0.943984	0	2.66775
2900041M22Rik	0	0	0	0	0	0	0	0	0	0	0	0	0	0	0	0	0	0	0	0	0	0	0	0	0	0	0	0	0	0	0	0	0	1.41734	0	0	0	0	0	0	0
2900052N01Rik	0	0	0	0	0	0	0	0	0	0	0	0	0	0	0	0	0	0	0	0	0	0	0	0	0	0	0	0	0	0	0	0	0	0	0	0	0	0	0	0	0
2900053A13Rik	0	22.6454	53.2422	16.876	33.8384	99.5078	32.1132	41.9743	45.3774	50.4147	34.5032	61.069	44.33	23.2803	13.9816	18.3404	31.8746	45.4462	12.0732	29.5888	40.8637	74.7876	38.1879	47.2147	63.5635	29.8126	26.321	31.5797	31.7488	42.7991	20.5952	37.5308	13.2522	65.4663	42.4166	0	101.42	22.8272	98.1628	18.6241	25.5161
2900060B14Rik	0	0	1.73	0.843092	0	11.3379	4.09612	0.769525	1.67924	1.39924	1.22033	0	9.22768	1.82437	0	0	13.982	1.97427	0	2.75014	1.18346	0.583789	0.78672	0	0	17.2961	1.94807	4.26395	0	2.89921	0	0	0	0	0	17.4616	0	1.94111	2.30778	6.33483	0
2900064A13Rik	0	0	37.5743	31.4579	75.3158	31.5705	63.8719	32.9984	113.623	32.728	43.8345	85.2062	47.2781	33.02	108.498	265.8	36.3375	111.78	92.3178	95.7227	23.7267	37.3881	226.95	137.642	99.3454	146.624	52.7977	40.8432	21.9994	121.9	0	91.7447	145.637	137.715	74.6132	0	2.45364	59.9961	39.8415	33.9559	97.0753
2900073G15Rik	267.112	5.06201	536.145	761.92	538.727	245.262	208.478	461.214	423.768	347.473	413.411	731.245	353.017	455.803	401.144	604.053	115.739	324.197	499.62	229.802	511.131	445.497	624.117	488.356	374.543	419.84	427.979	853.39	271.558	435.382	381.309	467.011	284.754	206.66	719.986	316.429	369.632	411.794	146.371	567.602	596.502
2900079G21Rik	0	0	0	0	0	0	0	0	0	0	0	0	0	0	0	0	0	0	0	0	0	0	0	0	0	0	0	0	0	0	0	0	0	0	0	0	0	0	0	0	0
2900092C05Rik	0	0	0	0	0	0	0	0	0	0	0	0	0	0	0	0	0	0	0	0	0	0	0	0	0	0	0	0	0	0	0	0	0	0	0	0	0	0	0	0	0
2900092D14Rik	0	0	0	0	0	0	0	0	0	0	0	0	0	0	0	0	0	0	0	0	0.24869	0	0	0	0	0	0	0	0	0	0	0	0	0	0	0	0	0	0	0	0
2900092E17Rik	0	0	0	9.6245	0	2.94997	57.7286	20.823	23.4296	0	9.54528	90.3594	25.3598	18.5125	41.8246	26.4133	6.5685	51.7532	2.63242	3.48832	44.5333	31.1004	4.32417	18.4282	28.432	0	23.8859	89.7802	18.7266	47.4996	14.3747	25.7473	0	0	10.0192	0	0	3.00927	0	35.1539	51.6403
2900097C17Rik	0	0	0.315074	0.307093	0	0	0.165777	0.280297	0.101943	0	0.740835	0.737166	0	0.886029	1.10021	2.73061	0	0.159804	0.0944932	0	0.143691	0.779691	0	0	0	3.26668	0.788419	0	0	1.58404	0	1.3231	0	0.193707	0	0	0	1.61049	0	1.05758	0
3000002C10Rik	0	0	0	0	0	0	0	0	0.392216	0	0	0	0	0	0	0	0.725722	0.307417	0	0	0.552839	0	0	0	0	0	0	0	0	0	0	0	0	0	4.68333	0	0	0	0	0	0
3010026O09Rik	0	0	2.26494	0	0	0	0	0	2.63817	1.46552	0	7.63083	0	0	0	0	0	0	0	0	0	0	3.29594	0	0	1.00641	0	0	0	0	8.43368	0	0	0	0	0	2.30728	0	0	34.0038	0
3110001D03Rik	0	0	135.181	146.397	182.235	186.057	343.212	145.712	222.856	0	49.9482	202.819	151.076	73.1632	162.342	149.458	0	149.642	211.719	55.7132	123.3	201.293	109.937	190.375	178.396	44.4938	158.932	255.263	199.943	130.651	1.47959	138.339	109.487	155.664	166.551	0	178.511	100.85	91.5952	79.2259	114.719
3110001I22Rik	0	0	0	0	0	2.26238	0	0	0	0	0	0	0	0	0	0	0	0	0	0	0	0	0	0	0	0	0	0	0	0	0	0	0	0	5.40403	12.9418	0	4.43588	0	10.5639	0
3110002H16Rik	0	0	12.613	5.20111	0	0	0	0	0	0	0	2.21326	2.84632	11.5105	7.83468	8.87573	0	0.369074	13.9671	0	0	0	3.0885	0	0	23.7113	1.63879	0	0	6.50381	0	8.26847	0	18.7896	2.81132	4.89647	0	0	0	4.44092	0.665029
3110003A17Rik	0	0	76.5992	19.2869	55.4446	21.8823	16.1212	18.1718	53.9048	42.3351	16.66	16.5775	0	14.8092	7.24419	7.99081	58.4686	3.88508	18.3782	0	55.0201	18.5247	39.478	11.352	56.5164	46.7998	23.4804	0.629314	2.65011	19.2552	0	26.9631	21.1711	5.88662	44.3904	0	0	22.4415	18.7332	41.4886	1.75012
3110007F17Rik	0	0	0	0	0	0	0	0	0	0	0	0	0	0	0	0	0	0	0	0	0	0	0	0	0	0	0	0	0	0	0	0	0	0	0	0	0	0	0	0	0
3110009E18Rik	0	0	0	0	0	3.82494	0	3.37489	1.84115	0.767074	0	0.665683	0	12.5017	2.06984	0	0	0	0	0	0	1.28015	0	3.37328	0	0	0	0	0	0	0	0	0	0	0	0	0	0	0	0	3.9004
3110021A11Rik	0	0	0	0	0	0	0	4.46026	0	0	0	0	0	0	0	0	0	0	0	0	0	0	0	0	0	0	0	0	0	0	0	0	0	2.31178	0	0	0	0	0	0	0
3110035E14Rik	0	0	0	0	0	0	0	0	0	0	0	0	0	0	0	0	0	0	0	0	0	0	0	0	0	0	0	4.95217	0	0	0	0	0	0	0	0	0	0	0	0	0
3110039M20Rik	0	0	0	0	0	0	0	0	0	0	0	0	0	0	0	0	0	0	0	0	0	0	0	0	0	0	0	0	0	0	0	0	0	0	0	0	0	0	0	0	0
3110040N11Rik	0	0	0	0	25.2973	0	12.3648	29.4835	0	0	34.0041	38.0651	11.5707	18.4279	20.5153	16.247	24.8913	19.2543	0	29.6948	20.6105	39.8543	31.7864	44.2936	17.5668	119.148	0	2.97033	0	0	0	49.1196	0	0	10.7935	0	6.13839	35.6082	0	38.0616	14.0428
3110043O21Rik	0	9.85573	13.2412	19.6735	35.9997	1.95373	12.4894	7.61368	2.03761	4.96296	25.4008	0.680046	10.1634	13.4526	10.1496	6.6863	0	14.1279	6.24727	0.256697	0.883712	9.15443	54.9272	18.6662	0	25.4717	0	1.75118	4.02241	15.2895	0	0	3.50178	9.23268	30.9661	0	0	1.0267	1.72326	2.80863	3.54183
3110047P20Rik	0	0	0	0	0	0	0	0	0	0	0	0	0	0	0	0	0	0	0	0	0	0	0	0	0	0	0	0	0	0	0	0	0	0	0	0	0	0	0	0	0
3110052M02Rik	0	0	0	0	0	3.57685	0	2.52479	0	0	0	0	0	0	0.516157	0	0.849528	0	0	2.44377	0	0	0.752852	0	0	0.788164	0	0	0	0	0	0	0	0	0	0	0	0	0	0	0
3110056O03Rik	0	0	0	1.22805	14.592	0	0	5.60447	0	0.582324	0	0.505353	2.68822	0	0.942792	0	0	4.519	0	0	21.1786	0	0	0.213402	0	23.5939	0	0	0	0.301643	3.72348	0	0	40.5018	0.568963	0	0	0	0	0	9.86996
3110057O12Rik	0	0	3.93728	41.2032	2.69992	16.0881	6.86905	5.53057	30.574	42.9069	11.8402	0.727256	6.853	11.145	10.1306	4.78916	10.0489	12.7701	0.745783	0	0.850555	24.7546	59.1802	24.9372	22.1512	17.9554	9.02271	2.4516	0	2.77821	0.428678	23.342	0	21.0213	6.33203	0	0	28.8316	0	18.4011	0.568157
3110062M04Rik	0	0	0	0	0	0	0	0	2.28759	0	0	0	0	0	0	0	0	0	0	0.220381	0	0	0	0.410907	0	0	0	0	0	2.20709	0	0	0	18.9213	0	0	0	0.362949	0	0	0
3110070M22Rik	0	0	0	0	0	0	0	0	0	0	0	0.321334	0	0	11.1904	0	0	0	0	0	0	0	0	0	0	0	0	0	0	0	0	0	0	0	0	0	0	0	0	0	0
3110079O15Rik	0	0	0	0	0	0	0	0	0	0	0	0	0	0	0	0	0	0	0	0	0	0	0	0	0	0	0	0	0	0	0	0	0	0	0	0	0	0	0	0	0
3110082D06Rik	0	0	0	0	0	0	0	0	0	0	0	0	0	0	0	0	0	0	0	0	0	0	0	0	0	0	0	0	0	0	0	0	0	0	0	0	0	0	0	0	0
3110082I17Rik	0	6.1638	0	0	0	0	0	0	0	0	25.4315	0	0	0	6.7884	0	0	0	0	8.9902	0	0	0	0	0.763289	18.8469	0	0	0	0	0	0.523869	0	0	0	0	0	18.5076	0	19.0907	0
3110099E03Rik	0	0	0	0	0	0	0	0	0	0	0	0	0	0	0	0	0	0	0	0	0	0	0	0	0	0	0	0	0	0	0	0	0	0	0	0	0	0	0	0	0
3200002M19Rik	0	0	0	4.40961	0	0	0	2.87488	6.2735	0	1.82362	6.35106	0	3.40786	7.89908	21.783	0	6.39227	2.32602	8.21945	0	7.85156	2.3513	11.8772	3.48925	0	0	12.1066	1.78886	3.24936	8.02203	6.22643	14.8404	2.38412	0	0	0	0	0	4.14162	4.43006
3230401D17Rik	0	0	0	0.322232	0	0	0	0.294114	0	0	0	0	0	0	0	0	0	0	0.594908	0	0	0	0	0	0	0	0.248185	0	0	0	0	0	0	0	0	0	0	0.247299	0	0	0
3300002I08Rik	0	0	0	0	0	0	0	0	0	0	0	0	0	0	0	0	0	0	0	0	0	5.91627	0	0	0	0	0	0	0	0	0	0	0	0	0	0	0	1.19223	0	0	0
3425401B19Rik	17.6372	13.7994	10.7992	12.7034	0.673858	6.1951	20.4259	18.8831	16.356	0.150594	28.8946	12.8728	8.54097	9.91566	13.2472	10.7577	9.69775	15.8653	23.3694	3.84782	15.5393	15.6449	6.68904	6.73289	13.7712	26.4747	11.811	24.0469	23.8345	13.8853	62.0122	15.7297	1.90012	17.8575	5.49317	1.87932	7.11276	16.1908	8.19642	6.47701	7.52974
3632451O06Rik	0	0	0	0	6.80112	0	0	13.2071	3.83053	11.2474	0	1.18711	0	0	0	0	0	2.00157	0	0	0	0	0	0	0	0	7.61788	0	0	0	0	0	5.99297	0	0	0	0	0	0	0	0
3830403N18Rik	0	0	0	0	0	1.02092	0	0	0	0	0	0	3.24054	0	0	0	0	0	0	0	0	0	0	0	0	0	0	0	0	0	0	0	0	0	0	0	0	0	0	0	0
3830406C13Rik	0	0	0	0	0	0	0	0.185469	5.66616	0	0	23.4131	0.222403	0	3.82198	3.21211	0	0	4.5018	28.8332	14.2618	13.5075	4.3611	5.68501	0	18.5273	0.939036	14.3876	0.288513	11.0055	36.227	0	0	0	4.61303	0	1.06189	5.6141	2.22486	0	0.857396
3830408C21Rik	0	0	0	0	0	0	0	0	0	0	0	0	0	0	0	0	0	0	0	0	0	0	0	0	0	0	0	0	0	0	0	0	0	0	0	0	0	0	0	0	0
3830417A13Rik	0	0	0	0	0	0	0	0	0	0	0	0	0	0	0	0	0	0	0	0	0	0	0	0	0	0	0	0	0	0	0	0	0	0	0	0	0	0	0	0	0
3830431G21Rik	0	0	0	0	0	0	0	0	0	0	0	0	0	0	0	0	0	0	0	0	0	0	0	0	0	0	0	0	0	0	0	0	0	0	0	0	0	0	0	0	0
3930402G23Rik	0	0	0	0	0	0	0	0	0	0	0	0	0	0	0	0	0	0	0	0	0	0	0	0	0	0	0	0	0	0	0	0	0	0	0	0	0	0	0	0	0
4430402I18Rik	0	0	5.75917	0	2.08433	0.967789	0	0	0	0	6.60152	1.34745	1.27995	10.1222	0.209485	1.8486	0	0	0	0	1.64156	0	0	0	0	0	0	0	0.664171	1.20643	0	0	0	0	0	0	0	0	7.68259	3.2951	0
4632411B12Rik	0	0	8.97038	11.2258	0	0.33498	5.59384	11.2315	16.3393	11.286	12.8896	4.1198	8.74245	0.233573	4.73724	14.61	108.003	7.75142	12.2558	5.10543	0.151518	17.3401	0.201446	5.58024	0.239152	1.23022	5.2376	18.7793	1.22607	3.61903	4.81098	38.6543	2.68415	0.204258	1.63364	0	0	12.1774	28.069	2.73727	3.33998
4632415K11Rik	0	0	5.81809	0	0	0	0	0	0	0	0	0	0	0	0	0	0	0	0.361012	0	0	0	0	5.11399	0	0.445728	0	0	0	0	0	11.0019	0	0	0	0	0	0	0	0	0
4632415L05Rik	0	0	0	0	0	0	8.71794	0	0	0	0.354174	0	0	0	0.32874	0	0	1.05048	0	0	0	0	0	2.15791	0	0	0	0	0	3.47091	0.519332	3.90686	0	0	0	0	0	0	0	0	0
4632427E13Rik	0	0	0	0	0	0	0	0	0.749256	0	0	0	0	30.1185	0	1.48662	0	17.0306	7.63954	0	0	16.6707	13.339	1.83035	0	0	0	0	0	0	0	0	0	0	0	0	0	0	0	0	26.4545
4632428C04Rik	0	0	0	0	0	0	0	3.78424	0	0	0	1.49285	0	0.897159	0	0	0	0	0	0	0	0	0	0	3.4447	16.066	0	0	6.76973	1.96037	0	0	0	0	0	0	0	0	0	0	0
4632428N05Rik	0	0	0	0	0	0	0	0	0	0	0	0	0	0	0	0	0	0	0	0	0	0	0	0	0	0	0	0	0	0	0	0	0	0	0	0	0	0	0	0	0
4632434I11Rik	0	0	0.149726	0	0	0	0	0	0	0	0	0	0	0	0	0	0	0	0	0	0	0	0	0	0	0	0	0	0	0	0	0	0	0	0	0	0	0	0	0	0
4732415M23Rik	0	0	104.677	131.176	47.6257	64.3299	55.0762	51.4393	38.7067	74.1811	10.5483	3.49869	41.4765	131.413	64.4016	102.719	0	18.2029	121.986	0	118.664	74.6833	21.7609	26.5939	120.558	161.686	45.6517	47.1767	139.342	50.1204	18.5606	68.7062	77.5745	5.51615	123.95	0	0	11.9315	196.821	61.1454	8.19988
4732416N19Rik	0	0	0	0	0	0	0	0	0	0	0	0	0	0	0	0	0	0	0	0	0	0	0	0	0	0	0	0	0	0	0	0	0	0	0	0	0	0	0	0	0
4732418C07Rik	0	0	17.8941	1.63873	11.1268	0.242172	12.5113	0.85471	14.4547	8.93624	1.10128	3.20317	10.6335	9.62506	10.9033	12.374	0	6.57844	0.432207	14.5092	5.91512	14.4272	16.6024	2.99006	0.259341	6.13675	9.82687	0	5.8169	16.4026	47.6993	7.83172	0	0.664504	11.7681	24.2432	0	18.5954	0.320406	15.1715	1.81097
4732456N10Rik	0	0	0	0	0	0	0	0	0	0	0	0	0	0	0	0	0	0	0	0	0	0	0	0	0	0	0	0	0	0	0	0	0	0	0	0	0	0	0	0	0
4732471D19Rik	0	0	0	0	0	0	0	0	0	0	0	0	0	0	0	0	0	0.737724	0	0	0	0	0	0	0	0	0	0	0	0	0	0	0	0	0	0	0	0	0	0	0
4732471J01Rik	0	0	0	0	0	0	0	0	0	0	0	0	0	0	0	0	0	0	0	0	0	0	0	0	0	0	0	0	0	0	0	0	0	0	0	0	0	0	0	0	0
4831426I19Rik	0	0	0	0	0	0	0	0	0	0	0	0	0	0	0	0	0	0	0	0	0	0	0	0	0	0	0	0	0	0	0	0.553415	0	0	0	0	0.950939	0	0	0	0
4831440E17Rik	0	0	0	0.430469	0	0	0	0	0.857391	0	0	0	0	0	0	0	0	1.68005	0	0	6.19364	0	0	1.57088	0	0	0	0.108855	0	0	0	0	5.63393	0	1.04705	0	0	0.247775	0.589157	0.808615	0.756813
4832428D23Rik	0	0	0	0	0	0	0	0	0	0	0	0	0	0	0	0	0	0	0	0	0	0	0	0	0	0	0	0	0	0	0	0	0	0	0	0	0	0	0	0	0
4833403I15Rik	0	0	0	0	0	0	0	0	0	0	0	0	0	0	0	0	0	0	0	0	0	0	0	0	0	0	0	0	0	0	0	0	0	0	0	0	0	0	0	0	0
4833413D08Rik	0	0	0	0	0	0	0	0	0	0	0	0	0	0	0	0	0	0	0	0	0	0	0	0	0	0	0	0	0	0	0	0	0	0	0	0	0	0	0	0	0
4833418N02Rik	0	0	0	0	0	0	0	0	0	0	0	0	0	0	0	0	0	0	0	0	0	0	0	0	0	0	1.0135	0	0	0	0	0	0	0	0	0	0	0	0	0	0
4833420G17Rik	0	0	0	0	0	0	0	2.55226	0	0	0	0.402738	0	0	0	0	0	0.291021	0.860413	0.608087	0	0	0	0	0	0	0	11.3137	0	2.40392	0	0	7.80737	0	24.183	0	3.89674	11.9461	0	0	1.31097
4833422C13Rik	0	0	0	0	0	0	0	0	0	0	0	0	0	0	0	0	0	0	0	0	0	0	0	0	0	0	0	0	0	0	0	0	0	0	0	0	0	0	0	0	0
4833422F24Rik	0	0	0	0	0	0	0	0	0	0	0	0	0	0	0	0	0	0	0	0	0	0	0	0	0	0	0	0	0	0	0	0	0	0	0	0	0	0	0	0	0
4833423E24Rik	0	0	0	0	0	0	0	0	0	0	0	0	0	0	0	0	0	0	0	0	0	0	0	0	0	0	0	0	0	0	0	0	0	0	0	0	0	0	0	0	0
4833424O15Rik	0	0	0	0	0	0	0	0	0	0	0	0	0	0	0	0	0	0	0	0	0	0	0	0	0	0	0	0	0	0	0	0	0	0	0	0	0	0	0	0	0
4833427G06Rik	0	0	0	0	0	0	0	0	0	0	0	0	0	0	0	0	0	0	0	0	0	0	0	0	0	0	0	0	0	0	0	0	0	0	0	0	0	0	0	0	0
4833439L19Rik	0	1.6845	12.1712	15.6289	18.1791	5.84366	3.65938	8.07785	8.06354	17.1881	12.1287	34.3073	7.00724	13.65	20.5758	41.486	0	7.34903	14.2533	7.37075	6.07937	12.9082	24.9508	36.9916	9.59551	3.86298	21.0294	23.8082	3.47565	15.7024	4.79581	8.87637	24.6445	2.13795	25.038	0	0	18.2808	0	25.4673	32.8404
4833442J19Rik	0	0	0	15.3349	0	77.2016	1.10376	0	12.8961	0	17.5105	11.7795	0.745961	24.3345	18.9237	4.7135	0	9.04393	0.629144	0.555801	0	31.8554	0	11.1921	13.2129	0	18.1103	0	0	0	0	15.5458	0	23.2149	0	0	0	0	0	23.6848	0.479298
4921501E09Rik	0	0	0	0	0	0	0	0	0	0	0	0	0	0	0	0	0	0	0	0	0	0	0	0	0	0	0	0	0	0	0	0	0	0	0	0	0	0	0	0	0
4921504E06Rik	0	0	0	0	0	0	0	0	0	0	0	0	0	0	0	0	0	0	0	0	0	0	0	0	0	0	0	0	0	0	0	0	0	0	0	0	0	0	0	0	0
4921506M07Rik	0	0	0	0	0	0	0	0	0	0	0	0	0	0	0	0	0	0	0	0	0	0	0	0	0	0	0	0	0	0	0	0	0	0	0	0	0	0	0	0	0
4921507P07Rik	0	0	0	0	0	0	0	0	0	0	0	0	0	0	0	0	0	0	0	0	0	0	0	0	0	0	0	0	0	0	0	0	0	0	0	0	0	0	0	0	0
4921509C19Rik	0	0	0	0	0	0	0	0	0	0	0	0	0	0	0	0	0	0	0	0	0	0	0	0	0	0	0	0	0	0	0	0	0	0	0	0	0	0	0	0	0
4921510H08Rik	0	0	0	0	0	0	0	0	0	0	0	0	0	0	0	0	0	0	0	0	0	0	0	0	0	0	0	0	0	0	0	0	0	0	0	0	0	0	0	0	0
4921511C20Rik	0	0	0	0	0	0	0	0	0	0	0	0	0	0	0	0	0	0	0	0	0	0	0	0	0	0	0	0	0	0	0	0	0	0	0	0	0	0	0	0	0
4921511H03Rik	0	0	0	0	0	0	0	0	0	0	0	0	0	0	0	0	0	0	0	0	0	0	0	0	0	0	0	0	0	0	0	0	0	0	0	0	0	0	0	0	0
4921511M17Rik	0	0	0	0	0	0	0	0	0	0	0	0	0	0	0	0	0	0	0	0	0	0	0	0	0	0	0	0	0	0	0	0	0	0	0	0	0	0	0	0	0
4921513D23Rik	1.7999	0	15.4955	0	0.0962754	15.8246	0	4.14146	0	0	4.8788	0	0.354728	1.19225	5.9218	0.0640405	0	2.93458	0	2.00868	0.363955	0	2.90332	0.0394238	3.59036	0	0	0.0655654	0.0920345	0	15.8211	0.0492835	0.254506	0.12266	0	0	0	2.86042	3.37117	5.66188	6.47296
4921513I03Rik	0	0	0	0	0	0	0	0	0	0	0	0	0	0	0	0	0	0	0	9.39803	0	0	0	0	0	0	0	0	0	0	0	0	0	0	0	0	0	0	0	0	0
4921515J06Rik	0	0	0	0	0	0	0	0	0	0	0	0	0	0	0	0	0	0	0	0	0	0	0	0	0	0	0	0	0	0	0	0	0	0	0	0	0	0	0	0	0
4921517D21Rik	0	0	0	0	0	0	0	0	0	0	0	0	0	0	0	0	0	0	0	0	0	0	0	0	0	0	0	0	0	0	0	0	0	0.477063	0	0	0	0	0	0	0
4921517D22Rik	0	0	0	0	0	0	0	0	0	0	0	0	0	0	0	0	0	0	0	0	0	0	0	0	0	0	0	0	0	0	0	0	0	0	0	0	0	0	0	0	0.675929
4921517L17Rik	0	0	0	0	0	0	0	0	0	0	0.172967	0.17211	0.261582	0	0	0	0	0.186552	0	0	0	0	0	0	0	0	0	0	0	0	0	0.181712	0	0	0.258366	0	0	0	0	0.673414	0
4921523A10Rik	0	0	0	0	0	0	0	0	0	0	0	0	0	0	0	0	0	0	0	0	0	0	0	0	0	0	0	0	0	0	0	0	0	0	0	0	0	0	0	0	0
4921524J17Rik	0	0	25.2537	28.7164	10.7801	56.1475	2.04421	7.77679	0.942794	2.61863	5.48116	7.04476	1.38155	2.04856	9.32713	13.7179	0	14.2865	4.36949	13.3817	10.6311	6.99229	16.49	7.10135	15.7312	6.47382	6.80541	14.3638	0.448055	25.2299	10.0464	23.513	3.30406	0	6.8228	0	0	21.191	0	16.0049	11.5398
4921524L21Rik	0	0	0	0	0	0	0	0	0	0	0	0	0	0	0	0	0	0	0	0	0	0	0	0	0	0	0	0	0	0	0	0	0	0	0	0	0	0	0	0	0
4921528I01Rik	0	0	0	0	0	0	0	0	0	0	0	0	0	0	0	0	0	0	0	0	0	0	0	0	0	0	0	0	0	0	0	0	0	0	0	0	0	0	0	0	0
4921528O07Rik	0	0	0	0	0	0	0	0	0	0	0	0	0	0	0	0	0	0	0	0	0	0	0	0	0	0	0	0	0	0	0	0	0	0	0	0	0	0	0	0	0
4921530D09Rik	0	0	0	0	0	0	0	0	2.90581	0	0	0	0	0	0	0	0	0	0	0	0	0	0	0	0	0	0	0	0	0	0	0	0	0	0	0	0	0	0	0	0
4921530L18Rik	0	0	0	0	0	0	0	0	0	0	0	0	0	0	0	0	0	0	0	0	0	0	0	0	0	0	0	0	0	0	0	0	0	0	0	0	0	0	0	0	0
4921530L21Rik	0	0	0	0	0	0	0	0	0	0	0	0	0	0	0	0	0	0	0	0	0	0	0	0	0	0	0	0	0	0	0	0	0	0	0	0	0	0	0	0	0
4921531C22Rik	0	0	0	0	6.27888	0	0.855777	5.30548	0	14.032	0	0	0	1.14347	2.36646	3.91554	0	0	6.34131	0	12.9808	0	0	0	0	15.0565	16.6869	0	0	0	0	0	0	0	28.277	0	0	0.202772	0	5.45942	0.743226
4921533I20Rik	0	0	0	3.01995	0	0	0	0	3.00751	0	1.09281	0	0	0	2.25406	0	0	1.96439	0	0	0	0.697044	0	0	0	0	0	0	0	0	0	1.53074	0	7.61964	1.63235	0	0	0	0	0	0
4921536K21Rik	0	0	0	0	0	0	0	0	0	0	0	0.276902	0	0	0	0	0	0	0	0	0	0	0	0	0	0	0	0	0	0	0	0	0	0	0	0	0	0	0	0	0
4921539E11Rik	0	0	0	0	0	0	0	0	0	0	0	0	0	0	0	0	0	0	0	0	0	0	0	0	0	0	0	0	0	0	0	0	0	0	0	0	0	0	0	0	0
4922501C03Rik	0	0	0	0	0	0	0	0	0	0	0	0	0	0	0.510835	0	0	0	0	0	1.2009	0	0	0	0	13.8673	2.41605	0	0	0	0	0	0	0	0	0	0	0.437712	0	0	0
4922501L14Rik	0	0	0	0	0	0	0	0	0	0	0	0	0	0	0	0	0	0	0	0	0	0	0	0	0	0	0	0	0	0	0	0	0	0	0	0	0	0	0	0	0
4922502D21Rik	0	0	0	0	0	0	0	0	0	0	0	0	0	0	0	0	0	0	0	0	0	0	0	0	0	0	0	0	0	0	0	0	0	0	0	0	0	0	0	0	0
4922505E12Rik	0	0	0	0	0	0	0	0	0	0	0	0	0	0	0	0	0	0	0	0	0	0	0	0	0	0	0	0	0	0	0	0	0	0	0	0	0	0	0	0	0
4922505G16Rik	0	0	0.14925	0	0	0	0	0	0	0	0	0	0	0	0	0	0	0	0	0	0	0	0	0	0	0	0	0	0	0	0	0	0	0	0	0	0	0	0	0	0
4930402F06Rik	0	0	0	0	0	0	0	0	0	0	0	0	0	0	0	0	0	0	0	0	0	0	0	0	0	0	0	0	0	0	0	0	0	0	0	0	0	0	0	0	0
4930402H24Rik	0	32.74	0	2.94818	0	2.20846	13.3358	12.4339	4.65716	0	6.401	0.0732103	2.67045	4.17974	0.0910546	4.21844	0.936652	0.0793535	0.469221	0.663234	6.13628	11.2631	11.6683	2.10226	0	0	0	0	0.144344	0.349591	0	6.64735	0.133053	0	0.219801	4.21111	13.2817	0.0390104	0.834828	16.614	10.009
4930403L05Rik	0	0	0	0	0	0	0	0	0	0	0	0	0	0	0	0	0	0	0	0	0	0	0	0	0	0	0	0	0	0	0	0	0	0	0	0	0	0	0	0	0
4930403N07Rik	0	0	0	0	0	0	0	0	0	0	0	0	0	0	0	0	0	0	0	0	0	0	0	0	0	0	0	0	0	0	0	0	0	0	0	0	0	0	0	0	0
4930404A10Rik	0	0	0	0	0	0	0	0	0	0	0	0	0	0	0	0	0	0	0	0	0	0	0	0	0	0	0	0	0	0	0	0	0	0	0	0	0	0	0	0	0
4930404H21Rik	0	0	0	0	0	0	0	0	0	0	0	0	0	0	0	0	0	0	0	0	0	0	0	0	0	0	0	0	0	0	0	0	0	0	0	0	0	0	0	0	0
4930404I05Rik	0	0	0	0	0	0	0	0	0	0	0	0	0	0	0	0	0	0	0	0	0	0	0	0	0	0	0	0	0	0	0	0	0	0	0	0	0	0	0	0	0
4930404N11Rik	0	0	0	0	0	0	0	0	0	0	0	0	0	0	0	0	0	0	0	0	0	0	0	0	0	0	0	0	0	0	0	0	0	0	0	0	0	0	0	0	0
4930407I10Rik	0	0	0	0	0	0	0	0	0	0	0	0	0	0	0	0	0	0	0	0	0	0	0	0	0	0	0	0	0	0	0	0	0	0	0	0	0	0	0	0	0
4930408F14Rik	0	0	0	0	0	0	0	0	0	0	0	0	0	0	0	0	0	0	0	0	0	0	0	0	0	0	0	0	0	0	0	0	0	0	0	0	0	0	0	0	0
4930412C18Rik	0	0	0	0	0	0	0	0	0	0	0	0	0.138799	0	0	0	0	0	0	0	0	0	0	0	0	0	0	0	0	0	0	0	0	0	0	0	0	0	0	0	0
4930412F15Rik	0	0	0	0	0	0	0	0	0	0	0	0	0	0	0	0	0	0	0	0	0	0	0	0	0	0	0	0	0	0	0	0	0	0	0	0	0	0	0	16.3567	0
4930412O13Rik	0	0	0	0	0	0	0	0	0	0	0	0	0	0	0	0	0	0	0	0	0	0	0	0	0	0	0	0	0	0	0	0	0	0	0	0	0	0	0	0	0
4930415F15Rik	0	0	0	0	0	0	4.33003	0	0	0	0	0	0	0	0	0	39.4145	0	0	0	0	0	0	0	0	0	0	0	0	0	0	0	0	0	0	0	0	0	0	0	0
4930415L06Rik	0	0	0	0	0	0	0	0	0	0	0	0	0	0	0	0	0	0	0	0	0	0	0	0	0	0	0	0	0	0	0	0	0	0	0	0	0	0	0	0	0
4930415O20Rik	0	0	0	0	0	0	0	0	0	0	0	0	0	0	0.796487	0	0	0	0	0	12.4828	0	0	0	0	0	0	0	0	0	0	0	0	0	0	0	0	0	0	0	0
4930417G10Rik	0	0	0	0	0	0	0	0	0	0	0	0	0	0	0	0	0	0	0	0	0	0	0	0	0	0	0	0	0	0	0	0	0	0	0	0	0	0	0	0	0
4930417O13Rik	0	0	0	0	0	0	0	0	0	0	0	0	0	0	0	0	0	0	0	0	0	0	0	0	0	0	0	0	0	0	0	0	0	0	0	0	0	0	0	0	0
4930420K17Rik	0	0	0	0	0	0	0	0	0	0	0	0	0	0	0.456287	0	0	0	0	0	0	0	0	0	0.564355	0	0	0	0	0	0	0	0	0	0	0	0	0	1.39448	0	0
4930422G04Rik	0	0	0	0	0	0	0	0	0	0	0	0	0	0	0	0	0	0	0	0	0	0	0	0	0	0	0	0	0	0	0	0	0	0	0	0	0	0	0	0	0
4930423M02Rik	0	0	0	0	0	0	0	0	0	0	0	0	0	0	0	0	0	0	0	0	0	0	0	0	0	0	0	0	0	0	0	0	0	0	0	0	0	0	0	0	0
4930425K10Rik	0	0	0	0	0	0	0	0	0	0	0	0	0	0	0	0	0	0	0	0	0	0	0	0	0	0	0	0	0	0	0	0	0	0	0	0	0	0	0	0	0
4930426L09Rik	0	0	0	0	0	0	0	0	0	0	0	0	0	0	0	0	0	0	0.625334	0	0	0	0	0	0	0	0	0	0	0	0	0	0	0	0	0	0	0	0	0	0
4930427A07Rik	0	0	0	0	0	0	0	0	0	0.248985	0	0	0	0	0	0	0	0	0	0	0	0	0	0	0	0	0	0	0	0	0	0	0	0	0	0	0	0	0	0	0
4930428D18Rik	0	0	0	0	0	0	0	0	0	0	0	0	0	0	0	0	0	0	0	0	0	0	0	0	0	0	0	0	0	0	0	0	0	0	0	0	0	0	0	0	0
4930428E23Rik	0	0	0	0	0	0	0	0	0	0	0	0	0	0	0	0	0	0	0	0	0	0	0	0	0	0	0	0	0	0	0	0	0	0	0	0	0	0	0	0	0
4930429B21Rik	0	0	0	0	0	0	0	0	0	0	0	0	0	0	0	0	0	0	0	0	0	0	0	0	0	0	0	0	0	0	0	0	0	0	0	0	0	0	0	0	0
4930429F11Rik	0	0	0	0	0	0	0	0	0	0	0	0	0	0	0	0	0	0	0	0	0	0	0	0	0	0	0	0	0	0	0	0	0	0	0	0	0	0	0	0	0
4930430A15Rik	0	0	0	0	0	0	0	0	0	0	0	0	0	0	0	0	0	0	0	0	0	0	0	0	0	0	0	0	0	0	0	0	0	0	0	0	0	0	0	0	0
4930430D24Rik	0	0	0	0	0	0	0	0	0	0	0	0	0	0	0	0	0	0	0	0	0	0	0	0	0	0	0	0	0	0	0	0	0	0	0	0	0	0	0	0	0
4930430F08Rik	0	0	0	0	0	0	0	0	0	0	0	0	0	0	0	0	0	0	0	0	0	0	0	0	0	0	0	0	0	0	0	0	0	0	0	0	0	0	0	1.56341	4.68242
4930431A04Rik	0	0	0	0	0	0	0	0	0	0	0	0	0	0	0	0	0	0	0	0	0	0	0	0	0	0	0	0	0	0	0	0	0	0	0	0	0	0	0	0	0
4930432K09Rik	0	0	0	0	0	0	0	0	0	0	0	0	0	0	0	0	0	0	0	0	0	0	0	0	0	0	0	0	0	0	0	0	0	0	0	0	0	0	0	0	0
4930432K21Rik	0	0	0	0	0	0	0	0	0	0	0	0	0	0	0	0	0	0	0	0	0	0	0	0	0	0	0	0	0	0	0	0	0	0	0	0	0	0	0	0	0
4930433I11Rik	0	0	0	0	0	0	0	0	0	0	0	0	0	0	0	0	0	0	0	0	0	0	0	0	0	0	0	0	0	0	0	0	0	0	0	0	0	0	0	0	0
4930433N12Rik	0	0	0	0	0	0	0	0	0	0	0	0	0	0	0	0	0	0	0	0	0	0	0	0	0	0	0	0	0	0	0	0	0	0	0	0	0	0	0	0	0
4930435E12Rik	0	0	0	0	0	0	0	0	0	0	0	0	0	0	0	0	0	0	0	0	0	0	0	0	0	0	0	0	0	0	0	0	0	0	0	0	0	0	0	0	0
4930441O14Rik	0	0	0	0	0	0	0	0	0	0	0	0	0	0	0	0	0	0	0	0	0	0	0	0	0	0	0	0	0	0	0	0	0	0	0	0	0	0	0	0	0
4930442L01Rik	0	0	0	0	0	0	0	0	0	0	0	0	0	0	0	0	0	0	0	0	0	0	0	0	0	0	0	0	0	0	0	0	0	0	0	0	0	0	0	0	0
4930443G12Rik	0	0	0	0	0	0	0	0	0.651824	0	0	0	0	0	0	0	0	0	0	0	0	0	0	0	0	0	0	0	0	0	0	0	0	0	0	0	0	0	0	0	0
4930444A02Rik	0	0	0	0	0.207603	0	0	19.5193	0	0	0	0	0	12.2496	0.876335	0	0	0	2.19344	0	0	0	3.39113	7.65101	0	0	17.8707	0	8.13678	0	0	0	18.4764	0	0	0	0	8.25983	0	12.9966	12.5818
4930444F02Rik	0	0	0	0	0	0	0	0	0	0	0	0	0	0	0	0	0	0	0	0	0	0	0	0	0	0	0	0	0	0	0	0	0	0	0	0	0	0	0	0	0
4930444G20Rik	0	0	0	0	0	0	0	0	0	0	0	0	0	0	0	0	0	0	0	0	0	0	0	0	0	0	0	0	0	0	0	0	0	0	0	0	0	0	0	0	0
4930447C04Rik	0	0	0	0	0	0	0	0	0	0	0	0	0	0	0	0	0	0	0	0	0	0	0.737705	0	0	0	0	0	0	0	0	0	0	0	0	0	0	0	0	0	0
4930448K20Rik	0	0	0	0	0	0	0	0	0	0	0	0	0	0	0	0	0	0	0	0	0	0	0	0	0	0	0	0	0	0	0	0	0	0	0	0	0	0	0	0	0
4930449I24Rik	0	0	0	0	0	0	0	0	0	0	0	0	0	0	0	0	0	0	0	0	0	0	0	0	0	0	0	0	0	0	0	0	0	0	0	0	0	0	0	0	0
4930451C15Rik	0	0	0	0	0	0	0	0	0	0	0	0	0	0	0	0	0	0	0	0	0	0	0	0	0	0	0	0	0	0	0	0	0	0	0	0	0	0	0	0	0
4930451I11Rik	0	0	0	0	0	0	0	0	0	0	0	0	0	0	0	0	0	0	0	0	0	0	0	0	0	0	0	0	0	0	0	0	0	0	0	0	0	0	0	0	0
4930452B06Rik	0	0	0	0	0	0	0	0	0	0	0	0	0	0.197956	0	0	0	0	9.45797	0	0	0	0	0	0	0	0	0	0	0	27.5707	0	0	0	0	0	0	0	0	0	0
4930453N24Rik	0	0	1.55193	2.26894	0	2.73831	1.83725	0	0	1.88282	0	2.45092	0	6.95551	3.72571	1.49444	0	4.13246	1.74539	0	1.59247	0	0	0	0.41892	0	2.03881	2.67754	0	1.62549	0	0.575036	0	0.715594	0.408804	0	0	1.16087	0	1.77587	4.78686
4930455C21Rik	0	0	33.8138	35.623	58.309	32.3382	46.3096	43.1316	43.1989	39.4144	47.1778	60.5562	13.527	61.8776	50.7895	56.0242	37.5097	31.4001	40.4895	5.92863	37.0783	59.2336	16.2814	52.1755	25.7718	29.8288	66.2596	38.9742	4.81708	44.9998	29.3169	54.7221	50.7461	15.5915	41.9157	0	29.127	65.5581	53.73	54.1701	51.4667
4930455F23Rik	0	0	8.71571	0	0	1.64769	0	4.84606	24.5867	0	7.49286	0.382346	52.5905	0	14.2662	2.0982	0	4.76594	24.9955	16.453	0	0	0.247717	0	2.64675	0	3.06697	0	0	15.519	0	0	0.694881	0	0	214.43	0	1.93548	0	6.48267	29.4968
4930458L03Rik	0	0	0	0	0	0	0	0	0	0	0	0	0	0	0	0	0	0	0	0	0	0	0	0	0	0	0	0	0	0	0	0	0	0	0	0	0	0	0	0	0
4930465K10Rik	0	0	0	0	0	0	0	0	0	0	1.15458	0	0	0	0	0	0	0	0	0	0	0	0	0	0	0	0	0	0	0	0	0	0	0	0	0	27.095	0	0	0	0
4930467E23Rik	0	0	0	0	0	0	0	0	0	0	0	0	0	0	0	0	0	0	0	0	0	0	0	0	0	0	0	0	0	0	0	0	0	0	0	0	0	0	0	0	0
4930468A15Rik	0	0	0	0	0	0	0	0	0	0	0	0	0	0	0	0	0	0	0	0	0	0	0	0	0	0	0	0	0	0	0	0	0	0	0	0	0	0	0	0	0
4930469G21Rik	0	0	0	0	0	0	0	0	0	0	0	0	0	0	0	0	0	0	0	0	0	0	0	0	0	0	0	0	0	0	0	0	0	0	0	0	0	0	0	0	0
4930470P17Rik	0	0	0	0	0	0	0	0	0	0	0	0	0	0	0	0	0	0	0	0	0	0	0	0	0	0	0	0	0	0	0	0	0	0	0	0	0	0	0	0	0
4930471G03Rik	0	0	0	0	0	0	0	0	0	0	0	0	0	0	0	0	0	0	0	0	0	0	0	0	0	0	0	0	0	0	0	0	0	0	0	0	0	0	0	0	0
4930471M23Rik	0	14.6095	33.176	5.7159	52.6361	0.675756	2.38032	13.8627	2.60222	0	10.8737	45.2786	31.8166	24.384	16.3825	18.3937	15.3475	18.7389	22.9146	53.5381	14.9008	22.5035	62.3283	21.6533	1.80916	22.7078	28.6787	46.7487	33.3904	14.6014	0	22.4744	30.1374	22.8688	25.9524	0	46.0857	18.2988	7.15247	2.76095	36.7514
4930473A06Rik	0	0	0	0	0	0	10.9885	0	0	0	0	0	0	0	0	0	0	0	0	3.80978	0	0	0	0	0	0	0	0	1.10553	0	0	0	0	0	0	0	0	0	0	0	0
4930474M22Rik	0	0	0	0	0	0	0	0	0	0	0	0	0	0	0	0	0	0	0	0	0	0	0	0	0	0	0	0	0	0	0	0	0	0	0	0	0	0	0	0	0
4930474N05Rik	0	0	0	0	0	0	0	0	0	0	0	0	0	0	0	0	0	0	0	0	0	0	0	0	0	0	0	0	0	0	0	0	0	0	0	0	0	0	0	0	0
4930474N09Rik	0	0	0	0	0	0	0	3.51587	0	0	0	0	0	0	0	0	0	0	0	0	0	0	0	0	0	0	0	0	0	0	0	0	0	0	0	0	0	0	0	0	0
4930479M11Rik	0	0	0	0	0	0	0	0	0	0	0	0	0	0	0	0	0	0	0	0	0	0	0	0	0	0	0	0	0	0	0	0	0	0	0	0	0	0	0	0	0
4930480E11Rik	0	0	0	0	0	0	0	0	0	0	0	0	0	0	0	0	0	0	0	0	0	0	0	0	0	0	0	0	0	0	0	0	0	0	0	0	0	0	0	0	0
4930481A15Rik	0	4.27603	32.8577	32.2645	10.6493	15.5756	5.4187	43.4102	24.7532	24.9889	18.1615	13.2525	35.5752	13.9635	17.3389	26.6819	11.4503	17.909	15.8845	26.8962	14.4258	13.2392	38.8048	15.8441	9.00181	33.7763	15.2784	13.5377	12.8949	28.9704	15.7247	19.2615	10.635	13.1155	22.4778	0	11.2406	13.3896	13.084	18.1822	11.429
4930483J18Rik	0	0	0	0	0	0	0	0	0	0	0	0	0	0	0	0	0	0	0	0	0	0	0	0	0	0	0	0	0	0	0	0	0	0	0	19.0578	0	0	0	0	0
4930486F22Rik	0	0	0	0	0	0	0	0	0	0	0	0	0	0	0	0	0	0	0	0	0	0	0	0	0	0	0	0	0	0	0	0	0	0	0	0	0	0	0	0	0
4930486L24Rik	0	0	0	0	0	0	0	0	0	0	0	0	0	0	0	0	0	0	0	0	0	0	0	0	0	0	0	0	0	0	0	0	0	0	0	0	0	0	0	0	0
4930488L21Rik	0	0	0	0	0	0	0	0	0	0	0	0	0	0	0	0	0	0	0	0	0	0	0	0	0	0	0	0	0	0	0	0	0	0	0	0	0	0	0	0	0
4930502E18Rik	0	0	0	0	0	0	0	0	0	0	0	0	0	0	0	0	0	0	0	0	0	0	0	0	0	0	0	0	0	0	0	0	0	0	0	0	0	0	0	0	0
4930503B20Rik	0	0	0	0	0	0	0	0	0	0	0	0	0	3.7594	0.444587	0	0	0	0	0	0	0	0	0	0	0	0	0	0	0	0	0	0	0	0	0	0	0.190474	0	0	0
4930503E14Rik	0	0	0	0	0	0	0	0	0	0	0	0	0	0	0	0	0	0	0	0	0	0	0	0	0	0	0	0	0	0	0	0	0	0	0	0	0	0	0	0	0
4930503E24Rik	0	0	10.0724	21.9001	29.7237	11.3274	9.17248	12.4071	10.1529	19.4266	12.5704	29.6389	21.0769	6.12801	21.6444	14.1759	1.39156	16.7998	23.7017	10.4693	5.30029	10.4583	26.0733	13.5494	13.3853	9.46763	20.3575	0.763864	19.3003	10.0629	0	16.9381	3.95347	13.5759	11.0211	0	0	5.79567	0	20.2145	11.1526
4930503H13Rik	0	0	0	0	0	0	0	0	0	0	0	0	0	0	0	0	0	0	0	0	0	0	0	0	0	0	0	0	0	0	0	0	0	0	0	0	0	0	0	0	0
4930503L19Rik	0	0	0	0	0	0	0	0	0	0	2.067	0	0	0	0	0	0	0	0	0	0	0	0	0	0	0	0	0	0	0	0	0	0	0	0	0	0	0	0	0	0
4930504O13Rik	0	0	0	0	0	0	0	0	0	0	0	0	0	0	0	0	0	0	0	0	0	0	0	0	0	0	0	0	0	0	0	0	0	0	0	0	0	0	0	0	0
4930505A04Rik	0	0	0	0	0	0	0	0	0	0	0	0	0	0	0	0	0	0	0	0	0	0	0	0	0	0	0	0	0	0	0	0	0	0	0	11.2698	0	0	0	0	0
4930506M07Rik	0	0	0	0	0	0	0	0	0	0	0	0	0.13499	0	0	0	0	0	0	0.201156	0	0	0	0	0	1.6868	0	0	0	0	0	0	0	0	0	0	0	0	0	0	0
4930507D05Rik	0	0	0	0	0	0	0	0	0	0	0.664118	0	0	0	0	0	0	0	0	0.374165	0	0	0	0	0	0	0.176693	0	0	0	0	0	0	0	0	0	0	0	0	0	0
4930511I11Rik	0	0	0	0	0	0	0	0	0	0	0	0	0	0	0	0	0	0	0	0	0	0	0	0	0	0	0	0	0	0	0	0	0	0	0	0	0	0	0	0	0
4930511M06Rik	0	0	0	0	0	0	0	0	0	0	0	0	0	0	0	0	0	0	0	0	0	0	0	0	0	0	0	0	0	0	0	0	0	0	0	0	0	0	0	0	0
4930511M11Rik	0	0	0	0	0	0	0	0	0	0	0	0	0	0	0	0	0	0	0	0	0	0	0	0	0	0	0	0	0	0	0	0	0	0	0	0	0	0	0	0	0
4930512B01Rik	0	0	0	0	0	0	0	0	0	0	0	0	0	0	0	0	0	0	0	0	0	0	0	0	0	0	0	0	0	0	0	0	0	0	0	0	0	0	0	0	0
4930513N10Rik	0	0	6.44817	14.1858	10.1349	54.6119	14.2495	6.55592	21.8169	74.8025	15.7248	12.1554	2.35844	11.657	0.804159	10.4671	27.7944	8.26966	6.46461	6.15029	10.0825	29.717	3.85389	4.58697	80.564	15.9632	47.7148	0	15.2975	38.2844	6.47896	7.37248	30.552	14.9511	2.71768	0	31.9052	23.91	7.37287	33.0561	3.28327
4930515G01Rik	0	0	0	0	0	0	0	0	0	0	0	0	0	0	0	0	0	0	0	0	0	0	0	0	0	0	0	0	0	0	0	0	0	0	0	0	0	0	0	0	0
4930515G16Rik	0	0	0	0	0	0	0	0	0	0	0	0	0	0	0	0	0	0	0	0	0	0	0	0	0	0	0	0	0	0	0	0	0	0	0	0	0	0	0	0	0
4930519F09Rik	0	2.91434	4.01092	10.7506	1.45161	0.674007	13.1898	5.35231	7.13757	8.65081	13.6748	10.3226	5.70504	4.58219	15.7565	4.50604	4.80245	8.1373	2.40581	0	2.7438	9.69997	16.4157	7.13302	0.72179	9.6537	4.76741	1.3181	4.163	8.68213	2.76574	9.90773	2.98462	2.4659	3.5218	0	3.40492	17.7514	0	11.3212	5.95663
4930519F16Rik	0	0	0	0	0	0	0	0	0	0	0	0	0	0	0	0	0	0	0	0	0	0	0	0	0	0	0	0	0	0	0	0	0	0	0	0	0	0	0	0	0
4930519G04Rik	0	0	0	0	0	0	0	0	0	0	0	0	0	0	0	0	0	0	0	0	0	0	0	0	0	0	0	0	0	0	0	0	0	0	0	0	0	0	0	0	0
4930521A18Rik	0	0	0	0	0	0	0	0	0	0	0	0	0	0	0	0	0	0	0	0	0	0	0	0	0	0	0	0	0	0	0	0	0	0	0	0	0	0	0	0	0
4930522H14Rik	0	0	0	0	0	0	0	0	0	0	0	0	0	0	0	0	0	0	0	0	0	0	0	0	0	0	0	0	0	0	0	0	0	0	0	0	0	0	0	0	0
4930523C07Rik	0	1.67075	0	0	0.970881	0	1.81476	0.681865	0	12.5534	0	1.88293	7.9721	3.94034	0.752746	0.184517	0	1.96804	2.58603	15.9919	6.02974	0	0	0	0	0	0.863077	11.4291	2.91693	0	0.990971	2.91097	0	0	28.6697	0	0	5.4108	0	0	1.83876
4930524B15Rik	0	0	0	0	0	0	0	0	0	0	0	0	0	0	0	0	0	0	0	0	0	0	0	0	0	0	0	0	0	0	0	0	0	0	0	0	0	0	0	0	0
4930524E20Rik	0	0	0	0	0	0	0	0	0	0	0	0	0	0	0	0	0	0	0	0	0	0	0	0	0	0	0	0	0	0	0	0	0	0	0	0	0	0	0	0	0
4930524L23Rik	0	0	0	0	0	0	0	0	0	0	0	0	0	0	0	0	0	0	0	0	0	0	0	0	0	0	0	0	0	0	0	0	0	0	0	0	0	0	0	0	0
4930525F21Rik	0	0	0	0	0	0	0	0	0	0	0	0	0	0	0	0	0	0	0	0	0	0	0	0	0	0	0	0	0	0	0	0	0	0	0	0	0	0	0	0	0
4930526D03Rik	0	0	0	0	0	0	0	0	0	0	0	0	0	0	0	0	0	0	0	0	0	0	0	0	0	0	0	0	0	0	0	0	0	0	0	0	0	0	0	0	0
4930526I15Rik	0	0	0	0	0	0	0	0	0	0	0	0	0	0	0	0	0	0	0	0	0	0	0	0	0	0	0	0	0	0	0	0	0	0	0	0	0	0	0	0	0
4930528A17Rik	0	0	0	0	0	0	0	0	0	0	0	0	0	0	0	0	0	0	0	0	0	0	0	1.1541	0	0	0	0	0.33678	0	0	0	0	0	0	0	0	0	0	0	0
4930528F23Rik	0	0	0	0	0	0	0	0	0	0	0	0	0	0	0	0	0	0	0	0	0	0	0	0	0	0	0	0	0	0	0	0	0	0	0	0	0	0	0	0	0
4930529C04Rik	0	0	0	0	0	0	0	0	0	0	0	0	0	0	0	0	0	0	0	0	0	0	0	0	0	0	0	0	0	0	0	0	0	0	0	0	0	0	0	0	0
4930529F22Rik	0	0	0	0	0	0	0	0	0	0	0	0	0	0	0	0	0	0	0	0	0	0	0	0	0	0	0	0	0	0	0	0	0	0	0	0	0	0	0	0	0
4930529M08Rik	0	0	0	0	0	0	0	0	0	0	0	0	0	0	0	0	0	0	0	0	0	0	0	0	0	0	0	0	0	0	0	0	0	0	0	0	0	0	0	0	0
4930534B04Rik	0	0	8.16452	0	0	0	0	2.38926	0.208551	0	0	0	0.114602	0	7.59637	0	0	0	0	0.512326	0	0	0	0	0	0	0.645168	0	0	0	0	0	17.2669	0	5.43326	0	0	2.25002	0	0	0
4930538K18Rik	0	0	0	0	0	0	0	0	0	0	0	0	0	0	0	0	0	1.82856	0	0	0	0	0	0	0	0	0	0	0	0	0	0	0	0	0	0	0	0	0	0	0
4930539E08Rik	0	0	0	0	0	0	0	0	0	0	0	0	0	0	0	0	0	0	0	0	0	0	0	0	0	0	0	0	0	0	0	0	0	0	0	0	0	0	0	0	0
4930539J05Rik	0	0	1.03905	9.11455	1.50418	7.33339	3.28019	2.77308	16.1369	6.72309	1.46587	18.2326	0	20.8188	16.3272	9.00497	22.3937	12.648	3.73942	0	0	9.81752	12.2852	9.85515	0	2.30846	14.8202	1.02438	0	6.09446	8.59772	11.5499	5.30179	0	1.09481	0	0	11.6584	2.77212	12.3653	1.42439
4930542N07Rik	0	0	0	0	0	0	0	0	0	0	0	0	0	0	0	0	0	0	0	0	0	0	0	0	0	0	0	0	0	0	0	0	0	0	0	0	0	0	0	0	0
4930544D05Rik	0	0	0	0	0	0	0	0	0	0	0	0	0	0	0	0	0	0	0	0	0	0	0	0	0	0	0	0	0	0	0	0	0	0	0	0	0	0	0	0	0
4930544G11Rik	0	0	0	0	0	0	0	0	0	0	0	0	0	0	0	0	0	0	0	0	0	0	0	0	0	0	0	0	0	0	0	0	0	0	0	0	0	0	0	0	0
4930544O15Rik	0	0	0	13.5369	0	0	0	0	0	15.318	0	0	0	0	0	0	0	16.3299	0	0	0	0	0	0	0	0	0	0	0	0	0	0	0	0	0	0	0	12.2779	0	0	0
4930546C10Rik	0	0	0	0	0	0	0	0	0	0	0	0	0	0	0	0	0	0	0	0	0	0	0	0	0	0	0	0	0	0	0	0	0	0	0	0	0	0	0	0	0
4930547C10Rik	0	0	0	0	0	0	0	0	0	0	0	0	0	0	0	0	0	0	0	0	0	0	0	0	0	0	0	0	0	0	0	0	0	0	0	0	0	0	0	0	0
4930547N16Rik	0	0	0	0	0	0	0	0	0	0	0	0	0	0	0	0	0	0	0	0	0	0	0	0	0	0	0	0	0	0	0	0	0	0	0	0	0	0	0	0	0
4930548H24Rik	0	0	0	0	0	0	0	0	0	0	0	0	0	0	0	0	0	0	0	0	0	0	0	0	0	0	0	0	0	0	0	0	0	0	0	0	0	0	0	0	0
4930549C01Rik	0	0	0	0	0	0	0	0	0	0	0	0	0	0	0	0	0	0	0	0	0	0	0	0	0	0	0	0	0	0	0	0	0	0	0	0	0	0	0	0	0
4930550C14Rik	0	0	0	0	0	0	0	0	0	0	0	0	0	0	0	0	0	0	0	0	0	0	0	0	0	0	0	0	0	0	0	0	0	0	0	0	0	0	0	0	0
4930550L24Rik	0	0	0	0	0	0	0	0	0	0	0	0	0	0	0	0	0	0	0	0	0	0	0	0	0	0	0	0	0	0	0	0	0	0	0	0	0	0	0	0	0
4930555G01Rik	0	0	0	0	0	0	0	0	0	0	0	0	0	0	0	0	0	0	0	0	0	0	0	0	0	0	0	0	0	0	0	0	0	0	0	0	0	0	0	0	0
4930555I21Rik	0	0	0	0	0	0	0	0	0	0	0	2.43674	0	0	0	0	0	0	0	0	0	0	0	0	0	0	0	0	0	0	0	0	0	0	0	0	0	0	0	0	0
4930557A04Rik	0	0	0	0	0	0	0	0	0	0	0	0	0	0	0	0	0	0	0	0	0	0	0	0	0	0	0	0	0	0	0	0	0	0	0	0	0	0	0	0	0
4930558C23Rik	0	0	0	0	0	0	0	0	0	0	0	0	0	0	0	0	0	0	0	0	0	0	0	0	0	0	0	0	0	0	0	0	0	0	0	0	0	0	0	0	0
4930558J18Rik	0	0	0	0	0	0	0	0	0	0	0	0	0	0	0	0	0	0	0	0	0	0	0	0	0	0	0	0	0	0	0	0	0	0	0	0	0	0	0	0	0
4930558K02Rik	0	0	0	0	0	0	0	0	0	0	0	0	0	0	0	0	0	0	0	0	0	0	0	0	0	0	0	0	0	0	0	0	0	0	0	0	0	0	0	0	0
4930562C15Rik	0	0	0	0	0	0	0	0	0	0	0	0	0	0	0	0	0	0	0	0	0	0	0	0	0	0	0	0	0	0	0	0	0	0	0	0	0	0	0	0	0
4930562F07Rik	0	0	0	0	0	0	0	0	0	0	0	0	0	0	0	0	0	0	0	0	0	0	0	0	0	0	0	0	0	0	0	0	0	0	0	0	0	0.435492	0	0	0
4930563D23Rik	0	0	0	0	0	0	0	0	0	0	0	0	0	0	0	0	0	0	0	0	0	0	0	0	0	0	0	0	0	0	0	0	0	0	0	0	0	0	0	0	0
4930563E22Rik	0	0	0	0	0	0	0	0	0	0	0	0	0	0	0	0	0	0	0	0	0	0	0	0	0	0	0	0	0	0	0	0	0	0	0	0	0	0	0	0	0
4930567H12Rik	0	0	0	0	0	0	0	0	0	0	0	0	0	0	0	0	0	0	0	0	0	0	0	0	0	0	0	0	0	0	0	0	0	0	0	0	0	0	0	0	0
4930567H17Rik	0	0	0	0	0	0	0	0	0	0	0	0	0	0	0	0	0	0	0	0	0	0	0	0	0	0	0	0	0	0	0	0	0	0	0	0	0	0	0	0	0
4930568D16Rik	0	0	0	0	0	0	0	0	0	0	0	0	0	0	0	0	0	0	0	0	0	0	0	0	0	0	0	0	0	0	0	0	0	0	0	0	0	0	0	0	0
4930571K23Rik	0	0	0	0	0	0	0	0	0	0	0	0	0	0	0	0	0	0	0	0	0	0	0	0	0	0	0	0	0	0	0	0	0	0	0	0	0	0	0	0	0
4930572J05Rik	0	0	0	0	0	0	0	0	0	3.36832	0	0	0	0	0	0	0	0	0	0	0	0	0	0	0	0	0	0	0	0.581595	0	0	0	0	0	0	0	0	0	0	0
4930578C19Rik	0	0	0	0	0	0	0	0	0	0	0	0	0	0	0	0	0	0	0	0	0	0	0	0	0	0	0	0	0	0	0	0	0	0	0	0	0	0	0	0	0
4930578I06Rik	0	0	0	0	0	0	0	0	0	0	0	0	0	0	0	0	0	0	0	0	0	0	0	0	0	0	0	0	0	0	0	0	0	0	0	0	0	0	0	0	0
4930578N16Rik	0	0	0	0	0	0	0	0	0	0	0	0	0	0	0	0	0	0	0	0	0	0	0	0	0	0	0	0	0	0	0	0	0	0	0	0	0	0	0	0	0
4930579C15Rik	0	0	0	0	0	0	0	0	0	0	0	0	0	0	0	0	0	0	0	0	0	0	0	0	0	0	0	0	0	0	0	0	0	0	0	0	0	0	0	0	0
4930579F01Rik	0	0	0	0	0	0	0	0	0	0	0	0	0	0	0	0	0	0	0	0	0	0	0	0	0	0	0	0	0	0	0	0	0	0	0	0	0	0	0	0	0
4930579G18Rik	0	0	0	0	0	0	0	0	0.343089	0	0	0	0	0	0.308564	0	0	0	0	0	0	2.3855	0	0	0	0	0	0	0	0	0	0	0	0	0	0	0	0	0	0	0
4930579G22Rik	0	0	0	0	0	0	0	0	0	2.66033	0	0	0	0	0	0	0	0	0	0	0	0	0	0.974922	0	0	0	0	0	0	0	0	0	0	0	0	0	0	0	0	0
4930579G24Rik	0	0	3.93402	0	0	0	0	0	0	0	0	0	0	0	0	0	0	0	0	0	0	0	0	0	0	0	0	0	0	0	0	0	0	0	0	0	0	0	0	0	0
4930579J09Rik	0	0	0	0	0	0	0	0	0	0	0	0	0	0	0	0	0	0	0	0	0	0	0	0	0	0	0	0	0	0	0	0	0	0	0	0	0	0	0	0	0
4930579K19Rik	0	0	0	0	0	0	0	0	0	0	0	0	0	0	0	0	0	0	0	0	0	0	0	0	0	0	0	0	0	0	0	0	0	0	0	0	0	0	0	0	0
4930581F22Rik	0	0	0	0	0	0	0	0.38252	0	0	0	0	0	0	0	0	0	0	0	0	0	0	0	0	0	0	0	0	0	0	0	0	0	0	0.226527	0	0	0	0	0	0
4930583H14Rik	0	0	0	0	0	0	0	0	0	0	0	6.08757	0	0	0	0	0	0	1.95083	0	0	0	0	0	0	0	0	0	0	0	0	0	0	0	0	0	0	0	0	0	0
4930583K01Rik	0	0	0	0	0	0	0	0	0	0	0	0	0	0	0	0	0	0	0	0	0	0	0	0	0	0	0	0	0	9.80082	0	0	0	0	0	0	0	0	0	0	0
4930584F24Rik	0	0	0	0	0	0	0	0	0	0	0	0	0	0	0	0	0	0	0	0	0	0	0	0	0	0	0	0	0	0	0	0	0	0	0	0	0	0	0	0	0
4930588N13Rik	0	0	0	0	0	0	0	0	0	0	0	0	0	0	0	0	0	0	0	0	0	0	0	0	0	0	0	0	0	0	0	0	0	0	0	0	0	0	0	0	0
4930590J08Rik	0	0	0	0	0	0	0	0.811911	0	0	0	0	0	0	0	0	0	0	0	0	0	0	0	0	0	0	0	0	0	0.127454	0	0	0	0	0	0	0	0	0	0	1.25112
4930592I03Rik	0	0	0	0	0	0	0	0	0	0	0	0	0	0	0	0	0	0	0	0	0	0	0	0	0	0	0	0	0	0	0	0	0	0	0	0	0	0	0	0	0
4930594C11Rik	0	0	0	0	0.542707	0	0	0.333507	0	0.30321	0	0.263132	0	0	0.490902	0.180499	0	0.285212	0	0	0.512906	0.885537	0.34096	0	0	0	0	0	0	0.157062	0	0.833436	0	0	0	0	0	0	0	0	0
4930595M18Rik	0	0	0	0	0	0	0	0	0	0	0	0	0	0	0	0	0	0	0	0	0	0	0	0	0	0	0	0	0	0	0	0	0	0	0	0	0	0	0	0	0
4930596D02Rik	0	0	0.888823	0	0	0	0	0	0	0	0	0	0.94818	0	0	0	0	0	0	0	0	0	0	0	0	0	0	0	0	0	0	0	0	0	0	0	0	0	0	0	0
4931403G20Rik	0	0	0.557674	0.271774	0	0	0	0	0	0	0	0	0	0	0	0	0	0	0	0	0	0	0	0	0	0	0	0	0	0	0	0	0	0	0	0	0	0	0	0	0
4931406B18Rik	0	0	0	0	0	0	0	0	0	0	0	0	0	0	0	0	0	0	0	0	0	0	0	0	0	0	0	0	0	0	0	0	0	0	0	0	0	0	0	0	0
4931406C07Rik	0	0	0	0	0	0	0	0	1.34519	1.68134	0	0	0	0	0.151228	0	0	0	0	0	0.474021	0	0	8.42076	0	0	4.55159	0	0	0.29031	30.8188	0	0	0	8.94391	0	0	0	0	15.6997	0
4931406H21Rik	0	0	0	0	0	0	0	0	0	0	0	0	0	0	0	0	0	0	0	0	0	0	0	0	0	0	0	0	0	0	0	0	0	0	0	0	0	0	0	0	0
4931406P16Rik	0	0	0	3.72641	0	0	3.22795	0	0	0	0	1.56019	0	0	0.776191	0.684951	0	2.84107	12.3195	16.6784	0	0.720087	0	1.26498	1.34404	0	0	3.76928	0	0	0	1.84491	0	6.23163	0	0	3.17013	0.698339	0	0.569758	0
4931407G18Rik	0	0	0	0	0	0	0	0	0	0	0	0	0	0	0	0	0	0	0	0	0	0	0	0	0	0	0	0	0	0	0	0	0	0	0	0	0	0	0	0	0
4931408A02Rik	0	0	0	0	0	0	0	0	0	0	0	0	0	0	0	0	0	0	0	0	1.97907	0	0	0	0	0	0	0	0	0	0	0	0	0	0	0	0	0	0	0	0
4931408C20Rik	0	0	0	0	0	0	0	0	0	0	0	0	0	0	0	0	0	0	0	0	0	0	0	0	0	0	0	0	0	0	0	0	0	0	0	0	0	0	0	0	0
4931409K22Rik	0	0	0	0	0	0	0	0	0	0	0	0	0	0	0	0	0	0	0	0	0	0	0	0.19375	0	0	0	0	0	0	0	0	0	0	0	0	0	0	0	0	0
4931414P19Rik	0	0	0	0	0	0	0	0	0	0	0	0	0	0	0	0	0	0	0	0	0	0	0	0	0	0	0	0	0	0	0	0	0	0	0	0	0	0	0	0	0
4931417E11Rik	0	0	0	0	0	0	0	0	0	0	0	0	0	0	0	0	0	0	0	0	0	0	0	0	0	0	0	0	0	0	0	0	0	0	0	0	0	0	0	0	0
4931417G12Rik	0	0	0	0	0	0	0	0	0	0	0	0	0	0	0	0	0	0	0	0	0	0	0	0	0	0	0	0	0	0	0	0	0	0	0	0	0	0	0	0	0
4931423N10Rik	0	0	0	0	0	0	0	0	0	0	0	0	0	0	0	0	0	0	0	0	0	0	0	0	0	0	0	0	0	0	0	0	0	0	0	0	0	0	0	0	0
4931428F04Rik	0	3.80185	0	0.424987	0	0	0	4.52553	0.423236	0	0	2.34638	1.70555	0.76636	1.52258	0	0	0	1.17692	0.924197	0	3.62942	0	0	0	6.78114	0.872875	0	0	1.21786	27.3606	0	0	0	7.65717	0	0	0	0	0	0
4931428L18Rik	0	0	0	0	0	0	0	0	0	0	0	0	0	0	0	0	0	0	0	0	0	0	0	0	0	0	0	0	0	0	0	0	0	0	0	0	0	0	0	0	0
4931429I11Rik	0	0	0	0	0	0	0	0	0	0	0	0	0	0	0	0	0	0	0	0	0	0	0	0	0	0	0	0	0	0	0	0	0	0	0	0	0	0	0	0	0
4931429L15Rik	0	0	0	0	0	0	0	0	0	0	0	0	0	0	0	0	0	0	0	0	0	0	0	0	0	0	0	0	0	0	0	0	0	0	0	0	0	0	0	0	0
4931429P17Rik	0	0	0	0	0	0	0	0	0	0	0	0	0	0	0	0	0	0	0	0	0	0	0	0	0	0	0	0	0	0	0	0	0	0	0	0	0	0	0	0	0
4931431F19Rik	0	0	0	0	0	0	0	0	0	0	0	0	0	0	0	0	0	0	0	0	0	0	0	0	0	0	0	0	0	0	0	0	0	0	0	0	0	0	0	0	0
4931440F15Rik	0	0	0	0	0	0	0	0	0	0	0	0	0	0	0	0	0	0	0	0	0	0	0	0	0	0	0	0	0	0	0	0	0	0	0	0	0	0	0	0	0
4931440L10Rik	0	0	0	0	0	0	0	0	0	0	0	0	0	0	0	0	0	0	0	0	0	0	0	0	0	0	0	0	0	0	0	0	0	0	0	0	0	0	0	0	0
4931440P22Rik	0	0	0	0	0	0	0.876953	0	0	0.449351	0	0	0	0	0	0	0	0	0	0	0	1.6873	0	0	0	0	0	0	0	0	0	0	0	0	0	0	0	0.20779	0	0	0
4932411E22Rik	0	0	0	0	0	0	0	0	0	0	0	0	0	0	0	0	0	0	0	0	0	0	0	0	0	0	0	0	0	0	0	0	0	0	0	0	0	0	0	0	0
4932411G14Rik	0	0	0	0	0	0	0	0	0	0	0	0	0	0	0	0	0	0	0	0	0	0	0	0	0	0	0	0	0	0	0	0	0	0	0	0	0	0	0	0	0
4932411N23Rik	0	0	0	0	0	0	0	0	0	0	0	0	0	0	0	0	0	0	0	0	0	0	0	0	0	0	0	0	0	0	0	0	0	0	0	0	0	0	0	0	0
4932412H11Rik	0	0	0	0	0	0	0	0	0	0	0	0	0	0	0	0	0	0	0	0	0	0	0	0	0	0	0	0	0	0	0	0	0	0	0	0	0	0	0	0	0
4932414J04Rik	0	0	0	0	0	0	0	0	0	0	0	0	0	0	0	0	0	0	0	0	0	0	0	0	0	0	0	0	0	0	0	0	0	0	0	0	0	0	0	0	0
4932414N04Rik	0	0	0	0	0	0	0	0	0	0	0	0	0	0	0	0	0	0	0	0	0	0	0	0	0	0	0	0	0	0	0	0	0	0	0	0	0	0	0	0	0
4932415G12Rik	0	0	0	0	0	4.15529	0	0	5.93987	0	0	0.701261	0	0	0	0	0	0	0	0	0	0	0	6.29279	0	0	0	0	0	0	0	0	0	0	0	0	0	0	0	0	0.342405
4932415M13Rik	0	0	0	0	0	0	0	0	0	0	0	0	0	0	0	0	0	0	0	0	0	0	0	0	0	0	0	0	0	0	0	0	0	0	0	0	0	0	0	0	0
4932416H05Rik	0	0	0	0	0	0	0	0	0	0	0	0	0	0	0	0	0	0	0	0	0	0	0	0	0	0	0	0	0	0	0	0	0	0	0	0	0	0	0	0	0
4932418E24Rik	0	0	0	0	0	0	0	0	0	0	0	0	0	0	0	0	0	0	0	0	0	0	0	0	0	0	0	0	0	0	0	0	0	0	0	0	0	0	0	0	0
4932425I24Rik	0	0	0	0	0	0	0	0	0	0	0	0	0	0	0	0	0	0	0	0	0	0.756287	0	0	0	0	0	0	0	0	0	0	0	0	0	0	0	0	0	0	0
4932429P05Rik	0	0	0	0	0	0	0	0	0	0	0	0	0	0	0	0	0.899585	0	0	0	0	0	0	0	0	0	0	0	0	0	0	0	0	0	0	0	0	0	0	0	0
4932435O22Rik	0	0	0	0	0	0	0	0	0	0	0	0	0	0	0	0	0	0	0	0	0	0	0	0	0	0	0	0	0	0	0	0	0	0	0	0	0	0	0	0	0
4932438A13Rik	0	0	0	3.73937	1.36497	4.19605	4.31094	0	1.48328	2.73487	0	4.95214	1.83827	0.651447	2.2139	5.94863	0	4.20509	1.28713	1.08539	0.177933	0.109715	0	2.58269	0.807429	3.90068	0.80545	5.28893	2.60968	1.25319	7.19666	0.12047	5.93092	1.13937	1.13051	0	0	7.72173	0.173487	0.863146	4.50168
4932438H23Rik	0	0	0	0	0	0	0	0	0	0	0	0	0	0	0	0	0	0	0	0	0	0	0	0	0	0	0	0	0	0	0	0	0	0	0	0	0	0	0	0	0
4932441B19Rik	0	0	0	0	0	0	0	0	0	0	0	0	0	0	0	0	0	0	0	0	0	0	0	0	0	0	0	0	0	0	0	0	0	0	0	0	0	0	0	0	0
4932441J04Rik	0	0	0	0	0	0	0	0	0	0	0	29.4565	0	0	3.72571	0	0	0	0.639976	13.5689	0	0	0	4.63827	0	0	0	0	0	0	0	0	0	0	0	0	0	0	0	0	0
4932443I19Rik	0	0	0	0	0	0	0	0	0	0	0	0	0	0	0	0	0	0	0	0	0	0	0	0	0	0	0	0	0	0	0	0	0	0	0	0	0	0	0	0	0
4933400A11Rik	0	0	0	0	0	0	0	0	0	0	0	0	0	0	0	0	0	0	0	0	0	0	0	0	0	0	0	0	0	0	0	0	0	0	0	0	0	0	0	0	0
4933400C05Rik	0	0	0	0	0	0	0	0.413135	0	0	0	0	0	0	0	0	0	0	0	0	0	0	0	0	0	0	0	0	0	0	0	0	0	0	0	0	0	0	0	0	0
4933400F21Rik	0	0	0	0.278774	0	0	0	0	0	0	8.87722	0	0	0	0	0	0	0	0.128669	0	0	0	4.42228	0	0	0	0	0	0	0	1.18335	0	0	0	0	0	0	0	0	0	2.15651
4933401B06Rik	0	0	0	0	0	0	0	0	0	0	0	0	0	0	0	0	0	0	0	0	0	0	0	0	0	0	0	0	0	0	0	0	0	0	0	0	0	0	0	0	0
4933402E13Rik	0	0	0	0	0	0	0	0	0	0	0	0	0	0	0	0	0	0	0	0	0	0	0	0	0	0	0	0	0	0	0	0	0	0	0	0	0	0	0	0	0
4933402J07Rik	0	0	0	0	0	0	0	0	0	0	0	0	0	0	0	0	0	0	0	0	0	0	0	0	0	0	0	0	0	0	0	0	0	0	0	0	0	0	0	0	0
4933402N03Rik	0	0	0	0	0	0	0	0	0	0	0	0	0	0	0	0	0	0	0	0	0	0	0	0	0	0	0	0	0	0	0	0	0	0	0	0	0	0	0	0	0
4933402N22Rik	0	0	0	0	0	0	0	0	0	0	0	0	0	0	0	0	0	0	0	0	0	0	0	0	0	0	0	0	0	0	0	0	0	0	0	0	0	0	0	0	0
4933402P03Rik	0	0	0	0	0	0	0	0	0	0	0	0	0	0	0	0	0	0	0	0	0	0	0	0	0	0	0	0	0	0	0	0	0	0	0	0	0	0	0	0	0
4933403F05Rik	0	2.33226	16.5841	15.4861	18.9741	9.38534	13.4264	11.6125	11.372	4.84608	6.71706	1.68972	0.970183	24.0329	15.1781	24.4696	2.01771	12.6985	13.6696	8.07906	20.0548	19.605	20.2407	6.75487	8.89545	15.4511	24.7788	17.0356	3.70169	24.0716	27.0027	10.7436	2.52498	5.82149	12.57	0	13.0793	21.3489	9.84817	12.1943	4.69357
4933403G14Rik	0	0	0	0	0	0	0	0	0	0	0	0	0	0	8.64013	0	0	0	7.72625	0	0	0	0	0	0	0	0	0	0	0.243916	0	0	0	0	0	0	0	0	0	3.59749	0
4933403O03Rik	0	0	0	0	0	0	0	0	0	0	0	0	0	0	0	0	0	0	0	0	0	0	0	0	0	0	0	0	0	0	0	0	0	0	0	0	0	0	0	0	0
4933403O08Rik	0	0	0	0	0	0	0	0	0	0	0	0	0	0	0	0	0	0	0	0	0	0	0	0	0	0	0	0	0	0	0	0	0	0	0	0	0	0	0	0	0
4933404M02Rik	0	0	0	0	0	0	0	0	0	0	0	0	0	0	0	0	0	0	0	0	0	0	0	0	0	0	0	0	0	0	0	0	0	0	0	0	0	0	0	0	0
4933404O12Rik	0	0	0	0	0	0	0	0	0	0	0	0	0	0	0	0	0	0	0	0	0	0	0	0	0	0	0	0	0	0	0	0	0	0	0	0	0	0	0	0	0
4933405L10Rik	0	0	0	0	0	0	0	0	0	0	0	0	0	0	0	0	0	0	0	0	0	0	0	0	0	0	0	0	0	0	0	0	0	0	0	0	0	0	0	0	0
4933405O20Rik	0	0	0	0	0	0	0	0	0	0	0	0	0	0	0	0	0	0	0	0	0	0	0	0	0	0	0	0	0	0	0	0	0	0	0	0	0	0	0	0	0
4933406F09Rik	0	0	0	0	0	0	0	0	0	0	0	0	0	0	0	0	0	0	0	0	0	0	0	0	0	0	0	0	0	0	0	0	0	0	0	0	0	0	0	0	0
4933406I18Rik	0	0	0	0	0	0	0	0	0	0	0	0	0	0	0	0	0	0	0	0	0	0	0	0	0	0	0	0	0	0	0	0	0	0	0	0	0	0	0	0	0
4933406J08Rik	0	0	0	0	0	0	0	0	0	0	0	0	0	0	0	0	0	0	0	0	0	0	0	0	0	0	0	0	0	0	0	0	0	0	0	0	0	0	0	0	0
4933406K04Rik	0	0	0	0	0	0	0	0	0	0	0	0	0	0	0	0	0	0	0	0	0	0	0	0	0	0	0	0	0	0	0	0	0	0	0	0	0	0	0	0	0
4933406M09Rik	0	0	0	0	0	0	0	0	0	0	0	0	0	0	0	0	0	0	0	0	0	0	0	0	0	0	0	0	0	0	0	0	0	0	0	0	0	0	0	0	0
4933407C03Rik	0	0	0	0	0	0	0	0.582264	0	0	0	2.67982	0	0	0	0	0	0	0	0	0	0	0	0	0	0	0	0	0	0	0	0	0	0	0	0	1.66686	0	0	0	0
4933407H18Rik	0	0	0	0	0	0	0	5.39298	0	0	0.348059	7.7678	5.71497	0	1.723	2.85088	0.1266	7.88332	0.887895	10.4211	0	4.51946	1.92331	0	5.2516	2.66232	6.72038	0.138989	0	1.59474	0	0	0	0	0	0	0	1.31819	0.188062	0	0.57979
4933407K13Rik	0	0	0	0	0	0	0	0	0	0	0	0	0	0	0	0	0	0	0	0	0	0	0	0	0	0	0	0	0	0	0	0	0	0	0	0	0	0	0	0	0
4933407L21Rik	0	0	0	0	0	0	0	0	0	0	0	0	0	0	0	0	0	0	0	0	0	0	0	0	0	0	0	0	0	0	0	0	0	0	0	0	0	0	0	0	0
4933407P14Rik	0	0	0	0	0	0	0	0	0	0	0	0	0	0	0	0	0	0	0	0	0	0	0	0	0	0	0	0	0	0	0	0	0	0	0	0	0	0	0	0	0
4933408B17Rik	0	0	0	0	0	0	0	0	0	0	0	0	0	0	0	0	0	0	0	0	0	0	0	0	0	0	0	0	0	0	0	0	0	0	0	0	0	0	0	0	0
4933409G03Rik	0	0	0	0	0	0	0	0	0	0	0	0	0	0	0	0	0	0	0	0	0	0	0	0	0	0	0	0	0	0	0	0	0	0	0	0	0	0	0	0	0
4933409K07Rik	0	0	0	0	0	0	0	0	0	0	0	0	0	0	0	0	0	0	0	0	0	0	0	0	0	0	0	0	0	0	0	0	0	0	0	0	0	0	0	0	0
4933411G11Rik	0	0	0	0	0	0	0	0	0	0	0	0	0	0	0	0	0	0	0	0	0	0	0	0	0	0	0	0	0	0	0	0	0	0	0	0	0	0	0	0	0
4933411K16Rik	0	0	0	0	0	0	0	0	0	0	0	0	0	0	0	0	0	0	0	0	0	0	0	0	0	0	0	0	0	0	0	0	0	0	0	0	0	0	0	0	0
4933411K20Rik	0	0	0	2.33691	0.165284	3.10814	0	0	0	0.184688	0.724832	0.40069	4.38473	4.33445	1.39539	0.549717	0.410114	1.73725	0	8.89343	0	0.154111	0	0.135364	0	0	0	0	0.158003	0	0	0.423045	0	0	0	0	2.90769	1.96429	0	0.313555	0.626065
4933412E12Rik	0	0	0	0	0	0	0	0	0	0	0	0	0	1.26352	0	0	0	0	0	0	0	13.949	0	0	0	0	0	0	0	0	0	0	0	0	5.99666	0	0	15.0121	0	0	0
4933412E24Rik	0	0	0	0	0	0	0	0	0	0	0	0	0	0	0	0	0	0	0	0	0	0	0	0	0	0	0	0	0	0	0	0	0	0	0	0	0	0	0	0	0
4933413G19Rik	0	0	0	0	0	0	0	0	0	0	0	0	0	0	0	0	0	0	0	0	0	0	0	0	0	0	0	0	0	0	0	0	0	0	0	0	0	0	0	0	0
4933413J09Rik	0	0	0	0	0	0	0	0	0	0	0	0	0	0	0	0	4.1075	0	0	0	0	0	0	0	0	0	0	0	0	0	0	0	0	0	0	0	0	0	0	0	0
4933415F23Rik	0	0	0	0	0	0	0	0	0	0	0	0	0	0	0	0	0	0	0	0	0	0	0	0	0	0	0	0	0	0	0	0	0	0	0	0	0	0	0	0	0
4933416C03Rik	0	0	0	0	0	0	0	0	0	0	0	0	0	0	0	0	0	0	0	0	0	0	0	0	0	0	0	0	0	0	0	0	0	0	0	0	0	0	0	0	0
4933416I08Rik	0	0	0	0	0	0	0	0	0	0	0	0	0	0	0	0	0	0	0	0	0	0	0	0	0	0	0	0	0	0	0	0	0	0	0	0	0	0	0	0	0
4933417A18Rik	0	0	0	0	0	0	0	0	0	0	0	0	0	0	0	0	0	0	0	0	0	0	0	0	0	0	0	0	0	0	0	0	0	0	0	0	0	0	0	0	0
4933417G07Rik	0	0	0	0	3.88959	1.6254	0	3.8244	2.60797	0	0.758103	9.05218	0	2.2667	4.22196	2.06982	0	0.817646	0.966957	0	0.735201	3.26399	1.95493	2.22984	1.16042	8.35706	1.61359	0	0	0.900534	0	1.99108	0	0	0	0	0	2.00979	0	6.8869	0.736652
4933421E11Rik	0	0	0	0	12.5805	0	3.95241	0	0.14297	7.14784	6.64951	0	0	0	1.80016	9.21929	0	15.4641	4.37323	0	1.0076	9.64251	5.89434	4.97694	0	0	0	1.01649	0	0	0	0	9.58246	0	0	0	0	0	1.96484	1.07869	18.5764
4933421I07Rik	0	0	0	0	0	0	0	0	0	0	0	0	0	0	0	0	0	0	0	0	0	0	0	0	0	0	0	0	0	0	0	0	0	0	0	0	0	0	0	0	0
4933421O10Rik	0	0	0	0	0	0	0	0	0	0	0	0	0	1.55593	0	0	0	0	0	0	0	0	0	0.0795131	0	0	0	0	0	0	0	0	0	2.47391	0	0	0	0	0	0	0
4933422H20Rik	0	0	0	0	0	0	0	0	0	0	0	0	0	0	0	0	0	0	0	0	0	0	0	0	0	0	0	0	0	0	0	0	0	0	0	0	0	0	0	0	0
4933424B01Rik	0	8.83163	0.675261	0	13.4413	13.2763	2.13175	3.304	0	0	0	0	0	0	1.62109	6.50244	0	7.9629	0	0	25.8683	0	0	3.00221	4.73918	0	0.506918	0	0	0	0	0	15.0743	0	14.9415	0	24.076	0	0	0	0
4933425L06Rik	0	0	0	0	0	0	0	0	0	0	0	0	0	0	0	0	0	0	0	0	0	0	0	0	0	0	0	0	0	0	0	0	0	0	0	0	0	0	0	0	0
4933425O20Rik	0	0	0	0	0	0	0	0	0	0	0	0	0	0	0	0	0	0	0	0	0	0	0	0	0	0	0	0	0	0	0	0	0	0	0	0	0	0	0	0	0
4933426M11Rik	0	0	1.63129	21.8621	14.6121	15.8308	0	4.89792	5.44302	6.43206	4.02745	0	11.2028	6.23601	2.22513	0.785428	7.50768	8.14458	3.11889	39.3846	0	0.688099	12.8893	0	28.6222	3.62426	2.90845	17.1883	5.36162	2.99007	0	0.528885	1.5607	18.0525	13.1061	0	0	5.94865	6.25629	12.9734	11.8802
4933427D06Rik	0	0	0	0	0	0	0	0	0	0	0	0	0	0	0	0	0	0	0	0	0	0	0	0	0	0	0	0	0	0	0	0	0	0	0	0	0	0	0	0	0
4933427D14Rik	0	0	0	0	0	0	0	0	0	0	0	0	0	3.39417	0	0	0	0	0	0	0	0	0	0	0	0.529688	0	0	0	0	0.246599	2.03181	0	0	0	0	0	0	0.636078	0	0
4933427E11Rik	0	0	0	0	0	0	0	0	0	0	0	0	0	0	0	0	0	0	0	0	0	0	0	0	0	0	0	0	0	0	0	0	0	0	0	0	0	0	0	0	0
4933427G17Rik	0	0	1.09699	0	0	0	0	0	0	0	0	0	0	0	0	0	0	0	0	0	0	0	0	7.80352	0	0	0	0	0	0	0	0	0	0	0	0	0	0	0	0	0
4933429O19Rik	0	0	0	0	0	0	0	0	0	0	0	0	0	0	0	0	0	0	0	0	0	0	0	0	0	0	0	0	0	0	0	0	0	0	0	0	0	0	0	0	0
4933430H15Rik	0	0	0	0	0	0	0	0	0	0	0	0	0	0	0	0	0	0	0	0.205847	0	0	0	0	0	0	0	0	0	0	0	0	0	0	0	0	0	0	0	0	0
4933430I17Rik	0	0	0	0	0	0	0	0	0	0	0	0	0	0	0	0	0	0	0	0	0	0	0	0	0	0	0	0	0	0	0	0	0	0	0	0	0	0	0	0	0
4933431E20Rik	0	0	0.477535	0	0.276523	0	0	0.0849651	0	0	0.13474	0.134072	0.101885	0.100717	0.0833755	0	0.343064	0	0	0	0.130669	0.25783	0.173727	0.113233	0	0	0.071697	0	0.925196	0.160054	0.197571	0	0	0	0	0	0	0.142882	0	0	0.130927
4933432B09Rik	0	0	0	0	0	0	0	0	0	0	0	0	0	0	0	0	0	0	0	0	0	0	0	0	0	0	0	0	0	0	0	0	0	0	0	0	0	0	4.51545	0	0
4933432I09Rik	0	0	0	0	0	0	0	0	0	0	0	0	0	0	0	0	0	0	0	0	0	0	0	0	0	0	0	0	0	0	0	0	0	0	0	0	0	0	0	0	0
4933433C11Rik	0	0	0	0	0	0	0	0	0	0	0	0	0	0	0	0	0	0	0	0	0	0	0	0	0	0	0	0	0	0	0	0	0	0	0	0	0	0	0	0	0
4933433P14Rik	0	0	0	0	0	25.4168	0	32.9796	0	0	0	1.56122	7.1185	2.15016	18.7703	0	0	0	0.500312	0	38.0399	2.12666	4.21457	20.9871	0	12.3543	0	6.21318	18.2125	1.24252	1.15032	0	25.5365	3.07685	11.1324	0	0	26.205	0	8.14478	0
4933434E20Rik	0	0	16.2052	10.7931	8.99284	0	1.70529	0.240275	7.07835	0	13.1457	10.0474	0	18.7981	9.90276	8.0625	0	4.52057	7.29011	0	15.52	12.5774	19.4059	2.88194	1.45811	1.80016	23.7222	35.1481	0	8.59981	0	7.80584	0	0	8.822	0	1.37568	9.69743	3.60289	9.39539	8.88606
4933434I20Rik	0	0	0	0	0	0	0	0	0	0	0	0	0	0	0	0	0	0	0	0	0	0	0	0	0	0	0	0	0	0	0	0	0	0	0	0	0	0	0	0	0
4933436C20Rik	0	0	17.0335	20.6513	0	10.4721	35.4118	22.5453	0	6.04835	9.67084	6.7069	16.8414	0	9.42969	0	0	8.2179	24.2965	0	23.3046	12.8978	6.42351	0	27.3633	3.69205	11.8514	11.0588	1.14988	2.08869	0	0	0	0	14.4456	0	0	11.0322	16.626	17.1143	1.70858
4933436I01Rik	0	0	0	0	0	0	0	0	0	0	0	0	0	0	0	0	0	0	0	0	0	0	0	0	0	0	0	0	0	0	0	0	0	0	0	0	0	0	0	0	0
4933437F05Rik	0	0	0.365727	0	0	0	0	0	0	0	0	0	0	0	0	0	0	0	0	0	0	0	0	0	0	0	0	0	0	0	0	0	0	0	0	0	0	0	0	0	0
4933439C10Rik	0	0	0	0	0	0	0	0.244756	0	0	0	0	0	0	0	0	0	0	0	0	0	0	16.0144	0	0	0	0	0	1.14222	0	17.0741	0.407764	0	0	0	0	0	0	0	18.8893	0
4933439F18Rik	0	0	4.22514	5.71961	39.2479	0.118334	15.3763	5.22053	2.7341	0	13.5773	2.6361	0	8.6637	9.93834	3.05146	0	10.1791	8.34209	0.373144	14.7729	11.2478	0	6.6791	9.37753	2.60751	8.72247	3.35553	2.92356	10.0309	8.49757	5.30542	19.1636	0	2.96792	0	0	8.38406	5.00998	7.30593	19.9506
5031410I06Rik	0	0	0	0	0	0	0	0	0	0	0	0	0	0	0	0	0	0	0	0	0	0	0	0	0	0	0	0	0	0	0	0	0	0	0	0	0	0	0	0	0
5031414D18Rik	0	0	0	0	0	0	0	0	0	0	0	0	0	0	0	0.37516	0	2.81581	0	0	0	0	0	0	0.630988	0	0	0.384093	1.07831	0	0	0	0	0	0	0	0	0	0	0	0
5031425F14Rik	0	0	0	0	0	0	0	0	0	0	0	0	0	0	0	0	0	0	0	0	0	0	0	0	0	0	0	0	0	0	0	0	0	0	0	0	0	0	0	0	0
5031426D15Rik	0	0	2.74456	1.17033	1.48994	9.16643	8.93513	4.50174	12.8206	2.63603	2.17799	7.6454	1.55542	0.361784	2.09645	0	1.84848	10.7665	0.771671	9.27128	4.69376	0	0	4.11828	1.57431	0	1.73841	0	0	0	30.3394	5.59315	0	0	9.12738	0	0.873708	2.79077	3.43235	0	12.6982
5031434O11Rik	0	0	0	0	0	0.725168	0	0	0	0	0	0	0	0	0	0	0	0	0	0	0	0	0	0	0	0	0	0	0	0	0	0	0	0	0	0	0	0	0	0	0
5031439G07Rik	5.55494	0	0	0	0	0	2.10585	2.28242	0.398452	0	2.60605	0	0	0	0	0.988224	0	0	1.108	0	0	0	0	1.94674	0	0	0.53928	3.43997	0.142021	0	12.3131	0	0	0	0	0	0	0.191912	0	0	0
5033404E19Rik	0	0	0	0	0	0	0	0	0	0	0	0	0	0	0	0	0	0	0	0	0	0	0	0	0	0	0	0	0	0	0	0	0	0	0	0	0	0	0	0	0
5033406O09Rik	0	0	0	0	0	0	0	0	0	0	0	0	0	0	0	0	0	0	0	0	0	0	0	0	0	0	0	0	0	0	0	0	0	0	0	0	0	0	0	0	0
5033411D12Rik	0	0	0	0	0	0	0	2.13305	0	0	1.47991	0	0	1.26425	0	0	0	2.50822	0	0	0.820114	0	0	0	0	0	0	0	0	0	0	0	0	0	0	0	0	0	0	0.274368	0
5033414D02Rik	0	0	49.6191	21.4943	0	11.7352	34.8097	35.4228	0	10.9001	9.50641	19.7786	35.2885	12.9199	9.62587	70.7864	0	57.324	52.3596	9.73805	5.86678	22.7387	28.4143	11.2573	74.0798	20.4147	57.0231	13.8905	116.989	12.319	7.60332	51.2972	0	7.90888	9.03636	0	0	10.5391	31.0524	6.16856	87.3357
5133401N09Rik	0	0	12.3035	18.9871	0	0	0	16.7223	15.5916	2.21137	6.26802	17.9913	3.28129	45.0509	1.19341	17.1133	0	30.6815	25.522	0	29.9257	43.3634	5.2842	7.69872	0	19.7418	14.3675	8.08654	0	14.0322	0	0	0	11.9766	30.2488	0	0	17.0005	0	8.13444	0.937026
5330413P13Rik	0	0	0	0	0	0	0	0	0	0	0	0	0	0	0	0	0	0	0	0	0	0	0	0	0	0	0	0	0	0	0	0	0	0	0	0	0	0	0	0	0
5330417C22Rik	0	0	0	0	0	0	0	0	0	0	0	0	0	0	0	0	0	0	0	0	0	0	0	0	0	0	0	0	0	0	0	0	0	0	0	0	0	0	0	0	0
5330426P16Rik	0	0	0	20.7986	0	0	0	0.506233	11.5992	0	0	0	5.15988	0	4.47086	0	0	4.32925	18.6873	0	22.1885	34.1801	0	10.9632	36.2506	0	37.8054	0	51.1869	13.8275	0	13.2833	0	29.3871	0	0	0	27.9868	49.3407	3.64645	17.5518
5330434G04Rik	0	0	0	0	0	0	0	0	0	0	0	0	0	0	0	0	0	0	0	0	0	0	0	0	0	0	0	0	0	0	0	0	0	0	0	0	0	0	0	0	0
5330437I02Rik	0	0	0	0	0	0	0	0	0	0	0	0	0	0	0	0	0	0	0	0	0	0	0	0	0	0	0	0	0	0	0	0	0	0	10.1497	0	0	0	0	0	0
5330439B14Rik	0	0	0	0	0	0	0	0	0.72019	0	0	0	0	0	0	0	0	0	0	0	0	0	0.337408	3.51869	0	0	0	0	0	0	0	0	0	0	0	0	0	0	0	0	0
5430402E10Rik	0	0	0	0	0	0	0	0	0	0	0	0	0	0	0	0	0	0	0	0	0	0	0	0	0	0	0	0	0	0	0	0	0	0	0	0	0	0	0	0	0
5430402O13Rik	0	0	0	0	0	0	0	0	0	0	0	0	0	0	0	0	0	0	0	0	0	0	0	0	0	0	0	0	0	0	0	0	0	0	0	0	0	0	0	0	0
5430405G05Rik	0	0	0	0	0	0	0	8.64388	0	11.6424	0	8.58801	0.767795	0	0	20.0989	0	0	0	0	0	0	11.1281	0	0	0	0	0	0	6.93536	0	0	0	0	9.10023	0	0	0	0	17.7894	0
5430405H02Rik	0	0	0	0	0	0	0	0	21.5914	0	0	0.240202	0	0	0	0	0	0	0	0	0	0	2.80122	2.23153	0	0	0	0	0	0.573501	0	0	0	0	0	0	0	6.6556	0	6.57884	0
5430407P10Rik	0	0	0.284914	0	0	2.29813	1.7989	0	0	17.5134	2.41171	6.69934	0	0.901367	0.373085	0	0	0	0	23.0989	0	0	7.38519	2.36456	0	0.949494	0	3.37069	0	0	0	4.32831	0	23.1217	0	0	10.1584	12.4143	9.50169	0	0
5430411K18Rik	0	0	0	0	0	0	0	1.66245	0	0.172734	0	0	0	0.90087	0	0	0	1.58419	0	0	0	0	0	0	0	0.118621	0	0	0	0.715809	0	1.62222	0	0	0	0	0	0	0	0	0
5430413K10Rik	0	0	0	0	0	0	0	0	0	0	0	0	0	0	0	0	0	0	0	0	0	0	0	0	0	0	0	0	0	0	0	0	0	0	0	0	0	0	0	0	0
5430416N02Rik	0	0	0	0	0	18.2983	0	0	0	0	0	0	0	0	0	0	0	0	0	0	0	0	0	0	0	0	0	0	0	0	0	0	0	0	0	0	0	0	0	0	0
5430416O09Rik	0	0	0	0	0	0	0	0	0	0	0	0	0	0	0	0	0	0	0	0	0	0	0	0	0	0	0	0	0	0	0	0	0	0	0	0	0	0	0	0	0
5430417L22Rik	0	0	28.3125	53.0425	0	0	14.4507	3.61975	16.2915	0	39.8232	52.2396	6.69173	1.96662	6.80805	4.89764	0	1.28982	16.7789	2.69507	21.5716	20.4811	19.1199	23.6177	16.4749	7.53319	12.3452	28.9156	0	21.3086	0	40.9572	0	0	5.89491	0	0	20.4808	0.904625	14.8991	9.52884
5430419D17Rik	0	0	0	0	0	0	0	0	0	0	0	0	0	0	0	0	0	0	0	0	0	0	0	0	0	0	0	0	0	0	0	0	0	0	0	0	0	0	0	0	0
5430421N21Rik	0	0	0	0	0	0	0	0	0	0	0	0	0	0	0	0	0	0	0	0	0	0	0	0	0	0	0	0	0	0	0	0	0	0	0	0	0	0	0	0	0
5430425J12Rik	0	0	0	0	0	0	0	0	0	0	0	0	0	0	0	0	0	0	0	0	0	0	0	0	0	0	0	0	0	0	0	0	0	0	0	0	0	0	0	0	0
5430427O19Rik	0	0	0	0	0	0	0	0	0	0	0	0	0	0	0	0	0	0	0	0	0	0	0	0	0	0	0	0	0	0	0	0	0	0	0	0	0	0	0	0	0
5430435G22Rik	0	0	0	0	0	0	1.93847	0	0	0	0	0	0	0	0.357361	0	0	0	0	0	0	0	0	0	0	0	0	0	0	0	0	0	0	0	0	0	0	0	0	0	0
5430437P03Rik	0	0	43.4663	6.00703	68.0898	15.6986	38.9131	4.32858	10.3903	68.7375	63.1521	29.1429	52.9438	36.2594	42.7591	15.6179	51.8499	14.3134	0.291849	179.962	23.9651	16.2001	28.3219	23.0748	11.9082	49.0055	43.588	20.4669	0.897799	7.61041	28.8539	21.1535	66.2057	8.37586	2.73426	0	1.6522	10.6761	0.865417	55.8256	21.3444
5530400C23Rik	0	0	0	0	0	0	0	0	0	0	0	0	0	0	0	0	0	0	0	0	0	0	0	0	0	0	0	0	0	0	0	0	0	0	0	0	0	0	0	0	0
5530401A14Rik	0	0	0	0	0	0	0	0	0	0	0	0	0	0	0	0	0	0	0	0	0	0	0	0	0	0	0	0	0	0	0	0	0	0	0	0	0	0	0	0	0
5530601H04Rik	0	0	0	0	0	0.697575	0	0	1.74606	0	0	0.776987	0	0	0	0.932722	0	0	0	0	5.30085	0	0	2.95298	0	1.22969	0	0	0	1.27539	0	2.56355	9.17869	0	1.45798	0	0	0	0	3.29345	0
5730403B10Rik	0	17.3268	13.1155	24.4045	11.1235	25.5126	5.01874	39.3642	0.900145	0	15.6996	12.1813	15.9699	3.91178	30.8791	20.539	1.42761	22.9801	0.595976	4.42259	5.61887	20.8326	20.0014	8.01047	11.3004	15.8939	5.17152	8.88143	5.31677	9.99066	11.5103	30.6306	12.3367	15.8824	4.74603	0	1.34956	5.15306	1.4138	9.09575	5.81158
5730405O15Rik	0	0	0	0	0	0	0	0	0	0	0	0	0	0	0.508243	0	0	0	0	0	0	0	0	0	0	0	0	0	0	0	0	0	0	0	1.84031	0	0	2.3952	0	0	0
5730408K05Rik	0	0	26.8961	1.31074	0	1.35591	0	0	0	0	0	0	0	9.92716	3.52196	0	0	0	0	0	0	2.72283	0	0	0	0	27.2577	0	0	0	22.2556	0	0	0	25.5055	0	0	1.50891	0	0	0
5730409E04Rik	0	0	0	22.037	0	26.2615	9.7073	8.20656	0	0.585179	0.255179	1.65045	0.385914	0	2.05273	7.48959	0	16.3757	17.5759	1.72522	25.242	5.37127	0	1.60837	0	12.8595	0	6.77631	0	7.42648	5.98678	2.54677	57.9144	0	0	0	0	0.1353	0.965145	30.1359	2.47959
5730416F02Rik	0	0	0	0	0	0	0	0	0	0	0	0	0	0	0	0	0	0	0	0	0	3.43371	2.31365	0	0	0	0	0	0	0	0	0	0	0	0	0	0	1.18929	0	0	0
5730419I09Rik	0	0	0	0	0	0	0	1.64514	0.336562	0	0	0.324498	0.246595	0.243767	1.71526	0	0	0	0.415956	0	0	0.78004	6.41226	4.65903	0	0	0	0	1.11964	1.74322	0	0.342602	0	0.426345	0	0	0	0	0	0	6.81305
5730422E09Rik	0	0	0	0	0	0	0	0	0	0	0	0	0	0	0	0	0	0	0	0	0	0	0	0	0	0	0	0	0	0	0	0	0	0	0	0	0	0	0	0	0
5730437N04Rik	0	23.1857	72.3287	46.1339	33.106	80.9693	54.5657	36.9039	46.9763	44.7352	85.9088	85.4834	12.4816	35.3329	67.3199	73.7461	0.955173	32.369	26.796	6.76348	65.4866	79.6827	92.8702	72.827	83.2641	67.3495	52.3009	38.7997	33.8556	46.3455	7.7012	23.6469	18.3174	72.5867	55.4765	0	35.2151	56.0923	41.1479	42.3564	8.74879
5730455O13Rik	0	0	1.84695	9.72088	2.13899	0	0	2.62894	13.6249	14.3407	16.155	0.518547	1.57623	10.128	15.801	7.46978	86.2457	19.9531	0	0	16.1723	39.6388	14.7822	12.0436	15.9537	43.4958	22.184	0	0	16.0949	11.4621	3.01112	39.1102	0	0	0	15.0518	2.07232	72.9278	23.3325	26.8383
5730455P16Rik	0	12.9044	2.96	6.10294	0	7.69068	3.05493	2.73456	2.21011	0	27.7859	0	1.82173	12.1257	14.9078	0.548142	16.562	3.11809	3.99477	5.97228	12.3051	5.83943	1.34606	5.12909	29.9934	4.29986	0	7.74448	1.10285	0	10.3624	0.590565	13.3608	4.82947	7.5572	0	5.21885	6.30176	0.303736	0.416875	2.80922
5730457N03Rik	0	0	0	0	0	0	0	0	0	0	0	0	0	0	0	0	0	0	0	0	0	0	0	0	0	0	0	0	0	0	0	0	0	0	0	0	0	0	0	0	0
5730469M10Rik	0	0	38.974	7.53187	9.24137	40.9897	0	3.88568	19.8936	0	0	9.90469	0	21.2586	8.50588	0	0.60343	0	0	0	0	10.6575	0	6.1743	0	43.2945	13.62	0	0	12.6687	0	0	0	0	32.2152	0	0	11.1838	0	0	3.6847
5730494M16Rik	0	0	0	0	14.3913	5.43242	0.359351	0.675101	0	1.47305	4.7106	0	3.07626	2.40077	3.44485	0.803823	0	0.230935	0	6.39363	0	0	4.96934	0.809737	0.655498	0	4.04471	0	0.945162	1.9076	6.75025	0	0	0	0	1.5319	8.89006	1.44749	0	0.138938	0
5730494N06Rik	0	0	0.324172	0.947883	0	0	0.511693	1.15356	6.92251	0	0.914673	3.41304	0	0	4.52792	4.05811	0	1.47977	3.79165	0	0.887041	0.218783	2.06384	2.11386	0	2.88087	1.70349	1.91757	1.79447	2.7163	0	4.32414	0	0	0	0	0	1.09119	0	8.30924	3.11077
5730507C01Rik	0	0	0	0	0	0	0	0	0	0	0	0	0	0	0	0	0	0	0	0	0	0	0	0	0	0	0	0	0	0	0	0	0	0	0	0	0	0	0	0	0
5730508B09Rik	0	0	0	0	0	0	0	0	0	0	0.454483	0	0	0	0	0	0	0	0	0	0	0	0	0.381941	0	0	0	8.25764	0	1.07974	0	0.716194	6.98609	0	0	0	0	0	0	0	0
5730522E02Rik	0	0	0	0	0	0	0	0	0	0	0	0	0	0	0	0	0	0	0	0	0	0	0	0	0	0	0	0	0	0	0	0	0	0	0	0	0	0	0	0	0
5730528L13Rik	0	0	6.17107	7.65514	0	2.54537	0	10.7303	0	7.71366	0	9.84422	0	0	5.63208	5.40222	0	0	1.26188	0	0	0	14.2866	0	0	41.131	0	0	0	0.705116	0	0.831475	0	19.6596	0.591112	0	0	6.81919	0	0.256782	2.30719
5730559C18Rik	0	0	0	0	0	0	0	0	0	0	0	0	0	0	0	0	0	0	0	0	0	0	0	0	0	0	0	0	0	0	0	0	0	0	0	0	0	0	0	0	0
5730577I03Rik	0	0	0	0	0	1.98982	0	0	0	0	0	0	0	0	0	0	0	0	0	0	0	0	0	0	0	0	0	0	0	0	0	0	0	0	0	0	0	0	0	0	0
5730590G19Rik	0	0	0	0	0	0	0	0	0	0	0	0	0	0	0	0	0	0	0	0	0	0	0	0	0	0	0	0	0	0	0	0	0	0	0	0	0	0	0	0	0
5830403L16Rik	0	0	0	0	0	0	0	0	0	0	0	0	0	0	0	0	0	0	0	0	0	0	0	0	0	0	0	0	0	0	0	0	0	0	0	0	0	0	0	0	0
5830405N20Rik	0	0	0	0	0	0	0	0	0	0	0	0	0	0	0	0	0	0	0	0	0	0	0	0	0	0	0	0	0	0	0	0	0	0	0	0	0	0	0	0	0
5830411N06Rik	0	0	0	0	0	0	0	0	0	0	0	0	0	0	0	0	0	0	0	0	0	0	0	0	0	0	0	0	0	0	0	0	0	0	0	0	0	0	0	0	0
5830415F09Rik	0	0	0	0	5.27815	0	0	0	0	0	0	0	0	0	0	0	0	11.0954	15.2091	23.1838	0	0	0	0	0	0	0	0	2.29348	0	0	0	0	0	0	0	0	0	0	0	0
5830416P10Rik	0	0	0	0	0	0	0	0	0	0	0	0	0	0	0	0	0	0	0	0	0	0	0	0	0	0	0	0	0	0	0	0	0	0	0	0	0	0	0	0	0
5830417I10Rik	0	0	1.52301	0.153562	1.14041	1.11198	0.0828971	0.51393	0	2.12383	0.703865	0.516068	0.336149	2.65836	0.0916936	0	0	0.319641	0.567017	0.083486	0.0718527	0.496218	0.238824	0.529252	0.0567052	0.583395	0.1577	0	1.0175	0.176022	0	0.856208	0.602942	0	0	0	0	0.0196421	0	0	1.72787
5830418K08Rik	0	0	0	0.614561	0	0	0	0	0	0	0	0.0491744	0	0	1.77364	4.11528	0	2.61173	0.0630339	0	0.0958524	0.0472829	0	0	0	0.155651	0	0	0	0.293519	0.144928	0	0	0	0	0	0	7.36298	0	0	0
5830428M24Rik	0	0	0	0	0	0	0	0	0	0	0	0	0	0	0	0	0	0	0	0	0	0	0	0	0	0	0	0	0	0	0	0	0	0	0	0	0	0	0	0	0
5830432E09Rik	18.7098	0	0	0	0	0	0	0	0	0	0	0	0	0	0	0	0	0	0	0	0	0	0	0	0	0	0	0	0	0	0	0	0	0	0	0	0	0	0	0	0
5830433M19Rik	0	0	0	0.954624	0	0	0	0	0	0	8.80877	0	0	0	0	0	0	1.67658	0	0	0	0	0	0	0	0	0	2.89681	0	0	0	0	0	0	0	0	0	0	0	0	0
5930412G12Rik	0	0	0	0	0	0	0	0	0	0	0	0	0	0	0	0	0	0	0	0	0	0	0	0	0	0	0	0	0	0	0	0	0	0	0	0	0	0	0	0	0
5930416I19Rik	0	0	20.0546	1.02877	0	0	0	0	0	16.2203	0	1.66693	22.2384	0	3.91609	0	0	21.2801	3.32382	0	0	21.727	15.5997	6.25704	0	0	0	1.0406	14.607	1.32664	0	0	0	0	0	0	0	0	3.52004	24.6393	1.08522
5930434B04Rik	0	0	35.0051	0.313014	0	15.5424	10.1384	5.14261	4.67586	1.03898	6.34298	3.15578	3.42595	0.338666	0	8.34975	0	0	62.1231	0	16.2572	7.58599	0	17.1339	0	0	0	0	6.22206	0	0	0.475978	11.0611	0	14.5504	0	0	0	36.8427	0	8.80501
6030405A18Rik	0	0	0	0	0	0	0	0	0	0	0	0	0	0	0	0	0	0	0	0	0	0	0	0	0	0	0	0	0	0	0	0	0	0	0	0	0	0	0	0	0
6030408B16Rik	0	0	0	0	0	0	0	0	0	0	0	0	0	0	0	0	0	0	0	0	0	0	0	0	0	1.16655	0	0	0	0	0	0	0	0	0	0	0	0	0	0	0
6030419C18Rik	0	0	0	3.76494	0	0	4.95402	0.429552	0	0	0	0	0	0	0.210758	0.23248	0	0	0	0	0	0	0	4.86595	0	0	5.98081	0	0	0	0	0.178909	0	0	0	0	0	0	0	0	0
6030422M02Rik	0	0	0	0	0	0	0	0	0	0	0	0	0	0	0	0	0	0	0	0	0	0	0	0	0	0	0	0	0	0	0	0	0	0	0	0	0	0	0	0	0
6030429G01Rik	0	0	10.6159	0	0	0	0	0	0.915948	0	0	0	0	0	0	0	0	0	0	0	4.84144	0	0	0	0	0	0	0	0	0	0	0	0	0	0	0	0	0	0	0	0
6030446N20Rik	0	0	0	0	0	0	0	0	0	0	0	0	0	4.08163	7.29123	0	0	0	0.183283	0	0	0.274968	0	0	0	0	15.4454	0	0	0	0	0	0	0	0	0	0	0	0	0	1.11704
6030458C11Rik	0	0	6.13197	8.09146	0	26.2523	0	0	9.98109	0	0	0	0	4.27781	3.2942	0.454215	0	4.5934	0.254634	0.4499	0.903489	1.71905	7.72204	2.34879	0	0	6.44457	2.60417	0	3.08286	5.46428	0.13982	0	0	0.397602	0	0	1.58775	0	7.51335	0
6030468B19Rik	0	0	0	0	0	0	0	0	0	0	0	0	0	0	0	0	0	0	0	0	0	0	0	0	0	0	0	0	0	0	0	0	0	0	0	0	0	0	0	0	0
6030498E09Rik	0	0	0	0	0	0	0	0	0	0	0	0	0	0	0	0	0	0	0	0	0	0	0	0	0	0	0	0	0	0	0	0	0	0	0	0	0	0	0	0	0
6230400D17Rik	0	0	7.59421	0	0	24.4064	0	0	0	0	0	0	0	0	0	6.39875	0	0	12.8113	0.75452	0	0	6.90694	0	0	0	0	0	0	0.795416	0	0.703467	0	0.875419	0	0	0	9.05346	0	5.6485	0
6230409E13Rik	0	0	0	0	0	0	0	0	0	0	0	0	0	0	0	0	0	0	0	0	0	0	0	0	0	0.245623	0	0	0	0	0	0	0	0	0	0	0	0	0	0	0
6230427J02Rik	0	0	0	0	0	0	0	0	0	0	0	0	0	0	0	0	0	0	0	0	0	0	0	17.6001	0	0	0	0	0	0	0	0	0	0	0	0	0	0	0	0	0
6330403A02Rik	0	0	0	0	0	0	0	0	0	0	0	0	0	0	0	0	0	0	0	0	0	0	0	0	0	0	0	0	0	0	0	0	0	0	0	0	0	0	0	0.432579	0
6330403K07Rik	0	0	0	0	0	0	0	0	0	0	0	0	0	0	0	0	0	0	0	0	0	0	0	0	0	0	0	0	0	0	0	0	0	0	0	0	0	0	0	0	0
6330406I15Rik	0	0	0	0	0	0	0	0	0	0	0	0	0	0	0	0	0	0	0	0	0	0	0	0	0	0	0	0	0	0	0	0	0	0	0	0	0	0	0	0	0
6330407A03Rik	0	0	0	0	0	0	0	0	0	0	0	0	0	0	0	0	0	0	0	0	0	0	0	0	0	0	0	0	0	0	0	0	0	0	0	0	0	0	0	0	0
6330407J23Rik	0	0	0	0	0	0	0	0	0	0	0	0	0	0	0	0	0	0	0	0	0	0	0	0	0	0	0	0	0	0	0	0	0	0	0	0	0	0	0	0	0
6330408A02Rik	0	0	0	10.2229	0	0	0	0	0.299434	0	0	0	0	0	0	0	0	0	1.52654	0	0	0	0	2.92593	0	0	0	0	0	0	0	0	0	0	0	0	1.57127	0	0	0	0
6330409N04Rik	0	0	22.0007	18.1674	0.442354	47.4457	0	0.543676	30.2531	5.93143	46.5574	22.7345	2.60778	21.9119	40.2796	30.3072	2.1952	59.978	0.54985	3.40025	0	51.969	9.72693	12.3175	14.5169	69.2456	11.9282	4.21752	26.2178	20.4831	56.2578	22.8706	0	0	16.0982	0	0	17.8284	0	20.6997	20.9445
6330416G13Rik	0	0	0	0	3.08917	0	0	0.253116	2.76172	0.690367	0	0	0	1.95027	0.372571	0	3.06603	2.27285	9.85564	0	0	0	6.46931	0	0	0.948186	0	0	1.77185	2.14565	0	0	0.362946	0	0	0	0	0	0	10.9394	0
6330439K17Rik	0	0	0	0	0	0	0	0	0	0	0	0	0	0	0.39597	0	0	0	0	0	0.10343	0	0	2.95774	0	0	0	0	0	0	0	0	0	0	0	0	0	0	0	0	0
6330503K22Rik	0	0	0	0	0	0	0	0	0	0	0	0	0	0	0	0	0	0	0	0	0	0	0	0	0	0	0	0	0	0	0	0	0	0	0	2.08159	0	0	0	0	0
6330512M04Rik	0	0	0	0	0	0	0	7.96494	0	0	0	0	0	0	0	0	0	2.18942	0	0	0	0	0	0	0	0.710405	0	0	0	0	0	0	0	0	0	0	0	2.69081	0	10.2451	0
6330527O06Rik	0	0	0	0	0	0	0	0	0	0	0	0	0	0	0	0	0	0	0	0	0	0	0	0	0	0	0	0	0	0	0	0	0	0	0	0	0	0	0	0	0
6330545A04Rik	0	0	0	0	0	0	0	0	0	0	0	0	0	0	0	0	0	0	0	0	0	0	0	0	0	0	0	0	0	0	0	0	0	0	0	0	0	0	0	0	0
6330549D23Rik	0	0	0	0	0	0	0	0	3.19043	0	1.93212	0	0	0	0	0.879198	0	1.6671	0	0	0	1.35564	0	0.108248	0	0	0	3.60053	0	0	0	0	0	0.336795	0	0	0	1.36592	0	0	0
6330577E15Rik	0	0	30.0122	30.5239	67.5324	12.8276	52.5224	74.2944	34.1979	0	100.099	56.0984	10.7882	45.41	76.3218	31.0993	0	79.6678	20.5455	0.518583	78.5527	28.4014	42.4277	35.1957	25.7129	65.9537	62.2028	78.7955	27.5385	56.5826	0	45.2068	15.8133	2.40671	29.2167	72.4387	166.159	48.3156	0	87.2009	1.78881
6330578E17Rik	0	39.6402	42.3875	54.086	75.687	25.7504	73.2391	42.3482	32.7073	55.5886	53.3858	69.9213	19.1143	100.116	73.4232	49.3154	0.240153	102.136	34.4076	35.2854	104.278	62.1781	35.3896	20.6884	24.1109	39.8081	25.7975	66.7044	37.0092	61.5111	34.2996	37.6543	50.4892	11.3446	80.0257	0	0	65.7138	24.9721	58.3882	49.8589
6430411K18Rik	0	0	0	0	0	0	0	0	0	0	0	0	0	0	0	0	0	0	0	0	0	0	0	0	0	0	0	0	0	0	0	0	0	0	0	0	0	0	0	0	0
6430527G18Rik	0	4.38002	0.376755	0.244808	0.363608	1.89933	0	0.111723	1.0971	0	0	0.264444	0	0.132436	0.328899	0	0.225553	1.43317	0.56496	0	0.171821	0	0	0	0	1.11606	0.188553	0.247624	1.21657	0.21046	0	0.186131	0.640805	0	0	0	0	0	5.36087	0.574825	0.17216
6430531B16Rik	0	0	0	0	0	0	0	0	0	0	0	0	0	0	0	0	0	0	0	0	0	0	0	0	0	0	0	0	0	0	0	0	0	0	0	0	0	0	0	0	0
6430548M08Rik	0	0	15.7782	4.4053	0	0.0828565	0	0	0.797665	0	0	0	3.5943	7.10618	0	0	0	0	0	1.95954	0	0	0	0.389721	0	0	0.246763	0	0	8.88274	0.339996	0	0	1.36411	1.03905	0	0	1.5675	0	0.451371	0.22531
6430550D23Rik	0	0	0	0	0	0	0	0	0	0	0	0	0	0	0	0	0	0	0	0	0	0	0	0	0	0	0	0	0	0	0	0	0	0	0	0	0	0	0	0	0
6430562O15Rik	0	0	0	0	0	0	0	0	0	0	0.211661	0	0.960301	0.31643	0	0.288945	0	0	0	0	0	0.607534	0	0	0.323988	0	0.225256	0.295825	0	0	0	0.222363	0	0	0	0	0	0	0	0	0
6430571L13Rik	0	0	0	0	9.37403	0	0	0	0.196416	2.2913	0	0	0	0	1.4132	1.55885	0	0.307899	0	0	0	0	0	2.15919	0	0	0	0	0	0	0	4.0488	0	0	0	0	0	0	0	0	0
6430573F11Rik	0	0	0	0	0	0	0	0	0	0	0	0	0	0	0	0	0	0	0	0	0	0	0	0	0	0	0	0	0	0	0	0	0	0	0	0	0	0	0	0	0
6430598A04Rik	0	0	0	0	0	0	0	0	0	0	0	0	0	0	0	0	0	0	0.663557	0	0	0	0	0	0	0	0	0	0	0	0	0	0	0	0	0	0	0	0	0	0
6430704M03Rik	0	0	0	0	0	0	0	0	0	0	0	0	0	0	0	0	0	0	0	0	0	0	0	0	0	0	0	0	0	0	0	0	0	0	0	0	0	0	0	0	0
6530401N04Rik	0	0	0	0	16.6193	0	0	0	0	0.325797	21.3106	9.75431	1.504	2.9735	13.7142	0	0	7.9679	0	0	0	8.01981	8.05989	6.20848	0	0	0	0	0	1.01257	0	5.52238	0	0	0.424429	0	0	0	0	8.84998	0
6530402F18Rik	0	0	0	0	0	0	0	0	0	0	0	0	0	0	0	8.34197	0	0	0	0	0	0	0	0	0	0	0	0	0	0	0	2.22907	0	0	0	0	0	0	0	0	0
6530411M01Rik	0	0	0	0	0	0	0	0	0	0	0	0	0	0	0	0	0	0	0	0	0	0	0	0	0	0	0	0	0	0	0	0	0	0	0	0	0	0	0	0	0
6530418L21Rik	0	0	0	0	0.625458	3.37603	0.511479	0.09609	0	0	0	0	10.9464	8.54281	0	0.416042	0	0	0	0	0	0.364487	0	2.62521	0	0	0.324338	0	0	0	0	10.2455	0	0	0	0	5.50157	0	0	0.0988781	0
6720401G13Rik	0	0	0	0	0.910987	0.07931	4.46985	0.979694	0.381761	0	0	1.26987	0	0	0.961365	0	0.141275	0	0	0.125045	0	0	0	0.37304	2.46305	0	0.118101	0	0	0	0	0	0	6.38355	0.165763	0	0	0	0	2.66432	0.215666
6720456B07Rik	0	0	103.281	102.044	41.6459	40.4173	87.0958	159.848	93.8418	82.3901	78.509	151.606	26.6642	57.6902	154.388	121.707	87.2417	105.844	111.17	0	225.831	117.765	174.572	79.397	91.1482	41.9107	94.5266	57.1883	91.3705	115.784	10.7314	70.596	73.9963	59.1479	144.601	0	50.4441	118.354	1.25821	116.133	37.4973
6720456H20Rik	0	0	0	0	10.6019	0	0	0	0	1.76098	0	0	0	0	0.691164	0	0	0	0	0	0	0	0	0.293336	0	0	0	0	0	0	0	0	0	0	0	0	0	0	0	2.71792	0
6720463M24Rik	0	0	0	0	0	0	0	0	0	0	0	0	0	8.07483	0	0	0.40448	0	0	0	0	0	0	0	0	0	0	0	0	0	0	0	0	0	0	0	0	0	0	0	2.77859
6720489N17Rik	0	0	0	0	5.38438	0	0	0	4.18027	0	0	0	0	0	0	0	0	0	0	0	0	0	0	0	0	0	0	0	0	0	0	0	0	0	0	0	0	0	0	0	0
6820408C15Rik	0	0	0	0	0	0	0	0	0	0	5.19765	0	0	31.0816	1.07208	0	0	0	0	0	0	0	0	0	0	0	0	6.35637	0	0	0	1.59263	16.4491	0	0	0	0	0	0	0	0
6820431F20Rik	0	0	0	0	0	0	0	0	0	0	0	0	0	0.116887	0.0967614	0	0	0	0.0997259	0	0	0.149612	0.10081	0	0	0	0	0	0	0	0.917164	0	0	0	0.116789	0	0	0	0	0	0
7420426K07Rik	0	0	0	0	0	0	0	0	0	0	0	0	0	0	0	0	0	0	0	0	0	0	0	0	0	0	0	0	0	0	0	0	0	0	0	0	0	0	0	0	0
7420461P10Rik	0	0	0	0	0	0	0	0	0	0	0	0	0	0	0	0	0	0	0	0	0	0	0	0	0	0	0	0	0	0	0	0	0	0	0	0	0	0	0	0	0
7530420F21Rik	0	0	0	0	0	0	0	0	0	0	0	0	0	0	0	0	0	0	0	0	0	0	0	0	0	0	0	0	0	0	0	0	0	0	0	0	0	0	0	0	0
8030411F24Rik	0	0	0	0	0	0	0	0	0	0	0	0	0	0	0	0	0	0	0	0	0	0	0	0	0	0	0	0	0	0	0	0	0	0	0	0	0	0	0	0	0
8030462N17Rik	0	0	0	0	0	0	0	0	0	3.17714	11.8297	0	0	0	3.9568	0	0	0	0	0	0	0	0	0	0	0	0	0	1.2545	0	0.312541	0.55981	1.3491	0	0.318384	0	0	0	0	0	0
8430406I07Rik	0	0	0	1.85935	0	0	3.3123	0	0	0.617173	2.01848	0	0	0.201173	1.83189	0	0	0	0	0	9.65701	0	0	5.0889	0	28.3965	5.44192	0	0	1.27878	0	0.282738	0	1.75925	0	0	0	0.428091	4.58061	0	0
8430408G22Rik	0	0	50.5819	0	0	0	0	0	0	0	33.1907	39.0812	12.1305	0	0.684604	0	1.40846	0	0	0	0.536468	0	48.8573	16.9682	0	0	0	0	75.9686	8.87097	0	0	43.5163	99.8017	0	0	0	1.31987	0	0	0
8430410A17Rik	0	0	0	0	0	0	0	0	0	0	3.36566	0	10.18	0	0	0	0	0	0	60.0956	0.502152	0	0	9.7908	0	0	0	0	6.603	0	0	0	0	0.676941	0	0	0	18.1198	0	0	0
8430410K20Rik	5.10641	0	12.0753	10.666	35.2348	0.380468	5.36072	4.69981	18.8634	21.9747	10.7803	18.8052	0	20.2947	25.8595	37.9723	2.03319	14.785	39.723	8.39813	16.2628	17.4452	21.2785	6.03975	2.64836	3.35347	1.98294	0	0.783319	12.6476	1.56122	1.11856	0	24.3595	9.34364	0	16.3373	18.559	5.53715	26.599	0
8430419L09Rik	0	18.1861	0	0	0	0	0	0	0	0	0	0	0	0	0	0	0	0	0	0	0	1.49047	0	3.63656	0	0	0	0	0	0	0	0	0	0	0	0	0	0	0	0	0
8430427H17Rik	0	0	0	0	0	0	0	0.140857	0	0	0	0	0	0	0	0	0	0	0	0	0	0	0	0	0	0	0.237722	0	0	0	0	0	0	0	0	0	0	0	0	0	0
8430429K09Rik	0	26.9351	19.0499	34.6256	18.6336	17.6498	0	14.199	16.9916	2.49854	19.2485	13.3711	12.0834	13.5737	22.4732	23.302	0	17.235	13.4338	20.4616	16.906	22.9337	20.6038	12.8188	21.1248	32.0284	19.7118	29.4404	4.98757	15.5308	7.4555	18.314	2.62711	0	26.582	0	2.62243	29.077	0	16.025	13.4103
8430431K14Rik	0	0	0	0	7.33434	0	0	5.15102	0	0	0	0	0.579074	0	0	0	0	0	0	2.87638	0	0	0	0	0	0	0	0	0	0	2.62014	0	0	0	0	0	0	0	2.41371	0	0
9030025P20Rik	0	0	0	0	0	0	0	0	0	0	0	0	0	0	0	0	0	0	0	0	0	0	0	0	0	0	0	0	0	0	0	0	0	0	0	0	0	0	0	0	0
9030224M15Rik	0	0	0	0	0	0	0	0	0	0	0	0	0	0	0	0	0	0	0	0	0	0	0	0	0	0	0	0	0	0	0	0	0	0	0	0	0	0	0	0	0
9030409G11Rik	0	0	0	0	0	0	0	0	0	0	0	0	0	0	0	0	0	0	0	0	0	0	0	0	0	0	0	0	0	0	0	0	0	0	0	0	0	0	0	0	0
9030418K01Rik	0	0	1.14047	0	5.28324	0	0	1.62334	1.77121	0	0	20.4927	0.243327	0	5.37629	0	0	0	0	0	0	0	0	0.270429	0	0	0	0	72.9168	16.4367	0	3.04256	0	0	0	0	2.32359	0	0	0.417612	2.81418
9030425E11Rik	0	0	0	0	0	0	0	0	0	0	0	0	0	0	0	0	0	0	0	0	0	0	9.94184	3.55352	0	0	0	0	0	0	0	0	0	0	4.27269	0	0	0	0	0	0
9030612E09Rik	0	0	0	0	0	0	0	0	0	0	15.8718	0	0	0	7.27506	0	0	0	0	0	0	0	0	0	0	3.08581	0	0	15.377	0	0	0	0	0	0	0	0	0	0	0	0
9030617O03Rik	0	0	0	0	13.1966	4.99869	0	0.28455	0.620938	0	0	0.224506	0	0	16.1951	0	7.75527	0	0.863344	7.37275	15.5353	0	1.16363	0.18961	0	0	0	0	0.221322	11.7926	81.7163	0	0	0	5.89784	0	0	0	0	0	1.97315
9030619P08Rik	0	0	0	0	0	0	0	0	0	0	0	0	0	0	0	0	0	0	0	0	0	0	0	0	0	0	0	0	0	0	0	0	0	0	0	0	0	0	0	0	0
9030624J02Rik	0	0	1.15495	5.48776	0.208996	1.16448	0	5.90794	0	0	0	0	8.16251	0.608975	7.93993	0	0	1.20818	0.649459	22.4909	1.9752	0	0	0	0	0	8.67018	6.83185	0	14.8792	0	0.320956	0	0	0	0	0	0	7.70335	6.21152	0
9030625A04Rik	0	0	0	0	0	0	0	0	0	6.90652	0	0	0	0	0	0	0	0	7.29875	0	0	0	0	0	0	0	0	0	0	0	0.441615	0	0	0	0	0	0	0	0	0	0
9130008F23Rik	0	0	0	0	0	0	0	0	0	0	0	0	0	0	0	0	0	0	0	0	0	0	0	0	0	0	0	0	0	0	0	0	0	0	0	0	0	0	0	0	0
9130011E15Rik	0	0	0	0	0	0	3.3776	0	0	0	0.880483	5.13157	9.13082	11.6587	0	0	0	0	0.160436	10.2048	0.975867	0	0	2.95978	9.2417	0	0	0	0	0	0	0	3.18455	8.22216	0.187886	0	0	0	0	0.326475	0
9130011J15Rik	0	231.312	42.8824	65.1738	138.626	52.3968	11.1858	39.7656	99.8272	100.229	54.9863	73.3346	17.6394	49.6288	71.3811	106.384	32.6345	69.3966	28.1193	5.19934	75.8237	53.3452	103.784	52.4571	48.8522	82.7577	60.9734	58.7578	97.8177	117.54	18.4184	88.3329	3.47685	16.7568	34.0792	0	45.35	97.3178	5.81736	103.629	134.51
9130017N09Rik	0	0	0	0	0	0	0	0	0	0	0	0	0	0	0	0	0	0	0	0	0	0	0	0	0	0	0	0	0	0	0	0	0	0	0	0	0	0	0	0	0
9130019O22Rik	0	0	0	0	0	0	0	0	0	0	0	0	0	0	0	0	0	0	0	0	0	0	0	0	0	0	0	0	0	0	0	0	0	0	0	0	0	0	0.355272	0	0
9130019P16Rik	0	0	0.115115	0	0	0	0	0.307227	0	0.186211	0	0	0	0	0	0	0	0.700631	0	0	0	0	0	0.13648	0	0.511505	0.432084	0	0	0	0	0	0	0	0	0	0	0	0	0	0
9130023H24Rik	0	0	0	0	0	0	0	9.62175	0	0	19.2256	15.4865	0	0.152074	0	0	0	0	0	0	18.5461	0.194651	3.67239	0	0	0	0	0	2.19523	0.483336	0	0	10.3015	0	0	0	0	0.215739	0	0	0.790755
9130024F11Rik	0	0	0	0	0	0	0	0	0	0	0	0	0	0	0	0	0	0	0	0	0	0	0	0	0	0	0	0	0	0	0	0	0	0	0	0	0	0	0	0	0
9130204L05Rik	0	0	0	0	0	0	0	0	0	0	0	0	0	0	0	0	0	0	0	0	0	0	0	0	0	0	0	0	0	0	0	0	0	0	0	0	0	0	0	0	0
9130206I24Rik	0	0	0	0	0	0	0	0	0	0	0	0	0	0	0	0	0	0	0	0	0	0	0	0	0	0	0	0	0	0	0	0	0	0	0	0	0	0	0	0	0
9130209A04Rik	0	0	0	0	0	0	0	0	0	0	0	0	0	0	0	0	0	0	0	0	0	0	0	0	0	0	0	0	0	0	0	0	0	0	0	0	0	0	0	0	0
9130230L23Rik	0	0	0	0	0	0	0	0	0	0	0	0	0	0	0	0	0	0	0	0	0	0	0	0	0	0	0	0	0	0	0	0	0	0	0	0	0	0	0	0	0
9130401M01Rik	0	0	0	12.7083	2.8599	0	0	4.21796	9.20433	0	4.738	14.4209	0.842988	32.4995	11.3824	0	0	67.3335	23.4622	6.28093	60.5441	22.6659	0.718702	12.6479	10.2387	0	31.737	0	0	14.8981	0	14.0543	1.00803	1.45747	14.9872	0	0	19.8017	0	0	0
9130404H23Rik	0	0	0	0	0	0	0	0	0	0	0	0	0	0	0	0	0	0	0	0	0	0	0	0	0	0	0	0	0	0	0	0	0	0	0	0	0	0	0	0	0
9130409I23Rik	0	0	0	0	0	0	0	0	0	0	0	0	0	0	0	0	0	0	0	0	0	0	0	0	0	0	0	0	0	0	0	0	0	0	0	0	0	0	0	0	0
9230102K24Rik	0	0	0	0	0	0	0	0	0	0	0	0	0	0	0	0	0	0	0	0	0	0	0	0	0	0	0	0	0	0	0	0	0	0	0	0	0	0	0	0	0
9230104L09Rik	0	0	0	0	0	0	0	0	0	0	0	0	0	0	0	0	0	0	0	0	0	0	0	0	0	0	0	0	0	0	0	0	0	0	0	0	0	0	0	0	0
9230107M04Rik	0	0	0	0	0	0	0	0	0	0	0	0	0	0	0	0	0	0	0	0	0	0	0	0	0	0	0	0	0	0	0	0	0	0	0	0	0	0	0	0	0
9230110C19Rik	0	0	0	0	0.939169	0	0	0	0	0	0	0	0	0	0	7.18424	0	0	0	0	0	0	0	0	0	0	0	0	0	0	0	0	0	0	0	0	0	0	0	0	0
9230110F15Rik	0	0	0	0	0	0	0	0	0	0	0	0	0	0	0	0	0	0	0	0	0	0	0	0	0	0	0	0	0	0	0	0	0	0	0	0	0	0	0	0	0
9230113P08Rik	0	0	0	0	0	0	0	0	0	0	0	0	0	0	0	0	0	0	0	0	0	0	0	0	0	0	0	0	0	0	0	0	0	0	0	0	0	0	0	0	0
9230114K14Rik	0	0	0	22.8136	0	0	0	0	0	10.2545	0	0	0	5.39948	0.425695	5.16527	0	0	0	6.20146	0	0	0	5.49234	2.63259	18.4175	11.1651	0	1.68708	0	0	0	18.3504	0	0	14.7657	0	0	0	0	0.334241
9230115E21Rik	0	0	0	0	0	0	0	0	0	0	0	0	0	0	0	0	0	0	0	0	0	0	0	0	0	0	0	0	0	0	0	0	0	0	0	0	0	0	0	0	0
9230116N13Rik	0	0	0	0	0	0	0	0	0	0	0	0	0	0	0	0	0	0	0	0	0	0	0	0	0	0	0	0	0	0	0	0	0	0	0	0	0	0	0	0	0
9330020H09Rik	0	0	0	0	0	0	0	0	0	2.68051	0.956364	0.740155	0	3.6538	0	0	0	0	0	0	3.29768	0	4.38433	0.357206	0	6.02435	0	0	0.833895	1.13604	0	0.223271	0	0	0	0	0	0.056342	0	0	0
9330111N05Rik	0	0	0	0	0	0	0	0	0	0	0	0	0	0	0	0	0	0	0	0	0	0	0	0	0	0	0	0	0	0	0	0	0	0	0	0	0	0	0	0	0
9330133O14Rik	0	0	0	0	0	0	0	0	0	0	0	0	0	0	0	0	0	0	0	0	0	0	0	0.154687	0	0	0	0	0	0	0	0	0	0	0	0	0	0	0	0	0
9330151L19Rik	0	0	0	0	0	0	0	0.180442	0	0.984301	0	0	0	0	0	0	0	0	0	0	0	0	0	0	0	0	0	10.5982	0	0	0	0	0	0	0	0	0	0	0	0	0
9330158H04Rik	0	0	14.1458	20.2758	21.6829	40.6066	5.2538	4.88573	7.10767	4.57649	8.33486	21.026	16.6883	23.3415	2.03395	0.320512	0.597791	15.3201	10.6311	2.11645	2.27692	8.98542	10.898	5.03139	10.9612	19.966	8.74527	16.8994	8.29111	4.04398	8.26245	4.80978	4.24587	21.7932	17.7106	0	0	9.14975	14.6521	20.2623	4.10655
9330159F19Rik	0	0	0	0	0	0	0	0	0	0	0	0	0	0	0	0	0	0	0	0	0	0	0	0	0	0	0	0	0	0	0	0	0	0	0	0	0	0	0	0	0
9330159K06	0	0	0	0	0	0	0	0	0	0	0	0	0	0	0	0	0	0	0	0	0	0	0	0	0	0	0	0	0	0	0	0	0	0	0	0	0	0	0	0	0
9330159M07Rik	0	0	0	0	0	0	0	0	0	0	0	0	0	0	0.159976	0	0	0	0	0	0	0.123677	0	0	0	0	0	0	0	0	0	0	0	0	0	0	0	0	0	0	0
9330162B11Rik	0	0	0	4.55087	0	0	0	0	0	0	10.0454	10.3234	0	0	0	0	0	0	0	0	0	0	0	0	0	0	0	0	0	0	0	0	0	0	0	0	0	0	0	0	0
9330175E14Rik	0	0	0	0	0	0	0	0	0	0	0	0	0	0	0	0	0	0	0	0	0	0	0	0	0	0	0	0	0	0	0	0	0	0	0	0	0	0	0	0	0
9330176C04Rik	0	0	0	4.15114	0	0	0	0	0	0	0	0	0	0	0	0	0	0	0	0	0	0	0	0	0	0	0	0	0	0	0	0	0	0	0	0	0	0	0	1.62452	0
9330182L06Rik	0	0	0	0	0	0	0	0	0	0	0	0	0	0	0	0	0	0	0	0	0	0	0	0	0	0	0	0	0	0	0	0	0	0	0	0	0	0	0	0	0
9430007A20Rik	0	0	0	0	0	0	0	0	0	0	0	0	0	0	0	0	0	0	0	0	0	0	0	0	0	0	0	0	0	0	0	0	0	0	0	0	0	0	0	0	0
9430008C03Rik	0	0	0	0	0	0	0	0	0	0	0	0	0	0	0	0	0	0	0	0	0	0	0	0.386035	0	0	0	0	0	2.18263	0	0	0	0	0	0	0	0	0	0	0
9430015G10Rik	0	0	0	0	0	0	0	0	0	0	0	0	0	0	0	0	0	0.443097	0	0	0	0	0	0	0	0	0	0	0	0	0	0	0	0	0	0	0	0	0	0	0
9430016H08Rik	0	0	14.4204	4.55842	31.0316	0	1.84557	45.0738	23.8331	109.698	6.87299	21.064	0	11.919	13.2692	61.5494	0	88.6572	13.325	3.71736	15.9969	18.1494	0	24.49	17.6743	11.2566	13.7512	1.15271	2.15743	5.5517	0	5.19876	0	0	32.4418	0	0	30.1737	0	22.8341	24.0427
9430020K01Rik	0	0	0	1.27121	0	0	0	0.546019	0	0	0	0	0	0	0	0	0	0.116737	0	1.82941	0.104966	0	0	0	0	0	0	0	0	0	0	0	3.42537	0	0	0	0	0	0	0	0
9430021M05Rik	0	0	0	0	0	0	0	0	0	0	0	0	0	0	0	0	0	0	0	0	0	0	0	0	0	0	0	0	0	0	0	0	0	0	0	0	0	0	0	0	0
9430023L20Rik	0	80.5354	86.0677	27.4169	41.3295	36.8279	91.4533	0	57.4606	61.8019	57.4537	2.35749	21.9461	54.9003	9.16284	35.9816	0	51.4256	22.2868	9.34378	2.29765	85.5721	53.0767	68.1938	9.5197	2.7983	24.5837	0	36.0229	17.5897	58.1901	54.1361	108.72	162.614	27.8695	0	0	64.6942	41.4443	51.8857	97.843
9430031J16Rik	0	0	0	0	0	0	0	0	0	0	0	0	0	0	0	0	0	0	0	0	0	0	0	0	0	0	0	0	0	0	0	0	0	0	0	0	0	0	0	0	0
9430038I01Rik	0	0	0	28.1862	45.8515	1.38845	0	0	12.9212	40.0965	0.323794	8.69914	0	19.3627	50.0902	0	0	0	2.06499	0	0	38.4149	18.3694	4.35379	0	0	9.99315	0	1.27048	0	0.94957	11.9058	48.6009	0	0	0	0	0	0	0	13.8438
9430041J12Rik	0	0	0	0	0	0	0	0	0	0	0	0	0.238275	0	0	0	0	0	0	0	0	0	0	0	0	0	0	0	0	0	0	0	0	0	0	0	0	0	0	0	0
9430060I03Rik	0	0	0	0	0	0	0	0	0	0	0.217864	0	0	0	0	0	0	0	0	0	0	0	0	0	0	0	0	0	0	0	0	0	0	0	0	0	0	0	0	0	0
9430070O13Rik	0	0	0	0	0	0	0	0	0	0	0	0	0	0	0	0	0	0	0	0	0	0	0	0	0	0	0	0	0	0	0	0	0	0	0	0	0	0	1.91886	0	0
9430076C15Rik	0	0	0	0	0	0	0	0	1.15839	0	0	0	0	0	0.297664	0	0	0	0	0	0	0	0	0	0	0	0	0	0	0	0	0	0	0	0	0	0	0	15.0101	0	0
9430083A17Rik	0	0	0	0	0	0	0	0	0	0	0	0	0	0	0	0	19.8523	0	0	0	0	0	0	0	0	0	0	0	0	0	0	0	0	0	0	0	0	0	0	0	0
9530002B09Rik	0	0	0	0	0	0	0	0	0	0	0	0	0	0	0	0	0	0	0	0	0	0	0	0	0	0	0	0	0	0	0	0	0	0	0	0	0	0	0	0	0
9530003J23Rik	0	0	0	0	0	0	0	0	0	0	0	0	0	0	0	0	0	0	0	0	0	0	0	0	0	0	0	0	0	0	0	0	0	0	0	0	0	0	0	0	0
9530008L14Rik	0	0	0	0	0	0	0	0	0	0	0	0	0	0	0	0	0	0	0	0	0	0	0	0	0	0	0	0	0	0	0	0	0	0	0	0	0	0	0	0	0
9530026P05Rik	0	0	0	0	0	12.0356	0	0	0.503771	0	7.32198	0	0	0	0	0	0	0	0	0	0	10.1579	0	0	2.24154	20.7553	0	0	0	0	0	15.769	0	32.5462	0	0	0	5.04689	0	3.32578	0
9530036O11Rik	0	0	0	0	0	0	0	0	0	0	0	0	0	0	0	0	0	0	0	0	0	0	0	0	0	0	0	0	0	0	0	0	0	0	0	0	0	0	0	0	0
9530053A07Rik	0	0	0	0	0	0	0	0	0	0	0	0	0	0	0	0	0	0	0	0	0	0	0	0	0	0	0	1.41385	0	0	0	0	0	0	0	0	0	0	0	0	0
9530059O14Rik	0	0	0	0	0	0	0	0	0	0	0	0	0	0	0	0	0	0	0	0	0	0	0	0	0	0	0	0	0	0	0	0	0	0	0	0	0	0	0	0	0
9530068E07Rik	0	0	34.748	20.6064	72.4245	22.1607	37.667	70.2052	30.4774	44.6961	62.311	55.6846	10.4953	2.64893	42.5777	4.83769	0	7.80343	15.4435	7.32071	45.2499	18.9307	27.0342	25.314	1.58212	19.0675	11.9427	40.0358	5.21429	42.9725	0	45.9161	9.34583	11.9684	32.6427	0	0	0.626317	63.6655	63.0443	40.174
9530077C05Rik	0	0	0	0	0	0	0	0	0	0	0	0	0	0	0	0	0	0	0	0	0	0	0	0	0	0	0	0	0	0	0	0	0	0	0	0	0	0	0	0	0
9530082P21Rik	0	1.42399	0	21.4892	1.89141	0	44.0818	0.29058	2.53638	4.22691	4.37767	7.45104	1.74223	0	1.996	5.34703	0	0	0	16.356	0	1.76355	3.41634	4.93751	3.70311	0	6.86567	21.2534	3.39017	1.36846	0	0	0	0	6.53905	0	0	0.183245	0	4.63467	4.92546
9530091C08Rik	0	0	0	0.0630971	0	0	0	0	1.88512	0	0	0	0.0690601	0	0.904223	0	0	4.67889	0	0	0	0	0.117757	0	0	0	0	0	0	0	0.535673	0	0	0	0	0	1.31894	0	0	0.0592624	0.887455
9630013A20Rik	0	0	0	0	0	0	0	0	0	0	0	0	0	0	0	0	0	0	0	0	0	0	0	0	0	0	0	0	0	0	0	0	0	0	0	0	0	0	0	0	0
9630028B13Rik	0	0	0	0	0	0	0	0	0	0	0	0	0	0	0	1.45999	0	0	0	0	0	0	0	0	0	0	0	0	0	0	0	0	0	0	0	0	0	0	0	0	0
9630028H03Rik	0	0	0	0	0	0	0	0	0	0	0	0	0	0	0	0	0	0	0	0	0	0	0	0	0	0	0	0	0	0	0	0	0	0	0	0	0	0	0	0	0
9630033F20Rik	0	0	22.477	17.6364	17.5997	27.5087	23.4296	10.6897	18.6615	35.673	6.38193	30.164	4.97658	3.57783	12.3409	37.4351	9.64795	19.4665	5.72352	6.29228	14.5058	10.6856	18.1286	12.5702	39.8382	9.42216	7.21633	10.3133	4.89083	37.3125	16.3764	2.72375	14.6068	15.9047	23.8322	2.85371	1.44008	18.8223	9.80601	4.14113	30.2316
9830001H06Rik	0	0	0	0	0	0	0	0	0	0	0	0	0	0	0	0	0	0	2.52818	0	0	0	0	0	0	0	0	0	0.054009	1.79858	0	0.751953	0.497844	0	0	0	0	0	0	0	0
9830107B12Rik	0	0	0	0	0	0	0	0	0	0	0	0	0	0	0	0	0	0	0	0	0	0	0	0	0	0	0	0	0	0	0	0	0	0	0	0	0	0	0	0	0
9830147E19Rik	0	0	0	0	0	0	0	0	0	0	0	0	0	0	0	0	0	0	0	0	0	0	0	0	0	0	0	0	0	0	0	0	0	0	0	0	0	0	0	0	0
9930005F22Rik	0	0	0	0	0	0	0	0	0	0	0	0	0	0	0	0	0	0	0	0	0	0	0	0	0	0	0	0	0	0	0	0	0	0	0	0	0	0	0	0	0
9930012K11Rik	0	0	0	0	0	0	0	0	0	0	0	0	0	0	0	0	0	0	0	0	0	0	0	0	0	0	0	0	0	0	0	0	0	0	0	0	0	0	0	0	0
9930013L23Rik	0	0	0	0	0	0	0	0	0	0	0	0	0	0	0	0	0	0	0	0	0	0	0	0	0	0	0	0	0	0	0	0	0	0	0	0	0	0	0	0	0
9930014A18Rik	0	0	0	0	0	0	0	0	0	0	0	0	0	0	0	0	0	0	0	0	0	0	0	0	0	0	0	0	0	0	0	0	0	0	0	0	0	0	0	0	0
9930021D14Rik	0	0	0	0	0	0	0	0	0	0	0	0	0	0	0	0	0	0	0	0	0	0	0	0	0	0	0	0	0	0	0	0	0	0	0	0	0	0	0	0	0
9930021J03Rik	0	0	0	1.50509	0	6.94141	4.57024	1.83167	0.312268	0	0	0	0.343192	0	1.01104	3.5316	9.93803	1.66433	0	5.11411	0	0	0.351113	0.686551	0	8.29101	0	2.98136	0	2.15652	0	1.52579	0.410383	0.356014	0.745739	0	0	3.5134	3.77652	0	0
9930023K05Rik	0	0	0	0	0	0	0	0	0	0	0	0	0	0	0	0	0	0	0	0	0	0	0	0	0	0	0	0	0	0	0	0	0	0	0	0	0	0	0	0	0
9930032O22Rik	0	0	0	0	0	0	0	0	0	0	0	0	0	0	0	0	0	0	0	0	0	0	0	0	0	0	0	0	0	0	0	0	0	0	0	0	0	0	0	0	0
9930104L06Rik	0	0	0	0	0	0	0	0	1.02227	0	0	3.32649	0	0	1.3791	0	0	0	0	0	0	0	0	0	0	0	0	0	0	0	0	0	0	0	2.77423	0	0	0	0	1.28548	0
9930111J21Rik1	0	0	0	0	0	0	0	0	0	0	0	0	0	0	0	0	0	0	0	0	0	0	0	0	0	0	0	0	0	0	0	0	0	0	0	0	0	0	0	0	0
9930111J21Rik2	0	0	0	0	0	0	0	0	0	0	0	0	0	0	0	0	0	0	0	0	0	0	0	0	0	0	0	0	0	0	0	0	0	0	0	0	0	0	0	0	0
A030009H04Rik	0	0	0	0	0	0	0	0	0	0	0	0	0	0	0	0	0	0	0	0	0	0	0	0	0	0	0	0	0	0	0	0	0	0	0	0	0	0	0	0	0
A130010J15Rik	0	0	0	0	0	4.61732	0	0	0	0	0.09501	0	0	0	0	8.30087	0	0	0	0.42823	0	0	0	0	0	0	1.92114	0	0	6.32018	0.835889	2.1959	0	4.72004	1.98687	0	0	0	0	0	3.13894
A130022J15Rik	0	0	0	0	0	0	0	0.143341	2.65875	0	3.97797	0	0	4.07795	0	14.5846	0	9.80665	0	0	0	0	0	0	0	0	0	0	0	0	0	0.477611	0	0	0	0	0	0	0	0	0
A130040M12Rik	0	0	0	0	0	0	0	0	0	0	0	0	0	0	0	0	0	0	0	0	0	0	0	0	0	0	0	0	0	0	0	0	0	0	0	0	0	0	0	0	0
A130049A11Rik	0	0	0	0	0	0	0	0	0	0	0	0	0	0	0	0	0	0	0	0	0	0	0	0	0	0	0	0	0	0	0	0	0	0	0	0	0	0	0	0	0
A1bg	0	0	0	0	0	0	0	0	0	0	0	0	0	0	0	0	0	0	0	0	0	0	0	0	0	0.62935	0	0	0	0	0	0	0	0	0	0	0	0	0	0	0
A1cf	0	0	0	0	0	0	0	0	0	0	0	0	0	0	0	0	0	0	0	0	0	0	0	0	0	0	0	0	0	0	0	0	0	0	0	0	0	0	0	0	0
A230020J21Rik	0	0	0	0	0	0	0	0	0	0	0	0	0	0	0	0	0	0	0	0	0	0	0	0	0	0	0	0	0	0	0	0	0	0	0	0	0	0	0	0	0
A230046K03Rik	0	0	0	6.27224	0.38285	0	3.33955	2.19587	0.256701	0.142599	0	1.91813	0	0	0	6.45149	4.2748	2.07908	0	1.5415	0.723655	2.3798	3.04669	5.01674	2.76031	3.13364	0	0	0	4.94901	0.547081	0.261308	0.224905	0.650362	0	0	0	0	0.47038	0	13.8974
A230050P20Rik	0	0	0	0	0	0.30937	0	0	0	0	0	0	0	0	0	0	0	0	0	0	0	0	0	0	0	0	0	0	0	0	0	0	0	0	0	0	0	0	0	0	0
A230051G13Rik	0	0	0	0	0	25.2313	0	0	0	0	0	0	0.82141	0	0	0	0	0	0.461852	0	7.3743	0.173222	0	0	0	0	0	0	17.582	0	0.530948	0	0	0	0	0	0	0	0	0	6.50923
A230056P14Rik	0	0	0	9.31421	0	0	0	0	0	0	0	1.28991	0	0	0.962587	0	0	0	0	21.6185	0	0	0	1.96095	1.19057	0	0	7.24719	0.508646	0	3.04133	3.54087	0	0	1.16182	0	0	0.137467	0	2.0188	0
A230057D06Rik	0	0	0	0	0	0	0	0	0	0	0	0	0	0	0	0	0	0	0	0	0	0	0	0	0	0	0	0	0	0	0	0	0	0	0	0	0	0	0	0	0
A230065H16Rik	0	0	0	0	0	0	0	0	0	0	0	0	0	0	0	0	0	0	0	0	0	0	0	0	0	0	0	0	0	0	0	0	0	0	0	0	0	0	0	0	0
A230072C01Rik	0	0	0	4.57361	0	0	0	0	0	0	0	0	0	0	0	0	0	0	0	0	0	1.90017	0	0	1.26666	0	0	7.86457	0	0	0	0	0	0	0	0	0	1.05302	0	0	0.643274
A230072E10Rik	0	0	0	0	0	0	0	0	0	0	0	0	0	0	0	0	0	0	0	0	0	0	0	0	0	0	0	0	0	0	0	0	0	0	0	0	0	0	0	0	0
A230073K19Rik	0	0	0.283428	0.138125	0	0.428653	0.22369	0.252144	0.137556	0.343857	0.399856	0	0	0.298889	0.804137	0.204696	0	0.161723	0.255007	0.563198	0	0.239107	0.322223	0.294028	0.153014	0.157424	0.212769	0.279427	0.392233	0	0.732894	0.210036	0	0.522753	0	0	0	0.503522	0	0.064865	2.52552
A2ld1	12.953	0	15.3151	36.8515	4.15706	4.82549	36.2615	12.7731	8.8265	6.19347	33.7598	15.7885	3.57391	9.08467	7.93829	29.9563	0	84.4744	2.15303	0	5.23839	10.3361	11.3174	3.68826	3.10055	18.0762	4.67067	35.8598	1.32465	16.8431	0	5.32001	7.3262	8.8272	119.01	0	2.43772	6.44398	5.10749	3.505	14.434
A2m	0	0	0	0	0	0	0	0	0	0	0	0	0	0	0	0	0	0	0	0	0	0	0	0	0	0	0	0	0	0	0	0	0	0	0	0	0	0	0	0	0
A330021E22Rik	0	0	0	0	0	0	0	0	0	0	0	0	0	0	0	0	0	0	0	0	0	0	0	0	0	0	0	0	0	0	0	0	0	0	0	0	0	0	0	0	0
A330023F24Rik	0	0	6.46129	0	0	0	0	0.707459	7.14007	0.321595	0	0.418631	1.90877	0.943442	0.260334	0.670052	4.46329	0.151253	0.536619	5.68875	0	6.23918	0	0.530343	4.29323	0.662544	1.19396	0.392004	1.9259	0.249879	4.31831	0	0	0	0	0	0	2.0448	0	0	0.27254
A330035P11Rik	0	0	0	0	0	0	0	0	0	0	0	0	0	0	4.15724	0	0	0	0	0	0	0	0	0	0	0	0	0	0	0	0	0	0	0	0	0	0	0	0	0	0
A330040F15Rik	0	0	0	0	0	0	0	0	0	0	0	0	0	0	0	0	0	0	0	0	0	0	0	0	0	0	0	0	0	0	0	0	0	0	0	0	0	0	0	0	0
A330049M08Rik	0	0	0	0	0	0	0	0	0	0	0	0	0	0	0	0	0	0	0	0	0.65693	0	0	0	0	0	0	0	0	0	0	0	0	0	0	0	0	0	0	0	0
A330050B17Rik	0	0	0.23204	0	0	0	0	0	0	0	0	0.162869	0	0	0	0	0	0	0	0	0	0.156604	0	0.0687768	0	0	0	0	0	0	0.240006	0	0.148	0.213987	0.855724	0	0	0.0867852	0	0	0
A330050F15Rik	0	0	0	0	0	0	0	0	0	0	0	0	0	0	0	0	0	0	0	0	0	0	0	0	0	0	0	0	0	0	0	0	0	0	0	0	0	0	0	0	0
A330069E16Rik	0	0	0	8.464	0	0	0	1.54509	0	0	0	0.8127	8.6463	0	5.55933	0	0	0	7.81317	0	0	0	0	2.05914	0	0	0	0	0	0	0	0	0	0	0	58.4338	0	0	0	0	11.1109
A330076H08Rik	0	0	0	0	0	0	0	0	0	0	0	0	0	0	0	0	0	0	0	0	0	0	0	0	0	0	0	0	0	0	0	0	0	0	0	0	0	0	0	0	0
A3galt2	0	0	0	0	0	0	0	0	0	0	0	0	0	0	0	0	0	0	0	0	0	0	0	0	0	0	0	0	0	0	0	0	0	0	0	0	0	0	0	0	0
A430005L14Rik	0	0	0	18.8116	4.77033	0	0	0	1.37079	0	3.32059	1.98249	0	0	6.16424	16.7722	0	0.716279	2.1177	0	4.50838	0	4.70956	11.7204	0	3.13757	7.42112	6.96147	20.1951	2.76112	0	0	0	0	5.95207	0	0	7.0425	0	21.9777	0
A430033K04Rik	0	0	0	0	0.713792	0	0	0	0	0	0	0	0	0.866607	0	5.85587	0	0	0	0	5.62164	0	0	0	0	0.730302	0	0	0	0	0	0.121797	0	0	0	0	0	0	0	0	0.450619
A430078G23Rik	0	0	0	0	0	0	0	0	0	0	0	0	0	0	0	0	0	0	0	0	0	0	0	0	0	0	0	0	0	0	0	0	0	0	0	0	0	0	0	0	0
A430084P05Rik	0	0	0	0	0	0	0	0	0	0	0	0	0	0	0	0	0	0	0	0	0	0	0	0	0	0	0	0	0	0	0	0	0	0	0	0	0	0	0	0	0
A430089I19Rik	0	0	0	0	0	0	0	0	0	0	0	0	0	0	0	0	0	0	0	0	0	0	0	0	0	0	0	0	0	0	0	0	0	0	0	0	0	0	0	0	0
A430093F15Rik	0	0	0	0	0	0	0	0	1.89599	0	0	0	0.260469	0	0	0	0	0	0	0	0	0	0	0	0	0	0	0	0	0	0	0	0	0	5.14533	0	0	0	0	0	0
A430105I19Rik	0	0	0	0	0.317039	0.22081	0.345686	0	0.318863	1.94843	0	0	0.350441	0	1.52947	0	0	0	0	0	9.58817	0	0	0	0	0	0	0	18.1844	0.0917528	1.1326	2.43439	0	0	5.76885	0	2.7887	0.982903	0	0	0
A430107O13Rik	0	0	0	16.8529	0	0	0	0	3.58184	0.511644	0	0	0.562365	6.44863	0.920399	2.7412	0	0.160424	0	1.50842	0.288497	0	5.75343	0.125	3.30133	0	7.43988	0	1.60497	0	0	0.156262	1.07594	0	0	0	0	2.52368	0	0	0
A430107P09Rik	0	0	0	0	0	0	0	0	0	0	0	0	0	0	0	0	0	0	0	0	0	0	0	0	0	0	0	0	0	0	0	0	0	0	0	0	0	0	0	0	0
A430110N23Rik	0	0	0	0	0	0	0	0	0	0	0	0	0	0	0	0	0	0	0	0	0	0	0	0	0	0	0	0	0	0	0	0	0	0	0	0	0	0	0	0	0
A4galt	0	0	0	0	0	0	0	0	0	0	0	0	0	0	0	0	0	0	0	0	0	0	0	0	0	0	0	0	0	0	0	0	0	0	0	0	0	0	0	0	0
A4gnt	0	0	0	0	0	0	0	0	0	0	0	0	0	0	0	0	0	0	0	0	0	0	0	0	0	0	0	0	0	0	0	0	0	0	0	0	0	0	0	0	0
A530013C23Rik	0	0	0	0	0	0	0	7.51366	0	0	4.08525	0	0	0	3.58121	1.6266	0	9.91377	0	0	8.25383	0	0	0	0	0	0	0	0	0	0	10.7295	0	0	0	0	0	3.70036	0	0	6.6161
A530016L24Rik	0	0	0	19.8581	0	6.32073	0	4.7056	0	0	0	0	0	0	0	0	0	0	1.76261	0	0	12.4283	0	5.45823	0	0	0.147066	0.386279	0.542221	0	0	0	0	0	0	0	0	10.5509	0	0	0
A530032D15Rik	0	0	0	0	0	0	0	0	0	0	0	0	0	0	0	0	0	0	0	0	0	0	0	0	0	0	0	0	0	0	0	0	0	0	0	0	0	0	0	0	0
A530053G22Rik	0	0	0	0	0	0	0	0	0	0	0	0	0	0	0	0	0	0	0	0	0	0	0	0	0	0	0	0	0	0	0	0	0	0	0	0	0	0	0	0	0
A530054K11Rik	0	0	0	0	0	0	0	0	0	0	0	0	0	3.89058	0	0	0	0	0	0	0	0	0	0.413763	0	0	0	0	0	0	0	0	0	0	0	0	0	0.932325	0	0	0
A530058N18Rik	0	0	0	0	0	0	0	0	0	0	0	0	0	0	0	0	0	0	0	0	0	0	0	0	0	0	0	0	0	0	0	0	0	0	0	0	0	0	0	0	0
A530064D06Rik	0	0	0	0	0	0	0	0	0	0	0	0	0	0	0	0	0	0	0	0	0	0	0	0	0	0	0	0	0	0	0	0	0	0	0	0	0	0	0	0	0
A530088E08Rik	0	0	0	0	0	0	0	0	0	0	0	0	0	0	0	0	0	0	0	0	0	0	0	0	0	0	0	0	0	0	0	0	0	0	0	0	0	0	0	0	0
A530098C11Rik	0	0	0	0	0	0	0	0	0	0	0	0	0	0	0	0	0	0	0	0	0	0	0.432479	0	0	0	0	0	0	0	0	0	0	0	0	0	0	0	0	0	0
A530099J19Rik	0	0	0	0	0	0	0	0	0	0	0	0	0	0	0	0	0	0	0	0	0	0	0	0	0	0	0	0	0	0	0	0	0	0	0	0	0	0	0	0	0
A630001G21Rik	0	0	0	0	0	0	0	0	0	0	0	0	0	0	0	0	0	0	0	0	0	0	0	0	0	0	0	0	0	0	0	0	0	0	0	0	0	0	0	0	0
A630007B06Rik	0	0	10.1256	0	0	0	0	0	15.4708	0	0	0	0	17.5989	0	0	0	0	2.36192	0	16.419	0	0	1.22272	0	0	1.82994	0	0	0	0	5.00243	0	0	10.0763	0	0	0.701309	0	14.5906	0.514105
A630010A05Rik	0	0	0	0	0	0	0	0	0	0	0	0	0	0	0	0	0	0	0	0	0	0	0	0	0	0	0	0	0	0	0	0	0	0	0	0	0	0	0	0	0
A630033H20Rik	0	0	0	0	0	0	0	0	0	0	0	0	0	0	0	0	0	0	0	0	0	0	0	0	0	0	0	0	0	0	0	0	0	0	0	0	0	0	0	0	0
A630055G03Rik	0	0	0	0	0	0	0	0	0	0	0	0	0	0	0	0	0	0	0	0	0	0	0	0	0	0	0	0	0	0	0	0	0	0	0	0	0	0	0	0	0
A630066F11Rik	0	0	0	0	0	0	0	0	0	0	0	0	0	0	0.359786	0	0	0	0	0	0	0	0	0	0	0	0	0	0	8.28807	0	0	0	0	1.73701	0	0	0	0	0	0
A630072M18Rik	0	0	0	0	9.25837	0	0	5.34983	0	0	0	0	4.48046	0	0	0	0	0	0	0	0	0	0	0	0	0	0.214972	0	0.396293	0	0	0	0.730588	0	0	0	0	0	0	0	0
A630073D07Rik	0	0	0	0	0	0	0	0	0	0	0	0	0	0	0	0	0	0	0	0	0	0	0	0	0	0	0	0	0	0	0	0	0	0	0	0	0	0	0	0	0
A630075F10Rik	0	0	0	0	0	0	0	0	0	0	0	0	0	0	0	0	0	0	0	0	0	0	0	0	0	0	0	0	0	0	0	0	0	0	0	0	0	0	0	0	0
A630089N07Rik	6.55854	0	0	0	0	0	0	0	0	0	0	0	0	0	0	0	0	0	0	0	0	0	0	0	0	1.07678	0	0	0	0	0	0	0	0	0	0	0	0	0	0	0
A630095E13Rik	0	0	0	0	0	0	0	0	0	0	0	0	0	0	0	0	0	0	0	0	0	0	0	0	0	0	0	0	0	0	0	0	0	0	0	0	0	0	0	0	0
A730008H23Rik	0	0	0	0	0	0	0	0	0	0	0	0	0	0	0	0	0	0	0	0	0	0	0	0	0	0	0	0	0	0	0	0	0	0	0	0	0	0	0	0	0
A730011L01Rik	0	0	0	0	0	0	0	0	0	12.8222	0	0	0.62637	0	0.170859	0	0	0	0	0	0	0	0	0	0	0	0	0	0	0	0	3.6985	0	0	0	0	0	0	0	0	0
A730017C20Rik	0	0	0	0	0	0	0	0	0	0	0	0	0	0	0	0	0	0	0	0	0	0	0	0	0	0	0	0	0	0	0	0	0	0	0	0	0	0	0	0	0
A730017L22Rik	0	0	0	0.423853	0	0	0	0	0	0	0	0	0	0	0.189815	0	0	0.992536	0	0	0	0	0	0	0	0	0	0	0	0	0	0	0	0.401034	0	0	0	0	0	0	0
A730018C14Rik	0	0	0	0	0	0	0	0	0	0	0	0	0	0	0	0	0	0	0	0	0	0	0	0	0	0	0	0	0	0	0	0	0	0	0	0	0	0	0	0	0
A730020M07Rik	0	0	0	0	0	0	0	0	0	0	0	0	0	30.2213	0	0	0	0	0	0	0	0	5.96246	0	0	0	0	0	0	0	0	0	0	0	0	0	0	0	0	0	0
A730037C10Rik	0	0	0	0	0	0	0	0	0	0	0	0	0	0	0	0	0	0	0	0	0	0	0	0	0	0	0	0	0	0	0	0	0	0	0	0	0	0	0	0	0
A730069N07Rik	0	0	17.3072	0	0	0	9.10626	0.789584	3.73319	14.5964	0	0	0	0	0	0	0	0.450162	0	0	0	1.69719	0	0	2.23608	0	0.77733	0	0	1.85924	0	1.64431	0	3.54681	0	0	0	0	0	2.03124	0
A730098P11Rik	0	0	0	0	0	0	0	0	0	0	0	0	0	0	0	0	0	1.06616	0	0	0	0	0	0.0593382	0	0	0	0	0	0	0	0	0	0	0	0	0	0	0	0	0.137221
A830007P12Rik	0	0	0	0	0	0	0	0	0	0	0	0	0	0	0	0	0	0	0	0	0	0	0	0	0	0	0	0	0	0	0	0	0	0	0	0	0	0	0	0	0.413024
A830010M20Rik	0	33.3234	0	0	0	0	0	0	0.741937	0	0	0	0	0	0	0	0	0	0	0	0	0	0	0	0	0	0	0	0	0	0	0	0	0	2.81885	0	0	3.60209	0	1.74932	5.02965
A830018L16Rik	0	0	0	0	0	0	0	0	0	0	0	0	0	0	0	0	0	0	0	0	0	0	0	0	0	0	0	0	0	0	0	0	0	0	0	0	0	0	0	0	0
A830080D01Rik	0	2.67538	0	0	0	0	0	0	0	0	0	0	0	0	0	0	6.613	0.11672	0	0	0	0	0	0	0	0	0	0	0	0	0	0	0	0	0	0	0	0	0	0	0
A830082N09Rik	0	0	0	0	0	0	0	0	0	0	0	0	0	0	0	0	0	0	0	0	0	0	0	0	0	0	0	0	0	0	0	0	0	0	0	0	0	0	0	0	0
A830093I24Rik	0	0	0	0.69761	0	0	0	0	0.521052	0	0	0	0	0	0.156206	0	0	0	0	0	0	2.89831	0	0	0.193203	0	0	0	0.495251	0.149933	0	0	0	0	0	0	0	0	0	0	0
A930001N09Rik	0	12.6869	0	0	0.100306	1.04791	0	0	5.64943	6.61281	7.52681	0	2.95662	5.40703	3.08485	0.400328	1.11999	5.16599	0.0623404	4.62613	5.02428	1.26259	5.73462	0.862557	10.2494	2.92483	1.30037	0.20493	0	0	0.573335	2.05386	0	0.383385	6.42458	15.3858	26.4689	3.939	3.14258	2.98116	0.75988
A930003A15Rik	0	0	0	0	0	0	0	0	0	0	0	0	31.8293	0	0	0	0	0	0	0	0	0	0	0	0	0	0	0	0	0	0	0	0	0	0	0	0	0	0	0	0
A930003O13Rik	0	0	0	0	0	0	0	0	0	0	0	0	0	0	0	0	0	0	0	0	0	0	0	0	0	0	0	0	0	0	0	0	0	0	0	0	0	0	0	0	0
A930004D18Rik	0	0	0	0	0	0	0	0	0	0	0	0	0	0	0	0	0	0	0	0	0	0	0	0	0	0	0	0	0	0	0	0	0	0	0	0	0	0	0	4.28227	0
A930005H10Rik	0	0	29.7714	34.7492	46.2913	0	11.6032	0	79.5582	7.13461	25.6673	50.8224	2.74466	26.7443	30.1611	14.1573	0	22.9296	14.8812	25.7085	29.6691	18.3563	39.1115	2.6146	19.0491	13.0654	10.4849	68.1236	63.5808	11.0871	33.4546	11.4397	60.4828	0	3.87273	163.232	7.48839	34.3666	0	14.1316	27.2084
A930005I04Rik	0	0	0	0	0	0	0	0	0	0	0	0	0	0	2.58252	0	0	0	0	0	0	0	0	0	0	0	0	0	0	0	0	0	0	0	0	0	0	0	0	0	0
A930007I19Rik	0	0	0	0	0	0	0	0	0	0	0	0	0	0	0	0	0	0	0	0	0.304932	0	0	0	0	0	0	0	0	0	0	0	0	0	0	0	0	0	0	0	0
A930011G23Rik	0	0	0	0	0	0	0	0	0	0	0	0	0	0	0	0	0	0	0	0	0	0	0	0	0	0	0	0	0	0	0	0	0	0	0	0	0	0	0	0	0
A930012L18Rik	0	0	0	0	0	0	0	0	0	0	0	0	0	0	0	0	0	0	0	0	0	0	0	0	0	0	0	0	0	0	0	0	0	0	0	0	0	0	0	0	0
A930013F10Rik	0	0	0	0	5.24076	0	0.336135	0	0	0	0	0	0	0	0	0	0	0	0	0	0	0	0	0	0	0	0.479586	0	0	0	0	0	0	0	6.95574	0	0	0	0	0	0.583854
A930015D03Rik	0	0	0	0	0	0	4.08074	0	0	0	0	0	0	0	0	0	0	0	0	0	0	0	0	0	0	0	0	0	0	0	0	0	0	0	0	0	0	0	0	0	0
A930017M01Rik	0	0	0	0	0	0	0	0	0	0	0	0	0	0	0	0	0	0	0	0	0	0	0	0	0	0	0	0	0	0	0	0	0	0	0	0	0	0	0	0	0
A930018P22Rik	0	0	0	0	0	0	0	0	0	0	0	0	0	0	0	0	0	0	0	0	0	0	0	0	0	0	9.94014	0	0	0	0	0	0	0	0	0	0	0	0	0	0
A930038C07Rik	0	0	0	0	0	0	0	0	0	0	0	0	0	0	0	0	0	4.61322	0	0	0	0	0	0	0	0	0	0	0	1.75521	0	0	0	0	0	0	0	6.51499	0	0	0
AA387883	0	0	0	0	0	0	0	0	0	0	0	0	0	0	0	0	0	0	0	0	0	0	0	0	0	0	0	0	0	0	0	0	0	0	0	0	0	0	0	0	0
AA388235	0	0	0	0	0	0	0	0	0	0	0	0	0	0	0	0	0	0	0	0	0	0	0	0	0	0	0	0	0	0	0	0	0	0	0	0	0	0	0	0.244498	0
AA415398	0	0	0	0	0	0	0	0	0	0	0	0	0	0	0	0	0	0	0	0	3.72053	0	0	0	0	0	0	0	0	0	0	0	0	0	0	0	0	0	28.2949	0	0
AA465934	0	0	3.98257	0	0	0	0	5.90497	24.4828	4.29483	0	0	0	5.59975	6.95339	17.8968	47.685	2.01994	8.36082	14.7723	1.81627	4.47972	2.41477	0	0	2.94937	0	1.30878	0	3.33707	0	0	16.9344	0	9.79133	0	47.3318	0	3.54176	7.29156	0
AA467197	0	0	0	0	0	0	0	0	0	0	0	0	0	0	0	0	0	0	0	0	0	0	0	0	0	0	0	0	0	0	0	0	0	0	0	0	0	0	0	0	0
AA474331	0	0	0	0	0	0	0	0	0	0	2.33206	0	0	0	0	0	0	0	0	0	0	0	0	0	0	0	0	0	0	0	0	0	0	0	0	0	0	0	0	0	0
AA543186	0	0	0	0	0	0	0	0	0	0	0	0	0	0	0	0	0	0	0	0	0	0	0	0	0	0.676477	0	0	0	0	0	0	0	0	0	0	0	0	0	0	0
AA545190	0	0	0	0	0	0	0	0	0	0	0	0	0	0	0	0	0	0	0	0	0	0	0	0	0	0	0	0	0	0	0	0	0	0	0	0	0	0	0	0	0
AA619741	0	0	0	0	0	0	0	0	0	0	0	0	0	0	0	0	0	0	0	0	0	0	0	0	0	0	0	0	0	0	0	0	0	0	0	0	0	0	0	0	0
AA792892	0	0	0	0	0	0	0	0	0	0	0	0	0	0	0	0	0	0	0	0	0	0	0	0	0	0	0	0	0	0	0	0	0	0	0	0	0	0	0	0	0
AA960436	0	0	0	0	0	47.2263	0	1.56261	0.568313	8.52392	0	31.6437	0	0	1.02225	26.4987	0	0	0	0	0	13.4351	0	3.64435	0	0	5.49412	0	10.1282	0	0	6.29133	9.33599	0	0	0	0	0	0	16.0795	21.6711
AA986860	0	0	3.01784	0	0	0	0	0	0	0	0	0	0	0	0.619885	0	0	0	0	0	0	0	0	0	0	0	0.133264	0	0	0	0	0	0	0	0	0	0	0	0	0	0
AA987161	0	0	0	0	0	0	0	0	0	0	0	0	0	0	0	0	0	0	0	0	0	0	0	0	0	0	0	0	7.68597	0	0	0	0	0	0	0	0	0	0	0.195548	0
AB056442	0	0	0	0	0	0	0	0	0	0	0	0	0	0	0	0	0	0	0	0	0	0	0	0	0	0	0	0	0	0	0	0	0	0	0	0	0	0	0	0	0
AB099516	0	0	0	0	0	0	0	0	0	0	0	0	0	0	0	0	0	0	0	0	0	0	0	0	0	0	0	0	0	0	0	0	0	0	0	0	0	0	0	0	0
AB124611	0	0	0	0	0	0	0	0	0	0	0	0	0	0	0	0	0	0	0	0	0	0	0	0	0	0	0	0	0	0	0	0	0	0	0	0	0	0	0	0	0
AF067063	0	0	0	0	0	0	0	0	0	0	0	0	0	0	0	0	0	0	0	0	0	0	0	0	0	0	0	0	0	0	0	0	0	0	0	0	0	0	0	0	0
AF251705	0	0	0	0	0	0	0	0	0	0	0	0	0	0	0	0	0	0	0	0	0	0	0	0	0	0	0	0	0	0	0	0	0	0	0	0	0	0	0	0	0
AF357355	0	0	0	0	0	0	0	0	0	0	0	0	0	0	0	0	0	0	0	0	0	0	0	0	0	0	0	0	0	0	0	0	0	0	0	0	0	0	0	0	0
AF357359	0	0	0	0	0	0	0	0	0	0	0	0	0	0	0	0	0	0	0	0	0	0	0	0	0	0	0	0	0	0	0	0	0	0	0	0	0	0	0	0	0
AF366264	0	0	0	0	0	0	0	0	0	0	0	0	0	0	0	0	0	0	0	0	0	0	0	0	0	0	0	0	0	0	0	0	0	0	0	0	0	0	0	0	0
AF529169	0	0	0	0	0	0	0	0	0	0	0	0	0	0	0	0	0	0	0	0	0	0	0	0	0	0	0	0	0	0	0	0	0	0	0	0	0	0	0	0	0
AI118078	0	0	0	0	0	0	0	0	0	0	0	0	0	0	0	0	0	0	0	0	0	0	0	0	0	0	0	0	0	0	0	0	0	0	1.13028	0	0	0	0	0	0
AI182371	0	0	0	0	0	0	0	0	0	0	0	0	0	0	0	0	0	0	0	0	0	0	0	0	0	0	0	0	0	0	0	0	0	0	0	0	0	0	0	0	0
AI314180	0	5.34123	2.45032	0.85295	4.56072	2.02939	3.72961	7.39597	8.91908	19.2521	12.2843	10.1964	11.6695	8.02882	13.6748	3.79213	34.8922	5.25969	20.1565	16.5547	10.656	12.0486	15.8388	2.59385	9.16548	4.27736	4.00739	1.98435	8.23522	7.25944	5.61197	8.56034	19.9823	4.19655	8.75974	0	18.2752	14.3031	12.1408	5.6879	8.87753
AI314831	0	0	0	0	0	0	0	0	0	0	0	0	0	0	0	0	0	0	0	0	0	0	0	0	0	0	0	0	0	0	0	0	0	0	0	0	0	0	0	0	0
AI314976	0	0	0	3.54767	7.24526	0	0	16.1905	0	38.2713	28.2428	76.6444	0	22.5507	30.1865	25.8495	0	28.0381	15.1463	96.9189	0	19.6523	38.0703	16.7223	0	52.5637	1.36622	7.17695	39.038	56.4234	0	2.02301	0	0	3.83519	0	0	37.9474	10.9248	39.1517	19.9591
AI316807	0	0	25.838	46.5723	7.17348	11.7766	82.686	18.5778	63.5584	0	73.1533	84.9642	26.8083	36.5788	47.275	48.3982	144.937	45.5083	0.318453	30.3835	61.0161	129.472	91.1015	66.9322	33.6308	66.8409	55.5326	75.0238	39.1856	34.1064	103.239	20.9835	71.7894	3.26407	19.7658	0	100.957	69.896	92.5421	47.9541	21.8345
AI317395	0	0	0	0	0	2.52658	0.912797	0	0	4.05355	0	0	0	4.67534	3.36552	29.3279	0	0	0	27.8848	0	0	9.11644	0	0	0	0	0	0	3.87643	0	3.99971	0	1.42211	0	0	0	10.9583	0	0	0.528498
AI413582	0	0	0	2.37045	64.5476	4.90427	30.7112	44.7146	0.786895	0	11.437	37.5552	12.9724	7.69416	33.9701	84.3102	240.24	0	45.9517	23.197	63.2215	1.64139	0.737318	46.6157	41.1403	0	18.2574	69.5338	0	0.679288	38.5716	33.6427	42.3997	56.8184	75.1686	0	0	10.6121	64.8859	0	55.567
AI414108	0	0	0	2.07173	0	0	0	1.32367	7.22117	0	0	0	0	0	0.185557	0	0	1.29369	0	0	0	0	0	0	0	0	0	0	0	0	0	0	7.59206	0	0	0	0	0	0	0.0972909	0
AI427809	0	0	0	0	0	0	0	0	0	0	0	0	0	0	0	0	0	0	0	0	0	0	0	0	0	0	0	0	0	0	0	0	0	0	0	0	0	0	0	0	0
AI428936	0	0	0	0	0	0	0	0	0	0	0	0	6.10295	0	0	0	0	0	0	0	0	0	0	0.45218	0	0	0	0	0	0	0	0	0	0	0	0	0	0	0	0	0
AI429214	0	0	0	0	0	0	0	0	0	0	0	0	0	0	0	0	0	0	1.89739	0	0	0	0	0	0	0	0	0	0	0	0	0	0	0	0	0	0	0	1.40658	0	0
AI450353	0	0	0.344271	0	0	0	3.26051	0	0.668337	0	0	0	0	2.1783	0	17.2388	0	0	0	0	0	0	1.25246	4.08167	0	2.29461	0	0	0	0	0.712178	0.255124	3.51332	0	0	0	0	6.05174	0	0	0.943897
AI462493	0	0	177.107	331.916	119.649	143.482	161.848	227.768	135.115	268.396	211.284	280.463	187.608	212.326	170.343	283.644	21.2058	301.16	365.66	329.948	531.384	208.862	202.903	257.868	237.526	218.14	292.498	179.508	85.9985	166.105	101.556	239.927	93.5405	199.431	68.7514	0	50.6435	198.254	407.852	174.076	201.899
AI464131	0	0	0.371248	0	0	0	0	0	0	0	0	0	0	0	0	0	0	0.470739	0	0	1.8624	0	0	0	0.534467	0	0	0	0	4.25137	0	4.49356	0	8.44497	0	0	0	0.786817	0	0	0
AI467606	0	0	0	0	0	0	0	0	0	0	0	0	0	0	0	0	0	0	0	0	0	0	0	0	0	0	0	0	0	0	0	0	0	0	0	0	0	0	0	0	0
AI480653	0	0	0	0	0	0	0	12.8474	0	0	0	10.952	0	0	0	2.39766	0	2.39945	0	0	0	0	3.47234	0	0	2.95032	0.99689	0	0	0	0	0	0	0	0	0	0	0	0	1.36761	0
AI504432	0	0	0	0	0	0	0	0	0	0	0	0	0	0	0	0	0	0	0	0	0	0	0	0	0	0	0	0	0	0	0	0	0	0	0	0	0	0	0	0	0
AI506816	0	0	0	0	0	0	0	0	0	0	0	0	0	0	0	0	0	0	0	0	0.254147	0	2.36525	0	0	0	0	0	0	0	0	0	0	0	0	0	0	0	0	1.02029	0
AI507597	0	0	0	0	0	0	0	0	0	0	0	0	0	11.3453	0	0	0	0	0	0	0	0	0	0	0	0	0	0	0	0	0	0	0	0	0	0	0	0	0	0	0
AI593442	7.46461	20.0403	15.905	0	0	6.2106	8.70708	6.29772	3.12335	0	0.648511	0	0.980759	0	7.70481	0	0.495357	0	3.55684	0	39.4961	0	8.69608	0	0	15.1149	9.45525	24.1098	1.78121	4.93025	1.71166	16.0787	13.1351	2.88263	5.1341	0	0.468275	18.4647	3.9245	6.56461	0
AI597468	0	0	0.683438	36.1041	6.33206	9.37152	0	21.5233	9.28737	8.8443	7.13496	21.9704	0	9.22521	9.18806	12.241	3.6824	10.2951	9.71551	0	9.35056	17.3431	8.70223	11.1819	4.4276	0.607361	0	0	0.756641	9.50625	0	2.02587	0.348728	0	0	0	0	12.2694	0	24.6504	4.12237
AI597479	0	36.4693	3.28636	1.89275	7.35252	3.31349	0.471581	9.43531	3.47991	31.413	1.15908	12.2674	1.59356	28.3551	2.99932	11.22	0	0.227295	0	24.4589	0	5.44408	2.30964	16.2936	0.645164	0	0.224279	0	4.1345	0.500673	36.1548	7.41683	0	0	11.6473	0	3.04345	10.5593	0.398538	6.97413	7.9864
AI607873	0	0	0	0	0	0	0	0	0	0	0	0	0	0	0	0	0	0	0	0	0	0	0	0	0	0	0	0	0	0	0	0	0	0	0	0	0	0	0	0	0
AI646023	0	0	0	0	0	0	0	0	0	0	0	0	0	0	0	0	0	0	0	0	0	0	0	0.199604	0	0	0.25277	0	0	0	0	0	0	0	0	0	0	0.797581	0	0	0
AI661453	0	0	0	0	0	0	0	0	0	0	0	0	0	0	0	0	0	0	0	0	0	0	0	0	0	0	0	0	0	0	0	0	0	0	0	0	0	0	0	0	0
AI662270	0	0	0	0	0	0	0	0	0	0	0	0	0	0	0	0	0	0	0	0	0	0	0	0	0	0	0	0	0	0	0	0	0	0	0	0	0	0	0	0	0
AI747448	0	0	0	0	0	0	0	0	0	0	0	0	0	0	0	0	0	0	0	0	0	0	0	0	0	0	0	0	0	0	0	0	0	0	0	0	0	0	0	0	0
AI836003	0	0	0	0	0	0	0	0	0	0	0	0	0	0	0	0	0	0	0	0	0	1.94538	0	0	0	0	0	0	0	0	0	0	0	0	0	0	0	0	0	0	0
AI837181	0	14.5717	2.00546	55.3821	3.87096	0	42.7348	1.1894	0	0	28.2927	11.261	64.8948	20.7961	6.41932	0	0	44.2466	8.42035	9.03275	0	0	0	16.4456	4.69163	10.3963	17.5641	52.0649	29.141	5.32131	62.2291	38.6402	2.55824	37.605	6.69142	0	1.70246	4.12533	19.6184	17.4408	49.9441
AI846148	0	0	0	0	0	0	2.47828	0	0	0	0	0	0	0	1.24602	8.24667	6.15239	0.21718	0.770519	2.72278	0	0	0	0.338447	0	0	0	0.703587	0	0	0	0	0	0	1.05274	48.9823	0	0	0	6.01047	0.782668
AI848100	0	0	0	0	0.355538	0.907954	0	8.44818	0.238389	0	0	0	0.785991	0	0.2144	0	0	0	1.54678	0	0	0	0	0.0970595	1.41429	1.63693	0	0	0.566461	2.60666	0	0	0	0	0	0	0	0	0	0	2.1323
AI848258	0	0	0	0	0	0	0	0	0	0	0	0	0	0	0	0	0	0	0	0	0	0	0	0	0	0	0	0	0	0	0	0	0	0	0	0	0	0	0	0	0
AI848285	0	0	0	0	0	0	0	0	0	0	0	0	0	0	0	0	0	0	0	0	0	0	0	0	0	0	0	0	0	0	0	0	0	0	0	0	0	0	0	0	0
AI854703	0	0	0	0	0	0	0	0	6.03242	0	0	0	0	0	0.252343	0	0	0	0	0	0	0	0	0	0	0	0	0	0	0	0	0	0	0	6.09144	0	0	0	0	0	0
AI987944	0	0	0	0	34.1779	3.01992	0.278106	0	0.342035	0	0	0.370997	0.375908	0	11.997	7.46505	0	0	0.317041	0	0	0	14.4219	0.626664	0	0	0	0	0	11.3676	0	0	0	0	1.2995	0	0	0.527166	3.76048	0	0.966118
AK010878	0	0	0	0	0	0	0	0	0	0	8.70792	0.153359	0	0	1.81202	0	0.196207	0	0	0	0	0	4.86861	0.518089	0	6.79597	5.2487	0	0	5.5839	0	2.50968	0.418075	0	0	0	0	0.081718	0	1.10008	1.04833
AK129341	0	0	0	0	0	0	0	0	0	0	0	0	0	0	0	0	0	0.215453	0	0	0	3.05805	0	0	0	0	0	0	0	0	0	0	0	0	0	0	0	0.264794	0	0	0
AU015228	0	0	0	0	0	0	0	0	0	0	0	0	0	0	0	0	0	0	0	0	0	0	0	0	0	0	0	0	0	0	0	0	0	0	0	0	0	0	0	0	0
AU015836	0	0	0	0	0	0	0	0	0	0	0	0	0	0	0	0	0	0	0	0	0	0	0	0	0	0	0	0	0	0	0	0	0	0	0	0	0	0	0	0	0
AU018091	0	0	0	0	0	0	0	0	0	0	0	0	0	0	0	0	0	0	0	0	0	0	0	0	0	0	0	0	0	0	0	0	0	0	0	0	0	0	0	0	0
AU018829	0	0	0	0	0	0	0	0	0	0	0	0	0	0	0	0	0	0	0	0	0	0	0	0	0	0	0	0	0	0	0	0	0	0	0	0	0	0	0	0	0
AU019823	0	0	0.772369	0.451683	0.8945	7.78747	1.46299	0.82454	1.19953	7.99611	0.435858	0	0.32958	16.4529	1.61823	0.446253	2.49693	0.117523	0.416951	0	0.845382	0.417017	1.26445	0.0915721	0.166791	14.071	0.579817	0.456879	0.427549	0.38831	0	0.686843	0.197053	0.28491	0.651054	0	0	4.56419	0.412128	0.848465	1.27058
AU019990	0	0	0	0	0	0	0	0	0	0	0	0	0	0	0	0	0	0	0	0	0	0	0	0	0	0	0	0	0	0	0	0	0	0	0	0	0	0.696979	0	0	0
AU021034	0	0	0	0	0	0	0	0	0	0	0	0	0	0	0	0	0	0	0	0	0	0	0	0	0	0	0	0	0	0	0	0	0	0	0	0	0	0	0	0	0
AU021092	0	0	0	0	0	0	0	0	0	0	0	0	0	0	0	0	0	0	0	0	0	0	0	0	0	0	0	0	0	0	0	0	0	0	0	0	0	0	0	0	0
AU022252	0	0	1.65958	0	2.4025	1.3944	0	0	12.0816	0	0	0	0	21.5847	7.24389	0	3.4774	0	0	0	0	7.84035	10.0626	3.9352	4.18112	0	18.8953	2.45422	1.53111	9.96592	0	11.4785	17.6419	0	13.6977	0	0	13.5519	0	0	29.1966
AU022751	0	0	0	0	0	0	0	0	0	0	0	0	0	0	0	0	0	0	0	0	0	0	0	0	0	0	0	0	0	0	0	0	0	0	0	0	0	0	0	0	0
AU023871	0	0	0	0	0	0	0	0	0	0	0	0	0	0	0	0	0	0	0	0	0	0	0	0	0	0	0	0	0	0	0	0	0	0	0	0	0	0	0	0	0
AU040320	0	0	22.804	13.5379	0	0	12.9255	0	4.12512	0	4.97195	6.9117	17.5817	14.4287	3.52903	9.68197	0.186165	2.83895	12.9632	0	1.84361	6.08619	1.7912	5.77595	0	0	1.86752	5.21174	7.02885	9.64079	0	11.8293	10.1814	0	0.873735	0	0	4.84596	0	0.664222	2.69983
AU041133	0	0	0	0	0	0	0	0	0	0	0	0	0	0	1.54036	0	0	3.72892	0	0	3.48704	0	0	0.232442	2.11687	22.2143	0.58871	0	0	0	0	0.145287	0	0	0.619725	0	0	18.5515	0	0	0
AV039307	0	0	0	0	0	0	0	0	0	0	0	0	0	0	0	0	0	0	0	0	0	0	0	0	0	0	0	0	0	0	0	0	0	0	0	0	0	0	0	0	0
AV320801	0	0	0	0	0	0	0	0	0	0	0	0	0	0	0	0	0	0	0	0	0	0	0	0	0	0	0	0	0	0	0	0	0	0	0	0	0	0	0	0	0
AW011738	0	0	0	0	0	0	0	0	0	0	0	0	0	0	0.49269	0	0	0.286251	0	0	0	0	0	1.5613	0	0	0	0	0	0	0	0	0	2.77583	12.8844	0	0	0	0	0	0
AW112010	0	0	0	0	0	0	0	0	20.0501	0	0	0	0	0	0	0	0	0	0	0	0	0	0	0	0	0	77.5331	0	0	0	0	0	0	0	0	0	0	0	0	0	0
AW146020	0	0	0	0	0	0	0	0	0	0	0	0	0	0	1.33574	0	0	0	0	0	0	0	0	0	0	0	0	0	0	0	0	0	0	0	0	0	0	0	1.22466	0	0
AW146154	0	0	0	0	0	0	0	0	0.440855	0	0.854338	0.212527	0	0	2.64328	0	0	0	0	0	0	0	0	0.358986	0	0	0	0	0	14.3347	0	1.12192	0	0	0	0	0	0	0	4.29634	0
AW209491	0	0	0	0.497603	0	0	0	14.3068	27.751	0	31.331	7.70438	0	0	18.2731	0	0	0	0	0	8.38194	12.5764	0	31.6264	0	0	9.77308	44.2928	0	0	6.33673	3.97252	0	0	0	0	0	12.9842	0	15.8903	51.0908
AW549877	0	0	18.0803	0	1.47045	11.6751	2.40498	0	5.42268	20.8672	7.3083	0	1.95045	11.5685	6.38443	0.293435	8.20934	3.16838	5.84891	0.161471	9.31105	14.259	8.86871	5.90093	0.219348	0	0.457512	11.8166	0	18.3841	0.420246	8.43054	0	0	17.9803	0	0	0.493868	0.270996	16.9233	6.40528
AW551984	0	0	0	0	0	0	0	0	0	0	0	0	0	0	4.08067	0	0	0	0	0	0	0	0	0	0	0	0	0	0	0	0	0	0	0	0	0	0	0	0	0	0
AW554918	0	0	0	0	0	0	0	0	0	0	0	0	0	0	0	0	0	0.367108	4.1678	0	0	0	0	0.400463	0	9.0052	8.25899	0	0	0	0.998193	0	0	0	0	0	0	0.433131	0	2.03194	0
AW555464	0	22.3777	0	3.03208	0	0.705728	0.982081	0	1.13235	0.377414	0	0	2.9038	0	0.135787	0	0	0	0	0	0.106405	0	0	3.64216	0	0.345574	0.291917	0	0	0	0	1.0374	0	1.43442	0	6.27988	0	0	1.45244	0	0
AY026312	0	0	0	0	0	0	0	0	0	0	0	0	0	0	0	0	0	0	0	0	0	0	0	0	0	0	0	0	0	0	0	0	0	0	0	0	0	0	0	0	0
AY074887	0	0	0.739837	0	0	0	0	0	0	0	1.04375	1.03858	0	0.780194	0	0.712427	0	0	0	0	0	0	0.672882	0.438575	0.798829	1.6437	0.555395	0.729391	0	0	0	0	0	0	0.779539	0	0	0.553411	0	8.80455	0
AY358078	0	0	0	0	0	0	0	0	0	0	0	0	0	0	0	0	0	0	0	0	0	0	0	0	0	0	0	0	0	0	0	0	0	0	0	0	0	0	0	0	0
AY512915	0	0	0	0	0	0	0	0	0	0	0	0	0	0	0	0	0	0	0	0	0	0	0	0	0	0	0	0	0	0	0	0	0	0	0	0	0	0	0	0	0
AY512931	0	0	0	0	0	0	0	0	0	0	0	0	0	0	0	0	0	0	0	0	0	0	0	0	0	0	0	0	0	0	0	0	0	0	0	0	0	0	0	0	0
AY761184	0	0	0	0	0	0	0	0	0	0	0	0	0	0	0	0	0	0	0	0	0	0	0	0	0	0	0	0	0	0	0	0	0	0	0	0	0	0	0	0	0
AY761185	0	0	0	0	0	0	0	0	0	0	0	0	0	0	0	0	0	0	0	0	0	0	0	0	0	0	0	0	0	0	0	0	0	0	0	0	0	0	0	0	0
Aaas	0	0	0	0	0	0	0	0	0	0	0	11.1773	0	5.0979	1.48947	40.5268	0	0	0	0	10.5045	1.1515	0	0.505714	0	0	5.3368	0	1.18059	0	1.76476	0	0	0	0	0	21.726	2.87158	0	15.8794	0
Aacs	0	0	0	0	0	0	0	0	0	0	0	2.05621	0	0	0	0	0	5.20042	0.29286	3.8808	0	0	0	0.0964783	0	0	7.33058	0	0	0	0	0	0	0	0	0	0	0	0	0	0
Aadac	0	0	0	0	0	0	0	0	0	0	0	0	0	0	0	0	0	0	0	0	0	0	0	0	0	0	0	0	0	0	0	0	0	0	0	0	0	0	0	0	0
Aadacl2	0	0	0	0	0	0	0	0	0	0	0	0	0	0	0	0	0	0	0	0	0	0	0	0	0	0	0	0	0	0	0	0	0	0	0	0	0	0	0	0	0
Aadacl3	0	0	0	0	0	0	0	0	0	0	0	0	0	0	0	0	0	0	0	0	0	0	0	0	0	0	0	0	0	0	0	0	0	0	0	0	0	0	0	0	0
Aadat	0	0	0	0	0	0	0	0	0	0	0	0	0	0	0	0	0	0	0	0	0	0	0	0	0	0	0	0	0	0	0	0	0	0	0	0	0	0	0	0	0
Aagab	0	36.3676	0	0	0	0	0	0	0	0	0	12.4074	0	5.2363	4.16134	1.33882	0	10.8797	19.2997	60.3059	0	0	0	8.83055	26.1635	0	0	0	2.74864	1.3314	0	0	3.5471	0	0	0	0	2.22854	18.0167	4.00008	0
Aak1	0	3.25858	0.186862	1.30092	0	0.64596	3.66586	2.80227	0.103645	4.44768	1.60056	2.73558	0.284773	0.703768	0.116519	0.257056	0.479438	1.7872	1.96945	0.0848713	8.21757	0.738661	0.485574	0.221543	0.201762	7.41345	3.96783	5.00036	3.54646	1.67759	2.70587	1.16715	1.25995	2.01864	3.26274	0	0	0.858624	2.70635	0.0733114	0.878271
Aamp	0	0	30.6439	62.7774	62.0244	73.2371	16.5713	40.135	20.9314	0	36.0266	49.3907	32.6903	49.3709	74.3096	19.9456	7.1344	53.751	13.0197	63.1475	23.2921	35.2352	113.547	21.8661	29.1046	2.52155	36.4235	0.559467	17.2772	5.70602	1.17392	54.0387	2.89559	22.5031	46.3397	0	10.1165	33.1098	39.3641	3.37669	26.0609
Aanat	0	0	0	0	0	0	0	0	0	0	0	0	0	0	0	0	0	0	0	0	0	0	0	0	0	0	0	0	0	0	0	0	0	0	0	0	0	0	0	0	0
Aard	0	0	0	0	0	0	0	0	0	0	0	0	0	0	0	0	0	0	0	0	0	0	0	0	0	0	0	0	0	0	0	0	0	0	0	0	0	0	0	0	0
Aars	0	41.427	0	0.617451	13.2978	0	7.6663	4.60252	11.4783	3.24505	3.79834	0	6.9833	7.12591	10.7841	5.89693	0	5.0606	2.37489	1.51058	9.2451	0.855094	1.05631	12.6431	0	0	4.35935	7.70283	12.2736	9.64322	2.18415	8.91969	35.2876	2.33684	9.90115	4.26277	0	5.68641	7.32393	0	5.50012
Aars2	0	1.34448	5.0885	0	0	6.37429	1.94715	0	3.74181	0	1.84908	0	1.15146	0	0	1.18788	0	0	0	0	0	11.1352	0	3.3821	0.998954	5.13872	0	0	0	0	0	8.7987	0	0	1.1373	0	0	0	1.23417	0	3.17075
Aarsd1	0	0	0	21.145	0	44.5284	9.17248	1.37856	0	0	35.2518	1.90341	38.0211	0	37.5394	0	0	4.71573	18.8219	90.5288	16.9609	0.261457	12.6843	0	58.5608	0.860694	2.6174	0	0.53612	0.324611	0	0	5.93021	5.71616	1.22457	0	0	0.434675	39.2755	52.8415	9.02828
Aasdh	0	0	0	0	0	0	1.7653	1.61675	0	0	0	0	0.447395	0.442265	0	0	10.043	0.425424	0	0	0	0	1.90717	6.8783	0	0	0	1.2404	0	0	0	0.207193	0	9.02435	0	0	0	2.14368	0	0	0
Aasdhppt	0	0	14.9344	13.5039	3.38624	0.181418	1.98812	37.2968	5.76353	11.0603	23.9884	10.9876	18.0432	15.7491	17.7497	6.93065	0.646322	12.7309	13.4368	0	13.5397	13.6009	25.3656	9.38643	19.0394	4.79709	5.26793	24.6575	12.9483	14.4738	0	17.6009	5.50869	2.32306	6.63559	0	0	29.745	0.960101	8.40054	4.43994
Aass	0	0	0	0	0	0	0	0	0	0	0	0	0	0	0	0	0	0	0	0	0	0	0	0	0	0.309999	0	0	0	0	0	0	0	0	0	0	0	0	0	0	0
Aatf	0	0	0	0	0	9.83488	2.26424	0	0	0.92816	0	0.604107	0	3.93305	3.25586	0	0	0	0	0	0.392516	0	0	0.680279	0	0	0	0	0.397026	1.92314	0	14.2444	0.731941	0	18.7418	0	0	0	0	5.25263	0
Aatk	0	0	0	0	0	0	0	0	0	0	0	0	0	0	0	0	0	0	0	0	0	0	0	0	0	0	0	0	0	0	0	0	0	0	0	0	0	0	0	0	0
Abat	0	0	0	0.43437	0	1.46035	0	0	9.51677	2.52315	0	5.31771	0	0	0	1.18015	0	4.57723	0	0	12.652	0	0	0	0	0.495061	0	0	0	0	0	0	0	0	14.909	0	0	3.00024	0	0	0
Abca1	0	0	0.100664	1.96228	0	0	0	0	0	0	0	3.88607	0	0.955396	0	0	0	0	0	0.240034	0	0	0	0	0	0	0	0	0	1.39175	0	2.20063	0	0	0.106066	0	0	0	0	0	0
Abca12	0	0	0	0	0	0	0	0.0551972	0	0	3.19495	0	0	0	0.108329	0	0	0	0	0	0	0	0	0	0	0	0	1.16222	0	0	0	0	0	0	0	0	0	0	0	0	0
Abca13	0	0	0	0	0	0	0	0	0	0	0	0	0	0	0	0	0	0	0	0	0	0	0	0	0	0	0	0	0	0	0	0	0	0	0	0	0	0	0	0	0
Abca14	0	0	0	0	0	0	0	0	0	0	0	0	0	0	0	0	0	0	0	0	0	0	0	0	0	0	0	0	0	0	0	0	0	0	0	0	0	0	0	0	0
Abca15	0	0	0	0	0	0	0	0	0	0	0	0	0	0	0	0	0	0	0	0	0	0	0	0	0	0	0	0	0	0	0	0	0	0	0	0	0	0	0	0	0
Abca16	0	0	0	0	0	0	0	0	0	0	0	0	0	0	0	0	0	0	0	0	0	0	0	0	0	0	0	0	0	0	0	0	0	0	0	0	0	0	0	0	0
Abca17	0	0	0	0	0	0	0	0	0	0	0	0	0	0	0	0	0	0	0	0	0	0	0	0	0	0	0	0	0	0	0	0	0	0	0	0	0	0	0	0	0
Abca2	0	0.558573	2.11405	1.99807	22.7213	0.387548	1.41568	0.91186	6.90225	13.2644	0	2.51805	2.80196	10.5389	1.00665	5.73707	2.99148	6.77462	8.24229	28.4129	10.1671	3.11296	0	3.94952	0.830045	0.569311	0.432823	1.70526	1.50713	8.48128	8.87903	0.284843	7.76343	1.29972	1.0125	3.87964	25.4513	10.2069	21.8771	3.22547	1.31731
Abca3	0	0	0	0	0	0	0	0	0	0	0	0.16851	0.17074	0	0	0	0	0	0	0	0	0	0	0	5.61644	0	0	0	0	0	0	0	0	0.147599	0	0	0	0	0.427009	0	0
Abca4	0	0	0	0	0	4.45386	0	0	0	0	0	0	0	0	0	0	0	0	0	0	0	0	0	0	0	0	0	0	0	0	0	0	0	0.131409	0	0	0	0	0	0	0
Abca5	0	0	0	0	0	0	0	0	0	0	0	1.62186	0	0	0	0	0	0	0	0	0	1.18014	0	1.40679	1.88805	2.9137	0.562581	0	0	0	0	0	0	0.460735	0.789626	0	0	1.16786	0.166616	0	0
Abca6	0	0	0	0	0	0	0	0	0	0	0	0	0	0	0	0	0	0	0	0	0	0	0	0	0	0	0	0	0	0	0	0	0	0	0	0	0	0	0	0	0
Abca7	0	0	0	0.305323	0	0	0	0	0.228049	0.126682	0	0	0	0.24776	0	0	0	0	0.704615	0	0	0	3.98872	0.0928497	6.68017	0	0	0	0	0	0	0.290178	0	0	0	0	0	0	1.46257	0	1.39566
Abca8a	0	0	0	0	0	0	0	0	0	0	0	0	0	0	0	0	0	0	0	0	0	0	0	0	0	0.204292	0	0	0	0	0	0	0	0	0	0	0	0	0	0	0
Abca8b	0	0	0	0	0	0	0	0	0	0	0	0	0	0	0	0	0	0	0	0	0	0	0	0	0	0	0	0	0	0	0	0	0	0	0	0	0.425752	0	0	0	0
Abca9	0	0	0	0	0	0	0	0	0	0	0	0	0	0	0	0	0	0	0	0	0	0	0	0	0	0	0	0	0	0	0	0	0	0	0	0	0	0	0	0	0
Abcb10	0	0	3.1181	6.42892	1.04168	0.362752	8.51852	0.21338	2.56097	6.78984	0	0.505059	0	7.84108	1.77979	5.7742	0	13.7772	6.47408	0.571935	7.71176	1.78065	2.29055	15.4982	0.776938	0	1.35044	10.4046	9.626	1.90929	1.24044	13.953	1.22387	13.9351	3.03271	0	1.22169	9.15018	1.91976	0.439142	17.4268
Abcb11	0	0	0	0	0	0	0	0	0	0	0	0	0	0	0	0	0	0	0	0	0	0	0	0	0	0	0	0	0	0	0	0	0	0	0	0	0	0	0	0	0
Abcb1a	0	0	0	0	0	0	0	0	0	0	0	0	0	0	0	0	0	0	0	0	0	0	0	0	0	0	0	0	0	0	0	0	0	1.14823	0	0	0	0	4.9828	0	0
Abcb1b	0	0	0	0	0	0	0	0	0	0	0	0	0	0	0	0	0	0	0	0	0	0	0	1.12753	0	0	0	0	0	1.39454	0	0.176191	0	0	0	0	0	0	0	0	0
Abcb4	0	1.10495	4.56211	1.97625	3.48564	9.19957	0.400063	0.901902	3.32118	0	0	8.62799	4.05565	4.67734	3.42949	4.51513	0.455201	0	0.228036	0	0	8.80927	3.80348	0.600983	5.61003	6.75713	4.3761	7.99592	5.26121	1.27423	0.786454	0	0	0	4.00578	0	0.645472	2.36982	0.676194	5.45242	3.47447
Abcb5	0	0	0	0	0	0	0	0	0	0	0	0	0	0	0	0	0	0	0	0	0	0	0	0	0	0	0	0	0	0	0	0	0	0	0	0	0	0	0	0	0
Abcb6	0	0	7.0427	0	0	0	5.55832	0	1.02541	0	0	4.69609	0	0	1.69074	1.69545	0.63244	0	0.158412	0	10.5991	0	0	10.0198	0	0	0	0	0	0	0	0	2.69518	5.1958	0.185516	0	101.338	5.72902	0.469739	7.09185	0.48273
Abcb7	0	0	9.32562	3.93292	2.98564	0.18082	2.1231	4.94586	3.6556	0	6.51496	5.28686	0.286973	29.0302	6.4972	5.95796	2.09362	3.68388	2.58169	4.70399	9.93728	2.42071	1.63109	0	6.77736	4.58205	5.78907	12.7301	0	6.01085	10.5732	1.92705	3.43157	0	0	0	0	5.63424	3.82773	1.39547	2.70434
Abcb8	0	47.477	3.33732	4.27998	14.7481	0	3.88156	10.3132	17.0494	40.3465	13.3813	16.8903	2.6233	32.6005	22.3872	25.7094	31.8622	7.48341	8.21782	15.3573	20.6671	15.6479	17.0935	47.5848	40.7756	17.1705	3.29647	0.173168	80.4586	45.3311	0	32.8017	0.896255	23.6494	8.51341	0	109.148	10.6424	49.6738	7.71814	19.2632
Abcb9	0	0	3.87227	4.67999	0	0	0	0.413383	5.56279	0	2.62221	0	0	0	2.16346	0.447457	0	4.47792	4.87757	0	12.715	0	18.1727	0.367277	0	0	0	14.6596	0	2.59572	0	0	9.28648	0	5.8753	0	0	0	0	0	3.60969
Abcc1	0	0	0.958082	0	0.882619	1.4929	0.412444	12.475	4.90346	4.22674	11.6119	0.672476	0	1.65329	5.39848	0.419358	0	3.18067	2.74276	33.3684	1.07248	1.29322	1.10902	4.13055	3.00939	0.193507	0.261538	12.6227	4.09816	0	5.4053	1.80725	1.8888	6.90767	1.46836	0	0	5.08179	8.13308	10.9234	0.2388
Abcc10	0	0	0	0	0	0.0912017	0	0	0	0	0.191418	0	0	0	0.15793	0	0	0	3.90645	0	0	0	1.89218	0	0	0	0	0	0	0.909525	0	0	0	0	0	0	0	0	0	0	0
Abcc12	0	0	0	0	0	0	0	0	0	0	0	0	0	0	0	0	0	0	0	0	0	0	0	0	0	0	0	0	0	0	0	0	0	0	0	0	0	0	0	0	0
Abcc2	0	0	0	0	0	0	0	0	0	0	0	0	0	0	0	0	0	0.218712	0	0	0	0	0	0	0	0	0	0	0	0	0	0	0	0	0	0	0	0	0	0	0
Abcc3	0	0	0	0	0	0	0	1.01029	0	0	11.9432	0	0	0	0	0	0	2.04215	0	0	0	0.0696765	0	0	0	0	0	0	0	0	0	20.9628	0	0	0	0	0	0	0	0	0
Abcc4	0	0	0	0	0	0	1.38274	0	0	2.69237	0	0	0	2.03234	0	0	5.50662	0	0	0	0	0	0	2.54456	0	0	0.263047	2.24546	7.03131	0	18.484	0	0	0	5.7227	0	0	0	0	0	0
Abcc5	0	0	8.83458	4.87404	0.24131	10.084	0	10.677	9.06073	5.12315	3.58625	1.053	0.355644	9.3165	2.47379	1.60515	0	5.9604	5.02417	4.23973	4.33313	3.03747	3.1837	2.42094	2.24977	4.07371	3.19092	2.62939	0.34602	3.49182	22.2412	6.29987	0.425273	4.45791	7.55232	0	0	2.58726	12.8969	6.02746	7.99784
Abcc6	0	0	0	0	0	0	0	0.463298	0	0	0	0	0	0	0	0	0	0	0	0	0	0	0	0	0	0	0	0	0	0	0	0	0	0	0	0	0	0	0	0	0
Abcc8	0	0	7.29976	0	0	2.31316	0.164606	2.50484	0	16.0254	0	1.6835	0	0	0.273109	8.23435	0	7.45772	3.09624	24.7005	10.4153	2.67444	0.0948449	3.02911	5.51728	10.8892	1.72226	0	7.64869	0	3.23586	0	0	3.65441	12.9657	0	0	1.01407	10.2941	5.82329	2.14435
Abcc9	1.8541	0	10.6871	2.27024	12.0001	19.4785	8.65086	28.0349	2.92586	9.19787	15.8987	0.865529	3.14253	15.0268	1.07649	11.1488	1.59951	4.43018	7.0883	19.9294	12.091	15.8125	6.47995	3.73621	11.6872	19.482	19.2341	32.7568	5.68836	12.1695	4.81839	3.7568	23.8575	8.71842	17.0353	0	0.348938	9.50586	14.0735	19.4413	0.845225
Abcd1	0	0	6.22542	0	0	0	0	0	0	0	2.24923	0.959182	1.94375	2.08159	0.132553	3.65535	0	6.12249	0	0	3.73934	0.819811	0.138098	10.4412	32.9533	0.674687	9.5748	10.0296	0	0.508917	0	7.764	0.581077	0	0	0	0	0	0	0.277998	0
Abcd2	0	0	0	0	0	0	0	0	0	0	0	0	0	0	0	0	0	0	0	0	0	0	0	0	0	0	0	0	0	0	0	0	0	3.78231	0	0	0	0	0	0	0
Abcd3	0	0	37.8303	35.5393	20.2345	50.2442	21.5833	12.9753	15.7793	0	11.1456	31.565	35.1703	13.298	22.2819	10.0947	1.36433	8.20665	18.4537	35.5031	20.9942	18.9693	26.3923	8.10571	35.9255	88.7735	3.30753	9.2866	1.68202	8.52937	0	7.99374	43.6064	51.2796	2.40123	0	15.4769	32.2753	54.3153	31.2932	38.5307
Abcd4	0	0	0	0	0	0	0	3.09059	0	0	0	0	0	0	0	0	0	0	0	0	0	0	0	0	0	0	1.22727	0	0	0	4.22741	0	0	0	0.645965	0	0	0	0	0	0
Abce1	0	0	2.30236	13.7283	0	18.9806	2.56531	3.01211	1.70896	3.28617	12.8015	16.8256	4.18985	2.42795	15.1335	11.2157	0	1.23644	0.243705	1.07647	13.1559	8.22633	12.564	4.49594	5.11812	0.902679	17.0805	18.5594	1.12454	1.13482	7.8446	0.401454	0	0	3.42482	0	0	33.1272	0.722656	2.60358	14.1102
Abcf1	0	14.2942	20.1644	40.9052	20.8847	14.0498	11.9034	14.2926	26.7335	16.7069	20.3528	22.7835	8.91921	17.1152	32.7733	36.3089	7.65533	44.7757	12.5374	13.291	17.9436	16.2644	1.19282	26.1422	13.9838	16.0258	20.9216	37.9816	13.6123	15.6598	7.12178	26.4843	23.213	45.355	31.2652	0	55.111	5.21173	43.7379	21.3107	7.64107
Abcf2	0	0	0	2.73866	0	12.5463	0	6.42776	0	0.649315	1.98203	8.73408	7.92189	3.8097	26.4565	0.193266	4.68603	3.97002	0.361153	1.2762	0	0	11.6825	12.0166	2.81717	0	6.328	36.012	6.66597	1.68172	12.4555	9.66755	0	12.2157	2.53767	0	0	4.80412	4.81916	3.30713	2.47622
Abcf3	0	0	19.3181	7.19474	18.8714	12.6684	0.743729	1.67667	28.0506	1.01623	32.6822	31.8589	9.3826	21.3657	6.03276	0.756196	0.282078	8.60319	0	0.499342	19.769	1.48397	31.8543	20.576	6.61366	0	8.72483	7.89686	2.82555	5.39567	0	10.475	8.615	0	32.9317	0	12.7995	12.5118	0.838044	11.0708	11.1959
Abcg1	0	0	0	0	0	0	0	0	0	0	0	0	0	0	0.154971	0	0	0	0	0	0	0	0	0	0	0	0	0	0	0	0	0	0	0	0	0	0	0	0	0	0
Abcg2	0	0	13.0604	2.22263	3.00112	0	2.2906	0	5.83554	0	2.63221	3.34672	0	4.37235	12.8493	0	2.60631	0.315439	3.17085	3.62509	0	0.279825	8.10754	0	7.16284	0.92116	1.71189	0	0	1.04225	45.887	1.53628	10.3136	4.20594	0	0	0	13.7238	35.9508	16.8902	2.55773
Abcg3	0	0	0	0	0	0	0	0	0	0	0	0	0	0	0	0	0	0	0	0	0	0	0	0	0	0	0	0	0	0	0	0	0	0	0	0	0	0	0	0	0
Abcg4	0	0	0	0	0	0	0	0	0	0	0	0	0	0	0	0	0	0	0	0	0	0	0	0	0	0	0	0	0	0	0	0	0	0	0	0	0	0	0	0	0
Abcg5	0	0	0	0	0	0	0	0	0	0	0	0	0	0	0	0	0	0	0	0	0	0	0	0	0	0	0	0	0	0	0	0	0	0	0	0	0	0	0	0	0
Abcg8	0	0	0	0	0	0	0	0	0	0	0	0	0	0	0	0	0	0	0	0	0	0	0	0	0	0	0	0	0	0	0	0	0	0	0	0	0	0	0	0	0
Abhd1	0	0	0	0	0	0	0	0	0	0	0	0	0	0	0	0	0	2.6076	0	0	0	0	0	0	0	0	0	0	0	2.23373	0	0	0	0	0	0	0	0	0	0	0
Abhd10	0	0	0.971144	0	49.9089	5.87498	0	49.6772	12.4901	28.2768	18.1535	18.5748	2.849	11.0093	7.6301	12.1571	73.692	10.8979	14.854	0	0	27.364	22.5231	40.5865	22.5445	4.8546	0	39.9728	16.4634	25.6328	0	19.2513	0	18.8073	46.3025	0	0	1.72528	5.18193	13.7798	12.6474
Abhd11	1447.8	66.2545	89.6644	52.4359	44.8811	50.5654	35.0231	70.5739	79.9526	11.3084	50.8132	113.283	64.2005	41.0275	50.1491	133.758	0	35.6112	40.4733	140.604	10.8121	58.6682	54.1823	74.9548	71.872	32.4136	3.65076	94.0919	158.577	47.1163	207.491	58.7882	0	141.271	73.3391	0	47.9925	29.1018	41.3567	158.043	56.2505
Abhd12	0	0	3.67549	0	14.4423	0	26.5217	22.4215	1.01932	0	0	16.216	20.4449	14.3965	25.4398	0.758425	0	10.9854	0.944836	0.83469	6.46543	16.1238	15.5204	9.33784	0	44.329	0	2.84711	6.90305	8.13937	0	10.1168	33.4899	3.38952	0	0	0	7.95342	15.4094	10.815	68.381
Abhd12b	0	0	0	0	0	0	0	0	0	0	0	0	0	0	0	0	0	0	0	0	0	0	0	0	0	0	0	0	0	0	0	0	0	0	0	0	0	0	0	0	0
Abhd13	0	0	0	0	0	0	1.41624	0	0.967669	10.8046	0	7.97701	0	0.420522	0.522175	0	0	2.04782	0	0	0	0	0	1.71383	0	0	0	0	0	0	0	0	0	0.367743	0.420168	0	0	0	0	2.55533	0.273329
Abhd14a	0	0	0.720231	0	19.289	0	6.82115	0	0	0	0	32.3539	26.1232	26.5832	6.28747	0	0	22.1919	0.64801	44.08	0	30.8663	0	19.2129	50.9368	0	39.1991	17.7516	2.4918	6.3367	0	20.8156	0	0	0	0	0	0	0	0	0
Abhd14b	0	0	2.45074	0	55.7516	0	0	10.2782	0	0	0.740885	5.40625	0	0	0	0	0	8.25712	15.7499	7.79176	0.479002	10.3966	30.8869	0	90.3473	0	0	0	0	0	0	3.37283	0	13.5604	30.9871	0	0	19.5105	0	0	38.3958
Abhd15	0	0	0	0	0	0	0	0	0	0	0	0	0	0	0	0	0	0	0	0	7.61111	0	0	0	0	0	0	0	0	0	0	0	0	0	0	0	0	0	0	0	0
Abhd16a	0	4.62998	11.4167	3.62291	0	7.49551	7.12451	23.1475	2.31942	12.455	21.9123	9.50421	2.54912	8.67961	0.463559	0	0	16.7655	16.9605	16.4606	9.08134	44.618	18.3522	20.3034	6.8802	11.2076	10.5636	15.9671	14.6971	2.66965	20.3218	18.1014	20.9986	22.0362	1.11901	0	0	0	9.91693	0	32.7574
Abhd16b	0	0	0	0	0	0	0	0	0	0	0	0	0	0	0	0	0	0	0	0	0	0	0	0	0	0	0	0	0	0	0	0	0	0	0	0	0	0	0	0	0
Abhd2	0	0	0	2.08057	0	0	0	0	0	0	0	2.99661	0	0	6.83283	0	0	0	0	0	4.13744	0	0	0	0	11.8564	0	0	0	0	0	0	0.226919	0	12.7454	0	0	0	0	0	0
Abhd3	0	0	0	0	0	0	0	0	0	0	0	0	0	0	0.955615	2.63526	0	8.95273	18.2205	0	0	0	0	15.0873	0	0	0	0	0	12.1534	0	0	0	0	0	0	0	0	0	0	0.750316
Abhd4	0	0	25.3601	0	4.07918	3.03046	11.5642	7.52029	19.6927	0.911616	21.8641	67.6407	38.8771	20.6024	28.5344	1.08536	0	8.71794	17.7466	0	18.5049	25.6098	47.1551	27.0602	7.30192	9.59913	0	23.8908	7.79899	11.8054	0	29.2339	9.106	0	33.2528	7.58428	1.91364	17.9862	10.0236	8.94227	41.7183
Abhd5	0	1.43032	18.0447	0.319775	14.9611	0.661589	0.776805	3.79433	5.25455	24.6782	4.05	28.3247	0	1.38393	5.29861	42.1767	0	20.218	6.78928	14.8641	13.4662	37.9743	10.4438	11.2804	8.14765	0	2.83237	35.4181	0.227016	7.97235	8.82304	10.6977	0	7.56397	9.33367	0	0	29.3269	14.4427	9.91124	0
Abhd6	0	0	0	0.997672	12.9659	0	2.8275	0	0	0	0	0	0	0	9.60599	0	0	0	0	0	0	6.56285	0.465483	0	0	24.447	0.192104	0	1.77068	3.21635	0	0	11.7517	35.8705	0.808897	0	0	0	0	0	1.40322
Abhd8	0	2.26834	6.50385	4.3106	0	0	0	0	0	0	0	0	0	0	2.27109	0	0	0	0	0	4.2712	0.351156	4.25899	0	10.1123	0	0	9.4898	0	0	0	1.7351	0	0	0	0	0	0	0	0	0
Abi1	0	2.57001	0.147376	9.04952	0.8534	0	0	0	5.14985	0.238397	0	2.1723	0	0	1.41522	0	0	9.08196	0.265196	0	0	0	0	2.79567	0	0	0	3.34179	0	0.740936	0	2.51192	0.187999	0	12.7334	0	0	0.16536	0	0	0
Abi2	0	0	0	2.94885	0.250277	7.84405	0	0.538307	0.839057	0	9.2683	14.8044	0	0.546946	1.88656	0.665918	0	0	2.48877	0	5.08549	6.009	3.77373	3.99695	0.0933349	6.14559	1.75209	2.21577	0	0	0.357639	2.9467	1.21296	0	0.182162	0	0	4.97885	3.22873	20.0996	0.474003
Abi3	0	0	0	0.988124	1.10073	0	0	7.44069	0	0	0.089391	0	0	0	1.32754	0	0	0	0.228036	0	0.173381	0	0.345771	0	0	0	0.856194	0	0	0.106186	0	0	0	0.233731	0	0	0	0.0947929	0	0	0
Abi3bp	0	0	0	0	0	0	0	0	0	0	0	0	0	0	0	0	0	0	0	0	0	0	0	0	0	0	0	0	0	0	0	0	0	0	0	0	0	0	0	0	0
Abl1	0	0	0	5.88931	0	0	10.2189	1.72781	4.95736	0	0	3.13035	5.4483	6.37197	0.188388	4.15607	0	5.19898	1.68271	0	0	0	6.34603	2.08945	0	0	3.67199	4.1132	5.87327	0	0	0	0	0	0.454758	0	0	3.87411	2.8787	12.3139	0.295831
Abl2	5.21794	0	0.144598	0.610718	0	1.45792	8.06454	0	0	0	0	0	0.462762	0.355799	0.336615	0	0	0	0.173464	0.383105	0	1.91925	0	1.91436	5.30833	7.28176	0	1.56812	0	0.282709	0	2.60744	0	0	0.812572	0	0.245501	0	0	0.308863	0
Ablim1	0	423.338	45.4858	59.3487	31.2856	44.9044	102.798	25.9159	54.7813	25.156	34.4543	29.0053	47.0436	66.5995	29.319	35.856	224.492	60.2122	95.1843	37.8367	68.9247	73.9618	34.5962	80.0696	65.904	39.4168	78.5416	70.0366	52.3381	13.9484	69.4758	63.0867	62.6802	68.8116	59.8507	5.89543	27.1471	28.9724	232.189	27.2694	28.8254
Ablim2	0	0	0	0	0	0	0	4.03095	0.932934	0	1.0654	0	0	0	0	0	0	5.01414	19.1482	16.1521	1.315	0	0	8.05808	0	0	12.7813	10.2879	0.380031	0	0.284038	0	0	0.253245	0	0	0	0	10.2571	4.65069	0
Ablim3	0	0	0	0	0	0	0	0	0	0	0	0	0	0	0	0	0	0	0	0	0	1.14595	0	0.40262	0	0	0.934748	1.56239	0	0	0	1.09051	16.1727	0	0	0	0	0	0	0	0
Abo	0	0	0	0	0	0	0	0	0	0	0	0	0	0	0	0	0	0	0	0	0	0	0	0	0	0	0	0	0	0	0	0	0	0	0	0	0	0	0	0	0
Abp1	0	0	0	0	0	0	0	0	0	0	0	0	0	0	0	0	0	0	0	0	0	0	0	0	0	0	0	0	0	0	0	0	0	0	0	0	0	0	0	0	0
Abpa	0	0	0	0	0	0	0	0	0	0	0	0	0	0	0	0	0	0	0	0	0	0	0	0	0	0	0	0	0	0	0	0	0	0	0	0	0	0	0	0	0
Abpb	0	0	0	0	0	0	0	0	0	0	0	0	0	0	0	0	0	0	0	0	0	0	0	0	0	0	0	0	0	0	0	0	0	0	0	0	0	0	0	0	0
Abpd	0	0	0	0	0	0	0	0	0	0	0	0	0	0	0	0	0	0	0	0	0	0	0	0	0	0	0	0	0	0	0	0	0	0	0	0	0	0	0	0	0
Abpe	0	0	0	0	0	0	0	0	0	0	0	0	0	0	0	0	0	0	0	0	0	0	0	0	0	0	0	0	0	0	0	0	0	0	0	0	0	0	0	0	0
Abpg	0	0	0	0	0	0	0	0	0	0	0	0	0	0	0	0	0	0	0	0	0	0	0	0	0	0	0	0	0	0	0	0	0	0	0	0	0	0	0	0	0
Abpz	0	0	0	0	0	0	0	0	0	0	0	0	0	0	0	0	0	0	0	0	0	0	0	0	0	0	0	0	0	0	0	0	0	0	0	0	0	0	0	0	0
Abr	0	0	2.13648	0	0	0	0	0	0	0	13.6263	0	0	0	1.08798	5.14333	0	0	1.60187	0	0	0	0	0	3.36414	0	6.81639	0	0	9.39855	0	0	0	11.329	0	0	0	0	0	0	0
Abra	0	10.2217	30.4803	89.9816	44.9735	36.051	9.71491	11.9936	17.9222	18.4894	54.5782	54.1022	90.0437	31.8339	125.879	49.9532	26.3187	44.8176	22.6774	43.3288	71.3746	69.2297	6.6639	34.5738	43.6699	20.1853	20.6814	17.9144	180.893	1.47346	24.8575	80.5769	58.3227	74.5964	120.435	0	0	57.4379	28.9311	17.1709	75.5332
Abt1	0	1.01047	0	0	0	0	0	7.01069	0.224979	0	0.490487	0	0.494518	0	2.52924	4.01748	0	0	0	0	0.951339	6.80463	0	0	0.750785	0	0	7.65501	0	3.0103	0	0.171762	0	0	2.32007	0	0	0	0	0	0
Abtb1	0	0	0	0	0.397648	0	0	0.97746	4.26598	0	0	0	0	0	0.959173	0	7.89338	1.04489	4.20138	0	22.5488	0	0	4.07082	1.48293	0	0	0	0.760263	0	0	0.610669	0	0	0	0	65.7575	0	3.66421	3.26892	2.25933
Abtb2	0	0	32.1762	2.8711	18.6977	14.0506	3.04019	7.86172	10.5573	0	16.9427	0	9.4273	1.07529	0	6.65505	0	14.998	0.611614	5.22304	2.63514	4.66429	2.57609	7.38785	0	0	6.03867	15.7493	2.19506	8.44907	0	16.0362	7.3708	0	1.55189	0	0.577073	10.3392	1.51135	7.05267	4.50412
Acaa1a	0	0	17.9185	2.86306	0	2.36938	6.02768	6.53308	39.0623	20.9074	3.3153	8.65956	0.94009	5.57586	6.66729	3.1115	0.527573	5.14006	2.64291	6.07049	14.87	5.15448	16.0298	9.92557	15.2241	13.0524	2.20515	0	12.6019	8.36861	19.4451	3.26524	9.74256	3.2507	2.78559	0	35.9085	0.329591	32.1317	1.88234	7.24836
Acaa1b	0	0	1.85646	0	0	0	0	0	0	0	0	0	0	0	0	0	0	0	0	0	0	0	0	0	0	0	0	0	0	0	0	0	0	0	0	0	0	0	0	0	0
Acaa2	0	378.223	1163.63	655.666	356.346	428.685	262.471	826.625	608.52	219.417	507.79	340.233	381.952	562.728	561.11	467.438	534.843	568.365	634.675	131.894	539.316	709.823	394.524	967.969	323.77	316.656	492.852	643.522	688.444	547.229	455.794	310.996	525.241	552.424	473.746	0	403.312	540.922	220.439	984.237	231.727
Acaca	0	0	0	0	0	0	0	0.0508643	0	0	0	0	0	0	0	0.275285	0	0.0434986	0.0514419	0	0	0	0	0	0	0	0	0	0.158248	0	0	0.0847401	0.437609	0	0	0	0	0	0	0.0523402	0
Acacb	0	5.83727	16.0065	11.5673	7.84143	32.4	13.7376	3.30274	6.08474	20.6744	2.87637	4.82716	2.98657	7.57336	14.2921	11.018	7.4329	6.80651	7.22808	0	6.7447	14.8281	13.1741	5.52	3.74569	0.94651	9.45748	7.62023	10.4439	4.69169	23.2916	2.70609	9.47167	2.35728	10.4527	7.37155	1.23998	7.12469	9.74245	6.46287	15.0178
Acad10	0	0	0	0	0	0	0	0	0.415288	0	0	0	0	0	0	0	0	0	0	0	0	0	0.259416	0	0	0	1.17766	0	0	0	0.885059	0	0	0	0	2.87893	0	0	0	0	0
Acad11	0	0	31.1571	17.7397	0	18.04	65.9796	2.05827	48.9574	2.24555	15.1235	21.3278	1.15181	57.2553	22.0828	16.6352	9.6958	21.5919	10.1307	63.2607	23.0023	18.6336	22.0246	17.647	11.4914	18.1622	13.779	25.0908	0.42691	25.4609	0	1.82885	1.77083	0.56897	28.4411	0	0	0	4.11513	13.1316	21.1447
Acad12	0	109.96	3.04408	12.0798	6.92494	0	2.05927	0.193434	0	0	0.613505	7.02036	0	1.83436	3.22686	5.8626	0	10.7525	0	16.9368	2.67737	1.46746	1.97757	0.51558	0	3.38153	0.163228	2.57237	10.5316	8.92742	7.19674	12.8905	0	1.60414	0	17.5572	0	3.74083	0	0	0
Acad8	0	0	13.1718	13.1899	0	0.727701	0	3.69195	39.2315	0	16.9279	20.8968	36.5722	0	2.52026	33.8814	0	3.84368	4.70792	0	3.20925	9.0114	16.0824	4.38545	12.8583	0	15.1707	39.1353	0	11.944	0	24.0683	0	0.332794	112.55	0	48.7092	13.4294	0	13.2142	5.93646
Acad9	0	0	8.18226	1.80081	0	3.32654	0.208313	8.21836	2.43389	0	1.48947	17.1367	1.97099	0.278342	8.41023	0.50833	0	6.02421	1.18738	0	4.8751	0	0	8.84033	2.42241	0	0	14.8324	0	2.4328	0	9.29087	0.336697	0	0.556216	0	0.672195	5.47881	0	0.120812	7.77937
Acadl	177.288	176.108	781.978	520.352	565.425	634.051	357.157	719.704	585.766	441.955	828.075	410.55	370.076	567.026	743.648	524.083	350.989	495.667	621.298	222.585	618.399	563.862	512.369	876.471	483.906	483.905	522.693	649.848	580.934	532.421	545.99	522.452	507.639	278.89	582.08	27.5491	599.185	499.899	211.905	785.312	440.768
Acadm	0	180.594	283.533	246.889	144.248	121.913	84.3845	186.253	248.589	154.391	258.048	191.939	135.857	228.161	328.152	239.878	44.2372	216.988	246.792	29.3662	270.357	270.695	340.353	246.892	131.765	363.78	327.992	240.071	109.618	223.272	158.069	227.33	197.446	70.2081	266.603	22.6007	51.3229	347.13	34.3503	285.948	119.33
Acads	0	0	30.6414	36.4411	1.22087	0.56687	35.9419	10.2535	1.63719	18.644	3.56932	74.5844	5.39797	7.11476	46.6272	0	13.6319	27.5892	22.2574	5.80943	13.4613	36.9961	39.118	29.6627	14.5694	1.87366	29.5445	1.10858	57.1874	7.53762	28.4949	8.95782	1.4344	23.3318	33.4705	0	74.4559	5.36209	2.99999	16.2125	11.9464
Acadsb	0	111.625	39.949	33.074	41.5321	32.9696	10.956	13.9963	30.3925	72.3565	40.6919	33.345	4.93631	31.3928	16.6967	28.2205	25.4861	33.5613	29.5593	23.0485	24.2684	34.6648	6.59336	20.7558	33.4749	39.4086	15.1685	6.53882	22.1993	26.8826	13.0821	42.7493	2.75462	20.7674	23.8905	0	7.85633	20.1332	37.4477	45.8899	10.9952
Acadvl	0	319.234	347.222	228.572	164.897	168.651	119.738	174.992	196.97	82.0634	254.718	156.206	206.776	207.181	362.237	161.303	341.678	201.537	229.513	144.935	240.311	206.884	207.413	260.873	110.586	138.229	184.491	230.022	450.712	160.811	228.702	211.382	204.828	359.267	192.131	4.83067	486.325	319.514	208.769	354.662	156.478
Acan	0	0	0	0	0	0	0	0	0	0	0	0	0	0	0	0	0	0	0	0	0	0	0	0	0	0	0	0	0	0	0	0	0	0	0	0	0	0	0	0	0
Acap1	0	0	0	0	0	0	0	0	0	0	0	0	0	0	0	0	0	0	0	0	0	0	0	0	0	0	0	0	0	0	0	0	0	0	0	0	0	0	0	0	0
Acap2	0	0	0	2.71314	0	0	0.376618	0.0707541	0	0	1.40254	0	0	0	0.0694304	0.0765862	0	4.29607	0	0	0	0	0	1.13153	0	0	4.657	0	0	0.932988	0	0.235753	0	0	0.335203	0	0	0.0892379	0	0.800878	0
Acap3	0	0	0	0	0	3.98472	0	0	0.232492	0	0	0.252178	0	0	0	5.4202	0	6.74236	0	0	0	2.66726	0.871376	0	0	0	12.8563	0	10.9385	4.41537	0.495485	0.532495	0	0	0	0	0	0	0	0	0
Acat1	0	9.34439	182.801	191.75	187.947	129.357	77.8153	190.273	150.242	75.5351	112.315	88.0102	66.1463	88.3139	167.868	163.498	121.262	71.0513	144.497	34.5598	181.607	182.889	132.422	147.209	162.332	134.357	90.3365	203.012	80.7236	235.275	221.698	116.746	84.5649	81.3244	95.015	0	114.632	191.995	120.905	151.926	118.372
Acat2	0	0	0	0	0.360105	0	0	5.75364	0	0	0	0	0	0	0	0	0	0	10.2951	0	0	1.51093	0	2.94919	0	0	0	0	1.03273	0	0	0	0	0	0	0	0	0	0	0	0
Acat3	0	0	0	0.2528	0	0	0.409406	0	0.251759	0.41956	0	0	0	0	0.452849	0	0	0.197327	0	0	0	0.350097	0	0.153755	0	1.15249	0	0	0	0.217331	0	0.192208	0	0	0.273289	0	0	0.0970068	0	0.237437	0
Acbd3	0	0	0.595109	0	13.9996	0	0	0	0	0	0.209893	3.44607	1.74584	0	0	7.73633	0	1.92421	0	0	8.75272	11.7479	1.08251	1.14654	0	3.96648	0	34.9091	6.58851	3.61524	0	19.6249	0	0	16.1464	0	0	0	0	1.36196	1.63163
Acbd4	0	0	0	0	0.720211	2.75885	1.17793	0	12.314	0	0	9.77746	0	0	0	0	0	0	0.223807	0	0.680663	0	0	2.35935	15.0408	0	0	0	19.2776	0	0	0	0	0	18.0849	0	0	0	3.98192	0	6.13806
Acbd5	0	0	0.542301	1.32141	0	0	0	2.05038	0.394791	0	3.63408	1.04676	0.433888	12.8674	2.72215	1.82773	1.70447	0.41258	0	0.646562	0.556467	4.30048	2.83603	0	0.585542	2.10846	7.53144	0.668306	1.12572	1.70402	1.68275	2.00938	0	0	1.85706	0	0	4.96922	0	1.36521	5.3898
Acbd6	0	6.9557	0	7.51619	1.53981	0	0	14.1938	2.58111	3.87131	2.62603	13.9984	6.52447	0.56084	21.1245	0.512126	5.73104	9.71071	23.2072	6.76348	8.73155	2.33305	9.43213	22.857	2.87118	0	0	2.88376	0.367996	7.79852	0	34.6822	0.678421	38.7456	8.9659	91.2555	6.77214	7.95636	0	22.1519	17.4976
Acbd7	0	0	0	0	0	0	0	0	0	0	0	0	0	0	0	0	0	0	0	0	0	5.86299	0	0	0	0	0	0	0	0	0	0	0	0	0	0	0	0	0	0	0
Accn1	0	0	0	0	0	0	0	0	0	0	0	0	0	0	0	0	0	0	0	0	0	0	0	0	0	0	0	0	0	0	0	0	0	0	0	0	0	0	0	0	0
Accn2	0	0	0	0	0	0	0	0	1.46487	1.33158	0	0	0	0	0	0	0	0	0	0	0.375413	0	0	0	0	0	0	0	0	0	0	0	0	0	0	0	0	0	0	0	0
Accn3	0	0	0	0	0	0	0	0	0	0	0	0	0	0	0	0	0	0	0	0	0	0	0	0	0	0	0	0	0	0	0	0	0	0	0	0	0	0	0	0	0
Accn4	0	0	0	0	0	0	0	0	0	0	0	0	0	0	0	0	0	0	0	0	0	0	0	0	0	0	0	0	0	0	0	0	0	0	0	0	0	0	0	0	0
Accn5	0	0	0	0	0	0	0	0	0	0	0	0	0	0	0	0	0	0	0	0	0	0	0	0	0	0	0	0	0	0	0	0	0	0	0	0	0	0	0	0	0
Accs	0	0	0	0	0	0	0	0	0	2.50854	0	1.63272	0	0	2.03068	0	0	0	0	0	0	0	0	7.04794	0	0	0	0	0	0	0	0	0	0	0	0	0	0	0	0	21.9676
Accsl	0	0	0	0	0	0	0	0	0	0	0	0	0	0	0	0	0	0	0	0	0	0	0	0	0	0	0	0	0	0	0	0	0	0	0	0	0	0	0	0	0
Acd	0	0	0	0	46.1663	15.7115	0	4.83586	0	0	0	7.37647	0	0	13.6034	0	0.650858	0	17.6068	0	0.991618	0	0	26.2086	3.13029	0	0	0	31.0934	6.37673	0	14.2332	0	3.34195	20.2374	0	5.53747	0.271074	0	7.63013	17.3876
Ace	0	0	0	0	0	0	0	0	0	0	0	0	0	0	0	0	0	0	0	0	0	0	0	0	0	0	0	0	0	0	0	0	0	0	0	0	0	0	0	0	0
Ace2	0	0	0	0	0	0	0	0	0	0	0	0	0	0	0	0	0	0	0	0.675652	0	0	0	0	0	0	0	0	0	0	0	0	0	0	0	0	0	0	0	0	0
Acer1	0	0	0	0	0	0	0	0	0	0	0	0	0	0	0	0	0	0	0	0	0	0	0	0	0	0	0	0	0	0	0	0	0	0	0	0	0	0	0	0	0
Acer2	0	0	0	0	0.711302	0	0	0	0.238465	2.18572	0	0	0	0	1.39404	0	0	0	0	0	0	0	0	0	1.85684	0	0	0	0	0	0	0	0	0	0	0	0	0	0	0	0
Acer3	0	0	0	10.5428	2.57913	15.2685	0	0	0	6.99894	0	0	0	0.805188	0.666552	0.73525	0	0	2.28991	0	0	9.44737	0	4.45082	0	0	0	0.376379	0.176108	0	0	13.8627	11.688	0	0	141.289	0	1.38026	0	0	4.01238
Ache	0	0	0	0	0	0	0	0	0	0	0	0	0	0	0	0	0	0	0	0	0	0	0	0	0	0	0	0	0	0	0	0	0	0	0	0	0	0	0	0	0
Acin1	0	4.53257	4.88647	2.93868	10.8367	0	2.62574	5.27203	1.71558	0	5.50033	1.97031	0.554553	9.53857	7.71471	1.00116	0	0.158196	4.95772	3.30549	1.56469	0.0701675	0.472792	1.41753	8.75608	1.84788	0	0.1025	0.431637	1.91656	2.79595	6.24071	0.132625	2.49284	0	18.8889	3.70688	8.47687	0.27738	2.37939	4.13323
Acly	0	0	0	0	0	5.88062	0	5.9151	1.47194	18.3032	0	0	10.5773	0.123012	0	8.42457	0	5.591	0	0	1.91514	0	0	2.35109	0	0	0	0.575012	0.322859	6.93972	4.58483	4.92729	0	0	7.74327	0	0	0.567162	0	0	0.319821
Acmsd	0	0	0	0	1.94766	0	0	0	0	0	0	0	0	0	0	0	0	0	0	0	0	0	0	0	0	0	0	0	0	0	0	0	0.286039	0	0.236265	0	0	0	0	0	0
Acn9	0	0	7.51136	101.58	25.8254	0.946673	0	5.84699	0	48.6018	38.4138	129.169	0	21.783	20.4914	45.2067	0	134.293	30.4117	73.1363	120.752	12.0399	93.0804	45.084	0	83.4403	51.4538	29.6212	0	15.7348	0	52.1845	0	0	6.92514	0	0	56.5375	0	48.1332	59.2081
Acnat1	2.76867	0	0	0	0	0	0	0	0	0	0	0	0	0	0	0	0	0	0	0	0	0	0	0	0	0	0	0	0	0	0	0	0	0	0	0	0	0	0	0	0
Acnat2	0	0	0.622551	0	0	0	0	0	0	0	0	0	0	0	0	0	0	0	0	0	0	0	0	0	0	0	0	0	0	0	0	0	0	0	0	0	0	0	0	0	0
Aco1	0	0	3.46742	10.6049	4.50036	4.82214	5.28446	6.06302	2.90144	9.09033	0.168682	0	0	4.66527	1.67006	0.921091	0.214742	3.00185	0.32273	5.89221	0	0	1.30495	4.678	0	0.265641	5.29573	0.235756	0	7.41382	2.47341	51.5683	0.305046	0	8.81877	0	0	12.1635	6.69892	0	6.55636
Aco2	10.0984	357.87	243.091	195.657	148.814	198.825	308.029	223.064	247.367	255.613	224.378	128.984	270.272	199.101	179.641	152.883	240.58	277.201	213.176	169.64	280.773	238.602	213.117	295.066	167.799	218.85	211.339	260.811	345.189	156.637	168.267	194.938	290.582	202.672	210.531	0	98.8262	167.672	184.164	153.195	136.828
Acot1	0	0	2.32018	0	0	0	3.13913	0	0	0	0	0	0	0.69907	2.31482	0	0	0	0	0	0	8.27684	0	0	0	0	0.497645	0	8.25652	0	0	0	4.65098	0	0	0	0	0	0	4.24795	0
Acot10	0	11.718	7.72761	9.49671	0.486388	0.338758	0	0.298898	17.2846	29.8919	33.18	43.8636	18.9963	25.8647	15.5452	0	0	23.5165	10.5802	7.47745	0	10.204	12.8342	13.3444	0.362773	50.7591	16.1422	14.2433	19.0635	4.78595	0	0	0	16.1118	9.55835	0	0	61.3224	0	44.5978	23.0294
Acot11	0	0	0	0	0	0	0	1.05368	0	0	1.22108	0.0639493	0	0	0	0	0	0.762468	1.63946	1.15867	4.23817	2.45958	0.0828638	3.45661	1.27886	3.23869	0	0	0	0	0	0	0.581111	0	2.97595	0	0	0	1.94459	0	0
Acot12	0	0	0	0	0	0	0	0	0	0	0	0	0	0	0	0	0	0	0	0	0	0	0	0	0	0	0	0	0	0	0	0	0	0	0	0	0	0	0	0	0
Acot13	20.3735	866.401	4357.08	3587.85	2999.03	2846.23	2414.49	3301.56	3126.62	2381.83	2782.46	2397.23	2051.79	3233.32	1830.19	3640.4	1284.4	3775.3	3658.74	2810.98	5730.5	3588.35	3909.37	3040.73	3234.14	3783.1	3397.44	3424.28	3112.78	3735.4	3257.75	3454.22	1576.77	3494.65	4311.7	30.3924	2043.66	2461.56	1213.06	2746.83	2718.18
Acot2	6.35862	6.14558	329.391	343.489	255.428	163.45	213.609	234.928	262.941	126.176	222.24	93.9967	116.795	241.566	298.011	270.582	75.9532	111	177.352	36.9749	310.834	321.725	221.374	210.583	103.5	458.818	237.22	314.086	103.718	183.083	100.606	149.558	228.673	100.532	168.087	9.48553	0	241.47	144.168	294.439	242.845
Acot3	0	0	0	0	0	0	0	0	0	0	0	0	0	0	0	0	0	0.30303	0	0	0	0	0	0	0	0	0	0	0	0	0	0	0	0	0	0	0	0	0	0.182313	0
Acot4	0	0	0	0	0	0	0	0	0	0	12.534	0	0	0	0	16.6827	0	6.75921	0	0	0	0	0	0	0	0	0	0	0	0	0	0	0	0	0	0	0	0	0	0	0
Acot5	0	0	0	0	0	0	0	0	0	0	0	0	0	0	0	0	0	0	0	0	0	0	0	0	0	0	0	0	0	0	0	0	0	0	0	0	0	0	0	0	0
Acot6	0	0	0	0	0	0	0	0	0	0	0	0	0	0	0	0	0	0	0	1.35168	0	0	0	0	0	0	0	0	0	0	0	0	0	0	0	0	0	4.98222	0	0	0
Acot7	0	0	0	2.16484	0	15.956	7.45009	31.3681	43.927	57.0369	0	16.3694	1.77707	0	11.8762	12.5655	19.447	0.422451	3.24736	0.441354	30.3883	22.4853	50.7549	7.57085	44.6666	13.5703	11.4632	4.10577	13.0635	20.0069	9.18939	21.1918	0	0	41.5402	0	97.5756	7.37257	0	8.64142	15.9854
Acot8	0	0	5.83256	23.1766	0	0	0	1.19741	0	0	0	0	36.8538	16.0865	10.5751	0	0	0	14.9357	0	0	0	0	8.51088	36.3325	3.98716	4.04169	0	0	5.26315	0	0	0	0	0	0	0	1.00681	0	2.87503	0
Acot9	0	14.5435	4.00315	2.27602	0	0.33635	5.79225	0	4.53329	5.93591	7.29478	10.0685	4.62636	5.2769	5.24199	0	0	6.34494	3.30158	5.30309	0	1.80115	2.42724	3.75736	1.44078	11.8584	1.75301	9.53769	10.1565	1.39763	0	0	0	7.99866	3.16348	0	0	10.4805	0	10.3831	4.11583
Acox1	0	19.1987	19.5579	39.5137	28.5006	54.1957	50.2938	46.4361	52.0488	40.0177	30.9724	50.9105	48.2221	32.6445	43.6452	59.8675	19.5404	48.7773	39.5052	90.8013	57.947	57.6062	89.7642	52.6717	44.7521	88.055	77.008	59.3776	12.5471	69.1332	23.8464	55.2865	91.0383	46.1058	61.6858	7.84394	52.7775	20.9756	27.6447	55.2534	34.9789
Acox2	0	0	0	0	0	0	0	0	0	0	0	0	0	0	0	0	0	0	0	0	0	0	0	0	0	0	0	0	0	0	0	0	0	0	0	0	0	0	0	0	0
Acox3	0	0	2.61075	2.92631	0	0.526461	0	0	0	0	0	3.84821	0	0.137658	5.35595	16.4669	0	0	0	0	0.892983	0.352398	0	5.49417	0	2.90016	0.293983	2.95997	0	0	0	0	0	3.8522	0	0	0	0	0	0	6.62112
Acoxl	0	0	0	0	0	0	0	0	0	0	0	0	0	0	0	0	0	0	0	0	0	0	0	0	0	0	0	0	0	3.02486	0	0	0	0	0	0	0	0	0	0	0
Acp1	0	0	1.76357	0.468791	0	0	0.253067	0	0	14.7825	0.565459	1.12532	0	0	0.27992	16.3648	0	0.243948	0	0	0	0.865624	0	0.190081	0	0	1.32391	0.474184	0	1.07471	0	0.11881	0	0	0.844642	0	0	0.539666	0	5.28361	3.29675
Acp2	0	3.87076	4.6613	5.40862	2.89199	2.6856	22.5986	2.17213	1.29272	0.359056	16.8317	3.81705	15.6282	1.8726	1.93772	2.24431	0	16.6338	0	18.8778	4.55531	0.299611	18.5729	5.72382	0	1.47944	0.416576	3.2825	0	0.650966	0	0.411225	0	0	0	6.72121	5.08762	2.98863	0	0	4.71644
Acp5	0	0	0	0	0	0	0	0	0	0	0	0	0	0	0	0	0	0	0	0	0	0	0	0	0	0	0	0	0	0	0	0	0	0	0	0	0	0	0	0	0
Acp6	0	0	11.1751	0	0	0	11.1407	31.1329	0	0	0	23.1185	0	0	11.5527	1.13274	0	14.7665	0	0	0	20.046	6.68667	10.2855	0	0	23.1804	0	6.10462	3.44982	0	10.6786	0	4.3392	10.8452	0	23.9663	0	0	22.883	10.4818
Acpl2	0	0	0	0.967934	0	0	0	0	0	0	3.50258	0	0	0	1.5894	0	0	0	0	0	0	0	0	0	0	0	0	0	0.229054	0	0	0	0	0	0	0	0	0	0	0	0.226898
Acpp	0	0	0	0	0	0	0	0	0	0	0	0	0	0	0	0	0	0	0	0	0	0	0	0	0	0	0	0	0	0	0	0	0	0	0	0	0	0	0	0	0
Acpt	0	0	0	0	0	0	0	0	0	0	0	0	0	0	0	0	0	0	0	0	0	0	0	0	0	0	0	0	0	0	0	0	0	0	0	0	0	0	0	0	0
Acr	0	0	0	0	0	0	0	0	0	0	0	0	0	0	0	0	0	0	0	0	0	0	0	0	0	0	0	0	0	0	0	0	0	0	0	0	0	0	0	0	0
Acrbp	0	0	0	0	9.71783	0	0	0	0	0	0	0	0	0	0	0	0	3.6479	0	0	0	0	0	0	0	0	0.539924	0	0	0	0	0	0	0	0	0	2.44225	0	0	0.877876	1.31462
Acrv1	0	0	0	0	0	0	0	0	0	0	0	0	0	0	0	0	0	0	0	0	0	0	0	0	0	0	0	0	0	0	0	0	0	0	0	0	0	0	0	0	0
Acsbg1	0	0	0	0	0	0	0	0	0	0	0	0	0	0	0	0	0	0	0	0	0	0	0	0	0	0	0	0	0	0	0	0	0	0	0	0	0	0	0	0	0
Acsbg2	0	0	0.198008	0	0	0	0	0	0	0	0	0	0	0	0	0	0	0	0	0	0	0	0	0	0	0	0	0	0	0	0	0	0	0	0	0	0	0	0	0	0
Acsf2	0	0	0	1.64003	0	0	0	0	0.163328	1.36094	0	0.94484	0.359005	0	0.587568	2.26844	0	1.02412	0.454177	0	0	0	0	0.199495	0	0	0.884216	0	0	0	1.39233	0	0.214646	0.931041	0.35459	0	0	0	0	0	0.692007
Acsf3	0	0	3.50978	28.5073	0	6.13386	73.1288	12.9058	0	0.378497	0	0	59.6571	0	14.707	0	42.0241	10.6809	15.7892	0	28.1715	14.8442	0.42562	18.7254	0.505286	0	0	0	0	0	0	0.346793	1.79089	0	2.71196	0	0	7.61361	0	7.92535	0.320763
Acsl1	3.59194	124.977	88.2575	125.864	78.5813	114.812	60.3333	111.575	149.306	124.733	62.8178	52.3529	32.5637	108.047	103.463	146.843	102.02	63.006	65.6753	25.5284	153.617	73.9859	52.2662	97.0853	94.0052	185.468	89.2697	162.378	29.3867	83.9613	84.0117	105.531	201.806	56.5452	44.609	2.67916	25.6878	144.793	29.7431	97.4388	127.721
Acsl3	0	0	6.92899	3.6953	0.946302	0	0	0	0	0	0	0	0	0	0	0	0	0	0	0	0	0.529401	0	0	0	0	0	3.60892	0	0	0	0	0	0	0	0	0	0	0	0	0
Acsl4	0	17.0555	1.07585	0	0	2.36668	1.38942	2.17522	0.284802	0	0	0	3.13007	1.23767	2.47605	0	0	0	0	0	0	0	1.69011	9.6244	0	0	0	0	0	0.327808	4.24879	0.0724784	0	6.6744	0	0	0	8.96201	4.95779	0.358134	1.07261
Acsl5	0	0	0	0	0	0	0	5.24869	0	0	0	0	0	0	1.57376	0	0	0	0	0	10.0901	0	0	0	0	0	0	0	0	0	0	0	0	0	0	0	0	0	0	0	0
Acsl6	0	0	1.67992	0	0	0	3.18202	0.448347	0	0	2.9625	0	0.17921	0	3.51967	8.08839	0	4.60106	0	0	0.91936	1.70066	0	1.99171	3.80912	4.47874	0	0	0	0	4.1702	12.9471	6.85749	0	4.42516	0	0	0	0	0	0.460588
Acsm1	0	0	0	0	0	0	0	0	0	0	0	0	0	0	0	0	0	0	0	0	0	0	0	0	0	0	0	0	0	0	0	0	0	0	0	0	0	0	0	0	0
Acsm2	0	0	0	0	0	0	0	0	0	0	0	0	0	0	0	0	0	0	0	0	0	0	0	0	0	0	0	0	0	0	0	0	0	0	0	0	0.780736	0	0	0	0
Acsm3	0	0	0	0	0	0	0	0	0	0	0	0	0	0	0	0	0	0	0	0	0	0	0	0	0	0	0	0	0	0	0	0	0	0	0	0	0	0	0	0	0
Acsm4	0	0	0	0	0	0	0	0	0	0	0	0	0	0	0	0	0	0	0	0	0	0	0	0	0	0	0	0	0	0	0	0	0	0	0	0	0	0	0	0	0
Acsm5	0	0	0	0	0	0	0	0	0	0	0	0	0	0	0	0	0	0	0	0	0	0	0	0	0	0	0	0	0	0	0	0	0	0	0	0	0	0	0	0	0
Acss1	0	21.2981	56.4684	67.5022	87.3631	152.695	14.5153	24.9261	121.338	81.8144	106.118	49.4178	23.2987	51.215	35.8743	54.7915	93.4182	79.5815	16.8061	79.031	78.4376	9.21246	73.4434	87.4766	45.4568	90.9799	54.4716	62.0458	99.82	51.2891	82.3344	80.1788	74.5994	104.415	44.8133	0	1.46372	77.3852	80.1193	30.253	73.2742
Acss2	19.7335	0	1.27598	11.9036	31.6659	22.0545	4.89134	3.72974	17.5164	13.5636	0.257161	8.18839	0	12.8791	0.954772	0	0.654764	16.7802	0	4.63632	16.9587	3.3216	8.78666	10.2654	19.0913	17.4141	0.957874	0	8.07226	15.5793	0	2.83671	7.44084	0	27.0811	0	0	3.27241	62.7353	7.17531	9.49561
Acss3	0	0	0	0	0	0	0	0	0	0	0	0	0	0	7.26178	0	0	0	0	0	0	0	0	0	0	0	0	0	0	0	0	0	0	0	0	0	0	0	0	0	0
Acta1	1092.35	870.367	143.786	11202.8	3444.7	17.0771	2618.87	1003.77	3621.05	493.745	5246.18	6371.83	6701.05	125.408	163.274	9210.5	0	14975.5	7712.81	0.572866	3950.25	10827	6911.35	8829.58	977.034	490.787	839.987	4878.69	2002.31	257.571	2472	4648.05	166.87	2869.99	8598.05	2458.84	4465.82	2620.13	2723.76	3214.81	3484.78
Acta2	0	7.58875	2.03081	0	0	5.85023	0	0	0	11.7324	0	1.22179	0	0	21.7808	0	0	0	0	108.841	0	0	0	0	0	2.57821	0	27.1719	0	18.4751	24.6061	4.72983	0	0	211.839	0	0	0	0	26.8238	4.37481
Actb	7.39875	0	98.1417	53.8231	20.9749	78.0041	67.316	168.538	46.1715	70.7544	56.694	91.5275	36.7456	61.6936	35.7976	77.9212	72.1749	54.6994	64.9341	25.6401	24.6855	51.6602	51.9648	61.5816	37.487	40.6932	94.6076	65.7618	50.3166	43.2935	54.8554	58.7501	49.5194	23.6979	68.8429	49.6672	43.1653	35.8879	124.719	47.2987	47.9694
Actbl2	0	0	0	0	0	0	0	0	0	0	0	0	0	0	0	0	0	0	0	0	0	0	0	0	0	0	0	0	0	0	0	0	0	0	0	0	0	0	0	0	0
Actc1	21326.3	6598.5	29547	19065.5	32775.1	21195.4	12265	43938.1	19873.4	21470.7	25214.7	24957.4	15885.9	25771.4	20545.7	21569.2	8178.44	13277	21223.6	12051.5	19364.5	23174.2	37470.7	25568.3	24853.7	26165.2	18721.5	30107.8	15303.2	39097.4	16093.2	20971.2	20700.3	18699.6	31452.4	2032.42	14232	31792.2	7710.41	39711.6	24971.3
Actg1	0	0	0	0	0	0	0	0	0	0	0	0	0	0	0	0	0	0	0	0	0	0	0	0	0	0	0	0	0	0	0	0	0	0	0	0	0	0	0	0	0
Actg2	0	0	0	0	0	0	0	0	0	0	0	0	0	0	0	0	0	0	0	0	0	0	0.357165	0	0	0	0	0	0	0.329054	0	0	0	0	0	0	0	0	0	0	0
Actl6a	0	0	3.14722	3.83438	2.27805	0	4.96777	6.76627	3.30944	0	0	3.8658	0.839349	0	0	3.78827	0	0	13.4502	0	0	2.83207	4.05506	4.19776	3.96453	2.33074	4.13457	0	0	0.659278	0	0.388711	0.334559	0	0	0	0	0.490453	0	0	12.2242
Actl6b	0	0	0	0	0	0	0	0	0	0	0	0	0	0	0	0	0	0	0	0	0	0	0	0	0	0	0	0	0	0	0	0	0	0	0	0	0	0	0	0	0
Actl7a	0	0	0	0	0	0	0	0	0	0	0	0	0	0	0	0	0	0	0	0	0	0	0	0	0	0	0	0	0	0	0	0	0	0	0	0	0	0	0	0	0
Actl7b	0	0	0	0	0	0	0	0	0	0	0	0	0	0	0	0	0	0	0	0	0	0	0	0	0	0	0	0	0	0	0	0	0	0	0	0	0	0	0	0	0
Actl9	0	0	0	0	0	0	0	0	0	0	0	0	0	0	0	0	0	0	0	0	0	0	0	0	0	0	0	0	0	0	0	0	0	0	0	0	0	0	0	0	0
Actn1	0	0	5.38642	0.53846	1.99941	1.25329	0.436014	12.5326	1.47467	2.01072	6.52741	0.581649	0.147337	7.13672	0.964561	3.19192	10.1702	1.47106	0	0.878222	0	1.21176	4.14527	4.17556	3.57903	7.0575	0	0.953144	0	0	0.571418	0.818799	1.58564	10.1894	0.727625	0	0	1.13642	0.736959	9.35611	0.37867
Actn2	0	348.564	656.583	652.266	490.285	794.79	867.029	519.757	561.557	659.261	614.642	427.572	1052.12	817.046	625.002	602.428	1150.64	692.015	622.04	206.605	707.238	644.485	636.355	846.257	748.177	524.054	495.235	808.886	619.808	420.671	615.041	825.263	775.088	1471.77	553.418	27.948	485.688	609.195	573.445	700.233	519.08
Actn3	0	0	0	0	0	0	0	0	0	0	0	0	0	0	0	0	0	0	0	0	0	0	0	0	0	0	0	0	0	0	0	0	0	0	0	0	0	0	0	0	0
Actn4	0	0	0	0	3.33478	0	0	6.38902	5.39264	0	11.2788	14.3616	5.20392	10.0027	3.31218	0	2.43367	8.65963	9.87522	2.58489	33.3705	5.12129	5.05289	8.99661	0	0	0.203446	9.88573	14.6267	0.908331	7.84872	5.42248	0	1.24961	20.2741	2.7354	0	2.58467	11.9301	11.1641	0.185758
Actr10	0	0	11.5585	14.6454	20.0792	18.1283	7.70327	15.3097	6.60691	0	7.06614	12.4397	0	6.77165	18.2746	6.80181	0.461314	3.61515	9.70612	14.4952	6.85267	11.2678	16.1191	5.10082	9.8454	29.1035	7.71282	7.85007	0.177729	5.70342	0.531344	23.793	0.327653	3.31618	20.0272	0	2.61656	9.99086	3.42637	18.5756	24.2958
Actr1a	0	0	5.83829	18.7233	24.5376	24.8752	110.586	19.4351	5.30136	16.7556	4.64967	32.1221	5.42454	0.794421	24.4971	4.17115	17.5888	16.764	25.0781	78.4392	0.773007	12.2021	8.39312	24.5615	8.94735	27.1972	13.7139	8.9123	46.9134	12.7824	7.40228	11.7234	0	4.51565	11.1126	0	0	16.0598	12.059	13.4476	12.9089
Actr1b	0	0	25.8576	17.2056	6.11884	8.02188	17.6604	40.6985	15.6868	4.02188	26.4827	41.5342	62.0649	55.0606	51.6577	22.0266	0	16.0783	48.5427	18.5764	3.06151	0.503402	0	21.6661	16.9127	0	39.1958	16.4231	25.4617	45.8331	0	16.951	38.0595	17.4258	17.0283	0	0	54.5852	13.2667	2.50366	21.8137
Actr2	0	0	14.7786	26.6136	16.7079	2.98012	7.33148	9.39097	15.9843	20.9462	16.6795	24.0062	12.162	13.0615	22.731	28.4621	0.252786	14.6701	1.51962	5.81735	33.5066	20.1381	6.27253	11.0969	2.88745	30.6448	23.8791	2.35894	4.47994	17.4545	19.2166	11.5776	10.4136	1.55757	8.89809	0	31.5435	7.31713	8.26121	15.075	15.2428
Actr3	0	4.91915	0.188058	1.83294	1.63346	6.63637	5.34315	0	1.09523	0.912612	0	2.63994	0.200616	1.98316	1.6417	1.8109	0.675508	1.57381	3.7224	1.1958	1.80105	1.9038	3.42077	0.557403	0	2.92467	2.25879	2.03943	0.26025	5.67277	0.389026	0.139361	6.47712	0.346852	0.792598	0	0.957865	1.47704	3.01037	2.75447	1.28901
Actr3b	0	0	0	18.8269	6.11695	0	23.3438	3.22202	0	39.0576	46.4118	0	3.21971	4.13763	0.526957	4.94077	0	33.9837	0	0	15.6914	10.3884	10.4311	13.4187	0	0	0	9.22418	0	5.81663	1.87306	3.5786	0	14.4733	17.1726	6.09269	0	10.1594	4.83137	11.8806	24.8249
Actr5	0	0	0	0	0	27.8187	0	0	14.5504	0	0	0	0	0	0	0	0	0	0	0	0	0	0	0	0	0	0	0	0	2.73058	0	0	18.8451	0	0	0	0	0	0	0	0
Actr6	0	0	11.5229	16.2554	9.21853	2.75163	0	0	27.6675	0	4.70576	1.91555	0	0	8.47091	0.291999	0	9.22793	13.0957	0	0	0	55.434	10.9652	25.8655	18.1898	5.91856	2.39162	30.2141	18.2941	1.25457	0	0	0	2.23654	0	0	10.6607	0	14.7123	0
Actr8	0	4.24579	0	9.96685	1.0574	8.59192	1.92156	9.53035	3.3086	25.9937	0.171744	30.0772	6.49331	44.4185	7.86423	0	18.8031	12.9663	32.6397	0	11.3258	12.9813	5.53597	9.95882	47.5825	0	0	44.4066	41.1066	21.0131	0.503662	2.16513	2.17408	11.6755	19.4969	0	0	5.28154	9.7436	14.7103	6.3416
Actrt1	0	0	0	0	0	0	0	0	0	0	0	0	0	0	0	0	0	0	0	0	0	0	0	0	0	0	0	0	0	0	0	0	0	0	0	0	0	0	0	0	0
Actrt2	0	0	0	0	0	0	0	0	0	0	0	0	0	0	0	0	0	0	0	0	0	0	0	0	0	0	0	0	0	0	0	0	0	0	0	14.4786	0	0	0	0	0
Acvr1	0	0	9.08173	20.1452	0	1.10512	2.47158	1.53228	0	0	0	0	0	11.2284	0	0	12.655	0	0	42.3153	0	8.34847	0	0	0	0	0	0	0.433382	0	0	0	0	0.866394	3.79464	0	0	0	0	4.44355	0
Acvr1b	0	0	0	0	0	3.17773	0	0	0	0	0	0	0	0	0	0	0	0	0	0	0	1.59531	0	0	0	0	0	0	0	0	0	0	0	0	0	0	0	0	0	0	12.0976
Acvr1c	0	0	0	0	0	0	0	0	0	0	0	0	0	0	0	0	0	0	0	0	0	0	0	0	0	0	0	0	0	0	0	0	0	0	0	2.30403	0	0	0	0.679144	0
Acvr2a	0	0	1.90891	3.72112	5.13212	3.02449	0	7.11631	2.55876	0.147042	6.60441	0.127606	0	0	3.49159	2.97612	0	0.276627	0	0.289005	5.59651	6.38027	2.39755	0.215543	0	2.42346	0.477673	0	0.251592	0.761673	0	11.3169	0.579781	10.73	0	0	24.539	0.441969	0	0	0
Acvr2b	0	0	0	0	8.35038	0	0	0	0	0	2.99809	0	0.323864	9.28436	0	0	0	0	0	0	0	0	0	0	0	0	0	0	0	0	0	0	0	0	0	0	0	0	0	0	0
Acvrl1	0	0	0	0	0	0	0	0	0	0	0	0	0	0	0	0	0	0	0	0	0	0	0	0	0	0	0	0	0	0	0	0	0	0	0	0	0	0	0	0	0
Acy1	0	0	0	0	0	0	0	0	0.700562	29.1874	0	0	0	0.380556	10.3961	0	0	3.84368	0	0	0	0	11.1592	2.99494	0	0	0	5.69241	0	0	0	0	21.1757	0	4.1826	0	0	0.539876	0	0	0.98941
Acy3	0	0	5.15375	1.33952	24.8695	3.81063	0	14.9773	0	5.00206	37.3236	7.9583	25.657	0	9.29817	0	24.0662	10.9787	9.58304	0	38.5464	0	42.1861	0	13.3553	0	0	89.4254	0	4.60632	0	2.80076	4.38288	0	7.60245	0	7.00013	13.2358	0	18.5572	7.53611
Acyp1	0	0	0	0	0	41.7822	12.5791	40.4107	34.8092	39.9624	33.7286	26.2899	4.25071	37.8178	100.876	108.971	0	30.921	40.1526	0	82.8644	31.7327	28.9921	3.30691	72.2792	76.1329	0	0	3.30855	23.3715	0	8.85848	0	0	76.4117	0	81.182	29.5076	19.1353	28.4517	77.5656
Acyp2	0	0	157	229.535	134.809	155.968	88.68	106.122	129.235	151.881	108.032	97.7735	69.7852	161.506	139.073	139.326	0	165.115	56.7796	115.002	211.643	140.24	156.791	130.936	138.772	189.793	117.282	139.608	14.9107	139.291	168.757	146.002	206.165	29.8086	92.4433	0	23.5198	145.359	114.983	140.905	80.182
Ada	0	0	0	0	0	0	0	0	0	0	0	0	0	0	0	0	0	0	0	22.2143	0	0	0	0	0	0	0	0	0	0	0	0	0	0	0	0	0	0	0	0	0
Adad1	0	0	0	0	0	0	0	0	0	0	0	0	0	0	0	0	0	0	0	0	0	0	0	0	0	0	0	0	0	0	0	0	0	0	0	0	0	0	0	0	0
Adad2	0	0	0	0	0	0	0	0	0	0	0	0	0	0	0	0	0	0	0	0	0	0	0	0	0	0	0	0	0	0	0	0	0	0	0	0	0	0	0	0	0
Adal	0	0	0	0	0.322649	6.96624	3.86983	0	0.216337	0	0	5.16242	1.42657	9.40139	0	0	0	0	0	0	0	3.30923	9.72993	3.17092	13.2357	0	0.167314	2.63676	0	0	0	0	0	0	0	0	0	0	0	0	0
Adam10	0	4.90593	10.4654	1.64521	7.81952	0	32.6833	0.400441	6.55375	4.0047	0.635029	0	2.04079	1.54271	2.84889	2.70906	0	15.1535	0.202494	1.07333	1.07773	0.911367	3.78685	7.07111	2.18708	11.0005	2.02745	0.776598	0	6.60045	0	1.66784	8.61295	0	1.54141	0	0	7.61788	0	0.824121	1.85118
Adam11	0	0	3.44136	0	0	0	0	0	0	0	0	11.438	0	0.426951	0	0	0.363572	0	0.546401	0	0	0	0	0	0	0	0	0.0997874	0	0	1.25629	0	0	0	4.15927	2.04324	0	0	0	0	0
Adam12	0	0	0	0	0	0	0	0	0	0	0	0	0	0	0	0	0	0	0	0	0	0	0	0	0	0	0	0	0	0	0	0	0	0	0	0	0	0	0	0	0
Adam15	0	0	0	0	0	0	0	0	0	0	0	10.9139	0	0	0	0	0	0	0	0	0	0	0	0	0	0	0	0	0	0.144766	0	0	0	0	0	0	0	0	0	0	0
Adam17	0	0	0	7.3045	0	0	0	2.50017	1.47761	0.18942	6.77325	14.1369	22.1107	9.26149	2.0445	0	2.52373	3.65262	0	2.79224	0	4.18859	15.4427	2.70723	12.5172	0	0	0	0.648206	2.45298	0.968949	3.21075	0	0	0	0	0	10.1169	0	3.53748	2.24737
Adam18	0	0	0	0	0	0	0	0	0	0	0	0	0	0	0	0	0	0	0	0	0	0	0	0	0	0	0	0	0	0	0	0	0	0	0	0	0	0	0	0	0
Adam19	0	0	8.65123	9.61418	18.0252	4.8097	0	2.30171	14.6758	6.27783	1.65395	8.39905	0.517513	2.47263	13.199	9.6543	1.01649	1.35327	0.436471	26.4771	11.9469	7.09376	0.441214	2.39647	5.32528	18.6816	0.121392	0.876823	2.34971	10.7042	0.334513	13.2415	7.73541	0.894744	7.15609	0	0.411821	0	12.9426	10.4362	10.3079
Adam1a	0	0	5.01041	0	0	0	0	0	0	0	0	0	0	0	0	0	0	0	0	0	0	0	0	0	0	0	0	0	0	0	0	0	0	0	0	0	0	0	2.6735	0	0
Adam1b	0	0	0	0	0	0	0	0	0	0	0	0	0	0	0	0	0	0	0	0	0	0	0	0	0	0	0	0	0	0	0	0	0	0	0	0	0	0	0	0	0
Adam2	0	0	0	0	0	0	0	0	0	0	0	0	0	0	0	0	0	0	0	0	0	0	0	0	0	0	0	0	0	0	0	0	0	0	0	0	0	0	0	0	0
Adam21	0	0	0	0	0	0	0	0	0	0	0	0	0	0	0	0	0	0	0	0	0	0	0	0	0	0	0	0	0	0	0	0	0	0	0	0	0	0	0	0	0
Adam22	0	0	0.446332	0	0.0807669	2.30634	0	0	1.67878	0	0.0393548	0	0	0	0.0974096	0.805868	0.501012	1.23093	0	6.47439	0	2.48514	0.20297	1.12449	2.83129	1.36348	0.0837652	1.4851	0	2.57118	14.3113	6.53246	10.3196	0.411606	0.411498	0	0	0.146066	0	0.153221	0.229448
Adam23	0	0	0	0	0	0	0	0	0	0	0	0	0	0	0	0	0	0	0	0	0	0	0	0	0	0	0	0	0	0	0	0	0	0	0	0	0	0	0	0	0
Adam24	0	0	0	0	0	0	0	0	0	0	0	0	0	0	0	0	0	0	0	0	0	0	0	0	0	0	0	0	0	0	0	0	0	0	0	0	0	0	0	0	0
Adam25	0	0	0	0	0	0	0	0	0	0	0	0	0	0	0	0	0	0	0	0	0	0	0	0	0	0	0	0	0	0	0	0	0	0	0	0	0	0	0	0	0
Adam26a	0	0	0	0	0	0	0	0	0	0	0	0	0	0	0	0	0	0	0	0	0	0	0	0	0	0	0	0	0	0	0	0	0	0	0	0	0	0	0	0	0
Adam26b	0	0	0	0	0	0	0	0	0	0	0	0	0	0	0	0	0	0	0	0	0	0	0	0	0	0	0	0	0	0	0	0	0	0	0	0	0	0	0	0	0
Adam28	0	0	0	0	0	0	0	0	0	0	0	0	0	0	0	0	0	0	0	0	0	0	0	0	0	0	0	0	0	0	0	0	0	0	0	0	0	0	0	0	0
Adam29	0	0	0	0	0	0	0	0	0	0	0	0	0	0	0	0	0	0	0	0	0	0	0	0	0	0	0	0	0	0	0	0	0	0	0	0	0	0	0	0	0
Adam3	0	0	0	0	0	0	0	0	0	0	0	0	0	0	0	0	0	0	0	0	0	0	0	0	0	0	0	0	0	0	0	0	0	0	0	0	0	0	0	0	0
Adam30	0	0	0	0	0	0	0	0	0	0	0	0	0	0	0	0	0	0	0	0	0	0	0	0	0	0	0	0	0	0	0	0	0	0	0	0	0	0	0	0	0
Adam32	0	0	0	0	0	0	0	0	0	0	0	0	0	0	0	0	0	0	0	0	0	0	0	0	0	0	3.1685	0	0	0	0	0	0	0	0	0	0	0	0	0	0
Adam33	0	0	0	0	0	0	0	0	0	0	0	0	0	0.688247	0	0	0	0	0	0	0	0	0	0	0	0	0	0	0	0	0	0	0	0	0	0	0	0	0	0	0
Adam34	0	0	0	0	0	0	0	0	0	0	0	0	0	0	0	0	0	0	0	0	0	0	0	0	0	0	0	0	0	0	0	0	0	0	0	0	0	0	0	0	0
Adam39	0	0	0	0	0	0	0	0	0	0	0	0	0	0	0	0	0	0	0	0	0	0	0	0	0	0	0	0	0	0	0	0	0	0	0	0	0	0	0	0	0
Adam4	0	0	0	0	0	0	0	0	0	0	0	0	0	0	0	0	1.59223	0	0	0	0	0	0	0	0	0	0	0	0	0	0	0	0	0	0	0	0	0	0	0	0
Adam5	0	0	0	0	0	0	0	0	0	0	0	0	0	0	0	0	0	0	0	0	0	0	0	0	0	0	0	0	0	0	0	0	0	0	0	0	0	0	0	0	0
Adam6a	0	0	0	0	0	0	0	0	0	0	0	0	0	0	0	0	0	0	0	0	0	0	0	0	0	0	0	0	0	0	0	0	0	0	0	0	0	0	0	0	0
Adam6b	0	0	0	0	0	0	0	0	0	0	0	0	0	0	0	0	0	0	0	0	0	0	0	0	0	0	0	0	0	0	0	0	0	0	0	0	0	0	0	0	0
Adam7	0	0	0	0	0	0	0	0	0	0	0	0	0	0	0	0	0	0	0	0	0	0	0	0	0	0	0	0	0	0	0	0	0	0	0	0	0	0	0	0	0
Adam8	0	0	0	0	0	0	0	0	0	0	0	0	0	0	0	0	0	0	0	0	0	0	0	0	0	0	0	0	0	0	0	0	0	0	0	0	0	0	0	0	0
Adam9	0	0	6.34978	9.59919	21.3862	22.9957	6.34102	0.691703	2.13834	5.65979	15.5397	16.0085	29.4454	0	6.90075	3.36924	0	9.26741	0	35.6383	6.38269	1.31188	7.0716	13.0593	3.63793	8.34927	6.90696	5.74911	2.33135	0.977254	13.9397	13.8286	6.28165	5.49723	9.42137	2.61596	0	25.9783	4.14879	9.60894	11.9023
Adamdec1	0	0	0	0	0	0	0	0	0.207816	0	0	0	0	0	0	0	0	0	0	0	0	0	0	0	0	0	0	0	0	0	0	0	0	0	0	0	0	0	0	0	0
Adamts1	0	4.60866	0.211425	0	16.5278	7.99392	15.1846	7.4295	2.56526	15.3902	35.7184	2.74538	0	1.11479	1.93798	0	78.2229	12.7072	28.6288	0	13.1615	42.4505	16.3448	32.0226	1.48384	0	11.745	11.4642	36.5736	0	0	28.7504	42.4781	23.0071	0	0	0	10.2402	40.8952	1.64514	0
Adamts10	0	0	0	0	0	0	0	0	0	0	0	0	0	0	0	0	0	0	0	0	0	0	0	0	0	0	0	0	0	0	0	0	0	0	0	0	0	0	0	0	0
Adamts12	0	0	0	0	0	0	0	0	0	0	0	0	0	0	0	0	0	0	0	0	0	0	0	0	0	0	0	0	0	0	0	0	0	0	0	0	0	0	0	0	0
Adamts13	0	0	0	0	0	0	0	0	0	0	0	0	0	0	0	0	0	0	0	0	0	0	0	0	0	0	0	0.111161	0	0	0	0	0	0	0	0	0	0	0	0	0
Adamts14	0	0	0	0	0	0	0	0	0	0	0	0	0	0	0	0	0	0	0	0	0	0	0	0	0	0	0	0	0	0	0	0	0	0	0	0	0	0	0	0	0
Adamts15	0	0	0.435565	0	0	0	0	1.93744	0	3.94562	3.07244	9.9054	0	1.37797	0.228143	0.5872	0	0	10.7377	0	0	0	0	5.2157	0	2.51602	9.74395	2.83414	0	0	0	0.710113	0	0	0	0	0	0	0	0	0
Adamts16	0	0	0	0	0	0	0	0	0	0	0	0	0	0	0	0	0	0	0	0	0	0	0	0	0	0	0	0	0	0	0	0	0	0.382974	0	0	0	0	0	0	0
Adamts17	0	0	0	0	0	0	0	0	0	0	0	0	0	0	0	0	0	0	0	0	0	0.751499	0	0	0	0	0	0	0	0	0	0	0	0	0	0	0	0	0	0	0
Adamts18	2.87873	0	0	0	0	0	0	0	0	0	0	0	0	0	0	0	0	0	0	0	0	0	0	0	0	0	0	0	0	0	0	0	0	0	0	0	0	0	0	0	0
Adamts19	0	0	0	0	0	0	0	0	0	0	0	0	0	0	0	0	0	0	0	0	0	0	0	0	0	0	0	0	0	0	0	0	0	0	0	0	0	0	0	0	0.303439
Adamts2	0	0	0	0	0	0	0	0	0	0	0	0	0	0	0	0	0	0	0	0	0	0	0	0	0	0	8.49734	0	0	0	0	0	0	0	0	0	0	0	0	0	0
Adamts20	0	0	0	0	0	0	0	0	0	0	0	0	0	0	0	0	0	0	0.529666	0	0	0	0	0	0	0	0	0	0	0	0	0	0	0	0	0	0	0	0	0	0
Adamts3	0	0	6.73895	0	0	0	0	0	0	0	0.190144	0	0	0	0	8.11161	0	0	0	10.4985	0	0.0454811	0	1.11856	0.291052	2.54524	0.65766	1.32876	0	0	0	0	0	8.07903	0	0	0	0.88215	0	1.11043	0
Adamts4	0	0	0	0	0	0	0	0	0	0	0	0	0	0	0	0	0	0	0	0	0	0	0	0	0	0	0	0	0	0	0	0	0	1.03725	0	0	0	0	0	0	0
Adamts5	0	0	0	0	0	0	0	0	0	0	0	0	0	0	0	0	0	0	0	0	0	0	0	0	0	0	0	0	0	0	0	0	0	0	0	0	0	0	0	0	0
Adamts6	0	0	0	0	0	0	0	0	0	2.94501	0	0	0.114246	0	0	0	0.577026	0	0	2.89415	0	0	0	0	0	0	0	0	0	0	0	0	0	0	0	0	0	0	0	0	1.17449
Adamts7	0	0	7.63114	3.3894	0	0	2.43959	0	0	0	0.545108	0	0	0	2.69846	0	30.8811	0	3.3895	0	4.88992	0	0	0	0	0	0	0	0	0	0	0	0	0	3.25697	11.6999	0	0	0	0	0
Adamts8	0	0	0	0	0	0	0	0	0.27602	0	0	0	0	0	0	0	0	0	0	0	0	0	0	0	0	0	0	0	0	0	0	0	0	0	0	0	0	0	0	0	0
Adamts9	0	0	1.19776	0	3.09633	0	0	1.37	0	0	0.120699	0	0	0	0	0.164769	0	0.715982	0.0769753	0	0	0	0	0	0	0.570231	0	0	2.01276	0	0	2.85303	2.18273	0	0	0	0	0	0	0	0
Adamtsl1	0	0	0	0	0	0	0	0	0	0	0	0	0	0	0	0	0	0	0	0	0	0	0	0	0	0	0	0	0	0	0	0	0	0	0	0	0	0	0	0	0
Adamtsl2	0	0	0	0	0	0	0	0	0	0	0	0	0	0	0	0	0	0	0	0	0	0	0	0	0	0	0	0	0	0	0	0	0	0	0	0	0	0	0	0	0
Adamtsl3	0	0	0	0	0	0	0	0	0	0	0	0	0	0	0	0	0	0	0	0	0	0	0	0	0	0	0	0	0	0	0	0	0	0	0	0	0	0	0	0	0
Adamtsl4	0	3.50311	0	9.52873	18.0303	7.5616	0	7.26758	8.70952	7.79885	0.094468	1.786	5.85752	0	12.5096	5.41637	0	5.60382	2.04839	9.58021	0.916141	18.5288	3.53228	5.71604	18.3644	1.48769	0.402143	11.2227	19.0894	0.448866	0	2.48111	18.7921	39.274	0.705547	0	1.36426	7.51325	35.3726	10.4208	4.22257
Adamtsl5	0	0	12.4484	15.4598	70.3398	3.44144	60.2155	27.15	16.3706	8.44438	49.1451	33.9634	31.2715	10.5866	10.3413	18.1741	15.506	59.1152	21.4969	133.734	13.4603	13.6861	14.4262	19.4007	10.8395	2.23037	14.4696	24.1493	60.5728	31.6286	14.5371	35.1143	11.2694	9.25793	38.0798	0	57.2693	32.2151	6.42805	58.2649	3.57815
Adap1	0	0	0	0	0	0	0	0	0	0	0	0	0	0	0	0	0	0	0	0	0	0	0.391556	0	0	0	0	0	0	0	0	0	0	0	1.36086	0	0	0	0	0	0
Adap2	0	0	0	0	0	0	0	0	0	0	0	0	0.344955	0	0	0	0	0	0	0	0	0	0	0	0	0	0	0	0	0	0	0	0	0	0	0	0	0	0	0	0
Adar	0	0	0	0	0.247584	0.43109	3.77936	6.99874	0.0830025	0	0	0	0.182445	7.84535	0	0	0	0	2.76973	10.0593	2.80786	0	0.155546	0.760372	0	0.949913	0	0	7.9287	0	0	0.316846	12.7626	6.46641	3.60403	0	0	0	0.228141	0	4.92346
Adarb1	0	0	0	0	0	0	0	0.554086	0.831264	0	1.92212	0	0	0	0	0	0.139827	2.54693	0	0	0	0	2.40748	0.692279	0	0	0	2.76318	0	3.06606	0	3.0001	0	0	0	0	0	0.145591	0	1.9243	0
Adarb2	0	0	0	0	0	0	0	0	0	0	0	0	0	0	0	0	0	0	0	0	0	0	0	0	0	0	0	0	0	0	0	0	0	0	0	0	0	0	0	0	0
Adat1	0	0	0	0	0	0.164821	0	9.01652	0	0	0	0	0	0	0	0.787075	0	0	0	0	0.223656	0	0	2.32574	0	0	0	0	0	0	0	0	0	0	0	0	0	0	0	0	0
Adat2	0	0	0	0	0	0	0	0	0	0	0	0	0	0	0	0	0	0	0	0	0	0	0	2.94959	0	0	0	0	0	0	0	0	0	0	0	0	0	0	0	10.4113	0.487215
Adat3	0	0	0	0	0	0	55.4587	0	0	0	0	0	0	0	0	22.2029	0	0	0	0	0	0	0	0	0	0	0	0	0	0	0	0	0	0	0	0	0	0	0	0	0
Adc	0	0	0	0	0	0	0	0	0	0	0	0	0	0	0	9.07908	0	0	0	0	0	0	0	0	0	0	0	0.265579	0	0	0	0	0	0	0	0	0	0	0	0	0
Adck1	0	11.8128	13.7738	21.788	0	9.56194	40.2752	5.02193	19.7257	21.1849	31.6963	12.2037	0	4.52424	38.2411	23.7004	0	24.0503	32.3022	0	1.54466	3.80982	0	31.9913	6.82655	0	32.3761	16.2507	0	4.91927	9.80918	19.7451	0.57608	3.74818	28.3122	0	0	0	2.4097	14.6761	7.73855
Adck2	0	0	1.02143	0	6.3372	0.294247	0	0	1.98291	0	0	3.5847	0	0	4.84059	0	0	1.88724	1.9693	0	0	0	0.928992	0	0	3.89027	0	0	0	0	0	0	0.930697	0	1.84499	0	0	0	0	0	4.6008
Adck3	0	173.434	161.155	107.803	92.2552	42.6653	89.992	67.2879	94.323	53.8998	34.2284	96.3074	154.482	44.0898	92.4628	35.8682	275.557	87.3279	65.3162	84.1864	66.042	58.486	91.8372	126.776	163.882	59.6734	92.4462	155.507	171.473	81.5305	139.43	90.6016	60.4444	71.5043	46.9896	5.11511	121.964	77.8533	87.5456	94.4081	170.207
Adck4	0	0	0	0	1.7068	0	0.372204	0	0.915529	0	6.81964	0	0	1.49199	5.3521	0	0	3.40854	1.06078	0	0	1.75057	12.8677	0	21.3867	0	7.78871	0	1.63162	0	9.26807	0	0	0	18.1373	0	0	0	0	0	0
Adck5	0	0	0	0	0	0	0	0	0	0	0	4.09866	0	0	0	0	0	0	1.599	0	0	0.514044	0	0	0	0	0	0	0	0	0	0	0	0	11.7705	0	0	0	0	0	0
Adcy1	0	0	0	0	0	0	0	0	0	0	0	0	0	0	2.46405	0	0	0.0641016	0	0	0	0.341187	0	0	0	0	0	0	0	0	0	0.499509	0	0	0	0	0	0	0	0	0
Adcy10	0	0	0	0	0	0	0	0	0	0	0	0	0	0	0	0	0	0	0	0	0	0	0	0	0	0	0	0	0	0	0	0	0	0	0	0	0	0	0	0	0
Adcy2	0	0	0	0	0	0	0	0	0	0	0	0	0	0	0	0	0	0	0	0	0	0	0	0	0	0	0	0	0	0	0	0	0	0	0	0	0	0	0	0	0
Adcy3	0	0	0	0	0	0	0	0	0	0	0	0	0	0	0	0	0	0	0	0	0	0	0	0	0	0	0	0	0	0	0	0	0	0	0	0	0	0	0	0	0
Adcy4	0	0	0	0	0	0	0	9.06634	0	0	0	0	0	0	0	0	0	0	0	0	0	0	0	0	0	0	0	0	0	0	0	0	0	0	0	0	0	0	0	0	0
Adcy5	0	0	7.24601	1.09419	5.61423	4.01307	15.626	11.4398	0	22.617	1.22383	19.1261	14.2622	18.5113	1.51458	2.55516	0	5.66802	1.37734	0	13.6837	4.54594	6.12615	5.38442	4.62816	10.2033	6.28232	0	28.2469	2.56545	4.01128	16.336	2.99431	13.741	7.31226	0	0	19.2759	7.3516	4.48446	0
Adcy6	0	0	4.20261	8.10872	1.48994	10.4636	15.4334	20.296	10.4896	0.554953	9.49845	15.5918	16.1032	16.1898	0.898478	2.97324	3.08079	11.5495	3.47252	0.272685	1.17344	11.9821	6.8645	11.9481	20.2808	28.392	11.2675	9.80856	14.7179	4.38384	7.09694	17.4786	17.7241	5.85299	7.13924	3.46274	0	6.70426	10.5259	3.84721	17.4012
Adcy7	0	0	0	0	0	0	0	0	0	0	0	0	0	0	0	0	0	0	0	0	0	0	0	0	0	0	0	0	0	0	0	0	0	0	0	0	0	0	0	0	0
Adcy8	0	0	0	0	0	0	0	0	0	0	0	0	0	0	0	0	0	0	0	0	0	0	0	0	0	0	0	0	0	0	0	0	0	0	0	0	0	0	0	0	0
Adcy9	0	0	1.39037	0	1.00639	0	0	10.4106	8.99713	0	0	0	4.69686	0	9.40666	0	0	0	3.75284	0	0	0	0	9.68448	0	7.46507	1.30469	0	28.7014	0	0	2.9193	1.0346	53.4247	0	0	4.13105	1.04002	0.927358	10.7127	7.4652
Adcyap1	0	0	0	0	0	0	0	0	0	0	0	0	0	0	0	0	0	0	0	0	0	0	0	0	0	0	0	0	0	0	0	0	0	0	0	0	0	0	0	0	0
Adcyap1r1	0	0	0	0	0	0.750606	0	5.59265	0	0	0	0	0	0	0	0	0	3.14656	0	0	0	0	0	0	0	0	0	0	0	0	0	0	0	0	0	0	0.842639	0	0	0	0
Add1	0	72.3185	33.8146	42.1615	29.1864	36.1523	106.146	27.4713	40.6253	15.068	45.2748	40.3037	44.5124	30.9494	14.9268	14.745	15.8131	10.9699	30.6534	39.555	3.31703	18.4294	6.26693	61.8	17.0843	15.8757	27.013	27.0471	120.786	31.3276	17.6857	34.1363	1.13942	32.2427	22.0498	0	23.3978	20.7601	56.8528	27.1003	55.6263
Add2	0	0	0	0	0	0	0	0	0	0	0	0	0	0	0	0	0	0	0	0	0	0	0	0	0	0	0	0	0	0	0	0	0	0	0	0	0	0	0	0	0
Add3	0	0	4.70601	0.305787	0	10.8605	15.5168	10.9781	3.95886	10.15	0	0	0	0	0	7.25066	0	1.98906	0.752731	6.6498	0	8.39897	4.66058	2.91371	6.21042	0	8.55722	1.34032	15.7749	1.05153	1.29802	5.81237	0	0	0	29.5553	1.06533	1.09517	1.39504	4.78672	4.30087
Adh1	0	0	0	0	0	0	0	28.5838	0	0	0	0	0	0	0	0	0	0	0	0	0	0	0	0	0	0	0	0	0	0	0	0	0	0	0	0	0	0	0	0	0
Adh4	0	0	0	0	0	0	0	0	0	0	0	0	0	0	0	0	0	0	0	0	0	0	0	0	0	0	0	0	0	0	0	0	0	0	0	0	0	0	0	0	0
Adh5	0	0	40.76	39.0709	43.8892	0.339641	1.06344	53.6424	56.2397	1.08982	50.375	109.236	31.9827	29.1293	106.16	108.992	72.6006	56.8944	128.203	1.07099	29.0354	124.586	136.337	75.2833	107.297	7.48405	64.7373	31.5499	26.1058	44.315	0	42.4375	23.2044	12.426	30.8795	0	109.81	39.3084	1.79745	54.5821	38.3285
Adh6-ps1	0	0	0	0	0	0	0	0	0	0	0	0	0	0	0	0	0	0	0	0	0	0	0	0	0	0	0	0	0	0	0	0	0	0	0	0	0	0	0	0	0
Adh6a	0	0	0	0	0	0	0	0	0	0	0	0	0	0	0	0	0	0	0	0	0	0	0	0	0	0	0	0	0	0	0	0	0	0	0	0	0	0	0	0	0
Adh7	0	0	0	0	0	0	0	0	0	0	0	0	0	0	0	0	0	0	0	0	0	0	0	0	0	0	0	0	0	0	0	0	0	0	0	0	0	0	0	0	0
Adhfe1	0	0	38.3315	11.5449	4.76316	20.0704	1.03871	47.4188	37.047	0	39.1075	12.9328	6.31798	15.4403	42.2232	28.6737	17.4326	12.8915	29.0112	39.2283	0.900322	49.2972	67.6304	29.0619	17.9407	4.386	37.6674	42.9804	0	32.1187	5.44513	17.7994	23.0845	1.21371	15.6007	0	0	37.7175	5.26694	36.2948	13.306
Adi1	0	0	94.957	21.335	47.3095	99.1605	2.91986	29.8957	15.262	11.4704	13.4834	23.5872	13.1556	6.82752	62.1716	24.641	0	14.5424	84.8804	127.916	1.26542	34.9562	49.3506	21.0176	18.3087	10.9593	0	25.5317	7.25314	91.7079	0	24.2178	19.2708	1.13726	14.9429	0	0	139.061	117.622	70.2754	41.4188
Adig	0	0	0	0	8.28014	0	0	0	0	0	0	0	0	0	0	14.9497	0	0	0	0	0	19.8525	0	0	0	0	23.309	0	0	0	0	0	0	0	0	0	0	0	0	0	0
Adipoq	0	0	0	0	0	0	0	0	0	0	0	0	0	0	0	0	0	0	0	0	0	0	0	0	0	0	0	0	0	0	0	0	0	0	0	0	0	0	0	0	0
Adipor1	0	458.275	36.2301	120.858	31.7647	115.247	16.1092	49.9355	55.9699	31.3667	60.4714	96.884	16.8752	41.4351	109.807	18.6724	0.916475	14.7524	69.3261	64.4891	38.3983	74.9047	35.5039	68.8178	71.6262	131.509	30.2624	55.3386	33.5432	69.2672	28.5012	79.9784	36.1269	142.115	39.7873	0	3.89866	83.9741	59.9019	26.6265	92.3378
Adipor2	0	44.3108	23.4552	12.0656	0.565919	0	0.822738	15.7656	2.52966	0	12.3169	17.6522	33.5012	4.80953	19.6796	9.91286	9.12728	12.8878	14.1861	36.2505	12.8362	16.0938	19.9104	16.4534	6.04998	13.0277	19.9555	33.9153	0	27.2966	30.1907	8.20801	3.82316	8.41179	34.7368	2.63048	0	7.31039	7.99599	9.06585	0
Adk	16.4426	0	163.124	235.971	204.045	86.37	23.9743	151.064	159.811	27.0258	295.915	101.916	26.8965	82.327	216.92	186.624	81.2902	131.961	137.2	60.3616	51.9506	148.019	382.921	177.193	228.281	228.111	96.9164	217.722	18.0764	161.374	72.2651	156.451	198.399	64.9911	296.704	61.3211	0	201.548	4.86263	164.345	189.057
Adm	0	0	0	0	0	0	0	0	0	0	0	0	0	0	0	0	0	23.3281	0	0	0	0	0	0	0	0	0	0	0	0	0	0	0	0	0	0	0	0	0	0	0
Adm2	0	0	0	0	0	0	0	0	0	0	0	0	0	0	0	0	0	0	0	0	0	0	0	0	0	0	0	0	0	0	0	0	0	0	0	0	0	0	0	0	0
Adnp	0	0	3.37038	0	0	7.11501	1.33001	1.40549	3.16925	4.6001	9.58406	0	0	3.3321	0.275838	17.4447	0	1.44235	12.0349	2.34404	4.75534	2.70117	0	2.43502	4.54891	1.638	0.632536	3.3228	0.145757	3.88315	32.2463	0.54636	2.95583	0.388519	12.4294	2.12617	1.07293	0.906023	0	0.289253	7.50806
Adnp2	0	0	0	0	0	0	0	0	9.8144	0	0	0	2.63081	0	1.29172	0	0	0	0	0	0	0	0	0	0	0	0	0	0	0.826564	0	8.04116	0	0.682275	0	0	0	0	0	0	0.338072
Ado	0	0	2.55589	7.69992	0	6.55963	4.03438	0	0.563838	1.50343	4.99896	9.62223	2.1069	7.84091	17.5456	2.68495	0	29.0792	3.65845	0.369367	2.22529	0	0	0.964175	0	13.4218	0.523283	1.2599	0	14.0179	0	0.94703	0	1.71421	3.79475	0	2.36697	9.2551	0	0.638114	1.43336
Adora1	0	5.44739	0	0	0.258409	18.6275	0	0	10.9156	2.02123	0	6.64038	6.85521	0	2.41534	0	25.1665	0	0	1.13504	0.12211	0	0	0	0	2.37948	0	0.615936	1.11162	0	0	0	0	18.4367	0	0	0.909194	4.70667	0.238117	1.38896	0
Adora2a	0	0	0	0	0	0	0	0	0	0	0	0	0	0	0	0	0	0	0	0	0	0	0	0	0	0	0	0	0	0	0	0	0	0	0	0	0	0	0	0	0
Adora2b	0	0	0	0	0	0	0	0	0	0	0	0	0	0	0	0	0	0	0	0	0	0	0	0	0	0	0	0	0	0	0	0	0	0	0	0	0	0	0	0	0
Adora3	0	0	0	0	0	0	0	0	0	0	0	0	0	0	0	0	0	0	0	0	0	0	0	0	0	0	0	0	0	0	0	0	0	0	0	0	0	0	0	0	0
Adpgk	0	0	0	3.87017	0	0	0	0	0	0	0	0.293375	0	0	1.82441	0	0	0	0	0	9.72155	0	0	2.60163	0	0	0	0	0	0	0	0	0	0	0	0	0	1.87591	0	0	7.44881
Adprh	0	88.1759	0	111.921	3.30578	0	18.0224	1.16085	5.06635	13.1924	42.3407	24.9581	0	33.3695	39.8696	20.1046	36.3255	1.98549	9.09874	4.66725	27.672	3.30248	50.1418	28.8141	0	0	0	0	0	0	0	1.20874	0	1.80503	37.4661	0	0	0.366028	9.57371	23.8907	0.894407
Adprhl1	10.239	16.4933	569.371	812.327	493.457	417.299	309.928	508.208	536.505	371.468	984.192	667.837	403.181	1008.56	1309.17	441.536	19.7045	723.588	392.462	368.06	619.571	592.87	494.446	607.317	643.773	543.814	370.057	588.933	462.296	735.125	306.002	445.766	478.738	478.67	866.204	91.6448	553.037	707.757	474.388	879.324	595.9
Adprhl2	0	0	0	0	0	0	0	0	0	0	0	0	0	0	0	0	0	0	22.416	0	0	0	13.7331	0	0	0	1.13352	0	0	0.316306	0	0	0	0	0.397747	0	0	0	0	0	0
Adra1a	0	0	0	3.7716	1.80705	7.55142	0	0	1.69629	0	0	0.613307	0	0	0	0	0	0	0	0	0	3.79103	0	0	0	0	0	0	0	0	1.29111	0	0	0	0	0	0	0	0.99909	0.342811	0
Adra1b	0	0	0	2.14743	0	0	0.535036	0.753867	0.329014	0.274153	1.6737	0	3.61597	0	1.47953	0	0	0	0	0	6.02879	0	7.24469	0	0	0	0.8906	0	5.39445	0	10.5179	2.13511	1.08098	0	0.7143	0	18.1281	0	0	0.930889	4.87902
Adra1d	0	0	0	0	0	0	0	0	0	0	0	0	0	0	0	0	0	0	3.10525	0	0	0	0	0	0	0	5.34376	0	0	0.722985	0	0	0	0	0	0	0	0	0	0	10.9412
Adra2a	0	0	0	0	0	0	0	0	0	0	0	0	0	0	0	0	0	0	0	0	0	0	0	0	0	0	0	0	0	0	0	0	0	0	0	0	0	0	0	0	0
Adra2b	0	0	0	0	0	0	0	0	0	0	0	0	0	0	0	0	0	0	0	0	0	0	0	0	0	0	0	0	0	0	0	0	0	0	0	0	0	0	0	0	0
Adra2c	0	0	0	0	0	0	0	0	0	0	0	0	0	0	0	0	0	0	0	0	0	0	0	0	0	0	0	0	0	0	0	0	0	0	0	0	0	0	0	0	0
Adrb1	0	0	13.4751	12.1235	14.1053	3.34433	1.63615	13.832	8.45147	0	0	0	2.21153	7.21437	2.89562	0	48.0305	1.57719	0	15.8186	10.4944	0	0	0.614463	17.2356	0	20.5427	0	0	5.73236	0	0.61451	12.1647	14.1473	8.51891	4.1849	0	0	0	0	7.10481
Adrb2	0	0	0	0	0	0	0	0	0	0	0	0	0	0	0	0	0	0	0	0	0	0	0	0	0	0	0	0	0	0	0	0	0	0	0	0	0	0	0	0	0
Adrb3	0	0	0	0	0	0	0	0	0	0	0	0	0	0	0	0.355831	0	0	0	0	0	0	0	0	0	0	0	0	0	0	0	0	0	0	0	0	0	0	0	0	0
Adrbk1	0	16.9805	24.8303	1.58179	0	0.16363	0.256168	7.21883	10.8694	42.0035	0	5.2399	10.2145	5.30542	1.1334	8.12642	9.61867	0.246938	31.2474	6.4497	19.3174	5.69552	18.8931	3.27098	4.73122	11.1774	33.3816	0	30.9935	5.03147	5.37155	0.120266	1.03512	0	0	0	3.30647	0	25.5459	0	10.0115
Adrbk2	0	0	0	0	0	0	2.37206	0	0.928245	6.18773	0	0	0.218608	0	3.33934	2.82841	0	4.10548	0.122916	0	0	0.414907	0	4.08977	0.147509	0	0.717899	0	3.49761	0	6.35873	0	9.32354	0	0	0	0	4.4453	0	0	0
Adrm1	0	0	1.08413	0	0	0.72872	1.14084	0.321488	0	0	0.509823	0.507298	0.771018	0	0.94642	0	0	1.09973	0	0.57447	0.494421	0.243892	0	1.07112	0.390191	0.802872	0	0	0	0	0	1.0712	0	0	0	0	0	0	0	1.65408	0.495397
Adsl	0	0	2.44858	10.7395	47.1446	17.5285	51.7909	40.5166	19.2515	30.4986	51.8163	19.4208	33.4349	5.68073	75.6696	43.149	1.31931	46.9443	48.6874	29.1934	15.7453	11.5678	32.9594	18.2892	27.7602	2.72002	68.0115	38.3828	21.6868	44.7274	3.54569	16.3308	38.1068	0	40.2477	0	2.49436	33.1517	34.6233	36.9851	11.4127
Adss	0	0	0	0	0	0	0	0	0	0	0	0	0	0	0	0	0	0	0	0	0	0	0	0	0	0	0	0	0	1.69489	0	5.24638	19.3522	0	0	0	13.3936	7.41393	0	0	0
Adssl1	0	62.8512	69.7768	34.8478	27.9664	25.5829	21.846	7.43874	59.6129	47.574	22.3727	52.2143	106.118	51.3865	43.7974	58.5845	59.553	66.0282	39.6914	14.6674	63.1181	34.4436	62.1509	53.3284	41.7175	79.4337	85.9314	59.411	44.2914	15.4624	122.275	13.034	92.3202	36.1625	45.2672	0	8.81172	23.509	116.158	39.3287	39.5267
Aebp1	0	0	0	0	0	0	0	0	0	0	0	0	0	0	0	0	0	0	0	0	0	0	0	0	0	0	0	0	0	0	0	0	0	0	0	0	0	0	0	0	0
Aebp2	0	0	0	1.82585	0	5.6663	3.44975	0.138877	0.0757637	2.39896	0.0550587	7.01261	0	0	0.272558	3.30714	1.12149	6.23523	0.702272	0	1.92223	1.21161	0.496932	3.56283	0	0.346827	0.820332	9.08035	0	1.30806	5.00548	2.19802	0.995688	0.287925	1.56261	0	0.795133	0.321122	9.37099	0	1.17702
Aen	0	0	1.00079	7.99859	0	0	0	0	0.194284	0	9.3185	16.4373	0	9.07626	13.2797	15.2266	0	0	0	0	4.10772	0.270172	28.5808	0.118653	3.02564	0	12.1709	1.97331	0	4.69604	0	0.593312	0	0	0	0	0	5.83913	0	0.183231	0
Aes	0	83.5683	108.495	151.708	78.8093	226.513	275.34	153.477	115.359	142.015	170.911	83.9561	154.184	159.694	98.0607	102.261	153.546	196.877	136.248	71.9141	226.068	118.761	163.182	174.767	212.353	160.129	213.835	177.642	266.335	120.464	101.513	106.538	218.115	154.146	128.456	835.825	111.304	77.715	369.24	79.6668	106.688
Afap1	0	0	4.37037	0.608524	0	7.00312	0	0	0	0.63121	0.440403	0	1.91484	2.71588	3.54272	1.65332	12.8952	1.06874	0.140433	0.992495	7.581	0.790061	1.77449	3.37724	0	0	0	0.461643	0.216004	0.719324	0.645771	0	0.199108	0	0	0	0.397506	0.145943	3.53962	0.428656	1.06985
Afap1l1	0	0	0	20.7069	6.37078	3.51908	42.8762	4.59001	5.45	46.1489	2.24791	8.095	5.66595	21.1237	2.51702	11.398	0	28.5163	13.6533	11.338	37.7867	18.4349	12.2835	6.74682	19.1705	15.5087	17.8852	2.69294	26.4607	0.508618	0	15.069	25.9395	43.1026	4.79681	0	0	18.5024	5.66806	10.4188	14.562
Afap1l2	0	0	0	0	0	0	0	0	0	0	0	0	0	0	0	0	0	0	0	0	0	0	0	0	0	0	0	0	0	0	0	0	0	0	0	0	0	0	0	0	0
Aff1	0	10.5995	8.02326	3.55456	0.351967	2.51265	0.479712	2.70366	0.117997	6.98086	4.75916	3.88233	1.29683	0	2.01634	0	0.764161	3.32948	0	0.386496	4.65696	1.80496	0.71866	0.0360317	4.72528	6.07683	3.69596	4.13476	2.10289	0	0	4.81961	8.68405	6.16585	0.384264	0	0.309593	4.18289	25.2976	5.0078	9.16567
Aff2	0	0	0	0	0	0	0	0	0	0	0	0	3.43847	0	3.61775	0	12.6116	0	0	0	0	6.99219	0	0	0	0	0	0	0	2.12206	0.238133	0	0	0	0	0	0	0	0	0	0
Aff3	0	0	0	0	0	0	0	0	0	0	0	0	0	0	0	0	0	0	0	0	0	0	0	0	0	0	0	0	0	0	0	0	0	0	0	0	0	0	0	0	0
Aff4	0	0.885914	2.38771	4.65446	5.14811	0.665884	4.97176	3.61559	5.72015	8.71091	1.32592	4.63555	3.46848	6.00024	2.04007	8.2186	0.273725	4.79262	3.61094	10.6602	12.094	6.65158	6.97693	5.66174	0	1.01581	3.96628	1.60272	2.32006	3.15005	1.26111	7.98126	3.5643	9.93215	10.0634	0	0	11.9323	9.48766	6.27835	6.1286
Afg3l1	0	0	8.34864	8.72683	7.88215	10.0035	4.77465	6.99658	4.34544	0.391445	10.5832	1.10404	18.5868	5.86937	18.5902	1.74768	4.99809	0	4.78993	28.8514	9.27028	24.4978	2.42099	9.32435	17.7674	6.9892	3.63323	10.2586	21.2653	0	1.00119	15.5119	0	0	1.65734	0	16.6397	4.11804	28.4071	0	11.1131
Afg3l2	0	0	71.9388	39.1732	32.0251	38.6502	22.9238	19.6803	17.375	0	50.3877	26.9063	86.1107	40.0685	27.8625	57.4028	75.8235	24.7958	25.0696	99.8631	54.295	44.2206	6.45069	20.4217	30.2677	57.4028	22.4384	42.9535	31.0818	13.7255	83.4911	32.6622	52.7773	21.1795	34.1631	0	12.9021	35.1796	27.4828	10.6667	33.3358
Afm	0	0	0	0	0	0	0	0	0	0	0	0	0	0	0	0	0	0	0	0	0	0	0	0	0	0	0	0	0	0	0	0	0	0	0	0	0	0	0	0	0
Afmid	0	0	18.3798	3.88502	0	0	0	0.985005	2.79429	0	0	17.4082	7.79565	15.179	0	10.4487	0	0	0	0	0	0	0	1.18145	2.63011	0	0	0	0	0	0	0	0	0	1.63329	4.47024	6.76749	0	1.1816	0	0
Afp	0	0	0	0	0	0	0	0	0	0	0	0	0	0	0	0	0	0	0	0	0	0	0	0	0	0	0	0	0	0	0	0	0	0	0	0	0	0	0	0	0
Aftph	0	4.6276	0	0	17.8635	0	0	0.236077	0.12879	3.4341	0	5.12218	19.8163	0	3.24325	0.383305	0	0	0	0	14.8857	3.85058	0	4.79796	0	0	0	0.261621	0	0	0.548955	0	0	2.44721	0	0	0	0	8.49585	0	0.181892
Aga	0	0	22.0173	0	3.47711	0	0	0	12.4342	30.435	9.03612	12.3631	3.41639	0	17.8228	37.0065	2.15691	24.06	54.7463	65.5461	70.1051	12.6981	0	43.9017	2.59341	15.1195	18.0309	27.2317	0	1.00629	0	0	0	0	0	0	0	40.5745	0	39.5779	4.939
Agap1	0	0	0	0.105067	2.49687	0	5.10465	2.15774	2.87745	2.96438	1.97703	0.0378316	0.344991	6.30914	0.282316	0	0	2.17332	0.872896	8.91091	0	0	3.18638	0.0639026	1.28033	0	0	0.584518	2.01393	0.812933	1.78397	0.239653	0	0	0.681497	1.08805	0	0.423333	3.01979	2.66442	0
Agap2	0	0	0	0	0	0	0	0	0.266955	0	0	0	0	0	0	0.0882787	0	0	0	0	0.125427	0	0	0	0.098985	0	0	0	0	0	0	0	0	0.169085	0	0	0	0	0.489169	0	0
Agap3	0	0	0	2.66808	0	0	18.8087	1.00276	0	0	2.38529	0	0	0	1.40571	0	0	0.36752	1.44878	0	12.5576	8.04198	0	2.29093	0	0	0	0	0	7.15106	0	1.6706	0	2.37594	0	0	0	0.782921	0	5.60149	2.20743
Agbl1	0	0	0	0	0	0	0	0	0	0	0	0	0	0	0	0	0	0	0	0	0	0	0	0	0	0	0	0	0	0	0	0	0	0	0	0	0	0	0	0	0
Agbl2	0	0	0	3.48926	0	1.65435	0	0	0	0	0	0	0	0	0.390651	0	0	0	0	0.948489	0	0	0	0	0.322116	0	0	0	0	0	0	3.53725	0	0	0	0	0	0	0	0	0
Agbl3	0	0	0	0	0	0	0	0	0	0	0	0	0	0	1.57584	0	0	0	0	0	0	0	0	2.55173	0	0	0	0	0	0	0	0	0	0	0	0	0	0	0	0	0
Agbl4	0	0	0	0	0	0	0	0	0	0	0	0	0	0	0	0	0	0	0	0	0	0	0	0	0	0	0	0	0	0	0	0	0	0	0.875727	0	0	0	0	0	0
Agbl5	0	0	5.31204	0	0	0	0	0	0	0	0	0	0	0	0.331235	0	0	0	0	0	5.19124	0	0.230062	3.22395	0	0	0	0	0	0	0	0	2.58142	0	1.73244	0	0	0	4.38665	6.36799	0
Ager	0	0	0	0	0	0	0	0	0	0	0	0	0	0	0	0	0	0	0	0	0	0	0	0	0	0	0	0	0	0	0	0	0	0	0	0	0	0	0	0	0
Agfg1	0	0	10.0417	14.9217	40.751	9.4607	30.6615	16.9879	5.11319	8.25491	10.4508	8.08814	0	17.707	8.33505	3.01186	0	7.89014	1.333	0	8.78374	8.33253	20.8111	0.292756	11.1979	0	0.74147	1.46064	37.3612	0.551745	0	9.39332	1.25996	19.7353	0	0	30.1851	5.17176	0	5.57579	4.28771
Agfg2	0	1.46143	0	0	0	2.19692	0	1.4911	12.2019	0	0	0	11.6222	0	0.14632	0	7.22471	3.95302	0	8.52625	8.25544	4.97727	2.5915	0.198718	4.70534	0.744761	7.80112	13.55	0	3.79197	9.01491	0	0	0	0	0	0	13.4151	0	3.98934	32.1679
Aggf1	0	0	0	3.30617	12.6272	0.325724	0	1.29329	15.0517	4.96451	0	5.7822	0	13.7975	6.20447	6.3773	0.290107	3.31803	10.7545	2.82455	11.2709	1.19917	0	2.77687	0	0.717738	0	2.54796	2.68244	7.85016	5.0122	1.07731	6.3876	0	0.340393	3.26074	0	0	0	0	1.3286
Agk	0	0	0.696278	0	0	0	0	0	0	0	0	0.651621	0	0	0.405224	1.11747	0	3.88465	0	9.9617	0	0.626556	0	0.412754	3.25779	3.09386	0.522695	0	0	0	0	0	0	0	1.46729	0	0	0	1.85763	0.212466	3.18168
Agl	0	0	4.34586	9.09908	12.505	10.9814	12.1105	13.7941	10.8843	10.5015	2.98984	1.65698	12.2484	12.9567	14.8007	12.2962	8.47975	6.00033	4.73071	23.4548	8.95547	5.93845	3.90377	13.3264	4.11308	4.88722	5.236	8.14584	6.31117	3.37174	2.33076	14.6713	1.9848	2.77078	5.48358	0	4.919	3.65211	6.87083	10.1178	6.32534
Agmat	0	0	0	17.5662	0	0	0	0	0	0	0	0	0	0	0	0	0	0	0	0	0	0	0	0	0	28.6009	0	0	0	0	0	0	0	0.678387	0	0	0	0	0	0	0
Agmo	0	0	0	0	0	0	0	0	0	0	0	0	0	0	0	0	0	0	0	0	0	0	0	0	0	0	0	0	0	0	0	0	0	0	0	0	0	0	0	0	0
Agpat1	111.661	29.9778	9.62674	8.04249	8.29537	15.0216	15.919	7.74853	6.67447	7.41539	3.23363	11.2617	15.649	7.00963	3.2015	6.84221	14.4081	12.7298	11.3423	9.10916	22.8924	7.11585	20.4296	7.60898	18.5613	25.4617	7.57092	6.55319	4.12358	7.2982	5.21568	8.49281	7.89444	3.80475	13.5245	4.62698	5.83732	7.45816	39.137	12.5895	8.16955
Agpat2	0	0	4.93578	0	0	0	0	36.7745	0	0	0	0	21.0616	33.8327	8.07906	0	0	42.7144	15.5429	0	23.6353	53.2985	14.5896	6.58335	13.9895	0	44.4634	40.7535	0	34.1202	0	19.6601	6.29627	0	0	0	0	0	0	0	0
Agpat3	0	0	41.4446	21.2219	56.7368	4.39065	44.3236	30.1907	24.1954	35.4639	25.3155	28.0359	57.5081	34.3626	36.7046	29.4981	0.809078	66.1462	35.1271	26.7353	16.8466	21.4849	65.0084	26.7048	46.6949	19.6833	56.0249	49.742	51.7439	47.8129	55.9139	30.9354	22.0285	36.8353	16.9295	342.535	6.8836	11.4009	41.2642	26.393	47.3458
Agpat4	0	0	0	0	0	0	0	0	0	0	0	0	0	0	0	0	0	0	0	0	0	0	0	0	0	0	0	0	0	0	0	0	0	0	0	0	0	0	0	0	0
Agpat5	0	0	0	5.25804	5.85724	0.135981	3.83189	0.239962	3.27274	0	0	23.1924	0	2.84448	6.00454	4.80521	0	2.15473	4.85373	0.857579	11.9938	0.54613	0.245324	2.79822	3.34928	9.88798	1.61991	1.46259	1.11984	3.05121	0	5.09715	2.40858	13.1836	0	0	0	1.81589	0	0.61731	1.29419
Agpat6	0	0	0.916542	14.9313	15.3534	19.2743	0.206675	7.68784	4.70242	11.0137	6.28049	8.17934	43.7194	0.552308	4.22922	2.77384	0.470321	0	3.88756	0	0.17914	14.4039	0.23817	0	6.2205	3.19989	0.196585	9.81054	2.35558	3.07195	31.4196	11.0614	0	8.45232	0	0	0	9.35341	5.93855	5.63352	12.7441
Agpat9	0	0	7.00029	2.44927	0	0	0	9.1019	1.74227	0	16.4598	7.43323	0	0	3.60398	0	0	0	0	0	0.491156	7.51073	0	0	7.94609	0	0	0	0	11.7314	34.5321	0	2.97661	0	6.24119	0	0	10.7412	31.6062	3.122	1.72244
Agphd1	0	0	0	0	0	0	0	0	0	0	0	2.13089	0	0	0	0	0	0	0	0	0	0	0	0.179968	0	0	0	0	0	0	0	0	0	0	11.0892	0	0	0	0	0	0
Agps	0	0	0.912254	8.68628	0	0.424517	0.886129	0.249711	0.0681142	7.37836	1.08899	3.2508	0	0.148003	2.87921	6.28435	0	0	11.1121	2.23106	1.24811	4.68864	5.74405	4.07668	0	0.31181	0.105358	0	4.46715	3.70438	0.290329	0	0.179032	0	1.03515	0	3.21683	1.33852	0	1.34902	5.2909
Agr2	0	0	0	0	0	0	0	0	0	0	0	0	0	0	0	0	0	0	0	0	0	0	0	0	0	0	0	0	0	0	0	0	0	0	0	0	0	0	0	0	0
Agr3	0	0	0	0	0	0	0	0	0	0	0	0	0	0	0	0	0	0	0	0	0	0	0	0	0	0	0	0	0	0	0	0	0	0	0	0	0	0	0	0	0
Agrn	0	0	0	0	0	0.152198	0	0	0.586089	0	0	0	0.0805163	6.20826	0	0	0	1.37812	3.46328	0	0.206527	0	2.19665	5.54802	0	1.1738	5.83595	0.744103	0	0	0	5.70506	0	2.92335	0	0	0	2.93578	0	1.24368	0
Agrp	0	0	0	0	0	0	0	0	0	0	0	0	0	0	0	0	0	0	0	0	0	0	0	0	0	0	0	0	0	0	0	0	0	0	0	0	0	0	0	0	0
Agt	0	0	0	26.2748	0	0	0	15.988	0	29.5255	9.90398	0	10.1851	0	0	0.811214	2.01734	6.40912	27.7915	0	0	1.1371	0	14.1494	0	1.24775	11.3833	0	3.49746	0	0	34.7518	0.716419	0	23.9661	0	0	21.7401	0	0	0
Agtpbp1	0	0	4.46644	0.829202	2.30924	2.14444	0.16786	6.24399	29.8315	9.63329	3.30062	2.61249	0.79412	50.1288	13.3684	6.24665	77.353	12.7022	1.72224	0	8.43876	7.32069	0.677039	5.48454	3.10023	10.6319	6.06725	8.07287	1.17734	8.82165	33.2183	8.98398	16.6857	7.45332	7.61945	0	1.08332	29.3927	6.52556	4.67285	2.76988
Agtr1a	0	0	7.9134	0.440741	3.60042	3.41946	0.713772	5.43081	3.5114	1.46295	36.8415	0.476092	0	0	20.1326	5.00758	0	3.44027	0	4.31305	31.2431	10.2237	13.1607	27.8783	18.5535	5.52555	0.169731	15.3805	0.312893	11.9354	60.3355	0.670204	0	13.7614	0	0	0	25.115	4.82572	11.5907	0
Agtr1b	0	0	0	0	0	0	0	0	0	0	0	0	0	0	0	0	0	0	0	0	0	0	0	0	0	0	0	0	0	0	0	0	0	0	0	0	0	0	0	0	0
Agtr2	0	0	0	0	0	0	0	0	0	0	0	0	0	0	0	0	0	0	0	0	0	0	0	0	0	0	0	0	0	0	0	0	0	0	0	0	0	0	0	0	0
Agtrap	0	3.35269	8.07485	16.9899	22.4515	8.39999	46.9371	7.06954	9.45524	13.8913	8.49869	8.54657	10.6651	0	13.9865	4.56668	3.45299	18.1374	3.34427	0	4.9101	4.15216	31.1249	20.6667	0	24.2047	15.0101	33.8652	0	7.84005	0.265144	47.5864	0	23.8764	14.9906	0	0	3.11594	22.5692	3.52	0
Agxt	0	0	0	0	0	0	0	0	0	0	0	0	0	0	0	0	0	0	0	0	0	0	0	0	0	0	0	0	0	0	0	0	0	0	0	0	0	0	0	0	0
Agxt2	0	0	0	0	0	0	0	0	0	0	0	0	0	0	0	0	0	0	0	0	0	0	0	0	0	0	0	0	0	0	0	0	0	0	0	0	0	0	0	0	0
Agxt2l1	0	0	0	0	0	0	0	0	0	0	0	0	0	0	0	0	0	0	0	0	0	0	0	0	0	0	0	0	0	0	0	0	0	0	0	0	0	0	0	0	0
Agxt2l2	0	0	6.80915	0	5.91439	1.37308	17.1968	25.9264	10.8393	38.7712	0	0	1.45278	0.574447	11.8885	14.4251	0	0	2.20549	0	0	0	19.5697	16.7917	0.588167	0	0.613395	20.9446	0	0	0	5.04597	0	17.5822	7.46154	16.4946	0	27.9117	0	0.748001	0
Ahctf1	0	0	6.19851	1.70986	0	15.6242	2.95369	1.30055	0	0	3.75364	4.43281	1.3724	0	1.58251	2.92812	5.25123	1.9575	3.10415	0	6.32043	0.868247	0	0	0	6.10614	0	0.115302	7.12139	0.783977	0.725807	0	0.0745949	0	0.554531	0	0	0.677993	0	0	0.160327
Ahcy	0	0	0	0	0	0	0	0.361595	0	0	0	0.142646	0	0	0	6.84951	0	0	0	0	0.556102	0	1.66354	0.240949	0	0	3.20385	0	0	0	10.0899	0.602418	0	0	0	0	0	0.0760097	0	0	4.179
Ahcyl1	0	0	1.47506	8.3648	12.0358	47.3214	2.54	1.31225	28.5054	9.32739	8.0402	3.67076	16.1649	9.05034	13.1111	11.7507	1.44504	9.89594	0.9652	2.34487	3.66932	1.17652	17.9283	6.3594	0	0	17.2139	0.39661	6.49511	0	21.0824	25.2408	3.93435	0	13.5641	0	54.6414	6.11871	2.50434	8.34746	17.6475
Ahcyl2	0	0	0.191794	0	0.971783	0	0	0	1.86166	0	6.69686	3.16357	0	3.2361	3.93466	0	0	0.145916	4.83173	0	7.08496	0	0.523311	0.454783	2.79568	0	5.90317	0	0	0.80354	2.18216	0	0	0	0	0	0	0	0	2.1069	4.20678
Ahdc1	4.23394	2.04604	2.03371	2.74458	0.22647	0.552059	0	2.15716	0	0	1.71044	0.0549022	3.33773	1.48476	0.34142	0.0753217	0.561934	1.3092	3.5188	0	0	0.0527904	0	1.11285	3.20935	0	1.46798	0.0771153	4.97937	1.04867	0.16181	3.24605	0	0.144268	0	6.31602	0	0	2.50423	0.358025	1.07229
Ahi1	0	0	0	0	0	0	0	0	0	0	0	0	0	0	0	1.26905	0	0	0	0	0	0.342091	0	0	0	0	0	0	0	0	0	0	0	0	0	0	0	0	0	0	0
Ahnak	1.50744	5.58492	5.54197	5.37445	5.40234	6.48627	9.31926	8.32446	5.24419	5.72122	7.15061	15.1882	4.27808	9.86774	11.4508	7.77703	6.80237	6.46217	13.2048	18.2397	10.0209	22.6108	2.53288	10.6648	7.57757	16.3963	23.0178	6.09522	17.9982	7.65398	51.9068	14.9624	14.2812	3.23598	4.07876	14.0546	2.97882	11.822	5.8697	9.4328	4.69582
Ahr	0	0	0	0	0	0	0	0	0	0	0.265212	0	0	0	0	0	0	0	0	0	0	0	0	0	0	0	0	0	0	0	0	0	0	0	0	0	0	0	0	0	0
Ahrr	0	0	0	0	0	0	0	0	0	0	0	0	0	0	0	0	0	0	0	4.8575	0	0	0	0.258771	0	0	0	0	0	0	0	0	0	0	0	0	0	7.38767	0	0	5.53532
Ahsa1	0	0	39.5129	57.9587	96.2791	0	0	54.9896	13.2908	39.8687	50.2249	87.8701	108.509	0.412557	85.381	22.2266	82.9104	85.1238	44.7024	0	32.6502	14.5218	89.6646	45.9188	69.2754	57.3652	34.0676	42.0406	23.8216	16.7182	41.2739	6.3781	13.4744	0	20.1983	0	47.8236	61.0149	21.9187	41.9016	4.82675
Ahsa2	0	0	0	2.51384	0	3.17834	9.04692	11.09	0	0	4.34616	4.4252	0	12.8438	9.2564	6.48499	0	3.16135	2.19162	22.778	7.44952	8.60668	14.7261	3.9922	8.50917	8.59524	2.04374	5.79182	0	2.28119	0	4.03498	0.365564	0	2.86855	0	0	3.53698	0	21.9054	8.44636
Ahsg	0	0	0	0	0	0	0	0	0	0	0	0	0	0	0	0	0	0	0	0	0	0	0	0	0	0	0	0	0	0	0	0	0	0	0	0	21.4136	0	0	0	0
Aicda	0	0	0	0	0	0	0	0	0	0	0	0	0	0	0	0	0	0	0	0	0	0	0	0	0	0	0	0	0	0	0	0	0	0	0	0	0	0	0	0	0
Aida	0	0	0	0	0	0	0	0	0	0	0	0	0	0	0	0	0	0	0	0	0	0	0	0	0	0	0	0	0	0	0	0	0	0	0	0	0	0	0	0	0
Aif1	0	0	0	0	0	0	0	0	0	0	0	0	0	0	0	0	0	0	0	0	0	0	0	0	0	0	0	0	0	0	0	0	0	0	0	0	0	0	0	0	0
Aif1l	0	0	0	0	0	0	0	0	0	0	0	0	0	0	0	0	0	0	0	0	0	0	0	4.45764	0	0	0	0	0	0	0	0	0	0	0	0	0	0	0	0	0
Aifm1	13.3107	0	43.5256	5.03326	64.0782	1.48763	26.7828	47.0345	45.3514	17.9002	49.0895	25.0273	43.5467	35.2678	35.8502	45.2283	15.8995	46.2101	36.2848	28.5367	36.3357	37.6736	40.4812	28.4259	7.43444	12.0194	14.0298	21.0919	37.0936	19.9869	47.8176	45.9223	10.3517	0	13.7325	4.96409	18.7878	26.3959	1.96821	20.7104	35.059
Aifm2	0	0	0	2.90352	0	1.20143	0	8.34803	4.6265	25.2988	0	2.61367	0	3.76978	1.04023	5.45037	0	0.793237	3.21631	24.8619	15.284	0	0.541877	20.0434	2.73404	0	0	2.64323	1.23677	2.24653	3.69749	0.883037	0	0	4.8652	0	0	0.557083	2.38433	0.409059	1.02094
Aifm3	0	0	0	0	0	0	0	0	0	0	0	0	0	0	0	0	0	0	0	0	0	0	0	0	0	0	0	0	0	0	0	0	0	0	0	0	0	0	0	0	0
Aig1	0	0	0	1.91015	0	0	0	0	0	30.1168	3.80166	6.53399	0	0	0	46.2361	0	8.57326	0	11.6829	0	26.1226	18.7156	0	0	0	0	15.94	0	16.832	0	6.53544	0	0	0	0	0	0	0	29.1536	6.04488
Aim1	0	0	0	0	0	0.0702091	0	0	0	0	0	0	0	0	0	0	0	0	0	0	0	0	0	0	0	0	0	0	0	0	0	0	0	0	0	0	0	0	0	0	0
Aim1l	0	0	0	0	0	0	0	0	0	0	0	0	0	0	0	0	0	0	0	0	0	0	0	0	0	0	0	0	0	0	0	0	0	0	0	0	0	0	0	0	0
Aim2	0	0	0	0	0	0	0	0	0	0	0	0	0	0	0	0	0	0	0	0	0	0	0	0	0	0	0	0	0	0	0	0	0	0	0	0	0	0	0	0	0
Aimp1	0	0	47.4063	30.056	31.3157	26.9152	23.2478	24.1577	55.3969	52.1159	26.6221	40.0584	27.4955	70.8628	48.6169	37.2291	7.43962	45.5207	42.2384	37.3144	21.4099	45.662	30.558	29.7395	75.0401	81.8043	50.4449	85.76	44.5859	57.8484	124.726	36.495	69.8671	3.39556	94.566	0	14.0658	8.60698	88.4114	24.016	58.0472
Aimp2	0	45.5965	221.379	8.0702	119.865	100.619	46.7752	92.6566	110.825	97.2805	46.4173	88.7044	142.256	125	83.3145	112.883	3.91339	24.2027	38.0324	75.5106	0.596226	35.5875	114.148	117.542	69.639	35.823	88.656	95.3785	141.12	140.219	181.2	60.0672	1.11181	151.911	167.598	0	17.7573	41.2359	0	112.898	47.7923
Aip	0	0	4.21712	24.6618	0	4.63849	12.1029	34.1059	14.5129	0	1.08172	36.8653	12.6783	38.8116	29.7864	42.0856	0	21.5836	27.5945	27.4249	23.6034	24.5802	59.9729	40.4531	67.8868	42.5874	32.5213	12.0948	0	4.17608	53.1358	49.718	29.8319	2.12128	64.2278	0	162.075	51.7622	46.0271	18.9516	45.7233
Aipl1	0	0	0	0	0	0	0	0	0	0	0	0	0	0	0	0	0	0	0	0	0	0	0	0	0	0	0	0	0	0	0	0	0	0	0	0	0	0	0	0	0
Aire	0	0	0	0	0	0	0	0	0	0	0	0	0	0	0	0	0	0	0	0	0	0	0	0	0	0	0	0	0	0	0	0	0	0	0	0	0	0	0	0	0
Airn	0	0	0	0	15.3752	0	9.68616	2.72956	19.931	58.7948	7.49181	0.993961	0	2.73781	4.53284	15.2273	0	0	11.6793	0	0	0	13.7381	0.979378	0.254837	0	0	8.14398	2.28635	2.57092	0	11.1937	13.5483	2.61185	24.8683	0	1.20215	0	2.51873	6.69782	0
Ajap1	0	0	0	0	0	0	0	0	0	0	0	0	0	0	0	0	0	0	0	0	0	0	0	0	0	0	0	0	0	0	0	0	0	0	0	0	0	0	0	0	0
Ak1	0	152.31	260.496	279.862	256.358	228.963	209.9	324.79	218.94	116.56	398.154	282.308	98.9976	233.949	341.016	154.123	250.986	272.274	243.411	86.4307	294.561	334.08	343.764	288.651	155.369	225.095	334.884	320.753	154.714	399.224	197.844	246.117	84.1191	177.201	307.375	0	45.5993	286.975	245.839	342.209	164.035
Ak2	7.32124	0	38.9536	61.6963	27.4125	64.6406	23.9115	49.0932	47.5258	71.7634	55.9092	95.885	93.7874	18.5424	83.5973	120.346	4.85842	90.142	71.7987	92.8854	55.5156	54.9529	49.6981	85.9525	57.2479	66.7108	34.3193	123.745	103.697	110.84	6.15554	144.735	68.3247	129.722	135.103	0	6.8892	100.971	17.321	49.2795	58.5918
Ak3	0	13.0939	30.4099	77.9414	91.3073	36.1498	48.001	13.3597	15.852	43.4221	15.2275	16.2061	0	60.3764	16.5511	25.4873	1.34856	50.2702	11.6536	5.66973	67.802	40.6672	82.4615	32.9383	4.45904	19.1843	38.8934	57.0002	1.55866	84.9369	1.9416	23.9266	28.4954	44.3164	17.6032	0	0.956124	76.9473	32.0522	49.4904	70.7666
Ak4	0	0	0.30012	4.19276	0	2.01732	0	0	7.08861	0.485477	0.0705673	3.30024	0	4.53637	2.53265	0	0	4.41437	9.7209	0	4.37987	0	0	2.19424	0	0.22226	0.375499	0.295883	9.96796	0.335301	0.206948	0.741353	0.765688	0	0	0	1.0191	3.92866	0	0	2.60568
Ak5	0	0	0	0	0	0	0	0	0	0	0	0	0	0	0	0	0	0	0	0	0	0	0	0	0	0	0	0	0	0	0	0	0	0	0	0	0	0	0	0	0
Ak7	0	0	0	0	0	0	0	0	0	0	0	0	0	0	0	0	0	0	0	0	0	0	0	0	0	0	0	0	0	0	0	0	0	0	0	0	0	0	0	0	0
Ak8	0	0	0	0	0	0	0	0	0	0	0	0	0	0	0	0	0	0	0	0	0	0	0	0	0	0	0	0	0	0	0	0	0	0	0	0	0	0	0	0	0
Akap1	0	0	28.1244	36.8067	29.819	20.1026	1.87577	7.16538	16.1488	25.6306	13.9709	0.370713	0.140857	28.5446	9.45194	6.73882	3.32002	16.8764	28.2742	26.6573	6.14215	35.4671	3.00225	13.2281	22.2406	28.1619	8.82184	0.781051	30.881	5.64255	46.4345	35.3234	0.168434	35.0687	9.18226	0	18.8311	4.79024	23.9546	6.04368	9.41243
Akap10	0	0	0	3.27005	0	0.676547	0	8.71535	1.30263	2.38794	1.51463	0.470978	0	0.283044	0.937238	0.646146	0	0	3.50158	7.46677	0	0	0	0.397772	0.579608	0	0.201489	0	0	0	0	0	0	0	0.282806	0	0	0	0	3.31702	2.02369
Akap11	0	0	0	0.106909	1.66728	0.221185	2.07764	0	2.66171	15.5252	2.55328	0	0.234024	0	2.34598	0	0.0984996	1.16829	2.41786	0	2.55118	0.0740276	0.149641	3.05605	0	1.21846	1.39981	0	0.910766	1.19481	0	1.09734	3.0083	0.809223	4.16063	0	0	3.87676	4.24327	3.71522	2.48104
Akap12	0	0	0	0	0	0	0	0	0	0	0	0	0	0	0	0	0	0	0.223126	0	0	0	0	0	0	0	0.434394	0	0	0.138533	0	0	0	0	0	0	0	0	0	0	0
Akap13	0	9.6924	1.56449	0.080256	10.0726	0.705684	0	1.17205	9.7509	0.199795	2.55566	5.25939	13.9667	8.33601	3.80978	0	2.07042	9.11487	3.07452	1.24352	6.70309	5.27937	0.823789	5.56459	0.35563	0	5.77959	0.0405896	2.84879	0.862446	1.78854	7.56647	0	2.27806	0.694084	0	0.209702	15.1673	1.97715	5.65339	5.02313
Akap14	0	0	0	0	0	0	0	0	0	0	0	0	0	0	0	0	0	0	0	0	0	0	0	0	0	0	0	0	0	0	0	0	0	0	0	0	0	0	0	0	0
Akap17b	0	0	0	4.49909	0	0	0	0	0	1.35762	0	1.64944	0	0	0	0	0	5.74665	4.15314	0	0	3.90834	0	0.0995045	0	2.23755	0	0	0	6.54017	0	0	0	0	0	0	0	0	0	0	1.49569
Akap2	0	0	2.48091	17.7325	53.1108	13.1134	10.7987	12.9749	12.6244	22.6196	12.144	45.9083	22.8569	34.0905	9.12255	35.3283	0	8.29341	21.1039	18.1656	61.3031	17.1496	6.83756	13.0579	4.54573	15.7005	18.6242	4.66942	0.936356	4.66156	25.1942	9.30392	21.1942	1.10928	8.63428	30.3526	19.1462	8.26661	17.6505	4.06048	5.46221
Akap3	0	0	0	0	0	0	0	0	0	0	0	0	0	0	0	0	0	0	0	0	0	0	0	0	0	0	0	0	0	0	0	0	0	0	0	0	0	0	0	0	0
Akap4	0	0	0	0	0	0	0	0	0	0	0	0	0	0	0	0	0	0	0	0	0	0	0	0	0	0	0	0	0	0	0	0	0	0	0	0	0	0	0	0	0
Akap5	0	0	0	0	0	0	0	0	0	0	0	0	4.5324	0	0.0674363	0	0	0	0.278009	0	0	0	0	0	0	0	0	0	0	0	0	0	0	0	0	0	0	0	0	0	1.05897
Akap6	0	39.4855	17.8626	12.0155	17.5549	17.2999	7.78354	6.66974	9.13322	2.19763	25.1648	20.2723	3.70375	17.8819	30.2649	10.8535	10.0311	6.50779	22.5906	13.438	19.7577	7.81059	16.2461	19.2391	25.3175	56.5659	11.4453	6.79614	47.8381	18.6355	41.6356	11.1118	23.6207	2.32012	45.489	3.04724	4.10063	35.6058	20.1366	22.8008	17.5205
Akap7	4.47526	0	13.5592	0	30.8798	5.33508	0	0	11.5563	5.08214	0	10.9099	0	10.6369	2.16528	13.2161	1.78189	3.52245	1.63652	0	0	1.67398	0	6.27347	0	18.736	10.5513	10.4334	0	0	0	0	0	14.9441	12.893	0	0	7.9161	0	10.4447	21.988
Akap8	0	0	16.3517	13.758	0	0	0	0	2.30617	0.452148	9.66125	0	0.596365	1.17905	0	0.538321	0.251007	4.14676	0	0	0	0.565936	2.79642	0	21.2772	0	8.28838	0	0	3.27897	0	9.63189	0	0	0.147258	0	0.711853	0	49.9642	9.33958	0.574768
Akap8l	0	0	1.49538	4.85836	11.9064	0	6.68782	0.443442	10.1605	5.64421	0	9.44646	8.77387	1.57696	15.6653	5.51994	0.447622	7.96376	8.74532	0	24.8922	14.8021	6.12024	18.0248	0	0	7.48389	36.1197	30.0069	5.42971	31.9655	14.2214	0	0.919358	0	5.03117	0	0	13.9636	12.5485	0
Akap9	0	0.743934	6.99633	1.0395	3.08789	3.18295	2.96288	4.13674	1.65635	5.79669	0.421294	3.71298	0	4.58874	4.84143	8.13385	0	1.68771	3.95342	0.542531	4.9028	8.37835	2.25039	4.77966	1.65824	6.35022	5.44429	0	0.944598	4.71848	9.884	3.6356	0.163258	0.865511	0.854048	0	0	3.87717	26.8606	3.08519	0.584819
Akirin1	0	0	0	0.212374	0.315434	0	0	0.387685	0	3.87712	0.461099	0.917631	0.232444	0	1.33151	0.20982	0	0	0	0	0.596226	0	0.990869	0	0	1.45228	2.45358	0	0	1.09546	0	0	0.277952	0	0	0	0	0.0814939	16.8585	0	1.19481
Akirin2	0	0	7.81068	5.56323	0	0	25.1319	8.55207	30.0343	0	0	17.5012	4.48662	0	3.93378	10.4141	12.4095	9.37059	0	32.9513	30.0038	7.70438	11.4754	0	0	1.33485	15.7863	3.55403	14.9664	0	42.8798	3.1167	83.9242	8.31113	0.633064	0	10.7109	0.898851	0.80148	0	5.35369
Akna	0	0	0	0	0	0	0	0	0	0	0	0	0	0	0	0	0	0	0	0	0	0	0	0	0	0	0	0	0	0.553232	0	0	0	0	0	0	0	0	3.523	0	0
Aknad1	0	0	0	0	0	0	0	0	0	0	0	0	0	0	0	0	0	0	0	0	0	0	0	0	0	0	0	0	0	0	0	0	0	0	0	0	0	0	0	0	0
Akp3	0	0	0	0	0	0	0	0	0	0	0	0	0	0	0	0	0	0	0	0	0	0	0	0	0	0	0	0	0	0	0	0	0	0	0	0	0	0	0	0	0
Akr1a4	351.667	0	106.919	75.9873	146.721	26.9506	15.236	152.915	96.2145	54.6487	64.9451	250.676	131.485	80.6489	108.571	151.935	36.6722	197.993	125.592	184.131	43.1739	181.151	95.5551	169.458	89.3896	162.487	110.642	43.9208	64.7344	125.986	173.565	40.7172	80.9819	97.916	82.537	0	22.6913	95.39	28.7236	170.267	26.4644
Akr1b10	0	0	18.0992	62.6811	1.11496	0.38827	15.8041	43.1657	25.7915	1.86878	62.4771	36.2194	9.85937	24.7719	47.7369	24.1035	0.691628	18.7504	25.2927	0.612168	40.0419	11.1756	36.425	13.0121	10.8107	74.4336	2.89087	0.759307	0	88.4128	0	27.9666	28.0004	30.5411	49.0964	0	0	7.20136	0	27.1444	17.9488
Akr1b3	0	0	0	0	2.66611	0	0	0	0	0	0.519641	0.258534	0	0	0	0	0	0	0	0	0.503943	2.2373	0.335001	0	0	0	0	0	1.01947	0.308635	0	0	0	0	0	0	0	0	0	0.337187	0
Akr1b7	0	0	0	0	0	0	0	0	0	0	0	0	0	0	0	0	0	0	0	0	0	0	0	0	0	0.919315	0	0	0	0	0	0	0	0	0	0	0	0	0	0	0
Akr1b8	0	0	0	0	0	0	0	0	0	0	0	0	0	0	12.7914	0	0	0	0	0	0	2.13817	0	0	0	0	0	0	0	0	0	0	0	0	0	0	0	0	0	0	6.51463
Akr1c12	0	0	0	0	0	0	0	0	0	0	0	0	0	0	0	0	0	0	0	0	0	0	0	0	0	0	0	0	0	0	0	0	0	0	0	0	0	0	0	0	0
Akr1c13	0	0	0	0	0	0	0	0	0	0	0	0	0	0	0	0	0	0	0	0	0	0	0	0	0	0	0	0	0	0	0	0	0	0	0	0	0	0	0	0	0
Akr1c14	0	0	0	0	0	0	0	0	0	0	0	0	0	0	0	0	0	0	0	0	0	0	0	0	0	0	0	0	0	0	0	0	0	0	0	0	0	0	0	0	0
Akr1c18	0	0	0	0	0	0	0	0	0	0	0	0	0	0	0	0	0	0	0	0	0	0	0	0	0	0	0	0	0	0	0	0	0	0	0	0	0	0	0	0	0
Akr1c19	0	0	0	0	0	0	0	0	0	0	0	0	0	0	0	0	0	0	0	0	0	0	0	0	0	0	0	0	0	0	0	0	0	0	0	0	0	0	0	0	0
Akr1c20	0	0	0	0	0	0	0	0	0	0	0	0	0	0	0	0	0	0	0	0	0	0	0	0	0	0	0	0	0	0	0	0	0	0	0	0	0	0	0	0	0
Akr1c21	0	0	0	0	0	0	0	0	0	0	0	0	0	0	0	0	0	0	0	0	0	0	0	0	0	0	0	0	0	0	0	0	0	0	0	0	0	0	0	0	0
Akr1c6	0	0	0	0	0	0	0	0	0	0	0	0	0	0	0	0	0	0	0	0	0	0	0	0	0	0	0	0	0	0	0	0	0	0	0	0	0	0	0	0	0
Akr1cl	0	0	0	0	0	0	0	0	0	0	0	0	0	0	0	0	0	0	0.343402	0	0	0	0	0	0	0	0	0	0	0	0	0	0	0	0	0	0	0	0	0	0
Akr1d1	0	0	0	0	0	0	0	0	0	0	0	0	0	0	0	0	0	0	0	0	0	0	0	0	0	0	0	0	0	0	0	0	0	0	0	0	0	0	0	0	0
Akr1e1	0	0	20.4995	7.34568	0	9.11857	6.66187	24.1369	6.43757	0	2.12649	16.2929	7.39669	30.2012	33.6859	0.580589	0	16.284	21.6987	0	7.01166	19.7353	10.4189	46.8213	27.9931	29.4696	21.4992	16.6436	0	43.4475	0	16.9785	0	21.6846	18.4231	0	0	9.35824	54.6915	54.918	12.8112
Akr7a5	0	0	0	35.4283	0	29.3825	0	7.80545	16.1204	7.60325	25.4192	56.5251	43.1221	0	8.20652	22.0273	9.56737	11.4431	40.0343	36.8616	60.4493	21.1482	0	3.90087	2.70671	1.39236	40.6955	7.4143	9.5402	10.24	63.5256	0	0	16.1825	0	6.3256	0	0.820378	41.8005	39.8728	18.4713
Akt1	0	0	28.028	71.2889	43.9098	46.841	11.2118	9.73463	26.6465	41.9225	38.7289	4.44659	11.0588	34.8205	13.5746	6.83983	1.72393	27.1656	24.3538	23.4984	12.3445	10.6241	20.4281	32.3196	37.9322	11.9422	18.0142	95.0096	39.5846	9.97316	25.8131	21.0549	55.8343	5.31109	24.0707	0	1.95561	37.0485	79.8989	66.6049	23.6852
Akt1s1	0	0	0.654507	0	0	0	3.6159	0.291132	13.659	6.35242	5.30936	13.7819	0.698216	0	11.7131	0	18.2203	15.6853	0	24.9709	5.37284	5.52158	14.2866	3.29793	0	0	10.0724	0	7.69899	1.91948	0	27.1615	0	0	10.3445	0	1.66686	0	0	0	37.2355
Akt2	0	0	6.53275	2.48479	1.8453	1.60651	9.05418	2.69322	4.02115	0	3.709	0.223674	0.509928	2.01632	2.50374	0	2.28935	1.09099	4.15738	0	4.79593	0.967818	0	1.32236	8.25794	0.707994	0.119613	4.86966	0.882009	1.20159	7.58103	0.708459	1.82929	0	0.839429	0	4.05785	2.44331	2.12549	6.85548	1.09214
Akt3	0	0	0	0	0	0	0	0	0	0	0	0	0	0	0	0	0	0	0	0	0	0	0	0	0	0	0	0	0	0	0	0	0	0	0	0	0	0	0	0	0
Aktip	0	0	8.58689	26.2706	31.0772	11.5437	6.77704	9.54886	9.49254	52.4742	17.6666	32.3121	29.7711	20.1229	44.5606	11.4844	0	15.0619	4.72134	6.06683	13.0536	31.2302	8.89448	21.6338	14.4225	5.29933	73.4147	5.64377	7.5921	23.7839	10.8554	31.6401	24.646	25.9561	7.28842	0	64.3907	32.4726	8.9092	27.5126	23.5429
Alad	0	3.3353	29.0717	41.7574	38.7633	64.0232	0.603798	28.245	14.4806	0	0.269828	14.2301	19.1792	0	10.352	23.2061	94.8083	28.8111	17.5524	0	0.523354	34.3359	11.133	30.159	40.0633	14.4475	42.7868	68.2591	26.4684	7.69256	30.0697	21.2603	0	0	0	0	0	8.58402	20.411	25.2126	9.96336
Alas1	0	8.33209	215.583	81.2176	110.947	63.5904	93.5194	103.205	42.8532	76.6711	167.305	85.049	28.7475	116.695	130.805	54.1076	96.1111	49.7278	144.614	0.607637	145.908	167.425	203.721	137.768	99.2588	84.498	136.156	148.853	207.888	205.303	42.699	36.5407	25.1114	171.668	58.6004	7.71621	153.807	149.323	82.6035	358.839	118.162
Alas2	0	0	0	0	0	0	0	0	0.759857	0	0	0	0	0	0	0	0	0	0	0	0	0	0	0	0	0	0	0	0	0	0	0	0	0	2.47451	0	0	0	0	0	0
Alb	0	0	0	0	0	0	0	0	0	0	0	0	0	0	0	0	0	0	0	0	0	0.170593	0	0	0	0	0	0	0	0	0	0	0	0	0	0	0	0	0	0	0
Alcam	0	0	0	0	0	0	0.657493	0	0	0	0	0	0	0	0.0909077	0	0	0	0	0	0	0	0	0	0	0	0	0	0	0	0	0	0	0	0	0	0	0	0	0	0
Aldh16a1	0	0	0	0	0.582453	0.811329	0	0	0	0	0	0	14.164	1.06072	10.1858	0	0	0	0	0.319797	0	0	0	2.02732	6.95078	0	4.8326	0	26.4478	0	0	0.745396	2.56621	0	0.6359	0	1.02466	0	3.757	0	0
Aldh18a1	0	0	0	0	17.5926	0	1.84889	14.9792	5.40051	0	0	0	29.8329	0	17.2553	0	0	0	6.71839	0	0	0	0	0.607564	0	0	0	14.1461	10.3337	0	0	0	0	1.89033	2.00554	0	0	1.91662	0	0	4.61645
Aldh1a1	0	0	0	0	0	0	0	0	0	0	0	0	0	0	0	0	0	0	0	0	0	0	0	0	0	0	0	0	0	0	0	0	0	0	0	0	0	0	0	0	0
Aldh1a2	0	0	0	0	0	0	0	0	0	0	0	0	0.486654	0	0	0	0	0	0	0	0	0	0	0	0	0	0	0	0	0	0	0	0	0	0	0	0	0	0	0	0
Aldh1a3	0	0	0	0	0	0	0	0	0	0	0	0	0	0	0	0	0	0	0	0	0	0	0	0	0	0	0	0	0	0	0	0	0	0	0	0	0	0	0	0	0
Aldh1a7	0	0	0	0	0	0	0	0	0	0	0	0	0	0	0	0	0	0	0	0	0	0	0	0	0	0	0	0	0	0	0	0	0	0	0	0	0	0	0	0	0
Aldh1b1	0	0	0	0.437294	6.81979	0	3.54095	0	0	0	0	0.787281	0	0	8.22506	1.29611	0.402899	0	10.4954	0	13.8114	3.93639	0	1.46281	0	4.98395	0	0	0	0.563909	0	0	0	1.24125	0.94547	0	0	0.419506	7.18199	0	0
Aldh1l1	0	0	0	0	0	0	0	0	0	0	0	0	0	0	0	0	0	0	0	0	0	0	0	0	17.5375	0	0	0	0	0	0	0	0	0	0	0	0	0	0	0	0
Aldh1l2	0	0	2.74046	0	0	0	0	0	0	0	0	0	0	0	3.2895	1.4844	0	0	0	0	0	0	0	0	0	0	3.79308	0	0	0	0	0	0	0	0.360941	0	0	0	0	0	0
Aldh2	0	4.08034	0.701956	12.7713	1.35492	21.2326	0.738675	9.5753	1.58984	0.378497	3.13598	14.2884	0.499223	2.71424	3.26823	5.85824	41.6039	19.5816	1.8947	15.9943	5.44222	0	0.42562	9.57076	2.52643	0	2.81044	1.61477	6.8	0.392122	6.7765	0	16.118	3.45249	1.23271	18.8937	0	2.01279	15.6065	1.07099	0.962288
[truncated: 20,137 more rows]
