# Supplementary material for: Cardiomyocyte gene programs encoding morphological and functional signatures in cardiac hypertrophy and failure
Source: Nat Commun. 2018 Oct 30;9:4435. doi: 10.1038/s41467-018-06639-7 (PMC6207673; doi:10.1038/s41467-018-06639-7)
Supplement: Supplementary file 10 — Supplementary Data 7 [file 41467_2018_6639_MOESM10_ESM.xlsx]

## Sheet: Supplementary Data 7
Cdkn1a mRNA fluorescent intensity per unit area (A.U.)
Cell number	Sham	Cell number	W2	Cell number	W8
Cell_1	0.0155258	Cell_1	0.0115895	Cell_1	0.00135421
Cell_2	0.0280002	Cell_2	0.00716482	Cell_2	0.0134486
Cell_3	0.00833959	Cell_3	0.0118631	Cell_3	0.00481579
Cell_4	0.00348212	Cell_4	0.0206274	Cell_4	0.00474156
Cell_5	0.00300879	Cell_5	0.00461983	Cell_5	0.0199533
Cell_6	0.0157585	Cell_6	0.00758712	Cell_6	0.0058122
Cell_7	0.0262013	Cell_7	0.00465555	Cell_7	0.000881377
Cell_8	0.0164374	Cell_8	0.00172429	Cell_8	0.00631591
Cell_9	0.00585124	Cell_9	0.0297788	Cell_9	0.001056
Cell_10	0.0110614	Cell_10	0.0108515	Cell_10	0.00193949
Cell_11	0.00461595	Cell_11	0.0150087	Cell_11	0.016855
Cell_12	0.0119419	Cell_12	0.00415294	Cell_12	0.00269627
Cell_13	0.0172903	Cell_13	0.00853205	Cell_13	0.0162964
Cell_14	0.0293815	Cell_14	0.00190413	Cell_14	0.00689052
Cell_15	0.00722449	Cell_15	0.0024281	Cell_15	0.00488117
Cell_16	0.0078865	Cell_16	0.0240597	Cell_16	0.0076647
Cell_17	0.0113638	Cell_17	0.019083	Cell_17	0.00406207
Cell_18	0.0037486	Cell_18	0.0309445	Cell_18	0.0115574
Cell_19	0.00414264	Cell_19	0.00241897	Cell_19	0.00143185
Cell_20	0.000996315	Cell_20	0.00637514	Cell_20	0.00487643
Cell_21	0.0110671	Cell_21	0.031675	Cell_21	0.0021652
Cell_22	0.000598427	Cell_22	0.0242514	Cell_22	0.00444336
Cell_23	0.0161436	Cell_23	0.0262091	Cell_23	0.0143305
Cell_24	0.00570701	Cell_24	0.0128729	Cell_24	0.00656254
Cell_25	0.00685321	Cell_25	0.0497172	Cell_25	0.0029394
Cell_26	0.0162296	Cell_26	0.0475268	Cell_26	0.0270838
Cell_27	0.0101701	Cell_27	0.0338714	Cell_27	0.00089872
Cell_28	0.0179872	Cell_28	0.03146	Cell_28	0.00349921
Cell_29	0.00346028	Cell_29	0.0447444	Cell_29	0.00600489
Cell_30	0.0015127	Cell_30	0.0149301	Cell_30	0.0018075
Cell_31	0.00992034	Cell_31	0.01502	Cell_31	0.00235616
Cell_32	0.00363685	Cell_32	0.0172635	Cell_32	0.0076306
Cell_33	0.0518284	Cell_33	0.00298225	Cell_33	0.00284921
Cell_34	0.00388359	Cell_34	0.0120657	Cell_34	0.0018507
Cell_35	0.00793796	Cell_35	0.0180203	Cell_35	0.0012978
Cell_36	0.0127286	Cell_36	0.00238551	Cell_36	0.00268255
Cell_37	0.0151864	Cell_37	0.00183479	Cell_37	0.00349677
Cell_38	0.00348819	Cell_38	0.0472332	Cell_38	0.00376901
Cell_39	0.0297765	Cell_39	0.00412199	Cell_39	0.00100606
Cell_40	0.0199545	Cell_40	0.0379811	Cell_40	0.00320986
Cell_41	0.00415547	Cell_41	0.0116854	Cell_41	0.0035054
Cell_42	0.00748963	Cell_42	0.00990247	Cell_42	0.00526525
Cell_43	0.0636821	Cell_43	0.0020636	Cell_43	0.00601864
Cell_44	0.0251788	Cell_44	0.0388978	Cell_44	0.00168691
Cell_45	0.0230723	Cell_45	0.0181937	Cell_45	0.0024488
Cell_46	0.00880592	Cell_46	0.0183541	Cell_46	0.00889722
Cell_47	0.00633783	Cell_47	0.0153145	Cell_47	0.00305026
Cell_48	0.0637288	Cell_48	0.0172455	Cell_48	0.00736196
Cell_49	0.0126006	Cell_49	0.00587131	Cell_49	0.00341511
Cell_50	0.00951384	Cell_50	0.0165116	Cell_50	0.00287479
Cell_51	0.00771267	Cell_51	0.00861344	Cell_51	0.00469841
Cell_52	0.00491341	Cell_52	0.00489764	Cell_52	0.00172919
Cell_53	0.0196688	Cell_53	0.0203531	Cell_53	0.00909314
Cell_54	0.0041641	Cell_54	0.01089	Cell_54	0.00158234
Cell_55	0.009549	Cell_55	0.022029	Cell_55	0.0064843
Cell_56	0.0561968	Cell_56	0.0260661	Cell_56	0.00793295
Cell_57	0.00372713	Cell_57	0.00555271	Cell_57	0.0102048
Cell_58	0.012671	Cell_58	0.00568696	Cell_58	0.0276595
Cell_59	0.0156974	Cell_59	0.00591763	Cell_59	0.0088713
Cell_60	0.0168357	Cell_60	0.0158412	Cell_60	0.00319793
Cell_61	0.010756	Cell_61	0.0101706	Cell_61	0.000915551
Cell_62	0.0055119	Cell_62	0.0422841	Cell_62	0.0170625
Cell_63	0.0149932	Cell_63	0.0440032	Cell_63	0.0211106
Cell_64	0.0146101	Cell_64	0.0237166	Cell_64	0.00599366
Cell_65	0.0083071	Cell_65	0.0141046	Cell_65	0.0033023
Cell_66	0.0141798	Cell_66	0.0206582	Cell_66	0.0031163
Cell_67	0.012431	Cell_67	0.00458737	Cell_67	0.0055684
Cell_68	0.0126371	Cell_68	0.0144429	Cell_68	0.00120746
Cell_69	0.0113912	Cell_69	0.004124	Cell_69	0.00359563
Cell_70	0.00785811	Cell_70	0.00890289	Cell_70	0.00349753
Cell_71	0.0119545	Cell_71	0.0205952	Cell_71	0.00174978
Cell_72	0.0204013	Cell_72	0.00419113	Cell_72	0.00469721
Cell_73	0.0115791	Cell_73	0.00271153	Cell_73	0.00402893
Cell_74	0.0368857	Cell_74	0.00337422	Cell_74	0.00398465
Cell_75	0.0142766	Cell_75	0.0144616	Cell_75	0.00152202
Cell_76	0.00977689	Cell_76	0.0117623	Cell_76	0.00574442
Cell_77	0.00790589	Cell_77	0.00551244	Cell_77	0.0079968
Cell_78	0.00353947	Cell_78	0.0157599	Cell_78	0.00180889
Cell_79	0.00530036	Cell_79	0.0143344	Cell_79	0.00117051
Cell_80	0.0120817	Cell_80	0.0538071	Cell_80	0.00268644
Cell_81	0.0114736	Cell_81	0.0142853	Cell_81	0.00690261
Cell_82	0.00314831	Cell_82	0.00783054	Cell_82	0.00806455
Cell_83	0.00673882	Cell_83	0.00735572	Cell_83	0.00958607
Cell_84	0.00235642	Cell_84	0.0301828	Cell_84	0.00166997
Cell_85	0.0101026	Cell_85	0.0023558	Cell_85	0.0113441
Cell_86	0.0116577	Cell_86	0.0232969	Cell_86	0.00743149
Cell_87	0.00746765	Cell_87	0.00211731	Cell_87	0.00361402
Cell_88	0.00738929	Cell_88	0.00580144	Cell_88	0.00179884
Cell_89	0.00455452	Cell_89	0.00359473	Cell_89	0.00366233
Cell_90	0.0020606	Cell_90	0.00696012	Cell_90	0.00253084
Cell_91	0.00566717	Cell_91	0.0127947	Cell_91	0.0027666
Cell_92	0.0317108	Cell_92	0.00174914	Cell_92	0.000985118
Cell_93	0.0248704	Cell_93	0.012948	Cell_93	0.00253955
Cell_94	0.0277269	Cell_94	0.0128659	Cell_94	0.00688397
Cell_95	0.00499448	Cell_95	0.00502264	Cell_95	0.00326734
Cell_96	0.00995803	Cell_96	0.0139534	Cell_96	0.000471704
Cell_97	0.014405	Cell_97	0.0015685	Cell_97	0.00651327
Cell_98	0.00246995	Cell_98	0.00245713	Cell_98	0.00168258
Cell_99	0.0228434	Cell_99	0.0019996	Cell_99	0.00616931
Cell_100	0.0152945	Cell_100	0.0268534	Cell_100	0.00158502
Cell_101	0.00575579	Cell_101	0.00245091	Cell_101	0.003219
Cell_102	0.00658927	Cell_102	0.00219761	Cell_102	0.00328625
Cell_103	0.00441458	Cell_103	0.00957368	Cell_103	0.00362224
Cell_104	0.00540988	Cell_104	0.0110959	Cell_104	0.00433
Cell_105	0.0163973	Cell_105	0.0181872	Cell_105	0.0036733
Cell_106	0.0234791	Cell_106	0.00762036	Cell_106	0.00213249
Cell_107	0.0145402	Cell_107	0.00489726	Cell_107	0.0043209
Cell_108	0.0154177	Cell_108	0.0230295	Cell_108	0.00221898
Cell_109	0.0220626	Cell_109	0.0226814	Cell_109	0.00251969
Cell_110	0.00374596	Cell_110	0.0135829	Cell_110	0.0301458
Cell_111	0.00773666	Cell_111	0.00397953	Cell_111	0.00264997
Cell_112	0.00680884	Cell_112	0.00803981	Cell_112	0.0034768
Cell_113	0.0162029	Cell_113	0.00561952	Cell_113	0.00293601
Cell_114	0.016467	Cell_114	0.0161213	Cell_114	0.0230635
Cell_115	0.00817766	Cell_115	0.0114575	Cell_115	0.0121963
Cell_116	0.0122002	Cell_116	0.00541523	Cell_116	0.00569444
Cell_117	0.00207228	Cell_117	0.00324416	Cell_117	0.00262011
Cell_118	0.00231953	Cell_118	0.00593159	Cell_118	0.00366697
Cell_119	0.0118046	Cell_119	0.0168092	Cell_119	0.00185021
Cell_120	0.0123504	Cell_120	0.00407979	Cell_120	0.00627636
Cell_121	0.00412899	Cell_121	0.0100188	Cell_121	0.00161369
Cell_122	0.00894831	Cell_122	0.00376771	Cell_122	0.0104932
Cell_123	0.0113744	Cell_123	0.0138322	Cell_123	0.00437143
Cell_124	0.0129316	Cell_124	0.013538	Cell_124	0.00608903
Cell_125	0.00145919	Cell_125	0.00439953	Cell_125	0.00261785
Cell_126	0.0175067	Cell_126	0.00496103	Cell_126	0.00326472
Cell_127	0.00705055	Cell_127	0.0045758	Cell_127	0.00205985
Cell_128	0.0016189	Cell_128	0.0062992	Cell_128	0.00461495
Cell_129	0.0196916	Cell_129	0.00773473	Cell_129	0.00167776
Cell_130	0.0039502	Cell_130	0.00206364	Cell_130	0.0031628
Cell_131	0.00404855	Cell_131	0.00701946	Cell_131	0.00709201
Cell_132	0.0164457	Cell_132	0.0140293	Cell_132	0.000523799
Cell_133	0.0429139	Cell_133	0.0169733	Cell_133	0.0141217
Cell_134	0.0109958	Cell_134	0.0160986	Cell_134	0.0175339
Cell_135	0.0156284	Cell_135	0.00712667	Cell_135	0.00205727
Cell_136	0.0179685	Cell_136	0.00351861	Cell_136	0.00343349
Cell_137	0.0120825	Cell_137	0.0056151	Cell_137	0.00126698
Cell_138	0.0186059	Cell_138	0.0168791	Cell_138	0.00175451
Cell_139	0.0106827	Cell_139	0.00718215	Cell_139	0.00386681
Cell_140	0.0194905	Cell_140	0.00226664	Cell_140	0.00637216
Cell_141	0.00563047	Cell_141	0.00781581	Cell_141	0.000774873
Cell_142	0.0110184	Cell_142	0.0176937	Cell_142	0.00599653
Cell_143	0.00238465	Cell_143	0.0241485	Cell_143	0.00149508
Cell_144	0.00915403	Cell_144	0.018821	Cell_144	0.00141364
Cell_145	0.00243703	Cell_145	0.00998515	Cell_145	0.00360492
Cell_146	0.00948524	Cell_146	0.00364641	Cell_146	0.00147433
Cell_147	0.00415232	Cell_147	0.0290809	Cell_147	0.00491814
Cell_148	0.0183554	Cell_148	0.00535765	Cell_148	0.0014274
Cell_149	0.00174577	Cell_149	0.0107159	Cell_149	0.0039278
Cell_150	0.00544064	Cell_150	0.00248435	Cell_150	0.0033956
Cell_151	0.00522	Cell_151	0.00629057	Cell_151	0.00696469
Cell_152	0.00230361	Cell_152	0.0151237	Cell_152	0.00175858
Cell_153	0.00875611	Cell_153	0.00804603	Cell_153	0.00213057
Cell_154	0.0471009	Cell_154	0.00644083	Cell_154	0.00100522
Cell_155	0.0018796	Cell_155	0.00308887	Cell_155	0.00394271
Cell_156	0.00366808	Cell_156	0.00851746	Cell_156	0.0126662
Cell_157	0.00619947	Cell_157	0.00304154	Cell_157	0.0137028
Cell_158	0.0199732	Cell_158	0.00191126	Cell_158	0.0145498
Cell_159	0.00408367	Cell_159	0.0119887	Cell_159	0.00336243
Cell_160	0.00684824	Cell_160	0.0126205	Cell_160	0.00413902
Cell_161	0.00446524	Cell_161	0.00454431	Cell_161	0.00281845
Cell_162	0.00887483	Cell_162	0.0142067	Cell_162	0.00167187
Cell_163	0.00238414	Cell_163	0.0211435	Cell_163	0.00111243
Cell_164	0.00402979	Cell_164	0.00244943	Cell_164	0.00557035
Cell_165	0.00636553	Cell_165	0.00788833	Cell_165	0.00192537
Cell_166	0.0275569	Cell_166	0.00711264	Cell_166	0.000981408
Cell_167	0.0526773	Cell_167	0.00518302	Cell_167	0.0030778
Cell_168	0.00543517	Cell_168	0.00570957	Cell_168	0.000531215
Cell_169	0.0106428	Cell_169	0.0115903	Cell_169	0.00368633
Cell_170	0.00239935	Cell_170	0.0034002	Cell_170	0.001033
Cell_171	0.0223932	Cell_171	0.0013457	Cell_171	0.000999294
Cell_172	0.0192467	Cell_172	0.0104383	Cell_172	0.00268255
Cell_173	0.00862902	Cell_173	0.00259394	Cell_173	0.00161185
Cell_174	0.0325341	Cell_174	0.00131551	Cell_174	0.00763697
Cell_175	0.0796559	Cell_175	0.0011523	Cell_175	0.00170305
Cell_176	0.0107282	Cell_176	0.0182828	Cell_176	0.00165032
Cell_177	0.00444429	Cell_177	0.0122337	Cell_177	0.00173395
Cell_178	0.0200767	Cell_178	0.00368115	Cell_178	0.000402474
Cell_179	0.0103149	Cell_179	0.00326772	Cell_179	0.00694283
Cell_180	0.00260298	Cell_180	0.00249929	Cell_180	0.00234652
Cell_181	0.00672147	Cell_181	0.00273709	Cell_181	0.00153347
Cell_182	0.00751309	Cell_182	0.00298947	Cell_182	0.000954441
Cell_183	0.0209868	Cell_183	0.0083278	Cell_183	0.00235783
Cell_184	0.0123648	Cell_184	0.0213068	Cell_184	0.00415749
Cell_185	0.0496253	Cell_185	0.0184358	Cell_185	0.00669478
Cell_186	0.0128399	Cell_186	0.00974533	Cell_186	0.0033196
Cell_187	0.159668	Cell_187	0.00985646	Cell_187	0.00373055
Cell_188	0.138862	Cell_188	0.0263062	Cell_188	0.00355918
Cell_189	0.0134077	Cell_189	0.00386123	Cell_189	0.00432957
Cell_190	0.00776552	Cell_190	0.0264913	Cell_190	0.00398121
Cell_191	0.01912	Cell_191	0.00930449	Cell_191	0.00207071
Cell_192	0.0478324	Cell_192	0.00771548	Cell_192	0.00169939
Cell_193	0.0417676	Cell_193	0.0143892	Cell_193	0.0109438
Cell_194	0.00355788	Cell_194	0.0171397	Cell_194	0.00411623
Cell_195	0.0105132	Cell_195	0.0147901	Cell_195	0.00705089
Cell_196	0.00768935	Cell_196	0.0161131	Cell_196	0.00700705
Cell_197	0.00241007	Cell_197	0.0199935	Cell_197	0.00693632
Cell_198	0.00309907	Cell_198	0.0117428	Cell_198	0.00279083
Cell_199	0.00317441	Cell_199	0.0107549	Cell_199	0.00398307
Cell_200	0.0181795	Cell_200	0.00969437	Cell_200	0.00128986
Cell_201	0.023557	Cell_201	0.0111085	Cell_201	0.00269213
Cell_202	0.00439954	Cell_202	0.00780666	Cell_202	0.00163273
Cell_203	0.00954526	Cell_203	0.0179787	Cell_203	0.00133225
Cell_204	0.0279871	Cell_204	0.0086228	Cell_204	0.00199261
Cell_205	0.00576964	Cell_205	0.0248684	Cell_205	0.00177868
Cell_206	0.0241076	Cell_206	0.0174863	Cell_206	0.00201109
Cell_207	0.0244774	Cell_207	0.018968	Cell_207	0.000874803
Cell_208	0.0109378	Cell_208	0.0422067	Cell_208	0.00590477
Cell_209	0.00472264	Cell_209	0.0452141	Cell_209	0.000768208
Cell_210	0.00429768	Cell_210	0.00516545	Cell_210	0.00992324
Cell_211	0.00306154	Cell_211	0.0190342	Cell_211	0.00268882
Cell_212	0.00377869	Cell_212	0.00844877	Cell_212	0.0090207
Cell_213	0.0200934	Cell_213	0.0135549	Cell_213	0.00282293
Cell_214	0.00411086	Cell_214	0.00173317	Cell_214	0.00537069
Cell_215	0.00633404	Cell_215	0.0134562	Cell_215	0.00201766
Cell_216	0.0128404	Cell_216	0.0293013	Cell_216	0.00132324
Cell_217	0.0254726	Cell_217	0.00912902	Cell_217	0.00228177
Cell_218	0.0386655	Cell_218	0.0156105	Cell_218	0.00284493
Cell_219	0.0531417	Cell_219	0.011882	Cell_219	0.00251486
Cell_220	0.00706929	Cell_220	0.0127918	Cell_220	0.00119493
Cell_221	0.0038897	Cell_221	0.0227315	Cell_221	0.00143621
Cell_222	0.0141936	Cell_222	0.0134267	Cell_222	0.00418866
Cell_223	0.0139362	Cell_223	0.0264022	Cell_223	0.00284865
Cell_224	0.01592	Cell_224	0.0199182	Cell_224	0.00549626
Cell_225	0.00703948	Cell_225	0.00837547	Cell_225	0.00273921
Cell_226	0.0283377	Cell_226	0.0134915	Cell_226	0.00393761
Cell_227	0.0145427	Cell_227	0.0139304	Cell_227	0.00155718
Cell_228	0.0547879	Cell_228	0.0173606	Cell_228	0.00154904
Cell_229	0.0153731	Cell_229	0.00410769	Cell_229	0.00324245
Cell_230	0.0259141	Cell_230	0.0168852	Cell_230	0.00334796
Cell_231	0.0108088	Cell_231	0.0228057	Cell_231	0.00435212
Cell_232	0.0611411	Cell_232	0.0268318	Cell_232	0.0111346
Cell_233	0.0252385	Cell_233	0.0274486	Cell_233	0.00939425
Cell_234	0.0169664	Cell_234	0.00242766	Cell_234	0.00681538
Cell_235	0.00599704	Cell_235	0.0217362	Cell_235	0.00189485
Cell_236	0.0240015	Cell_236	0.0114725	Cell_236	0.00155752
Cell_237	0.0176647	Cell_237	0.0305218	Cell_237	0.0039954
Cell_238	0.00922939	Cell_238	0.0200626	Cell_238	0.00785678
Cell_239	0.0137406	Cell_239	0.00919242	Cell_239	0.000857961
Cell_240	0.00473129	Cell_240	0.0115698	Cell_240	0.00293991
Cell_241	0.0176118	Cell_241	0.00332913	Cell_241	0.00379488
Cell_242	0.00594348	Cell_242	0.0153226	Cell_242	0.00325134
Cell_243	0.0103154	Cell_243	0.00746977	Cell_243	0.00210125
Cell_244	0.00234314	Cell_244	0.0108354	Cell_244	0.0039407
Cell_245	0.0144344	Cell_245	0.0129594	Cell_245	0.0021546
Cell_246	0.0120877	Cell_246	0.0463541	Cell_246	0.00303396
Cell_247	0.0185432	Cell_247	0.0176535	Cell_247	0.00490958
Cell_248	0.0137739	Cell_248	0.00242516	Cell_248	0.0104514
Cell_249	0.00578215	Cell_249	0.00571889	Cell_249	0.0147448
Cell_250	0.00871004	Cell_250	0.016254	Cell_250	0.00165838
Cell_251	0.0108184	Cell_251	0.00887677	Cell_251	0.0027241
Cell_252	0.0193532	Cell_252	0.0210793	Cell_252	0.00213452
Cell_253	0.00852115	Cell_253	0.00549343	Cell_253	0.00530762
Cell_254	0.0270686	Cell_254	0.0131498	Cell_254	0.00367496
Cell_255	0.00636505	Cell_255	0.027612	Cell_255	0.00297507
Cell_256	0.00545771	Cell_256	0.0158987	Cell_256	0.00493175
Cell_257	0.0123693	Cell_257	0.0135764	Cell_257	0.00287595
Cell_258	0.00814352	Cell_258	0.0390915	Cell_258	0.0316818
Cell_259	0.00984242	Cell_259	0.024164	Cell_259	0.0118428
Cell_260	0.005976	Cell_260	0.0182005	Cell_260	0.00678769
Cell_261	0.00436819	Cell_261	0.0259491	Cell_261	0.00479143
Cell_262	0.00480547	Cell_262	0.0311905	Cell_262	0.00396066
Cell_263	0.00324817	Cell_263	0.0147422	Cell_263	0.00370653
Cell_264	0.0334795	Cell_264	0.0231586	Cell_264	0.00177547
Cell_265	0.0120526	Cell_265	0.0778363	Cell_265	0.00440544
Cell_266	0.00289658	Cell_266	0.0197046	Cell_266	0.0113818
Cell_267	0.00872875	Cell_267	0.0288576	Cell_267	0.00548688
Cell_268	0.0297333	Cell_268	0.0204065	Cell_268	0.0124718
Cell_269	0.00947786	Cell_269	0.0105104	Cell_269	0.00387634
Cell_270	0.00840047	Cell_270	0.0131197	Cell_270	0.00434501
Cell_271	0.0466114	Cell_271	0.035008	Cell_271	0.00406438
Cell_272	0.00472291	Cell_272	0.0133337	Cell_272	0.00437042
Cell_273	0.00350238	Cell_273	0.0134475	Cell_273	0.0217817
Cell_274	0.0329234	Cell_274	0.0223673	Cell_274	0.00545678
Cell_275	0.00446548	Cell_275	0.0105313	Cell_275	0.00218723
Cell_276	0.00622347	Cell_276	0.00196962	Cell_276	0.00072744
Cell_277	0.00709341	Cell_277	0.019889	Cell_277	0.00236633
Cell_278	0.00850868	Cell_278	0.0181579	Cell_278	0.00407173
Cell_279	0.0209711	Cell_279	0.0190571	Cell_279	0.00293502
Cell_280	0.0531321	Cell_280	0.0258984	Cell_280	0.00940237
Cell_281	0.0146188	Cell_281	0.00863894	Cell_281	0.00318333
Cell_282	0.0102128	Cell_282	0.0283061	Cell_282	0.0034909
Cell_283	0.0281488	Cell_283	0.0301624	Cell_283	0.00324593
Cell_284	0.0159175	Cell_284	0.0174531	Cell_284	0.00241451
Cell_285	0.0296674	Cell_285	0.00861971	Cell_285	0.00172973
Cell_286	0.00485946	Cell_286	0.0121393	Cell_286	0.000963166
Cell_287	0.0155046	Cell_287	0.00865222	Cell_287	0.00106193
Cell_288	0.0152534	Cell_288	0.0114251	Cell_288	0.011605
Cell_289	0.0315229	Cell_289	0.0107845	Cell_289	0.015452
Cell_290	0.0280191	Cell_290	0.0456968	Cell_290	0.0018762
Cell_291	0.0154331	Cell_291	0.0100061	Cell_291	0.0183128
Cell_292	0.00978253	Cell_292	0.00758193	Cell_292	0.00251064
Cell_293	0.00327387	Cell_293	0.00842581	Cell_293	0.00422617
Cell_294	0.00815754	Cell_294	0.0160728	Cell_294	0.0018681
Cell_295	0.00995045	Cell_295	0.00986316	Cell_295	0.00166388
Cell_296	0.0257732	Cell_296	0.00717221	Cell_296	0.00144418
Cell_297	0.0156667	Cell_297	0.0194232	Cell_297	0.00433982
Cell_298	0.00807252	Cell_298	0.0125192	Cell_298	0.00709074
Cell_299	0.0137785	Cell_299	0.00494778	Cell_299	0.00264475
Cell_300	0.00494091	Cell_300	0.00335456	Cell_300	0.00686424
Cell_301	0.019002	Cell_301	0.0129362	Cell_301	0.0111351
Cell_302	0.016022	Cell_302	0.00608743	Cell_302	0.00280195
Cell_303	0.0126287	Cell_303	0.0287941	Cell_303	0.00699078
Cell_304	0.00823404	Cell_304	0.00755287	Cell_304	0.00810069
Cell_305	0.00350396	Cell_305	0.00862146	Cell_305	0.00404595
Cell_306	0.012202	Cell_306	0.0174602	Cell_306	0.00249673
Cell_307	0.00338494	Cell_307	0.00903849	Cell_307	0.00102548
Cell_308	0.00217675	Cell_308	0.00906614	Cell_308	0.00816278
Cell_309	0.00931515	Cell_309	0.0126054	Cell_309	0.00139844
Cell_310	0.0188487	Cell_310	0.00833539	Cell_310	0.00195796
Cell_311	0.00439138	Cell_311	0.0215174	Cell_311	0.00453318
Cell_312	0.0133761	Cell_312	0.0183248	Cell_312	0.00191188
Cell_313	0.0210566	Cell_313	0.0142547	Cell_313	0.00493332
Cell_314	0.00269391	Cell_314	0.00526785	Cell_314	0.00330131
Cell_315	0.0781942	Cell_315	0.00803261	Cell_315	0.00213182
Cell_316	0.019274	Cell_316	0.00420525	Cell_316	0.00176717
Cell_317	0.00608439	Cell_317	0.00531489	Cell_317	0.00147709
Cell_318	0.0705534	Cell_318	0.00371494	Cell_318	0.0012735
Cell_319	0.0253212	Cell_319	0.00685885	Cell_319	0.00268834
Cell_320	0.0274172	Cell_320	0.00444324	Cell_320	0.00438618
Cell_321	0.0014438	Cell_321	0.0037401	Cell_321	0.0163292
Cell_322	0.00154782	Cell_322	0.00809159	Cell_322	0.00688921
Cell_323	0.00500122	Cell_323	0.00549938	Cell_323	0.00102344
Cell_324	0.00122405	Cell_324	0.00399484	Cell_324	0.00829535
Cell_325	0.0130965	Cell_325	0.0086534	Cell_325	0.00290277
Cell_326	0.00224238	Cell_326	0.0137156	Cell_326	0.00742685
Cell_327	0.0236714	Cell_327	0.00397861	Cell_327	0.00254726
Cell_328	0.00449564	Cell_328	0.0117209	Cell_328	0.00318085
Cell_329	0.0021135	Cell_329	0.0118474	Cell_329	0.00743635
Cell_330	0.005237	Cell_330	0.00681232	Cell_330	0.00357047
Cell_331	0.00170853	Cell_331	0.0148464	Cell_331	0.00116266
Cell_332	0.0125395	Cell_332	0.0100824	Cell_332	0.00141759
Cell_333	0.00154291	Cell_333	0.00458861	Cell_333	0.0093777
Cell_334	0.00595635	Cell_334	0.00374935	Cell_334	0.00535718
Cell_335	0.045371	Cell_335	0.0131988	Cell_335	0.0051759
Cell_336	0.0076452	Cell_336	0.007561	Cell_336	0.00340633
Cell_337	0.010267	Cell_337	0.00602775	Cell_337	0.00602268
Cell_338	0.0027393	Cell_338	0.0123231	Cell_338	0.00359897
Cell_339	0.00287644	Cell_339	0.00811369	Cell_339	0.00288208
Cell_340	0.0116816	Cell_340	0.0068151	Cell_340	0.000475232
Cell_341	0.00101388	Cell_341	0.00882291	Cell_341	0.00162771
Cell_342	0.00757788	Cell_342	0.00205876	Cell_342	0.00601227
Cell_343	0.00979154	Cell_343	0.00287314	Cell_343	0.0114879
Cell_344	0.0100289	Cell_344	0.00848769	Cell_344	0.00539505
Cell_345	0.00793569	Cell_345	0.00499975	Cell_345	0.00321756
Cell_346	0.00284247	Cell_346	0.00704425	Cell_346	0.00270504
Cell_347	0.0124516	Cell_347	0.0121617	Cell_347	0.00519311
Cell_348	0.0266351	Cell_348	0.0116033	Cell_348	0.0027992
Cell_349	0.00583642	Cell_349	0.0655714	Cell_349	0.00395387
Cell_350	0.00886824	Cell_350	0.00799725	Cell_350	0.00307314
Cell_351	0.00936119	Cell_351	0.014705	Cell_351	0.00556974
Cell_352	0.00078248	Cell_352	0.0106747	Cell_352	0.00755616
Cell_353	0.0105102	Cell_353	0.00418148	Cell_353	0.00641731
Cell_354	0.0245266	Cell_354	0.0151555	Cell_354	0.0030939
Cell_355	0.0536812	Cell_355	0.00413059	Cell_355	0.00366567
Cell_356	0.00116903	Cell_356	0.0104521	Cell_356	0.00150872
Cell_357	0.0207061	Cell_357	0.00220603	Cell_357	0.0178666
Cell_358	0.02116	Cell_358	0.0141532	Cell_358	0.00577119
Cell_359	0.0025026	Cell_359	0.00685816	Cell_359	0.00180485
Cell_360	0.00403571	Cell_360	0.00968303	Cell_360	0.00257706
Cell_361	0.00186019	Cell_361	0.00628254	Cell_361	0.00404337
Cell_362	0.00450015	Cell_362	0.0255397	Cell_362	0.00274388
Cell_363	0.00433727	Cell_363	0.0207122	Cell_363	0.0153435
Cell_364	0.00325548	Cell_364	0.015694	Cell_364	0.000905318
Cell_365	0.0269295	Cell_365	0.0262351	Cell_365	0.00527792
Cell_366	0.00528377	Cell_366	0.00834369	Cell_366	0.0010461
Cell_367	0.00617076	Cell_367	0.010742	Cell_367	0.00612969
Cell_368	0.00472894	Cell_368	0.0178031	Cell_368	0.018426
Cell_369	0.00342247	Cell_369	0.0101744	Cell_369	0.00945411
Cell_370	0.00163468	Cell_370	0.00790223	Cell_370	0.00175979
Cell_371	0.0327332	Cell_371	0.00585487	Cell_371	0.00248805
Cell_372	0.00499097	Cell_372	0.0612265	Cell_372	0.00337991
Cell_373	0.00245621	Cell_373	0.00147127	Cell_373	0.00439578
Cell_374	0.00719523	Cell_374	0.00654725	Cell_374	0.00366861
Cell_375	0.00234423	Cell_375	0.0286727	Cell_375	0.00297496
Cell_376	0.00729129	Cell_376	0.0125527	Cell_376	0.00385974
Cell_377	0.0046614	Cell_377	0.0289742	Cell_377	0.00422889
Cell_378	0.0250163	Cell_378	0.0149863	Cell_378	0.00712365
Cell_379	0.00384937	Cell_379	0.0143342	Cell_379	0.00401204
Cell_380	0.0356939	Cell_380	0.0111599	Cell_380	0.00065147
Cell_381	0.00492206	Cell_381	0.0130251	Cell_381	0.00235427
Cell_382	0.00642917	Cell_382	0.0448067	Cell_382	0.00818201
Cell_383	0.00988465	Cell_383	0.0189388	Cell_383	0.00497698
Cell_384	0.00514218	Cell_384	0.0174607	Cell_384	0.00433916
Cell_385	0.00489155	Cell_385	0.0141844	Cell_385	0.00417369
Cell_386	0.0045042	Cell_386	0.0374185	Cell_386	0.0031192
Cell_387	0.0231128	Cell_387	0.00491496	Cell_387	0.00279281
Cell_388	0.0308828	Cell_388	0.0150947	Cell_388	0.00431444
Cell_389	0.0132451	Cell_389	0.0064322	Cell_389	0.0201082
Cell_390	0.0504547	Cell_390	0.00445363	Cell_390	0.0149026
Cell_391	0.0175639	Cell_391	0.0321541	Cell_391	0.00254878
Cell_392	0.0111914	Cell_392	0.0107245	Cell_392	0.00390924
Cell_393	0.0148366	Cell_393	0.0030404	Cell_393	0.00960147
Cell_394	0.00485199	Cell_394	0.00870424	Cell_394	0.00457873
Cell_395	0.0403948	Cell_395	0.00462648	Cell_395	0.00628114
Cell_396	0.00307458	Cell_396	0.00402645	Cell_396	0.00178173
Cell_397	0.00812179	Cell_397	0.00167974	Cell_397	0.0052152
Cell_398	0.00213816	Cell_398	0.0166418	Cell_398	0.00828722
Cell_399	0.0120246	Cell_399	0.0137518	Cell_399	0.00761379
Cell_400	0.00710464	Cell_400	0.013702	Cell_400	0.00359822
Cell_401	0.00374415	Cell_401	0.00258599	Cell_401	0.0199256
Cell_402	0.012969	Cell_402	0.00598188	Cell_402	0.00172681
Cell_403	0.00626837	Cell_403	0.00844514	Cell_403	0.00331811
Cell_404	0.0041788	Cell_404	0.023507	Cell_404	0.00510453
Cell_405	0.00682958	Cell_405	0.00410828	Cell_405	0.0030625
Cell_406	0.0337382	Cell_406	0.00586911	Cell_406	0.0236759
Cell_407	0.0174925	Cell_407	0.00571189	Cell_407	0.00440477
Cell_408	0.00585367	Cell_408	0.00439205	Cell_408	0.00208585
Cell_409	0.0129522	Cell_409	0.0129262	Cell_409	0.001614
Cell_410	0.0139476	Cell_410	0.0108043	Cell_410	0.00144684
Cell_411	0.000604477	Cell_411	0.0166476	Cell_411	0.00930032
Cell_412	0.00356063	Cell_412	0.00329208	Cell_412	0.00182708
Cell_413	0.0148701	Cell_413	0.0150226	Cell_413	0.00447134
Cell_414	0.00436573	Cell_414	0.0133484	Cell_414	0.00159888
Cell_415	0.00520438	Cell_415	0.00970513	Cell_415	0.00142289
Cell_416	0.0254548	Cell_416	0.00928371	Cell_416	0.00444556
Cell_417	0.0128284	Cell_417	0.00466892	Cell_417	0.00171154
Cell_418	0.00327325	Cell_418	0.0206004	Cell_418	0.00369239
Cell_419	0.0128052	Cell_419	0.00129895	Cell_419	0.00234307
Cell_420	0.014625	Cell_420	0.0240776	Cell_420	0.00787193
Cell_421	0.00764386	Cell_421	0.00274848	Cell_421	0.00463403
Cell_422	0.0166157	Cell_422	0.00223069	Cell_422	0.0022956
Cell_423	0.0118928	Cell_423	0.00456195	Cell_423	0.00316078
Cell_424	0.0168791	Cell_424	0.0120144	Cell_424	0.0020372
Cell_425	0.0380641	Cell_425	0.00617091	Cell_425	0.000527136
Cell_426	0.00321361	Cell_426	0.00273845	Cell_426	0.00770884
Cell_427	0.00971336	Cell_427	0.00453778	Cell_427	0.00161366
Cell_428	0.00812645	Cell_428	0.00699197	Cell_428	0.00682356
Cell_429	0.00993769	Cell_429	0.00435016	Cell_429	0.00121158
Cell_430	0.0131775	Cell_430	0.00448114	Cell_430	0.00853732
Cell_431	0.0179872	Cell_431	0.00765678	Cell_431	0.0075207
Cell_432	0.0131877	Cell_432	0.00274725	Cell_432	0.00491787
Cell_433	0.0167398	Cell_433	0.00958589	Cell_433	0.00972816
Cell_434	0.00433418	Cell_434	0.0240531	Cell_434	0.00515213
Cell_435	0.0107691	Cell_435	0.00262953	Cell_435	0.00223978
Cell_436	0.0199593	Cell_436	0.00482616	Cell_436	0.00136171
Cell_437	0.00449802	Cell_437	0.00678282	Cell_437	0.00236561
Cell_438	0.000962288	Cell_438	0.00272032	Cell_438	0.00490055
Cell_439	0.00585466	Cell_439	0.00367742	Cell_439	0.011304
Cell_440	0.0406421	Cell_440	0.0047816	Cell_440	0.00130262
Cell_441	0.00525312	Cell_441	0.0222016	Cell_441	0.00585808
Cell_442	0.00214219	Cell_442	0.00532581	Cell_442	0.00367584
Cell_443	0.0083282	Cell_443	0.00376733	Cell_443	0.0119279
Cell_444	0.00545455	Cell_444	0.017484	Cell_444	0.00361389
Cell_445	0.00606577	Cell_445	0.00795024	Cell_445	0.00315636
Cell_446	0.0240628	Cell_446	0.00948065	Cell_446	0.0074396
Cell_447	0.00384174	Cell_447	0.0046777	Cell_447	0.00807575
Cell_448	0.00332122	Cell_448	0.00564414	Cell_448	0.00983333
Cell_449	0.00270489	Cell_449	0.00253929	Cell_449	0.00266185
Cell_450	0.0035298	Cell_450	0.006658	Cell_450	0.00345529
Cell_451	0.0355817	Cell_451	0.00263779	Cell_451	0.00588885
Cell_452	0.0115934	Cell_452	0.022007	Cell_452	0.00566133
Cell_453	0.0058714	Cell_453	0.0119615	Cell_453	0.00360179
Cell_454	0.0121653	Cell_454	0.00465198	Cell_454	0.00492704
Cell_455	0.0104998	Cell_455	0.02065	Cell_455	0.00182376
Cell_456	0.00714395	Cell_456	0.00814147	Cell_456	0.00846922
Cell_457	0.00404087	Cell_457	0.0237969	Cell_457	0.00397181
Cell_458	0.00736567	Cell_458	0.00253797	Cell_458	0.0066458
Cell_459	0.00291511	Cell_459	0.00494951	Cell_459	0.00124257
Cell_460	0.00253763	Cell_460	0.00367164	Cell_460	0.00534329
Cell_461	0.0066844	Cell_461	0.0104569	Cell_461	0.00696127
Cell_462	0.00105973	Cell_462	0.0105863	Cell_462	0.00603164
Cell_463	0.00512054	Cell_463	0.0173991	Cell_463	0.00387264
Cell_464	0.00254186	Cell_464	0.0177914	Cell_464	0.00284817
Cell_465	0.00257809	Cell_465	0.0117305	Cell_465	0.00347651
Cell_466	0.00723615	Cell_466	0.00287689	Cell_466	0.00224167
Cell_467	0.00315928	Cell_467	0.012583	Cell_467	0.00209469
Cell_468	0.00888762	Cell_468	0.00580184	Cell_468	0.00526075
Cell_469	0.0306054	Cell_469	0.00160388	Cell_469	0.00864114
Cell_470	0.0508285	Cell_470	0.0207163	Cell_470	0.00328878
Cell_471	0.0041346	Cell_471	0.0116618	Cell_471	0.00389584
Cell_472	0.02481	Cell_472	0.0116458	Cell_472	0.00432556
Cell_473	0.0271186	Cell_473	0.0357154	Cell_473	0.00372778
Cell_474	0.0242266	Cell_474	0.0102114	Cell_474	0.000568816
Cell_475	0.0263387	Cell_475	0.00962546	Cell_475	0.00272563
Cell_476	0.00657605	Cell_476	0.00717166	Cell_476	0.00510383
Cell_477	0.00143758	Cell_477	0.0272142	Cell_477	0.00270126
Cell_478	0.00966819	Cell_478	0.00817468	Cell_478	0.00268796
Cell_479	0.0140211	Cell_479	0.00475121	Cell_479	0.00598117
Cell_480	0.0104189	Cell_480	0.0121455	Cell_480	0.00829522
Cell_481	0.00201245	Cell_481	0.017016	Cell_481	0.00205623
Cell_482	0.00481633	Cell_482	0.015249	Cell_482	0.00526579
Cell_483	0.00843369	Cell_483	0.0231216	Cell_483	0.00875116
Cell_484	0.0179179	Cell_484	0.0105231	Cell_484	0.00673537
Cell_485	0.00780415	Cell_485	0.011629	Cell_485	0.0022765
Cell_486	0.00578885	Cell_486	0.0069798	Cell_486	0.00231311
Cell_487	0.0199406	Cell_487	0.0065377	Cell_487	0.017063
Cell_488	0.010293	Cell_488	0.0164339	Cell_488	0.00325437
Cell_489	0.00655733	Cell_489	0.0378878	Cell_489	0.00252911
Cell_490	0.0131106	Cell_490	0.0265692	Cell_490	0.00840128
Cell_491	0.0165384	Cell_491	0.0308605	Cell_491	0.00409388
Cell_492	0.0124382	Cell_492	0.0271636	Cell_492	0.00400836
Cell_493	0.0125524	Cell_493	0.00600767	Cell_493	0.000758482
Cell_494	0.0108876	Cell_494	0.00192169	Cell_494	0.00315052
Cell_495	0.00746374	Cell_495	0.0226631	Cell_495	0.0033543
Cell_496	0.00918459	Cell_496	0.0342707	Cell_496	0.00144831
Cell_497	0.0396306	Cell_497	0.0210245	Cell_497	0.00285342
Cell_498	0.00453114	Cell_498	0.0233625	Cell_498	0.00191683
Cell_499	0.00907696	Cell_499	0.00891297	Cell_499	0.00401699
Cell_500	0.00788541	Cell_500	0.0187879	Cell_500	0.00367013
Cell_501	0.00550925	Cell_501	0.0118975	Cell_501	0.0125761
Cell_502	0.0094369	Cell_502	0.0331181	Cell_502	0.00541049
Cell_503	0.00810944	Cell_503	0.00785487	Cell_503	0.00215134
Cell_504	0.00594555	Cell_504	0.0177014	Cell_504	0.00248132
Cell_505	0.0227762	Cell_505	0.0105336	Cell_505	0.0124935
Cell_506	0.0034676	Cell_506	0.00677455	Cell_506	0.00147934
Cell_507	0.00661743	Cell_507	0.0355309	Cell_507	0.00181096
Cell_508	0.00350195	Cell_508	0.00241962	Cell_508	0.0172642
Cell_509	0.00255023	Cell_509	0.0101399	Cell_509	0.00861797
Cell_510	0.00199573	Cell_510	0.0181637	Cell_510	0.0073638
Cell_511	0.00154993	Cell_511	0.0283727	Cell_511	0.00142242
Cell_512	0.00519564	Cell_512	0.0134077	Cell_512	0.0100061
Cell_513	0.0263938	Cell_513	0.0457905	Cell_513	0.00144272
Cell_514	0.00835925	Cell_514	0.0177614	Cell_514	0.0144994
Cell_515	0.00503	Cell_515	0.0228483	Cell_515	0.00326988
Cell_516	0.00610247	Cell_516	0.00405356	Cell_516	0.00148019
Cell_517	0.00914397	Cell_517	0.0462555	Cell_517	0.00379688
Cell_518	0.00341178	Cell_518	0.0478008	Cell_518	0.00738011
Cell_519	0.0196417	Cell_519	0.0171617	Cell_519	0.00343701
Cell_520	0.00239756	Cell_520	0.0154208	Cell_520	0.0478712
Cell_521	0.00950164	Cell_521	0.011985	Cell_521	0.018316
Cell_522	0.00614893	Cell_522	0.00672873	Cell_522	0.0156852
Cell_523	0.0250457	Cell_523	0.017526	Cell_523	0.00179121
Cell_524	0.0110485	Cell_524	0.00495498	Cell_524	0.00454479
Cell_525	0.0664628	Cell_525	0.00288902	Cell_525	0.00117833
Cell_526	0.0205812	Cell_526	0.0154531	Cell_526	0.00368513
Cell_527	0.0252685	Cell_527	0.0314397	Cell_527	0.00426133
Cell_528	0.00664372	Cell_528	0.025926	Cell_528	0.0055475
Cell_529	0.00638056	Cell_529	0.0306887	Cell_529	0.00372778
Cell_530	0.0100301	Cell_530	0.005503	Cell_530	0.00152863
Cell_531	0.0193137	Cell_531	0.0291611	Cell_531	0.00215722
Cell_532	0.0052867	Cell_532	0.0137799	Cell_532	0.00404312
Cell_533	0.00275613	Cell_533	0.0273997	Cell_533	0.00218404
Cell_534	0.005657	Cell_534	0.0460192	Cell_534	0.00447345
Cell_535	0.0121705	Cell_535	0.00624596	Cell_535	0.0160234
Cell_536	0.00413209	Cell_536	0.0159826	Cell_536	0.00789307
Cell_537	0.00751044	Cell_537	0.0126874	Cell_537	0.00368219
Cell_538	0.018033	Cell_538	0.0311516	Cell_538	0.00150349
Cell_539	0.0212131	Cell_539	0.00635556	Cell_539	0.0120879
Cell_540	0.00458902	Cell_540	0.0210565	Cell_540	0.00113028
Cell_541	0.00278942	Cell_541	0.00833248	Cell_541	0.00366436
Cell_542	0.00984528	Cell_542	0.0132716	Cell_542	0.00138041
Cell_543	0.0215983	Cell_543	0.016808	Cell_543	0.00228636
Cell_544	0.0633493	Cell_544	0.0154643	Cell_544	0.00419981
Cell_545	0.0083611	Cell_545	0.0339658	Cell_545	0.00196401
Cell_546	0.00755572	Cell_546	0.00439302	Cell_546	0.00718521
Cell_547	0.00796166	Cell_547	0.0467302	Cell_547	0.00193885
Cell_548	0.0137054	Cell_548	0.0523631	Cell_548	0.0259863
Cell_549	0.00497639	Cell_549	0.0153481	Cell_549	0.00277672
Cell_550	0.023988	Cell_550	0.0177349	Cell_550	0.00481539
Cell_551	0.0102596	Cell_551	0.0111097	Cell_551	0.012372
Cell_552	0.0107944	Cell_552	0.00999404	Cell_552	0.00293874
Cell_553	0.00520213	Cell_553	0.0188098	Cell_553	0.000968743
Cell_554	0.00517858	Cell_554	0.0040451	Cell_554	0.00622229
Cell_555	0.00886635	Cell_555	0.0690837	Cell_555	0.00286985
Cell_556	0.0492611	Cell_556	0.00333787	Cell_556	0.00249479
Cell_557	0.00607312	Cell_557	0.0107824	Cell_557	0.00327929
Cell_558	0.00582126	Cell_558	0.00590681	Cell_558	0.00379587
Cell_559	0.0113386	Cell_559	0.0416357	Cell_559	0.00191238
Cell_560	0.0153096	Cell_560	0.0116537	Cell_560	0.000738691
Cell_561	0.00742016	Cell_561	0.00712781	Cell_561	0.0014795
Cell_562	0.0073491	Cell_562	0.0350628	Cell_562	0.00405877
Cell_563	0.0461446	Cell_563	0.00498075	Cell_563	0.00200324
Cell_564	0.00753165	Cell_564	0.00839438	Cell_564	0.00179608
Cell_565	0.00103981	Cell_565	0.0226379	Cell_565	0.000624443
Cell_566	0.030705	Cell_566	0.00716376	Cell_566	0.0122159
Cell_567	0.014449	Cell_567	0.0218888	Cell_567	0.00192324
Cell_568	0.008795	Cell_568	0.0319397	Cell_568	0.000422191
Cell_569	0.0796321	Cell_569	0.00782136	Cell_569	0.000906793
Cell_570	0.0310721	Cell_570	0.0128929	Cell_570	0.0024977
Cell_571	0.0165997	Cell_571	0.0168677	Cell_571	0.000701971
Cell_572	0.0108612	Cell_572	0.00777143	Cell_572	0.00186693
Cell_573	0.0235571	Cell_573	0.00667705	Cell_573	0.00204402
Cell_574	0.0030496	Cell_574	0.00647314	Cell_574	0.00258376
Cell_575	0.0596463	Cell_575	0.0102396	Cell_575	0.00260417
Cell_576	0.0297407	Cell_576	0.0118292	Cell_576	0.0023623
Cell_577	0.0144686	Cell_577	0.00545265	Cell_577	0.00138702
Cell_578	0.00715953	Cell_578	0.0161031	Cell_578	0.00163349
Cell_579	0.00981634	Cell_579	0.0101221	Cell_579	0.00329795
Cell_580	0.012274	Cell_580	0.0245042	Cell_580	0.0117154
Cell_581	0.0146075	Cell_581	0.00712692	Cell_581	0.00467291
Cell_582	0.00366382	Cell_582	0.0268576	Cell_582	0.00719339
Cell_583	0.0577667	Cell_583	0.0117786	Cell_583	0.0084934
Cell_584	0.00331618	Cell_584	0.0109075	Cell_584	0.00377502
Cell_585	0.00364626	Cell_585	0.0205256	Cell_585	0.00634302
Cell_586	0.00923139	Cell_586	0.0172538	Cell_586	0.00230798
Cell_587	0.00426477	Cell_587	0.010811	Cell_587	0.00249067
Cell_588	0.0108381	Cell_588	0.0134385	Cell_588	0.0041823
Cell_589	0.00867145	Cell_589	0.0189863	Cell_589	0.00849679
Cell_590	0.0109452	Cell_590	0.0229019	Cell_590	0.0028957
Cell_591	0.00592449	Cell_591	0.0211229	Cell_591	0.0041784
Cell_592	0.00590926	Cell_592	0.00182594	Cell_592	0.00335945
Cell_593	0.0150195	Cell_593	0.0100814	Cell_593	0.0121866
Cell_594	0.00469325	Cell_594	0.0156433	Cell_594	0.0127988
Cell_595	0.00645057	Cell_595	0.0292464	Cell_595	0.00376069
Cell_596	0.012208	Cell_596	0.00919123	Cell_596	0.0101174
Cell_597	0.0139499	Cell_597	0.00406653	Cell_597	0.0222796
Cell_598	0.00725652	Cell_598	0.0138817	Cell_598	0.00400865
Cell_599	0.0177289	Cell_599	0.0113076	Cell_599	0.021214
Cell_600	0.00489829	Cell_600	0.019896	Cell_600	0.00120482
Cell_601	0.0640971	Cell_601	0.0103455	Cell_601	0.000896689
Cell_602	0.0154723	Cell_602	0.00638688	Cell_602	0.000804664
Cell_603	0.00435189	Cell_603	0.00169895	Cell_603	0.00190681
Cell_604	0.023913	Cell_604	0.00285791	Cell_604	0.00334968
Cell_605	0.0121896	Cell_605	0.007657	Cell_605	0.00158931
Cell_606	0.00675165	Cell_606	0.010254	Cell_606	0.00323239
Cell_607	0.00643401	Cell_607	0.00419919	Cell_607	0.00370895
Cell_608	0.0254548	Cell_608	0.00269	Cell_608	0.00965722
Cell_609	0.0198568	Cell_609	0.0119957	Cell_609	0.00489463
Cell_610	0.0155684	Cell_610	0.025166	Cell_610	0.0034211
Cell_611	0.0192686	Cell_611	0.00560924	Cell_611	0.0035711
Cell_612	0.00844459	Cell_612	0.0144132	Cell_612	0.00874715
Cell_613	0.00575093	Cell_613	0.00479124	Cell_613	0.00590859
Cell_614	0.0266603	Cell_614	0.00173854	Cell_614	0.0174817
Cell_615	0.00566604	Cell_615	0.014039	Cell_615	0.00498018
Cell_616	0.0119002	Cell_616	0.0134196	Cell_616	0.00836827
Cell_617	0.0213789	Cell_617	0.00654272	Cell_617	0.00203355
Cell_618	0.0245513	Cell_618	0.0111241	Cell_618	0.00570951
Cell_619	0.0109168	Cell_619	0.0065426	Cell_619	0.006949
Cell_620	0.00791509	Cell_620	0.00578782	Cell_620	0.00278952
Cell_621	0.00454674	Cell_621	0.00778737	Cell_621	0.00322352
Cell_622	0.00303949	Cell_622	0.010006	Cell_622	0.00322958
Cell_623	0.00325674	Cell_623	0.0253958	Cell_623	0.00596116
Cell_624	0.00456623	Cell_624	0.00529541	Cell_624	0.0160214
Cell_625	0.0895015	Cell_625	0.0118105	Cell_625	0.00611452
Cell_626	0.0145229	Cell_626	0.0129086	Cell_626	0.0319202
Cell_627	0.00710879	Cell_627	0.00188977	Cell_627	0.00117541
Cell_628	0.00504923	Cell_628	0.044193	Cell_628	0.00732952
Cell_629	0.00457972	Cell_629	0.0157258	Cell_629	0.00351104
Cell_630	0.00761041	Cell_630	0.00881759	Cell_630	0.00390048
Cell_631	0.00435969	Cell_631	0.00672112	Cell_631	0.00614783
Cell_632	0.00564799	Cell_632	0.0301637	Cell_632	0.0134947
Cell_633	0.0150727	Cell_633	0.0224513	Cell_633	0.0021277
Cell_634	0.0192165	Cell_634	0.0238844	Cell_634	0.0097685
Cell_635	0.0126475	Cell_635	0.00765483	Cell_635	0.00772982
Cell_636	0.00146676	Cell_636	0.0182819	Cell_636	0.00418044
Cell_637	0.00697321	Cell_637	0.0219006	Cell_637	0.0285365
Cell_638	0.0117396	Cell_638	0.0093877	Cell_638	0.00180505
Cell_639	0.0207465	Cell_639	0.0105427	Cell_639	0.016827
Cell_640	0.00432737	Cell_640	0.00498308	Cell_640	0.00121542
Cell_641	0.00799153	Cell_641	0.0193553	Cell_641	0.00228759
Cell_642	0.062905	Cell_642	0.0187492	Cell_642	0.00226581
Cell_643	0.00882044	Cell_643	0.0149493	Cell_643	0.00502941
Cell_644	0.0165802	Cell_644	0.0279842	Cell_644	0.00353346
Cell_645	0.0215766	Cell_645	0.0146519	Cell_645	0.0084765
Cell_646	0.0256753	Cell_646	0.0186016	Cell_646	0.00277462
Cell_647	0.0803579	Cell_647	0.0136994	Cell_647	0.00851209
Cell_648	0.0118659	Cell_648	0.0122669	Cell_648	0.00179226
Cell_649	0.00297891	Cell_649	0.0119907	Cell_649	0.00451764
Cell_650	0.0210438	Cell_650	0.00407254	Cell_650	0.00923642
Cell_651	0.00478	Cell_651	0.0380479	Cell_651	0.00268247
Cell_652	0.00512332	Cell_652	0.0386071	Cell_652	0.00140736
Cell_653	0.00575424	Cell_653	0.00369303	Cell_653	0.010023
Cell_654	0.00721594	Cell_654	0.0129264	Cell_654	0.00860178
Cell_655	0.00614008	Cell_655	0.0095133	Cell_655	0.0156862
Cell_656	0.00149552	Cell_656	0.00586999	Cell_656	0.00224397
Cell_657	0.0125939	Cell_657	0.00750632	Cell_657	0.00428651
Cell_658	0.00406129	Cell_658	0.00858389	Cell_658	0.00189283
Cell_659	0.00367694	Cell_659	0.014518	Cell_659	0.00108168
Cell_660	0.00980729	Cell_660	0.00660637	Cell_660	0.00446423
Cell_661	0.00928675	Cell_661	0.00484096	Cell_661	0.0100617
Cell_662	0.003206	Cell_662	0.0251927	Cell_662	0.00156853
Cell_663	0.00799191	Cell_663	0.00723411	Cell_663	0.00211366
Cell_664	0.0120791	Cell_664	0.00767724	Cell_664	0.00440477
Cell_665	0.0131673	Cell_665	0.0175486	Cell_665	0.0100439
Cell_666	0.00416085	Cell_666	0.00258223	Cell_666	0.00213091
Cell_667	0.0230287	Cell_667	0.00948947	Cell_667	0.00192131
Cell_668	0.0045202	Cell_668	0.0126731	Cell_668	0.00282008
Cell_669	0.00127756	Cell_669	0.0159906	Cell_669	0.001247
Cell_670	0.00642723	Cell_670	0.0222772	Cell_670	0.000722389
Cell_671	0.00228857	Cell_671	0.0121216	Cell_671	0.000941095
Cell_672	0.0135665	Cell_672	0.0129762	Cell_672	0.00222615
Cell_673	0.00448215	Cell_673	0.00634067	Cell_673	0.00403379
Cell_674	0.0745949	Cell_674	0.0153704	Cell_674	0.000963813
Cell_675	0.0340824	Cell_675	0.0167695	Cell_675	0.0142902
Cell_676	0.00546332	Cell_676	0.0058833	Cell_676	0.00160026
Cell_677	0.0162359	Cell_677	0.00462589	Cell_677	0.00312441
Cell_678	0.00568895	Cell_678	0.00270873	Cell_678	0.00113253
Cell_679	0.00559203	Cell_679	0.0089684	Cell_679	0.00423551
Cell_680	0.0056213	Cell_680	0.010268	Cell_680	0.00209578
Cell_681	0.0032991	Cell_681	0.0213274	Cell_681	0.00333421
Cell_682	0.00535263	Cell_682	0.0081129	Cell_682	0.00770535
Cell_683	0.00363537	Cell_683	0.00880181	Cell_683	0.0081486
Cell_684	0.026031	Cell_684	0.0418245	Cell_684	0.00228856
Cell_685	0.00148662	Cell_685	0.0184043	Cell_685	0.000693452
Cell_686	0.00192464	Cell_686	0.0336555	Cell_686	0.00392672
Cell_687	0.00366635	Cell_687	0.0181451	Cell_687	0.00221651
Cell_688	0.0055725	Cell_688	0.0114057	Cell_688	0.00303916
Cell_689	0.00106111	Cell_689	0.0134126	Cell_689	0.00294356
Cell_690	0.0100597	Cell_690	0.0341572	Cell_690	0.00350339
Cell_691	0.00192147	Cell_691	0.00634302	Cell_691	0.00432869
Cell_692	0.0244306	Cell_692	0.0113834	Cell_692	0.00105199
Cell_693	0.00247814	Cell_693	0.00206332	Cell_693	0.00871361
Cell_694	0.00478952	Cell_694	0.00199121	Cell_694	0.00403459
Cell_695	0.0071797	Cell_695	0.00751407	Cell_695	0.010303
Cell_696	0.0101072	Cell_696	0.0194119	Cell_696	0.00201494
Cell_697	0.00377233	Cell_697	0.0124824	Cell_697	0.000927123
Cell_698	0.0231462	Cell_698	0.00804607	Cell_698	0.00102829
Cell_699	0.0223169	Cell_699	0.00790794	Cell_699	0.00319614
Cell_700	0.0251269	Cell_700	0.0111814	Cell_700	0.00356675
Cell_701	0.047694	Cell_701	0.0132004	Cell_701	0.00102908
Cell_702	0.00496046	Cell_702	0.010175	Cell_702	0.00569405
Cell_703	0.0127277	Cell_703	0.00940115	Cell_703	0.0031944
Cell_704	0.0202437	Cell_704	0.00990805	Cell_704	0.00315203
Cell_705	0.00365272	Cell_705	0.00179551	Cell_705	0.00301485
Cell_706	0.00064386	Cell_706	0.00772795	Cell_706	0.00283247
Cell_707	0.000796108	Cell_707	0.00199943	Cell_707	0.00128516
Cell_708	0.00508934	Cell_708	0.00768554	Cell_708	0.00209469
Cell_709	0.00332044	Cell_709	0.00389137	Cell_709	0.00396077
Cell_710	0.00456207	Cell_710	0.0167427	Cell_710	0.0211965
Cell_711	0.00344795	Cell_711	0.00214441	Cell_711	0.00527557
Cell_712	0.0295037	Cell_712	0.00486659	Cell_712	0.00582265
Cell_713	0.00500711	Cell_713	0.00130236	Cell_713	0.00261434
Cell_714	0.00650673	Cell_714	0.0117714	Cell_714	0.000514078
Cell_715	0.00245904	Cell_715	0.00260226	Cell_715	0.00740436
Cell_716	0.0125802	Cell_716	0.00350718	Cell_716	0.00315858
Cell_717	0.00373366	Cell_717	0.00513907	Cell_717	0.00914441
Cell_718	0.0177426	Cell_718	0.0160917	Cell_718	0.00236578
Cell_719	0.0203874	Cell_719	0.00859361	Cell_719	0.00382055
Cell_720	0.00823323	Cell_720	0.00773052	Cell_720	0.00309806
Cell_721	0.0254194	Cell_721	0.0131673	Cell_721	0.00499441
Cell_722	0.00377518	Cell_722	0.00148662	Cell_722	0.00126405
Cell_723	0.001822	Cell_723	0.00992785	Cell_723	0.00258168
Cell_724	0.00667027	Cell_724	0.00119086	Cell_724	0.00358083
Cell_725	0.00273886	Cell_725	0.0190717	Cell_725	0.00188985
Cell_726	0.00235447	Cell_726	0.00311607	Cell_726	0.00217456
Cell_727	0.00685058	Cell_727	0.0310188	Cell_727	0.0185144
Cell_728	0.00412814	Cell_728	0.00710167	Cell_728	0.00436059
Cell_729	0.0155145	Cell_729	0.00883351	Cell_729	0.00436281
Cell_730	0.011007	Cell_730	0.0155173	Cell_730	0.00496394
Cell_731	0.00195176	Cell_731	0.011938	Cell_731	0.00124844
Cell_732	0.00471128	Cell_732	0.00447674	Cell_732	0.00542436
Cell_733	0.00257303	Cell_733	0.00654221	Cell_733	0.0096957
Cell_734	0.00210791	Cell_734	0.00199924	Cell_734	0.0040295
Cell_735	0.00458539	Cell_735	0.0335598	Cell_735	0.0024387
Cell_736	0.0209969	Cell_736	0.0158464	Cell_736	0.00414728
Cell_737	0.00476064	Cell_737	0.00536882	Cell_737	0.00782457
Cell_738	0.00713913	Cell_738	0.00783556	Cell_738	0.00345242
Cell_739	0.0166935	Cell_739	0.00354331	Cell_739	0.00427698
Cell_740	0.00726237	Cell_740	0.00315426	Cell_740	0.00377535
Cell_741	0.0045699	Cell_741	0.0140207	Cell_741	0.00144758
Cell_742	0.00232307	Cell_742	0.0116698	Cell_742	0.00637244
Cell_743	0.00737077	Cell_743	0.011437	Cell_743	0.0153879
Cell_744	0.00416981	Cell_744	0.00600394	Cell_744	0.00682821
Cell_745	0.0101171	Cell_745	0.00784006	Cell_745	0.00948366
Cell_746	0.0195248	Cell_746	0.00269938	Cell_746	0.00296864
Cell_747	0.00291381	Cell_747	0.0369389	Cell_747	0.00305682
Cell_748	0.00968159	Cell_748	0.0103316	Cell_748	0.00496364
Cell_749	0.00384503	Cell_749	0.00597133	Cell_749	0.00312372
Cell_750	0.00768173	Cell_750	0.011986	Cell_750	0.00319469
Cell_751	0.00793647	Cell_751	0.00289836	Cell_751	0.0094205
Cell_752	0.0139362	Cell_752	0.00623305	Cell_752	0.00262147
Cell_753	0.00963103	Cell_753	0.0185816	Cell_753	0.000528651
Cell_754	0.00122009	Cell_754	0.0158948	Cell_754	0.00171782
Cell_755	0.0321774	Cell_755	0.0140906	Cell_755	0.0108356
Cell_756	0.00820984	Cell_756	0.0116024	Cell_756	0.0025937
Cell_757	0.0129769	Cell_757	0.00261007	Cell_757	0.00312017
Cell_758	0.00242172	Cell_758	0.0149177	Cell_758	0.00935659
Cell_759	0.00650326	Cell_759	0.0105233	Cell_759	0.00603741
Cell_760	0.0215383	Cell_760	0.00487373	Cell_760	0.00340062
Cell_761	0.00821106	Cell_761	0.0225514	Cell_761	0.00152415
Cell_762	0.0127021	Cell_762	0.0171812	Cell_762	0.00387907
Cell_763	0.0105758	Cell_763	0.0160543	Cell_763	0.0112635
Cell_764	0.00422711	Cell_764	0.018185	Cell_764	0.00127285
Cell_765	0.00607223	Cell_765	0.00657097	Cell_765	0.00649794
Cell_766	0.0115463	Cell_766	0.01944	Cell_766	0.0108746
Cell_767	0.0517023	Cell_767	0.072159	Cell_767	0.00481974
Cell_768	0.00954362	Cell_768	0.0240652	Cell_768	0.00358073
Cell_769	0.0115003	Cell_769	0.00671256	Cell_769	0.00626959
Cell_770	0.0290245	Cell_770	0.0451091	Cell_770	0.00771408
Cell_771	0.0111453	Cell_771	0.0401828	Cell_771	0.00485199
Cell_772	0.00892769	Cell_772	0.0152945	Cell_772	0.00228529
Cell_773	0.0119119	Cell_773	0.0112213	Cell_773	0.00277925
Cell_774	0.00723709	Cell_774	0.0139146	Cell_774	0.0032723
Cell_775	0.0078265	Cell_775	0.0240423	Cell_775	0.00407164
Cell_776	0.00865299	Cell_776	0.0207203	Cell_776	0.00323823
Cell_777	0.00577041	Cell_777	0.0165921	Cell_777	0.00873475
Cell_778	0.00745456	Cell_778	0.0237395	Cell_778	0.00841662
Cell_779	0.00943485	Cell_779	0.0238467	Cell_779	0.00169598
Cell_780	0.00698066	Cell_780	0.00766033	Cell_780	0.00450932
Cell_781	0.00347537	Cell_781	0.00309277	Cell_781	0.00526114
Cell_782	0.0116929	Cell_782	0.00774527	Cell_782	0.00470842
Cell_783	0.0103644	Cell_783	0.0313295	Cell_783	0.00968945
Cell_784	0.0151625	Cell_784	0.0332864	Cell_784	0.0037816
Cell_785	0.00831684	Cell_785	0.0117151	Cell_785	0.00185573
Cell_786	0.0285411	Cell_786	0.0163114	Cell_786	0.00436874
Cell_787	0.00875434	Cell_787	0.00153039	Cell_787	0.00584031
Cell_788	0.00263673	Cell_788	0.0158922	Cell_788	0.00368761
Cell_789	0.0012344	Cell_789	0.0275622	Cell_789	0.00167356
Cell_790	0.00702477	Cell_790	0.0137718	Cell_790	0.0022211
Cell_791	0.00591912	Cell_791	0.025939	Cell_791	0.00145036
Cell_792	0.00382346	Cell_792	0.00225496	Cell_792	0.00394965
Cell_793	0.00389246	Cell_793	0.0030686	Cell_793	0.00341766
Cell_794	0.0307711	Cell_794	0.0177718	Cell_794	0.00752868
Cell_795	0.00249443	Cell_795	0.00958266	Cell_795	0.00285926
Cell_796	0.00831926	Cell_796	0.0125907	Cell_796	0.00298926
Cell_797	0.00319914	Cell_797	0.0101132	Cell_797	0.00231117
Cell_798	0.00770084	Cell_798	0.0116497	Cell_798	0.00646748
Cell_799	0.00859882	Cell_799	0.0162196	Cell_799	0.00143169
Cell_800	0.0267187	Cell_800	0.0135851	Cell_800	0.0133579
Cell_801	0.00354198	Cell_801	0.00379553	Cell_801	0.00115612
Cell_802	0.00245021	Cell_802	0.0127937	Cell_802	0.00372892
Cell_803	0.0113779	Cell_803	0.0361272	Cell_803	0.00369817
Cell_804	0.0148975	Cell_804	0.0121234	Cell_804	0.00969055
Cell_805	0.00463429	Cell_805	0.0352607	Cell_805	0.00655329
Cell_806	0.0041322	Cell_806	0.0070871	Cell_806	0.00231497
Cell_807	0.00372159	Cell_807	0.0203549	Cell_807	0.00714155
Cell_808	0.0202679	Cell_808	0.0260295	Cell_808	0.00373972
Cell_809	0.0168825	Cell_809	0.0169675	Cell_809	0.0123912
Cell_810	0.00505147	Cell_810	0.0225085	Cell_810	0.0126471
Cell_811	0.000664497	Cell_811	0.0234468	Cell_811	0.024307
Cell_812	0.00355958	Cell_812	0.0194897	Cell_812	0.00720801
Cell_813	0.0286025	Cell_813	0.0244241	Cell_813	0.000834754
Cell_814	0.00674045	Cell_814	0.0199976	Cell_814	0.00564407
Cell_815	0.0229727	Cell_815	0.0241993	Cell_815	0.00126777
Cell_816	0.00723552	Cell_816	0.0108645	Cell_816	0.00380171
Cell_817	0.00802015	Cell_817	0.00661947	Cell_817	0.0091688
Cell_818	0.0100776	Cell_818	0.0035858	Cell_818	0.00123528
Cell_819	0.00244851	Cell_819	0.0328521	Cell_819	0.00877518
Cell_820	0.0236944	Cell_820	0.0145023	Cell_820	0.00800167
Cell_821	0	Cell_821	0.0200359	Cell_821	0.00364003
Cell_822	0	Cell_822	0.013858	Cell_822	0.00141344
Cell_823	0	Cell_823	0.00333004	Cell_823	0.0013689
Cell_824	0	Cell_824	0.00782457	Cell_824	0.00159367
Cell_825	0	Cell_825	0.00180525	Cell_825	0.00125399
Cell_826	0	Cell_826	0.0268165	Cell_826	0.000865051
Cell_827	0	Cell_827	0.0185982	Cell_827	0.00177486
Cell_828	0	Cell_828	0.00304111	Cell_828	0.00759123
Cell_829	0	Cell_829	0.0142999	Cell_829	0.00323165
Cell_830	0	Cell_830	0.0258329	Cell_830	0.000803054
Cell_831	0	Cell_831	0.0191019	Cell_831	0.00192686
Cell_832	0	Cell_832	0.0289986	Cell_832	0.0013249
Cell_833	0	Cell_833	0.0198696	Cell_833	0.0014463
Cell_834	0	Cell_834	0.0255029	Cell_834	0.00311411
Cell_835	0	Cell_835	0.0413805	Cell_835	0.0214042
Cell_836	0	Cell_836	0.0141093	Cell_836	0.00272593
Cell_837	0	Cell_837	0.0111144	Cell_837	0.00455865
Cell_838	0	Cell_838	0.02819	Cell_838	0.00396032
Cell_839	0	Cell_839	0.020685	Cell_839	0.00203837
Cell_840	0	Cell_840	0.00406593	Cell_840	0.00796565
Cell_841	0	Cell_841	0.0442001	Cell_841	0.00909906
Cell_842	0	Cell_842	0.0324318	Cell_842	0.00288648
Cell_843	0	Cell_843	0.036932	Cell_843	0.00179392
Cell_844	0	Cell_844	0.0250412	Cell_844	0.00155103
Cell_845	0	Cell_845	0.0111977	Cell_845	0.00170719
Cell_846	0	Cell_846	0.0191708	Cell_846	0.00115692
Cell_847	0	Cell_847	0.0116042	Cell_847	0.00264809
Cell_848	0	Cell_848	0.0236146	Cell_848	0.00592146
Cell_849	0	Cell_849	0.0105808	Cell_849	0.00476649
Cell_850	0	Cell_850	0.00995253	Cell_850	0.00292036
Cell_851	0	Cell_851	0.00309356	Cell_851	0.0143754
Cell_852	0	Cell_852	0.0368184	Cell_852	0.00642026
Cell_853	0	Cell_853	0.0187968	Cell_853	0.00158396
Cell_854	0	Cell_854	0.0120869	Cell_854	0.00297133
Cell_855	0	Cell_855	0.0283478	Cell_855	0.00310461
Cell_856	0	Cell_856	0.0048328	Cell_856	0.00876422
Cell_857	0	Cell_857	0.0111325	Cell_857	0.00428579
Cell_858	0	Cell_858	0.0173571	Cell_858	0.00134672
Cell_859	0	Cell_859	0.0443127	Cell_859	0.00893173
Cell_860	0	Cell_860	0.0320633	Cell_860	0.00537429
Cell_861	0	Cell_861	0.0058966	Cell_861	0.0012718
Cell_862	0	Cell_862	0.0151342	Cell_862	0.00408517
Cell_863	0	Cell_863	0.0275168	Cell_863	0.00216028
Cell_864	0	Cell_864	0.0176237	Cell_864	0.000900619
Cell_865	0	Cell_865	0.0275791	Cell_865	0.00217284
Cell_866	0	Cell_866	0.0159033	Cell_866	0.00448609
Cell_867	0	Cell_867	0.0500291	Cell_867	0.0091856
Cell_868	0	Cell_868	0.00977147	Cell_868	0.00870046
Cell_869	0	Cell_869	0.00313118	Cell_869	0.00374943
Cell_870	0	Cell_870	0.00939192	Cell_870	0.00166119
Cell_871	0	Cell_871	0.0214428	Cell_871	0.0016791
Cell_872	0	Cell_872	0.0170245	Cell_872	0.00440294
Cell_873	0	Cell_873	0.00988582	Cell_873	0.00205637
Cell_874	0	Cell_874	0.00433265	Cell_874	0.00184181
Cell_875	0	Cell_875	0.0151855	Cell_875	0.00215711
Cell_876	0	Cell_876	0.00294168	Cell_876	0.00409132
Cell_877	0	Cell_877	0.0192948	Cell_877	0.00643294
Cell_878	0	Cell_878	0.0101387	Cell_878	0.0163421
Cell_879	0	Cell_879	0.00377602	Cell_879	0.00338225
Cell_880	0	Cell_880	0.017779	Cell_880	0.00880801
Cell_881	0	Cell_881	0.0272247	Cell_881	0.00612676
Cell_882	0	Cell_882	0.00838541	Cell_882	0.00357212
Cell_883	0	Cell_883	0.00867959	Cell_883	0.00645622
Cell_884	0	Cell_884	0.0229079	Cell_884	0.00359201
Cell_885	0	Cell_885	0.00744553	Cell_885	0.0170465
Cell_886	0	Cell_886	0.0156752	Cell_886	0.00504534
Cell_887	0	Cell_887	0.019035	Cell_887	0.00465859
Cell_888	0	Cell_888	0.0142207	Cell_888	0.00700822
Cell_889	0	Cell_889	0.028936	Cell_889	0.0017433
Cell_890	0	Cell_890	0.0222301	Cell_890	0.00423488
Cell_891	0	Cell_891	0.010318	Cell_891	0.0022592
Cell_892	0	Cell_892	0.00574693	Cell_892	0.00324606
Cell_893	0	Cell_893	0.00477477	Cell_893	0.0111951
Cell_894	0	Cell_894	0.0113523	Cell_894	0.010456
Cell_895	0	Cell_895	0.00636118	Cell_895	0.00152532
Cell_896	0	Cell_896	0.0130034	Cell_896	0.00410452
Cell_897	0	Cell_897	0.0195102	Cell_897	0.0022797
Cell_898	0	Cell_898	0.00456452	Cell_898	0.00260529
Cell_899	0	Cell_899	0.0241582	Cell_899	0.00479952
Cell_900	0	Cell_900	0.034633	Cell_900	0.00176146
Cell_901	0	Cell_901	0.0157099	Cell_901	0.00655884
Cell_902	0	Cell_902	0.0216763	Cell_902	0.00284779
Cell_903	0	Cell_903	0.0161088	Cell_903	0.00273877
Cell_904	0	Cell_904	0.0260821	Cell_904	0.00604068
Cell_905	0	Cell_905	0.0353502	Cell_905	0.00524527
Cell_906	0	Cell_906	0.0161247	Cell_906	0.0017437
Cell_907	0	Cell_907	0.0125128	Cell_907	0.00132492
Cell_908	0	Cell_908	0.0272911	Cell_908	0.00483356
Cell_909	0	Cell_909	0.0116977	Cell_909	0.0726746
Cell_910	0	Cell_910	0.00752885	Cell_910	0.00321428
Cell_911	0	Cell_911	0.00509558	Cell_911	0.0026076
Cell_912	0	Cell_912	0.00588831	Cell_912	0.00193081
Cell_913	0	Cell_913	0.00968	Cell_913	0.00672235
Cell_914	0	Cell_914	0.0163486	Cell_914	0.0020148
Cell_915	0	Cell_915	0.0116816	Cell_915	0.00741177
Cell_916	0	Cell_916	0.0313846	Cell_916	0.0102827
Cell_917	0	Cell_917	0.0159299	Cell_917	0.00498833
Cell_918	0	Cell_918	0.0112113	Cell_918	0.00493717
Cell_919	0	Cell_919	0.0166964	Cell_919	0.00375852
Cell_920	0	Cell_920	0.00678389	Cell_920	0.00422348
Cell_921	0	Cell_921	0.0333176	Cell_921	0.00644962
Cell_922	0	Cell_922	0.0140095	Cell_922	0.00522201
Cell_923	0	Cell_923	0.0346198	Cell_923	0.00434909
Cell_924	0	Cell_924	0.0171936	Cell_924	0.00168614
Cell_925	0	Cell_925	0.00981146	Cell_925	0.00606117
Cell_926	0	Cell_926	0.0167629	Cell_926	0.0166645
Cell_927	0	Cell_927	0.0201494	Cell_927	0.00570702
Cell_928	0	Cell_928	0.00988897	Cell_928	0.00458754
Cell_929	0	Cell_929	0.0126969	Cell_929	0.00707396
Cell_930	0	Cell_930	0.0123709	Cell_930	0.0059321
Cell_931	0	Cell_931	0.0195658	Cell_931	0.00184768
Cell_932	0	Cell_932	0.0201048	Cell_932	0.00416899
Cell_933	0	Cell_933	0.00898842	Cell_933	0.00347737
Cell_934	0	Cell_934	0.00884107	Cell_934	0.00209012
Cell_935	0	Cell_935	0.00728491	Cell_935	0.00309676
Cell_936	0	Cell_936	0.0138156	Cell_936	0.00327092
Cell_937	0	Cell_937	0.00698656	Cell_937	0.00191974
Cell_938	0	Cell_938	0.0321462	Cell_938	0.00714873
Cell_939	0	Cell_939	0.00354748	Cell_939	0.00188792
Cell_940	0	Cell_940	0.0159412	Cell_940	0.0126576
Cell_941	0	Cell_941	0.00479263	Cell_941	0.0106109
Cell_942	0	Cell_942	0.0106627	Cell_942	0.00822319
Cell_943	0	Cell_943	0.023029	Cell_943	0.00158774
Cell_944	0	Cell_944	0.15892	Cell_944	0.00761537
Cell_945	0	Cell_945	0.015641	Cell_945	0.00665185
Cell_946	0	Cell_946	0.012152	Cell_946	0.00489802
Cell_947	0	Cell_947	0.0133176	Cell_947	0.00349004
Cell_948	0	Cell_948	0.0118319	Cell_948	0.0138246
Cell_949	0	Cell_949	0.0310479	Cell_949	0.00408975
Cell_950	0	Cell_950	0.015353	Cell_950	0.00777372
Cell_951	0	Cell_951	0.0302149	Cell_951	0.00701225
Cell_952	0	Cell_952	0.00302454	Cell_952	0.0205287
Cell_953	0	Cell_953	0.00431466	Cell_953	0.0056208
Cell_954	0	Cell_954	0.0146139	Cell_954	0.00775302
Cell_955	0	Cell_955	0.0106008	Cell_955	0.00391968
Cell_956	0	Cell_956	0.0131782	Cell_956	0.00319962
Cell_957	0	Cell_957	0.0177391	Cell_957	0.00355513
Cell_958	0	Cell_958	0.00739993	Cell_958	0.0351119
Cell_959	0	Cell_959	0.0016181	Cell_959	0.00266327
Cell_960	0	Cell_960	0.0110028	Cell_960	0.00870246
Cell_961	0	Cell_961	0.00789869	Cell_961	0.00189489
Cell_962	0	Cell_962	0.0052288	Cell_962	0.00555205
Cell_963	0	Cell_963	0.00788967	Cell_963	0.0143861
Cell_964	0	Cell_964	0.0105407	Cell_964	0.00207359
Cell_965	0	Cell_965	0.0309676	Cell_965	0.00221452
Cell_966	0	Cell_966	0.0237435	Cell_966	0.0101391
Cell_967	0	Cell_967	0.00262228	Cell_967	0.00544632
Cell_968	0	Cell_968	0.012941	Cell_968	0.00513598
Cell_969	0	Cell_969	0.0175573	Cell_969	0.010544
Cell_970	0	Cell_970	0.0094611	Cell_970	0.00131326
Cell_971	0	Cell_971	0.00393124	Cell_971	0.00238378
Cell_972	0	Cell_972	0.00255551	Cell_972	0.000894775
Cell_973	0	Cell_973	0.00604164	Cell_973	0.00186692
Cell_974	0	Cell_974	0.00727789	Cell_974	0.00298371
Cell_975	0	Cell_975	0.00533587	Cell_975	0.00112885
Cell_976	0	Cell_976	0.00960121	Cell_976	0.00187496
Cell_977	0	Cell_977	0.0129637	Cell_977	0.0030286
Cell_978	0	Cell_978	0.00432406	Cell_978	0.00258733
Cell_979	0	Cell_979	0.00482869	Cell_979	0.0105184
Cell_980	0	Cell_980	0.0247535	Cell_980	0.000852646
Cell_981	0	Cell_981	0.0167064	Cell_981	0.00518102
Cell_982	0	Cell_982	0.0146304	Cell_982	0.00205632
Cell_983	0	Cell_983	0.00307425	Cell_983	0.00361363
Cell_984	0	Cell_984	0.0143941	Cell_984	0.00153262
Cell_985	0	Cell_985	0.0113734	Cell_985	0.000405442
Cell_986	0	Cell_986	0.00450611	Cell_986	0.00293786
Cell_987	0	Cell_987	0.00899663	Cell_987	0.0032175
Cell_988	0	Cell_988	0.0129699	Cell_988	0.00307359
Cell_989	0	Cell_989	0.00670659	Cell_989	0.00228673
Cell_990	0	Cell_990	0.00469527	Cell_990	0.00255628
Cell_991	0	Cell_991	0.00331493	Cell_991	0.0126329
Cell_992	0	Cell_992	0.00815297	Cell_992	0.00108002
Cell_993	0	Cell_993	0.00148081	Cell_993	0.00296886
Cell_994	0	Cell_994	0.0103533	Cell_994	0.00326343
Cell_995	0	Cell_995	0.00893297	Cell_995	0.00125395
Cell_996	0	Cell_996	0.0448598	Cell_996	0.00242819
Cell_997	0	Cell_997	0.01011	Cell_997	0.00374778
Cell_998	0	Cell_998	0.00292111	Cell_998	0.00341712
Cell_999	0	Cell_999	0.0115951	Cell_999	0.00491616
Cell_1000	0	Cell_1000	0.00301731	Cell_1000	0.0115263
Cell_1001	0	Cell_1001	0.0215296	Cell_1001	0.00184182
Cell_1002	0	Cell_1002	0.00932705	Cell_1002	0.00135348
Cell_1003	0	Cell_1003	0.0186707	Cell_1003	0.000696308
Cell_1004	0	Cell_1004	0.0123462	Cell_1004	0.00300613
Cell_1005	0	Cell_1005	0.00945996	Cell_1005	0.00595282
Cell_1006	0	Cell_1006	0.016431	Cell_1006	0.00130314
Cell_1007	0	Cell_1007	0.02255	Cell_1007	0.0132913
Cell_1008	0	Cell_1008	0.00692191	Cell_1008	0.00111162
Cell_1009	0	Cell_1009	0.0123113	Cell_1009	0.00241715
Cell_1010	0	Cell_1010	0.0076762	Cell_1010	0.00100846
Cell_1011	0	Cell_1011	0.0157904	Cell_1011	0.00234755
Cell_1012	0	Cell_1012	0.0286725	Cell_1012	0.000809484
Cell_1013	0	Cell_1013	0.0333845	Cell_1013	0.00301304
Cell_1014	0	Cell_1014	0.012114	Cell_1014	0.00258024
Cell_1015	0	Cell_1015	0.0063376	Cell_1015	0.00297517
Cell_1016	0	Cell_1016	0.00465453	Cell_1016	0.00822298
Cell_1017	0	Cell_1017	0.0185317	Cell_1017	0.00298618
Cell_1018	0	Cell_1018	0.0134102	Cell_1018	0.000957734
Cell_1019	0	Cell_1019	0.0317151	Cell_1019	0.00109049
Cell_1020	0	Cell_1020	0.0250557	Cell_1020	0.00548418
Cell_1021	0	Cell_1021	0.0160933	Cell_1021	0.00329119
Cell_1022	0	Cell_1022	0.0170384	Cell_1022	0.00113659
Cell_1023	0	Cell_1023	0.0114687	Cell_1023	0.00306838
Cell_1024	0	Cell_1024	0.00384833	Cell_1024	0.00126407
Cell_1025	0	Cell_1025	0.0298331	Cell_1025	0.00514104
Cell_1026	0	Cell_1026	0.00553536	Cell_1026	0.00298251
Cell_1027	0	Cell_1027	0.0223955	Cell_1027	0.00166688
Cell_1028	0	Cell_1028	0.0245316	Cell_1028	0.00144392
Cell_1029	0	Cell_1029	0.00527802	Cell_1029	0.00339448
Cell_1030	0	Cell_1030	0.00248834	Cell_1030	0.00174402
Cell_1031	0	Cell_1031	0.0278122	Cell_1031	0.00810388
Cell_1032	0	Cell_1032	0.0200839	Cell_1032	0.00407879
Cell_1033	0	Cell_1033	0.0380739	Cell_1033	0.00117955
Cell_1034	0	Cell_1034	0.0106989	Cell_1034	0.00385744
Cell_1035	0	Cell_1035	0.025117	Cell_1035	0.00309153
Cell_1036	0	Cell_1036	0.0330751	Cell_1036	0.00357392
Cell_1037	0	Cell_1037	0.0193568	Cell_1037	0.00280236
Cell_1038	0	Cell_1038	0.014724	Cell_1038	0.00521129
Cell_1039	0	Cell_1039	0.00909121	Cell_1039	0.00457727
Cell_1040	0	Cell_1040	0.019532	Cell_1040	0.00851676
Cell_1041	0	Cell_1041	0.0126794	Cell_1041	0.00234914
Cell_1042	0	Cell_1042	0.028274	Cell_1042	0.0037727
Cell_1043	0	Cell_1043	0.0213174	Cell_1043	0.00987893
Cell_1044	0	Cell_1044	0.00740952	Cell_1044	0.00900838
Cell_1045	0	Cell_1045	0.00726082	Cell_1045	0.00366366
Cell_1046	0	Cell_1046	0.0391271	Cell_1046	0.0122594
Cell_1047	0	Cell_1047	0.0161503	Cell_1047	0.00303073
Cell_1048	0	Cell_1048	0.0367406	Cell_1048	0.00604447
Cell_1049	0	Cell_1049	0.0332455	Cell_1049	0.000801244
Cell_1050	0	Cell_1050	0.0303413	Cell_1050	0.00233281
Cell_1051	0	Cell_1051	0.0176515	Cell_1051	0.00226503
Cell_1052	0	Cell_1052	0.0217778	Cell_1052	0.00316116
Cell_1053	0	Cell_1053	0.0162498	Cell_1053	0.00856619
Cell_1054	0	Cell_1054	0.00575715	Cell_1054	0.00497916
Cell_1055	0	Cell_1055	0.00420852	Cell_1055	0.00179683
Cell_1056	0	Cell_1056	0.0138397	Cell_1056	0.0066899
Cell_1057	0	Cell_1057	0.00874076	Cell_1057	0.00122273
Cell_1058	0	Cell_1058	0.0137075	Cell_1058	0.00193636
Cell_1059	0	Cell_1059	0.0152803	Cell_1059	0.00193118
Cell_1060	0	Cell_1060	0.0215075	Cell_1060	0.0168158
Cell_1061	0	Cell_1061	0.0039269	Cell_1061	0.00450753
Cell_1062	0	Cell_1062	0.00742276	Cell_1062	0.00355453
Cell_1063	0	Cell_1063	0.00805195	Cell_1063	0.00683478
Cell_1064	0	Cell_1064	0.0376794	Cell_1064	0.00263404
Cell_1065	0	Cell_1065	0.0372939	Cell_1065	0.00427637
Cell_1066	0	Cell_1066	0.0129679	Cell_1066	0.00691543
Cell_1067	0	Cell_1067	0.0308328	Cell_1067	0.00828045
Cell_1068	0	Cell_1068	0.00323743	Cell_1068	0.00207374
Cell_1069	0	Cell_1069	0.0173996	Cell_1069	0.0101589
Cell_1070	0	Cell_1070	0.00750492	Cell_1070	0.000892554
Cell_1071	0	Cell_1071	0.03823	Cell_1071	0.00208669
Cell_1072	0	Cell_1072	0.0149121	Cell_1072	0.00327245
Cell_1073	0	Cell_1073	0.0209918	Cell_1073	0.0070317
Cell_1074	0	Cell_1074	0.0206449	Cell_1074	0.00621736
Cell_1075	0	Cell_1075	0.0185104	Cell_1075	0.00179354
Cell_1076	0	Cell_1076	0.0191569	Cell_1076	0.00659811
Cell_1077	0	Cell_1077	0.0217702	Cell_1077	0.0142556
Cell_1078	0	Cell_1078	0.0263714	Cell_1078	0.00195992
Cell_1079	0	Cell_1079	0.017049	Cell_1079	0.00565325
Cell_1080	0	Cell_1080	0.00463957	Cell_1080	0.00345424
Cell_1081	0	Cell_1081	0.0163561	Cell_1081	0.00679121
Cell_1082	0	Cell_1082	0.00779773	Cell_1082	0.00448985
Cell_1083	0	Cell_1083	0.0125728	Cell_1083	0.0103476
Cell_1084	0	Cell_1084	0.00802895	Cell_1084	0.0117412
Cell_1085	0	Cell_1085	0.0541238	Cell_1085	0.00306948
Cell_1086	0	Cell_1086	0.0208524	Cell_1086	0.00298465
Cell_1087	0	Cell_1087	0.0255118	Cell_1087	0.00802089
Cell_1088	0	Cell_1088	0.0148011	Cell_1088	0.0013006
Cell_1089	0	Cell_1089	0.0270426	Cell_1089	0.00357621
Cell_1090	0	Cell_1090	0.00881956	Cell_1090	0.00313683
Cell_1091	0	Cell_1091	0.00490506	Cell_1091	0.000399587
Cell_1092	0	Cell_1092	0.023254	Cell_1092	0.00307966
Cell_1093	0	Cell_1093	0.0190085	Cell_1093	0.00179945
Cell_1094	0	Cell_1094	0.00400178	Cell_1094	0.0016491
Cell_1095	0	Cell_1095	0.0357639	Cell_1095	0.00145261
Cell_1096	0	Cell_1096	0.103268	Cell_1096	0.00208424
Cell_1097	0	Cell_1097	0.0669069	Cell_1097	0.00114263
Cell_1098	0	Cell_1098	0.0168918	Cell_1098	0.00161773
Cell_1099	0	Cell_1099	0.0416767	Cell_1099	0.00887268
Cell_1100	0	Cell_1100	0.0548654	Cell_1100	0.00336197
Cell_1101	0	Cell_1101	0.0361688	Cell_1101	0.00288413
Cell_1102	0	Cell_1102	0.0209104	Cell_1102	0.00146616
Cell_1103	0	Cell_1103	0.0185613	Cell_1103	0.0119364
Cell_1104	0	Cell_1104	0.0402846	Cell_1104	0.00284893
Cell_1105	0	Cell_1105	0.0352644	Cell_1105	0.00446642
Cell_1106	0	Cell_1106	0.0581772	Cell_1106	0.0020665
Cell_1107	0	Cell_1107	0.0224442	Cell_1107	0.00161752
Cell_1108	0	Cell_1108	0.0366533	Cell_1108	0.000964555
Cell_1109	0	Cell_1109	0.0675404	Cell_1109	0.00314674
Cell_1110	0	Cell_1110	0.0542885	Cell_1110	0.00503141
Cell_1111	0	Cell_1111	0.0379262	Cell_1111	0.0033363
Cell_1112	0	Cell_1112	0.032369	Cell_1112	0.0020834
Cell_1113	0	Cell_1113	0.0333002	Cell_1113	0.00601216
Cell_1114	0	Cell_1114	0.0197177	Cell_1114	0.000855455
Cell_1115	0	Cell_1115	0.0736849	Cell_1115	0.00642733
Cell_1116	0	Cell_1116	0.0398738	Cell_1116	0.00262973
Cell_1117	0	Cell_1117	0.0191399	Cell_1117	0.00142867
Cell_1118	0	Cell_1118	0.00582298	Cell_1118	0.00510643
Cell_1119	0	Cell_1119	0.00943313	Cell_1119	0.00136985
Cell_1120	0	Cell_1120	0.0160155	Cell_1120	0.00344993
Cell_1121	0	Cell_1121	0.0200506	Cell_1121	0.000655984
Cell_1122	0	Cell_1122	0.0184611	Cell_1122	0.00126753
Cell_1123	0	Cell_1123	0.0089711	Cell_1123	0.00120728
Cell_1124	0	Cell_1124	0.00678967	Cell_1124	0.00226492
Cell_1125	0	Cell_1125	0.00670577	Cell_1125	0.00220426
Cell_1126	0	Cell_1126	0.0188958	Cell_1126	0.00361969
Cell_1127	0	Cell_1127	0.0271594	Cell_1127	0.00132928
Cell_1128	0	Cell_1128	0.026272	Cell_1128	0.00208393
Cell_1129	0	Cell_1129	0.0143747	Cell_1129	0.00189563
Cell_1130	0	Cell_1130	0.0198027	Cell_1130	0.00220085
Cell_1131	0	Cell_1131	0.0238516	Cell_1131	0.000758147
Cell_1132	0	Cell_1132	0.00879589	Cell_1132	0.0073327
Cell_1133	0	Cell_1133	0.0121035	Cell_1133	0.00537393
Cell_1134	0	Cell_1134	0.012052	Cell_1134	0.00902364
Cell_1135	0	Cell_1135	0.0210925	Cell_1135	0.00216555
Cell_1136	0	Cell_1136	0.0212908	Cell_1136	0.00452074
Cell_1137	0	Cell_1137	0.00389009	Cell_1137	0.00399222
Cell_1138	0	Cell_1138	0.0224273	Cell_1138	0.00242344
Cell_1139	0	Cell_1139	0.0191918	Cell_1139	0.0015937
Cell_1140	0	Cell_1140	0.0179797	Cell_1140	0.00179396
Cell_1141	0	Cell_1141	0.00456892	Cell_1141	0.00307203
Cell_1142	0	Cell_1142	0.00564314	Cell_1142	0.000848216
Cell_1143	0	Cell_1143	0.00466242	Cell_1143	0.00406458
Cell_1144	0	Cell_1144	0.0525115	Cell_1144	0.0055007
Cell_1145	0	Cell_1145	0.00851066	Cell_1145	0.000576319
Cell_1146	0	Cell_1146	0.00751704	Cell_1146	0.00154479
Cell_1147	0	Cell_1147	0.0123303	Cell_1147	0.00385175
Cell_1148	0	Cell_1148	0.0173591	Cell_1148	0.00362353
Cell_1149	0	Cell_1149	0.0070596	Cell_1149	0.00518483
Cell_1150	0	Cell_1150	0.00619634	Cell_1150	0.00641604
Cell_1151	0	Cell_1151	0.00690671	Cell_1151	0.00313799
Cell_1152	0	Cell_1152	0.017515	Cell_1152	0.00108158
Cell_1153	0	Cell_1153	0.0092673	Cell_1153	0.00237372
Cell_1154	0	Cell_1154	0.017204	Cell_1154	0.00588235
Cell_1155	0	Cell_1155	0.0305364	Cell_1155	0.00434153
Cell_1156	0	Cell_1156	0.0373364	Cell_1156	0.00902818
Cell_1157	0	Cell_1157	0.0209954	Cell_1157	0.00503848
Cell_1158	0	Cell_1158	0.00917574	Cell_1158	0.00401631
Cell_1159	0	Cell_1159	0.0104317	Cell_1159	0.000802365
Cell_1160	0	Cell_1160	0.0421338	Cell_1160	0.00279618
Cell_1161	0	Cell_1161	0.0130085	Cell_1161	0.00368564
Cell_1162	0	Cell_1162	0.0266212	Cell_1162	0.00290919
Cell_1163	0	Cell_1163	0.0259804	Cell_1163	0.00155457
Cell_1164	0	Cell_1164	0.0106065	Cell_1164	0.00141896
Cell_1165	0	Cell_1165	0.0149031	Cell_1165	0.00184941
Cell_1166	0	Cell_1166	0.00751738	Cell_1166	0.00247184
Cell_1167	0	Cell_1167	0.0226845	Cell_1167	0.00183817
Cell_1168	0	Cell_1168	0.0562414	Cell_1168	0.00276194
Cell_1169	0	Cell_1169	0.0124776	Cell_1169	0.0114712
Cell_1170	0	Cell_1170	0.00954955	Cell_1170	0.005453
Cell_1171	0	Cell_1171	0.0326584	Cell_1171	0.00218982
Cell_1172	0	Cell_1172	0.0551711	Cell_1172	0.00100969
Cell_1173	0	Cell_1173	0.0697371	Cell_1173	0.00514481
Cell_1174	0	Cell_1174	0.00958532	Cell_1174	0.0253626
Cell_1175	0	Cell_1175	0.0190927	Cell_1175	0.00334863
Cell_1176	0	Cell_1176	0.0177069	Cell_1176	0.00703283
Cell_1177	0	Cell_1177	0.00330191	Cell_1177	0.00205814
Cell_1178	0	Cell_1178	0.00971171	Cell_1178	0.00429421
Cell_1179	0	Cell_1179	0.0273847	Cell_1179	0.00622213
Cell_1180	0	Cell_1180	0.00300699	Cell_1180	0.00102806
Cell_1181	0	Cell_1181	0.00558617	Cell_1181	0.00419226
Cell_1182	0	Cell_1182	0.000538245	Cell_1182	0.00376632
Cell_1183	0	Cell_1183	0.0644498	Cell_1183	0.00392774
Cell_1184	0	Cell_1184	0.00706604	Cell_1184	0.00380791
Cell_1185	0	Cell_1185	0.0102251	Cell_1185	0.00296028
Cell_1186	0	Cell_1186	0.0629349	Cell_1186	0.000754642
Cell_1187	0	Cell_1187	0.0188134	Cell_1187	0.00780162
Cell_1188	0	Cell_1188	0.0109123	Cell_1188	0.00294392
Cell_1189	0	Cell_1189	0.00541636	Cell_1189	0.000894906
Cell_1190	0	Cell_1190	0.0141358	Cell_1190	0.0215174
Cell_1191	0	Cell_1191	0.015589	Cell_1191	0.00772016
Cell_1192	0	Cell_1192	0.0440643	Cell_1192	0.0022987
Cell_1193	0	Cell_1193	0.0117359	Cell_1193	0.00168016
Cell_1194	0	Cell_1194	0.0147131	Cell_1194	0.00138738
Cell_1195	0	Cell_1195	0.0185666	Cell_1195	0.00281368
Cell_1196	0	Cell_1196	0.00480683	Cell_1196	0.000884244
Cell_1197	0	Cell_1197	0.00787812	Cell_1197	0.00456372
Cell_1198	0	Cell_1198	0.0547136	Cell_1198	0.011047
Cell_1199	0	Cell_1199	0.0143053	Cell_1199	0.0076748
Cell_1200	0	Cell_1200	0.0212019	Cell_1200	0.0236535
Cell_1201	0	Cell_1201	0.0245812	Cell_1201	0.00677678
Cell_1202	0	Cell_1202	0.0780122	Cell_1202	0.00317671
Cell_1203	0	Cell_1203	0.0152712	Cell_1203	0.000968105
Cell_1204	0	Cell_1204	0.010435	Cell_1204	0.00759952
Cell_1205	0	Cell_1205	0.0121786	Cell_1205	0.00347339
Cell_1206	0	Cell_1206	0.00361027	Cell_1206	0.00449415
Cell_1207	0	Cell_1207	0.015369	Cell_1207	0.00184169
Cell_1208	0	Cell_1208	0.00689665	Cell_1208	0.00586091
Cell_1209	0	Cell_1209	0.0104464	Cell_1209	0.00199466
Cell_1210	0	Cell_1210	0.0210811	Cell_1210	0.01185
Cell_1211	0	Cell_1211	0.00950498	Cell_1211	0.00168271
Cell_1212	0	Cell_1212	0.0246636	Cell_1212	0.00667548
Cell_1213	0	Cell_1213	0.0146213	Cell_1213	0.00588791
Cell_1214	0	Cell_1214	0.0213855	Cell_1214	0.00884227
Cell_1215	0	Cell_1215	0.00366162	Cell_1215	0.00306588
Cell_1216	0	Cell_1216	0.0118112	Cell_1216	0.00350434
Cell_1217	0	Cell_1217	0.00857346	Cell_1217	0.00242876
Cell_1218	0	Cell_1218	0.0127956	Cell_1218	0.0018005
Cell_1219	0	Cell_1219	0.0153	Cell_1219	0.00125497
Cell_1220	0	Cell_1220	0.0185836	Cell_1220	0.00172193
Cell_1221	0	Cell_1221	0.0212043	Cell_1221	0.00274291
Cell_1222	0	Cell_1222	0.00367314	Cell_1222	0.00336712
Cell_1223	0	Cell_1223	0.0312453	Cell_1223	0.00226248
Cell_1224	0	Cell_1224	0.00324063	Cell_1224	0.00444567
Cell_1225	0	Cell_1225	0.00408563	Cell_1225	0.00209423
Cell_1226	0	Cell_1226	0.00166457	Cell_1226	0.00352493
Cell_1227	0	Cell_1227	0.00591861	Cell_1227	0.0117542
Cell_1228	0	Cell_1228	0.00462233	Cell_1228	0.00284114
Cell_1229	0	Cell_1229	0.0084118	Cell_1229	0.00172681
Cell_1230	0	Cell_1230	0.00311152	Cell_1230	0.00245451
Cell_1231	0	Cell_1231	0.0085505	Cell_1231	0.00198423
Cell_1232	0	Cell_1232	0.00326146	Cell_1232	0.00229214
Cell_1233	0	Cell_1233	0.00401516	Cell_1233	0.00153521
Cell_1234	0	Cell_1234	0.0258311	Cell_1234	0.00573564
Cell_1235	0	Cell_1235	0.0100464	Cell_1235	0.00119139
Cell_1236	0	Cell_1236	0.0128934	Cell_1236	0.00171413
Cell_1237	0	Cell_1237	0.0110967	Cell_1237	0.00304428
Cell_1238	0	Cell_1238	0.00206825	Cell_1238	0.00278979
Cell_1239	0	Cell_1239	0.0233569	Cell_1239	0.00260931
Cell_1240	0	Cell_1240	0.0179654	Cell_1240	0.00118939
Cell_1241	0	Cell_1241	0.00278906	Cell_1241	0.00473884
Cell_1242	0	Cell_1242	0.00255666	Cell_1242	0.00406322
Cell_1243	0	Cell_1243	0.011802	Cell_1243	0.00277336
Cell_1244	0	Cell_1244	0.00270546	Cell_1244	0.00527002
Cell_1245	0	Cell_1245	0.00249023	Cell_1245	0.00705025
Cell_1246	0	Cell_1246	0.00102654	Cell_1246	0.00182145
Cell_1247	0	Cell_1247	0.00555617	Cell_1247	0.0073447
Cell_1248	0	Cell_1248	0.00285141	Cell_1248	0.0020692
Cell_1249	0	Cell_1249	0.00676936	Cell_1249	0.00293823
Cell_1250	0	Cell_1250	0.00353801	Cell_1250	0.00342798
Cell_1251	0	Cell_1251	0.00365869	Cell_1251	0.00182286
Cell_1252	0	Cell_1252	0.00907237	Cell_1252	0.00282944
Cell_1253	0	Cell_1253	0.0186647	Cell_1253	0.00998368
Cell_1254	0	Cell_1254	0.0200382	Cell_1254	0.0274946
Cell_1255	0	Cell_1255	0.0025405	Cell_1255	0.00374287
Cell_1256	0	Cell_1256	0.0118299	Cell_1256	0.036597
Cell_1257	0	Cell_1257	0.0159962	Cell_1257	0.00408661
Cell_1258	0	Cell_1258	0.00395313	Cell_1258	0.00214284
Cell_1259	0	Cell_1259	0.00539619	Cell_1259	0.0030865
Cell_1260	0	Cell_1260	0.0151785	Cell_1260	0.00117951
Cell_1261	0	Cell_1261	0.00527471	Cell_1261	0.00363119
Cell_1262	0	Cell_1262	0.0213399	Cell_1262	0.0113778
Cell_1263	0	Cell_1263	0.00401403	Cell_1263	0.00202154
Cell_1264	0	Cell_1264	0.0142247	Cell_1264	0.0279221
Cell_1265	0	Cell_1265	0.00757385	Cell_1265	0.0019297
Cell_1266	0	Cell_1266	0.00346024	Cell_1266	0.00321368
Cell_1267	0	Cell_1267	0.00280421	Cell_1267	0.00453402
Cell_1268	0	Cell_1268	0.022617	Cell_1268	0.00117512
Cell_1269	0	Cell_1269	0.0331296	Cell_1269	0.0121025
Cell_1270	0	Cell_1270	0.00923431	Cell_1270	0.00455232
Cell_1271	0	Cell_1271	0.0238124	Cell_1271	0.00396121
Cell_1272	0	Cell_1272	0.00996666	Cell_1272	0.00960498
Cell_1273	0	Cell_1273	0.0383062	Cell_1273	0.00390898
Cell_1274	0	Cell_1274	0.0185082	Cell_1274	0.00373285
Cell_1275	0	Cell_1275	0.0345792	Cell_1275	0.00446548
Cell_1276	0	Cell_1276	0.00207784	Cell_1276	0.00945925
Cell_1277	0	Cell_1277	0.012655	Cell_1277	0.00172175
Cell_1278	0	Cell_1278	0.0356524	Cell_1278	0.00231379
Cell_1279	0	Cell_1279	0.010743	Cell_1279	0.014871
Cell_1280	0	Cell_1280	0.0141896	Cell_1280	0.00683039
Cell_1281	0	Cell_1281	0.0151472	Cell_1281	0.00329246
Cell_1282	0	Cell_1282	0.0098007	Cell_1282	0.00655203
Cell_1283	0	Cell_1283	0.00866236	Cell_1283	0.00811356
Cell_1284	0	Cell_1284	0.0247846	Cell_1284	0.00463642
Cell_1285	0	Cell_1285	0.031212	Cell_1285	0.00140585
Cell_1286	0	Cell_1286	0.00303375	Cell_1286	0.00440888
Cell_1287	0	Cell_1287	0.00418853	Cell_1287	0.00118989
Cell_1288	0	Cell_1288	0.00694283	Cell_1288	0.00558336
Cell_1289	0	Cell_1289	0.0321566	Cell_1289	0.00052936
Cell_1290	0	Cell_1290	0.00702566	Cell_1290	0.000774394
Cell_1291	0	Cell_1291	0.0134803	Cell_1291	0.00608287
Cell_1292	0	Cell_1292	0.0194649	Cell_1292	0.00166237
Cell_1293	0	Cell_1293	0.00770861	Cell_1293	0.00478369
Cell_1294	0	Cell_1294	0.0115896	Cell_1294	0.0101787
Cell_1295	0	Cell_1295	0.00339276	Cell_1295	0.00633343
Cell_1296	0	Cell_1296	0.0171639	Cell_1296	0.0038707
Cell_1297	0	Cell_1297	0.00658915	Cell_1297	0.00380236
Cell_1298	0	Cell_1298	0.0108409	Cell_1298	0.000795744
Cell_1299	0	Cell_1299	0.020871	Cell_1299	0.0116195
Cell_1300	0	Cell_1300	0.021991	Cell_1300	0.00237879
Cell_1301	0	Cell_1301	0.00441686	Cell_1301	0.00152912
Cell_1302	0	Cell_1302	0.0261718	Cell_1302	0.00324977
Cell_1303	0	Cell_1303	0.0228451	Cell_1303	0.00402484
Cell_1304	0	Cell_1304	0.0136838	Cell_1304	0.0075651
Cell_1305	0	Cell_1305	0.0703908	Cell_1305	0.00205002
Cell_1306	0	Cell_1306	0.0147056	Cell_1306	0.00828408
Cell_1307	0	Cell_1307	0.0289606	Cell_1307	0.00354154
Cell_1308	0	Cell_1308	0.0132964	Cell_1308	0.00669475
Cell_1309	0	Cell_1309	0.00749897	Cell_1309	0.00427246
Cell_1310	0	Cell_1310	0.018315	Cell_1310	0.00192551
Cell_1311	0	Cell_1311	0.00890064	Cell_1311	0.00619364
Cell_1312	0	Cell_1312	0.00773525	Cell_1312	0.0075963
Cell_1313	0	Cell_1313	0.0117924	Cell_1313	0.00181177
Cell_1314	0	Cell_1314	0.0260023	Cell_1314	0.0135742
Cell_1315	0	Cell_1315	0.0117164	Cell_1315	0.000572255
Cell_1316	0	Cell_1316	0.00251805	Cell_1316	0.002719
Cell_1317	0	Cell_1317	0.00939113	Cell_1317	0.00391864
Cell_1318	0	Cell_1318	0.0241444	Cell_1318	0.00218914
Cell_1319	0	Cell_1319	0.0516138	Cell_1319	0.00290214
Cell_1320	0	Cell_1320	0.00975786	Cell_1320	0.00527251
Cell_1321	0	Cell_1321	0.0198182	Cell_1321	0.00143433
Cell_1322	0	Cell_1322	0.034711	Cell_1322	0.00350553
Cell_1323	0	Cell_1323	0.00647397	Cell_1323	0.00751949
Cell_1324	0	Cell_1324	0.0168946	Cell_1324	0.00245782
Cell_1325	0	Cell_1325	0.0301388	Cell_1325	0.00366492
Cell_1326	0	Cell_1326	0.00534842	Cell_1326	0.00344968
Cell_1327	0	Cell_1327	0.0195175	Cell_1327	0.00321282
Cell_1328	0	Cell_1328	0.0107852	Cell_1328	0.00083504
Cell_1329	0	Cell_1329	0.0156744	Cell_1329	0.000439434
Cell_1330	0	Cell_1330	0.00921161	Cell_1330	0.00120772
Cell_1331	0	Cell_1331	0.0232042	Cell_1331	0.00650144
Cell_1332	0	Cell_1332	0.00604411	Cell_1332	0.00470226
Cell_1333	0	Cell_1333	0.006058	Cell_1333	0.00381332
Cell_1334	0	Cell_1334	0.0114883	Cell_1334	0.00473999
Cell_1335	0	Cell_1335	0.00611165	Cell_1335	0.00718734
Cell_1336	0	Cell_1336	0.0321256	Cell_1336	0.000748204
Cell_1337	0	Cell_1337	0.0269639	Cell_1337	0.00350627
Cell_1338	0	Cell_1338	0.01092	Cell_1338	0.00981146
Cell_1339	0	Cell_1339	0.0572711	Cell_1339	0.00232619
Cell_1340	0	Cell_1340	0.00933321	Cell_1340	0.00483774
Cell_1341	0	Cell_1341	0.0161024	Cell_1341	0
Cell_1342	0	Cell_1342	0.0179882	Cell_1342	0
Cell_1343	0	Cell_1343	0.0373655	Cell_1343	0
Cell_1344	0	Cell_1344	0.0230779	Cell_1344	0
Cell_1345	0	Cell_1345	0.0549416	Cell_1345	0
Cell_1346	0	Cell_1346	0.0113266	Cell_1346	0
Cell_1347	0	Cell_1347	0.00762546	Cell_1347	0
Cell_1348	0	Cell_1348	0.0158371	Cell_1348	0
Cell_1349	0	Cell_1349	0.0179451	Cell_1349	0
Cell_1350	0	Cell_1350	0.0155703	Cell_1350	0
Cell_1351	0	Cell_1351	0.0187381	Cell_1351	0
Cell_1352	0	Cell_1352	0.0107306	Cell_1352	0
Cell_1353	0	Cell_1353	0.00868412	Cell_1353	0
Cell_1354	0	Cell_1354	0.0529755	Cell_1354	0
Cell_1355	0	Cell_1355	0.0189178	Cell_1355	0
Cell_1356	0	Cell_1356	0.0236027	Cell_1356	0
Cell_1357	0	Cell_1357	0.0194567	Cell_1357	0
Cell_1358	0	Cell_1358	0.00383966	Cell_1358	0
Cell_1359	0	Cell_1359	0.0388801	Cell_1359	0
Cell_1360	0	Cell_1360	0.0544893	Cell_1360	0
Cell_1361	0	Cell_1361	0.0152301	Cell_1361	0
Cell_1362	0	Cell_1362	0.0169317	Cell_1362	0
Cell_1363	0	Cell_1363	0.0288371	Cell_1363	0
Cell_1364	0	Cell_1364	0.00776292	Cell_1364	0
Cell_1365	0	Cell_1365	0.00448629	Cell_1365	0
Cell_1366	0	Cell_1366	0.00924141	Cell_1366	0
Cell_1367	0	Cell_1367	0.00985382	Cell_1367	0
Cell_1368	0	Cell_1368	0.0214917	Cell_1368	0
Cell_1369	0	Cell_1369	0.00813653	Cell_1369	0
Cell_1370	0	Cell_1370	0.00526043	Cell_1370	0
Cell_1371	0	Cell_1371	0.00259039	Cell_1371	0
Cell_1372	0	Cell_1372	0.00874176	Cell_1372	0
Cell_1373	0	Cell_1373	0.0317324	Cell_1373	0
Cell_1374	0	Cell_1374	0.0124417	Cell_1374	0
Cell_1375	0	Cell_1375	0.0485781	Cell_1375	0
Cell_1376	0	Cell_1376	0.00811893	Cell_1376	0
Cell_1377	0	Cell_1377	0.0250596	Cell_1377	0
Cell_1378	0	Cell_1378	0.030068	Cell_1378	0
Cell_1379	0	Cell_1379	0.0639978	Cell_1379	0
Cell_1380	0	Cell_1380	0.0108579	Cell_1380	0
Cell_1381	0	Cell_1381	0.00814568	Cell_1381	0
Cell_1382	0	Cell_1382	0.0211343	Cell_1382	0
Cell_1383	0	Cell_1383	0.0296985	Cell_1383	0
Cell_1384	0	Cell_1384	0.0282887	Cell_1384	0
Cell_1385	0	Cell_1385	0.0200101	Cell_1385	0
Cell_1386	0	Cell_1386	0.0248712	Cell_1386	0
Cell_1387	0	Cell_1387	0.127752	Cell_1387	0
Cell_1388	0	Cell_1388	0.037336	Cell_1388	0
Cell_1389	0	Cell_1389	0.0232692	Cell_1389	0
Cell_1390	0	Cell_1390	0.0467922	Cell_1390	0
Cell_1391	0	Cell_1391	0.0132322	Cell_1391	0
Cell_1392	0	Cell_1392	0.0114951	Cell_1392	0
Cell_1393	0	Cell_1393	0.0315533	Cell_1393	0
Cell_1394	0	Cell_1394	0.0150548	Cell_1394	0
Cell_1395	0	Cell_1395	0.0393814	Cell_1395	0
Cell_1396	0	Cell_1396	0.00231355	Cell_1396	0
Cell_1397	0	Cell_1397	0.0311041	Cell_1397	0
Cell_1398	0	Cell_1398	0.0378246	Cell_1398	0
Cell_1399	0	Cell_1399	0.0218431	Cell_1399	0
Cell_1400	0	Cell_1400	0.00248124	Cell_1400	0
Cell_1401	0	Cell_1401	0.0365565	Cell_1401	0
Cell_1402	0	Cell_1402	0.0238364	Cell_1402	0
Cell_1403	0	Cell_1403	0.0263225	Cell_1403	0
Cell_1404	0	Cell_1404	0.0194896	Cell_1404	0
Cell_1405	0	Cell_1405	0.0168563	Cell_1405	0
Cell_1406	0	Cell_1406	0.00309142	Cell_1406	0
Cell_1407	0	Cell_1407	0.0735442	Cell_1407	0
Cell_1408	0	Cell_1408	0.0178134	Cell_1408	0
Cell_1409	0	Cell_1409	0.0233889	Cell_1409	0
Cell_1410	0	Cell_1410	0.0229091	Cell_1410	0
Cell_1411	0	Cell_1411	0.0143275	Cell_1411	0
Cell_1412	0	Cell_1412	0.00875281	Cell_1412	0
Cell_1413	0	Cell_1413	0.0177161	Cell_1413	0
Cell_1414	0	Cell_1414	0.00887222	Cell_1414	0
Cell_1415	0	Cell_1415	0.00388748	Cell_1415	0
Cell_1416	0	Cell_1416	0.0254828	Cell_1416	0
Cell_1417	0	Cell_1417	0.00712452	Cell_1417	0
Cell_1418	0	Cell_1418	0.023612	Cell_1418	0
Cell_1419	0	Cell_1419	0.00224954	Cell_1419	0
Cell_1420	0	Cell_1420	0.0130674	Cell_1420	0
Cell_1421	0	Cell_1421	0.00783033	Cell_1421	0
Cell_1422	0	Cell_1422	0.00989805	Cell_1422	0
Cell_1423	0	Cell_1423	0.0119904	Cell_1423	0
Cell_1424	0	Cell_1424	0.0136806	Cell_1424	0
Cell_1425	0	Cell_1425	0.0457752	Cell_1425	0
Cell_1426	0	Cell_1426	0.00650289	Cell_1426	0
Cell_1427	0	Cell_1427	0.0232413	Cell_1427	0
Cell_1428	0	Cell_1428	0.0205394	Cell_1428	0
Cell_1429	0	Cell_1429	0.00414365	Cell_1429	0
Cell_1430	0	Cell_1430	0.0102796	Cell_1430	0
Cell_1431	0	Cell_1431	0.00551791	Cell_1431	0
Cell_1432	0	Cell_1432	0.00473559	Cell_1432	0
Cell_1433	0	Cell_1433	0.032001	Cell_1433	0
Cell_1434	0	Cell_1434	0.0290343	Cell_1434	0
Cell_1435	0	Cell_1435	0.00268322	Cell_1435	0
Cell_1436	0	Cell_1436	0.00911649	Cell_1436	0
Cell_1437	0	Cell_1437	0.00366225	Cell_1437	0
Cell_1438	0	Cell_1438	0.0049306	Cell_1438	0
Cell_1439	0	Cell_1439	0.0474216	Cell_1439	0
Cell_1440	0	Cell_1440	0.0248313	Cell_1440	0
Cell_1441	0	Cell_1441	0.0366884	Cell_1441	0
Cell_1442	0	Cell_1442	0.0162096	Cell_1442	0
Cell_1443	0	Cell_1443	0.011663	Cell_1443	0
Cell_1444	0	Cell_1444	0.0306841	Cell_1444	0
Cell_1445	0	Cell_1445	0.00764543	Cell_1445	0
Cell_1446	0	Cell_1446	0.0192267	Cell_1446	0
Cell_1447	0	Cell_1447	0.00778444	Cell_1447	0
Cell_1448	0	Cell_1448	0.00191788	Cell_1448	0
Cell_1449	0	Cell_1449	0.00870114	Cell_1449	0
Cell_1450	0	Cell_1450	0.00740598	Cell_1450	0
Cell_1451	0	Cell_1451	0.0145485	Cell_1451	0
Cell_1452	0	Cell_1452	0.0157187	Cell_1452	0
Cell_1453	0	Cell_1453	0.0132561	Cell_1453	0
Cell_1454	0	Cell_1454	0.0208485	Cell_1454	0
Cell_1455	0	Cell_1455	0.00608374	Cell_1455	0
Cell_1456	0	Cell_1456	0.0258992	Cell_1456	0
Cell_1457	0	Cell_1457	0.00878188	Cell_1457	0
Cell_1458	0	Cell_1458	0.0333344	Cell_1458	0
Cell_1459	0	Cell_1459	0.00885301	Cell_1459	0
Cell_1460	0	Cell_1460	0.0194738	Cell_1460	0
Cell_1461	0	Cell_1461	0.0126387	Cell_1461	0
Cell_1462	0	Cell_1462	0.00550994	Cell_1462	0
Cell_1463	0	Cell_1463	0.0149825	Cell_1463	0
Cell_1464	0	Cell_1464	0.0143513	Cell_1464	0
Cell_1465	0	Cell_1465	0.00553728	Cell_1465	0
Cell_1466	0	Cell_1466	0.00426019	Cell_1466	0
Cell_1467	0	Cell_1467	0.019724	Cell_1467	0
Cell_1468	0	Cell_1468	0.00423373	Cell_1468	0
Cell_1469	0	Cell_1469	0.011009	Cell_1469	0
Cell_1470	0	Cell_1470	0.00449279	Cell_1470	0
Cell_1471	0	Cell_1471	0.0338185	Cell_1471	0
Cell_1472	0	Cell_1472	0.0084841	Cell_1472	0
Cell_1473	0	Cell_1473	0.0437042	Cell_1473	0
Cell_1474	0	Cell_1474	0.00489098	Cell_1474	0
Cell_1475	0	Cell_1475	0.0128258	Cell_1475	0
Cell_1476	0	Cell_1476	0.00386982	Cell_1476	0
Cell_1477	0	Cell_1477	0.00929619	Cell_1477	0
Cell_1478	0	Cell_1478	0.0221191	Cell_1478	0
Cell_1479	0	Cell_1479	0.00947901	Cell_1479	0
Cell_1480	0	Cell_1480	0.0187044	Cell_1480	0
Cell_1481	0	Cell_1481	0.0242357	Cell_1481	0
Cell_1482	0	Cell_1482	0.0139888	Cell_1482	0
Cell_1483	0	Cell_1483	0.00954623	Cell_1483	0
Cell_1484	0	Cell_1484	0.029267	Cell_1484	0
Cell_1485	0	Cell_1485	0.0099927	Cell_1485	0
Cell_1486	0	Cell_1486	0.0153979	Cell_1486	0
Cell_1487	0	Cell_1487	0.00661074	Cell_1487	0
Cell_1488	0	Cell_1488	0.00546565	Cell_1488	0
Cell_1489	0	Cell_1489	0.00456867	Cell_1489	0
Cell_1490	0	Cell_1490	0.0272823	Cell_1490	0
Cell_1491	0	Cell_1491	0.0303516	Cell_1491	0
Cell_1492	0	Cell_1492	0.0193468	Cell_1492	0
Cell_1493	0	Cell_1493	0.00548213	Cell_1493	0
Cell_1494	0	Cell_1494	0.0243793	Cell_1494	0
Cell_1495	0	Cell_1495	0.00337382	Cell_1495	0
Cell_1496	0	Cell_1496	0.0190123	Cell_1496	0
Cell_1497	0	Cell_1497	0.0214042	Cell_1497	0
Cell_1498	0	Cell_1498	0.0109847	Cell_1498	0
Cell_1499	0	Cell_1499	0.0085125	Cell_1499	0
Cell_1500	0	Cell_1500	0.0167943	Cell_1500	0
Cell_1501	0	Cell_1501	0.020321	Cell_1501	0
Cell_1502	0	Cell_1502	0.00932842	Cell_1502	0
Cell_1503	0	Cell_1503	0.0215957	Cell_1503	0
Cell_1504	0	Cell_1504	0.0503284	Cell_1504	0
Cell_1505	0	Cell_1505	0.0035648	Cell_1505	0
Cell_1506	0	Cell_1506	0.0281403	Cell_1506	0
Cell_1507	0	Cell_1507	0.0224983	Cell_1507	0
Cell_1508	0	Cell_1508	0.0424808	Cell_1508	0
Cell_1509	0	Cell_1509	0.0209197	Cell_1509	0
Cell_1510	0	Cell_1510	0.0202437	Cell_1510	0
Cell_1511	0	Cell_1511	0.0245677	Cell_1511	0
Cell_1512	0	Cell_1512	0.0286101	Cell_1512	0
Cell_1513	0	Cell_1513	0.00765087	Cell_1513	0
Cell_1514	0	Cell_1514	0.0163277	Cell_1514	0
Cell_1515	0	Cell_1515	0.00653185	Cell_1515	0
Cell_1516	0	Cell_1516	0.00861854	Cell_1516	0
Cell_1517	0	Cell_1517	0.0200076	Cell_1517	0
Cell_1518	0	Cell_1518	0.015147	Cell_1518	0
Cell_1519	0	Cell_1519	0.00567572	Cell_1519	0
Cell_1520	0	Cell_1520	0.00429356	Cell_1520	0
Cell_1521	0	Cell_1521	0.0176831	Cell_1521	0
Cell_1522	0	Cell_1522	0.00717498	Cell_1522	0
Cell_1523	0	Cell_1523	0.0273695	Cell_1523	0
Cell_1524	0	Cell_1524	0.0291922	Cell_1524	0
Cell_1525	0	Cell_1525	0.0156724	Cell_1525	0
Cell_1526	0	Cell_1526	0.0110628	Cell_1526	0
Cell_1527	0	Cell_1527	0.0179348	Cell_1527	0
Cell_1528	0	Cell_1528	0.016657	Cell_1528	0
Cell_1529	0	Cell_1529	0.012033	Cell_1529	0
Cell_1530	0	Cell_1530	0.00398176	Cell_1530	0
Cell_1531	0	Cell_1531	0.0575594	Cell_1531	0
Cell_1532	0	Cell_1532	0.0108231	Cell_1532	0
Cell_1533	0	Cell_1533	0.00823977	Cell_1533	0
Cell_1534	0	Cell_1534	0.00794559	Cell_1534	0
Cell_1535	0	Cell_1535	0.0119123	Cell_1535	0
Cell_1536	0	Cell_1536	0.00611299	Cell_1536	0
Cell_1537	0	Cell_1537	0.0112044	Cell_1537	0
Cell_1538	0	Cell_1538	0.00652797	Cell_1538	0
Cell_1539	0	Cell_1539	0.0111506	Cell_1539	0
Cell_1540	0	Cell_1540	0.00726114	Cell_1540	0
Cell_1541	0	Cell_1541	0.00960893	Cell_1541	0
Cell_1542	0	Cell_1542	0.0157295	Cell_1542	0
Cell_1543	0	Cell_1543	0.00535633	Cell_1543	0
Cell_1544	0	Cell_1544	0.00704181	Cell_1544	0
Cell_1545	0	Cell_1545	0.0080357	Cell_1545	0
Cell_1546	0	Cell_1546	0.0166856	Cell_1546	0
Cell_1547	0	Cell_1547	0.00387029	Cell_1547	0
Cell_1548	0	Cell_1548	0.00659411	Cell_1548	0
Cell_1549	0	Cell_1549	0.00214123	Cell_1549	0
Cell_1550	0	Cell_1550	0.00620726	Cell_1550	0
Cell_1551	0	Cell_1551	0.017937	Cell_1551	0
Cell_1552	0	Cell_1552	0.00445334	Cell_1552	0
Cell_1553	0	Cell_1553	0.0795158	Cell_1553	0
Cell_1554	0	Cell_1554	0.0420617	Cell_1554	0
Cell_1555	0	Cell_1555	0.00687667	Cell_1555	0
Cell_1556	0	Cell_1556	0.0249336	Cell_1556	0
Cell_1557	0	Cell_1557	0.011543	Cell_1557	0
Cell_1558	0	Cell_1558	0.00942578	Cell_1558	0
Cell_1559	0	Cell_1559	0.0119379	Cell_1559	0
Cell_1560	0	Cell_1560	0.00581784	Cell_1560	0
Cell_1561	0	Cell_1561	0.00788374	Cell_1561	0
Cell_1562	0	Cell_1562	0.0271048	Cell_1562	0
Cell_1563	0	Cell_1563	0.0127972	Cell_1563	0
Cell_1564	0	Cell_1564	0.0206301	Cell_1564	0
Cell_1565	0	Cell_1565	0.00856597	Cell_1565	0
Cell_1566	0	Cell_1566	0.00494232	Cell_1566	0
Cell_1567	0	Cell_1567	0.00370782	Cell_1567	0
Cell_1568	0	Cell_1568	0.00120233	Cell_1568	0
Cell_1569	0	Cell_1569	0.00185516	Cell_1569	0
Cell_1570	0	Cell_1570	0.0158744	Cell_1570	0
Cell_1571	0	Cell_1571	0.00531719	Cell_1571	0
Cell_1572	0	Cell_1572	0.00859214	Cell_1572	0
Cell_1573	0	Cell_1573	0.00553896	Cell_1573	0
Cell_1574	0	Cell_1574	0.00303975	Cell_1574	0
Cell_1575	0	Cell_1575	0.00498713	Cell_1575	0
Cell_1576	0	Cell_1576	0.00641296	Cell_1576	0
Cell_1577	0	Cell_1577	0.00968303	Cell_1577	0
Cell_1578	0	Cell_1578	0.00891658	Cell_1578	0
Cell_1579	0	Cell_1579	0.00181827	Cell_1579	0
Cell_1580	0	Cell_1580	0.0321236	Cell_1580	0
Cell_1581	0	Cell_1581	0.0325532	Cell_1581	0
Cell_1582	0	Cell_1582	0.0138089	Cell_1582	0
Cell_1583	0	Cell_1583	0.0283163	Cell_1583	0
Cell_1584	0	Cell_1584	0.0072828	Cell_1584	0
Cell_1585	0	Cell_1585	0.0047859	Cell_1585	0
Cell_1586	0	Cell_1586	0.00499995	Cell_1586	0
Cell_1587	0	Cell_1587	0.00418346	Cell_1587	0
Cell_1588	0	Cell_1588	0.00275395	Cell_1588	0
Cell_1589	0	Cell_1589	0.00282503	Cell_1589	0
Cell_1590	0	Cell_1590	0.0182278	Cell_1590	0
Cell_1591	0	Cell_1591	0.00393678	Cell_1591	0
Cell_1592	0	Cell_1592	0.00270615	Cell_1592	0
Cell_1593	0	Cell_1593	0.00793073	Cell_1593	0
Cell_1594	0	Cell_1594	0.0130337	Cell_1594	0
Cell_1595	0	Cell_1595	0.00365824	Cell_1595	0
Cell_1596	0	Cell_1596	0.0039307	Cell_1596	0
Cell_1597	0	Cell_1597	0.0331806	Cell_1597	0
Cell_1598	0	Cell_1598	0.00439784	Cell_1598	0
Cell_1599	0	Cell_1599	0.0136364	Cell_1599	0
Cell_1600	0	Cell_1600	0.00798031	Cell_1600	0
Cell_1601	0	Cell_1601	0.0145988	Cell_1601	0
Cell_1602	0	Cell_1602	0.00560108	Cell_1602	0
Cell_1603	0	Cell_1603	0.00499565	Cell_1603	0
Cell_1604	0	Cell_1604	0.0114478	Cell_1604	0
Cell_1605	0	Cell_1605	0.00562761	Cell_1605	0
Cell_1606	0	Cell_1606	0.00532204	Cell_1606	0
Cell_1607	0	Cell_1607	0.00522928	Cell_1607	0
Cell_1608	0	Cell_1608	0.00398624	Cell_1608	0
Cell_1609	0	Cell_1609	0.0383322	Cell_1609	0
Cell_1610	0	Cell_1610	0.00812432	Cell_1610	0
Cell_1611	0	Cell_1611	0.0158216	Cell_1611	0
Cell_1612	0	Cell_1612	0.0102789	Cell_1612	0
Cell_1613	0	Cell_1613	0.0253201	Cell_1613	0
Cell_1614	0	Cell_1614	0.00214457	Cell_1614	0
Cell_1615	0	Cell_1615	0.0121031	Cell_1615	0
Cell_1616	0	Cell_1616	0.00449588	Cell_1616	0
Cell_1617	0	Cell_1617	0.00249421	Cell_1617	0
Cell_1618	0	Cell_1618	0.00845279	Cell_1618	0
Cell_1619	0	Cell_1619	0.0121233	Cell_1619	0
Cell_1620	0	Cell_1620	0.00406711	Cell_1620	0
Cell_1621	0	Cell_1621	0.00558653	Cell_1621	0
Cell_1622	0	Cell_1622	0.0073578	Cell_1622	0
Cell_1623	0	Cell_1623	0.0108887	Cell_1623	0
Cell_1624	0	Cell_1624	0.00219066	Cell_1624	0
Cell_1625	0	Cell_1625	0.013767	Cell_1625	0
Cell_1626	0	Cell_1626	0.00846359	Cell_1626	0
Cell_1627	0	Cell_1627	0.0236642	Cell_1627	0
Cell_1628	0	Cell_1628	0.00600242	Cell_1628	0
Cell_1629	0	Cell_1629	0.00877296	Cell_1629	0
Cell_1630	0	Cell_1630	0.00443053	Cell_1630	0
Cell_1631	0	Cell_1631	0.00494262	Cell_1631	0
Cell_1632	0	Cell_1632	0.00401132	Cell_1632	0
Cell_1633	0	Cell_1633	0.0281828	Cell_1633	0
Cell_1634	0	Cell_1634	0.013458	Cell_1634	0
Cell_1635	0	Cell_1635	0.0141593	Cell_1635	0
Cell_1636	0	Cell_1636	0.00832903	Cell_1636	0
Cell_1637	0	Cell_1637	0.063833	Cell_1637	0
Cell_1638	0	Cell_1638	0.00651969	Cell_1638	0
Cell_1639	0	Cell_1639	0.0460484	Cell_1639	0
Cell_1640	0	Cell_1640	0.00642723	Cell_1640	0
Cell_1641	0	Cell_1641	0.0388536	Cell_1641	0
Cell_1642	0	Cell_1642	0.0152419	Cell_1642	0
Cell_1643	0	Cell_1643	0.00414405	Cell_1643	0
Cell_1644	0	Cell_1644	0.0186271	Cell_1644	0
Cell_1645	0	Cell_1645	0.0209488	Cell_1645	0
Cell_1646	0	Cell_1646	0.00879953	Cell_1646	0
Cell_1647	0	Cell_1647	0.00500415	Cell_1647	0
Cell_1648	0	Cell_1648	0.00326196	Cell_1648	0
Cell_1649	0	Cell_1649	0.00522105	Cell_1649	0
Cell_1650	0	Cell_1650	0.00655817	Cell_1650	0
Cell_1651	0	Cell_1651	0.0163526	Cell_1651	0
Cell_1652	0	Cell_1652	0.0167502	Cell_1652	0
Cell_1653	0	Cell_1653	0.0245632	Cell_1653	0
Cell_1654	0	Cell_1654	0.012558	Cell_1654	0
Cell_1655	0	Cell_1655	0.00269298	Cell_1655	0
Cell_1656	0	Cell_1656	0.0201393	Cell_1656	0
Cell_1657	0	Cell_1657	0.00313764	Cell_1657	0
Cell_1658	0	Cell_1658	0.010918	Cell_1658	0
Cell_1659	0	Cell_1659	0.0110156	Cell_1659	0
Cell_1660	0	Cell_1660	0.00857806	Cell_1660	0
Cell_1661	0	Cell_1661	0.0291402	Cell_1661	0
Cell_1662	0	Cell_1662	0.0154684	Cell_1662	0
Cell_1663	0	Cell_1663	0.00312235	Cell_1663	0
Cell_1664	0	Cell_1664	0.00368569	Cell_1664	0
Cell_1665	0	Cell_1665	0.00522422	Cell_1665	0
Cell_1666	0	Cell_1666	0.00350612	Cell_1666	0
Cell_1667	0	Cell_1667	0.018077	Cell_1667	0
Cell_1668	0	Cell_1668	0.0203843	Cell_1668	0
Cell_1669	0	Cell_1669	0.00217057	Cell_1669	0
Cell_1670	0	Cell_1670	0.00398093	Cell_1670	0
Cell_1671	0	Cell_1671	0.00427687	Cell_1671	0
Cell_1672	0	Cell_1672	0.0210864	Cell_1672	0
Cell_1673	0	Cell_1673	0.00814354	Cell_1673	0
Cell_1674	0	Cell_1674	0.0162712	Cell_1674	0
Cell_1675	0	Cell_1675	0.00294367	Cell_1675	0
Cell_1676	0	Cell_1676	0.0186896	Cell_1676	0
Cell_1677	0	Cell_1677	0.019644	Cell_1677	0
Cell_1678	0	Cell_1678	0.0313288	Cell_1678	0
Cell_1679	0	Cell_1679	0.0355788	Cell_1679	0
Cell_1680	0	Cell_1680	0.011308	Cell_1680	0
Cell_1681	0	Cell_1681	0.00652868	Cell_1681	0
Cell_1682	0	Cell_1682	0.0144713	Cell_1682	0
Cell_1683	0	Cell_1683	0.00342743	Cell_1683	0
Cell_1684	0	Cell_1684	0.0177946	Cell_1684	0
Cell_1685	0	Cell_1685	0.00735464	Cell_1685	0
Cell_1686	0	Cell_1686	0.00800205	Cell_1686	0
Cell_1687	0	Cell_1687	0.0229422	Cell_1687	0
Cell_1688	0	Cell_1688	0.0104125	Cell_1688	0
Cell_1689	0	Cell_1689	0.00245189	Cell_1689	0
Cell_1690	0	Cell_1690	0.00896244	Cell_1690	0
Cell_1691	0	Cell_1691	0.0061143	Cell_1691	0
Cell_1692	0	Cell_1692	0.0127055	Cell_1692	0
Cell_1693	0	Cell_1693	0.0223215	Cell_1693	0
Cell_1694	0	Cell_1694	0.00499029	Cell_1694	0
Cell_1695	0	Cell_1695	0.0233148	Cell_1695	0
Cell_1696	0	Cell_1696	0.0417909	Cell_1696	0
Cell_1697	0	Cell_1697	0.00790333	Cell_1697	0
Cell_1698	0	Cell_1698	0.0027314	Cell_1698	0
Cell_1699	0	Cell_1699	0.023293	Cell_1699	0
Cell_1700	0	Cell_1700	0.00812878	Cell_1700	0
Cell_1701	0	Cell_1701	0.0159343	Cell_1701	0
Cell_1702	0	Cell_1702	0.00756763	Cell_1702	0
Cell_1703	0	Cell_1703	0.00415598	Cell_1703	0
Cell_1704	0	Cell_1704	0.00400168	Cell_1704	0
Cell_1705	0	Cell_1705	0.0315811	Cell_1705	0
Cell_1706	0	Cell_1706	0.0193932	Cell_1706	0
Cell_1707	0	Cell_1707	0.0192915	Cell_1707	0
Cell_1708	0	Cell_1708	0.0222411	Cell_1708	0
Cell_1709	0	Cell_1709	0.0157199	Cell_1709	0
Cell_1710	0	Cell_1710	0.00338159	Cell_1710	0
Cell_1711	0	Cell_1711	0.0272571	Cell_1711	0
Cell_1712	0	Cell_1712	0.0156559	Cell_1712	0
Cell_1713	0	Cell_1713	0.0340235	Cell_1713	0
Cell_1714	0	Cell_1714	0.00829941	Cell_1714	0
Cell_1715	0	Cell_1715	0.00574887	Cell_1715	0
Cell_1716	0	Cell_1716	0.0066999	Cell_1716	0
Cell_1717	0	Cell_1717	0.0088689	Cell_1717	0
Cell_1718	0	Cell_1718	0.0170675	Cell_1718	0
Cell_1719	0	Cell_1719	0.0416802	Cell_1719	0
Cell_1720	0	Cell_1720	0.0059019	Cell_1720	0
Cell_1721	0	Cell_1721	0.013809	Cell_1721	0
Cell_1722	0	Cell_1722	0.0244703	Cell_1722	0
Cell_1723	0	Cell_1723	0.0184738	Cell_1723	0
Cell_1724	0	Cell_1724	0.0195962	Cell_1724	0
Cell_1725	0	Cell_1725	0.0215578	Cell_1725	0
Cell_1726	0	Cell_1726	0.00403647	Cell_1726	0
Cell_1727	0	Cell_1727	0.0326438	Cell_1727	0
Cell_1728	0	Cell_1728	0.0113383	Cell_1728	0
Cell_1729	0	Cell_1729	0.0135122	Cell_1729	0
Cell_1730	0	Cell_1730	0.0496692	Cell_1730	0
Cell_1731	0	Cell_1731	0.0289872	Cell_1731	0
Cell_1732	0	Cell_1732	0.00520103	Cell_1732	0
Cell_1733	0	Cell_1733	0.0318526	Cell_1733	0
Cell_1734	0	Cell_1734	0.00594261	Cell_1734	0
Cell_1735	0	Cell_1735	0.0183074	Cell_1735	0
Cell_1736	0	Cell_1736	0.0189869	Cell_1736	0
Cell_1737	0	Cell_1737	0.0176277	Cell_1737	0
Cell_1738	0	Cell_1738	0.019487	Cell_1738	0
Cell_1739	0	Cell_1739	0.00813673	Cell_1739	0
Cell_1740	0	Cell_1740	0.00893705	Cell_1740	0
Cell_1741	0	Cell_1741	0.0109543	Cell_1741	0
Cell_1742	0	Cell_1742	0.0306161	Cell_1742	0
Cell_1743	0	Cell_1743	0.0106707	Cell_1743	0
Cell_1744	0	Cell_1744	0.0232572	Cell_1744	0
Cell_1745	0	Cell_1745	0.0178305	Cell_1745	0
Cell_1746	0	Cell_1746	0.00804284	Cell_1746	0
Cell_1747	0	Cell_1747	0.0134495	Cell_1747	0
Cell_1748	0	Cell_1748	0.0103657	Cell_1748	0
Cell_1749	0	Cell_1749	0.0191732	Cell_1749	0
Cell_1750	0	Cell_1750	0.00594391	Cell_1750	0
Cell_1751	0	Cell_1751	0.00797832	Cell_1751	0
Cell_1752	0	Cell_1752	0.00388624	Cell_1752	0
Cell_1753	0	Cell_1753	0.0082496	Cell_1753	0
Cell_1754	0	Cell_1754	0.0104189	Cell_1754	0
Cell_1755	0	Cell_1755	0.00855252	Cell_1755	0
Cell_1756	0	Cell_1756	0.0244809	Cell_1756	0
Cell_1757	0	Cell_1757	0.0751417	Cell_1757	0
Cell_1758	0	Cell_1758	0.0165272	Cell_1758	0
Cell_1759	0	Cell_1759	0.00386036	Cell_1759	0
Cell_1760	0	Cell_1760	0.0144309	Cell_1760	0
Cell_1761	0	Cell_1761	0.0334846	Cell_1761	0
Cell_1762	0	Cell_1762	0.00790626	Cell_1762	0
Cell_1763	0	Cell_1763	0.0569325	Cell_1763	0
Cell_1764	0	Cell_1764	0.00478764	Cell_1764	0
Cell_1765	0	Cell_1765	0.00354478	Cell_1765	0
Cell_1766	0	Cell_1766	0.0167333	Cell_1766	0
Cell_1767	0	Cell_1767	0.0270699	Cell_1767	0
Cell_1768	0	Cell_1768	0.00931311	Cell_1768	0
Cell_1769	0	Cell_1769	0.0117337	Cell_1769	0
Cell_1770	0	Cell_1770	0.00243174	Cell_1770	0
Cell_1771	0	Cell_1771	0.02534	Cell_1771	0
Cell_1772	0	Cell_1772	0.0170436	Cell_1772	0
Cell_1773	0	Cell_1773	0.014544	Cell_1773	0
Cell_1774	0	Cell_1774	0.0349598	Cell_1774	0
Cell_1775	0	Cell_1775	0.0292715	Cell_1775	0
Cell_1776	0	Cell_1776	0.0644633	Cell_1776	0
Cell_1777	0	Cell_1777	0.0375832	Cell_1777	0
Cell_1778	0	Cell_1778	0.0120446	Cell_1778	0
Cell_1779	0	Cell_1779	0.0111729	Cell_1779	0
Cell_1780	0	Cell_1780	0.00818798	Cell_1780	0
Cell_1781	0	Cell_1781	0.00586279	Cell_1781	0
Cell_1782	0	Cell_1782	0.012898	Cell_1782	0
Cell_1783	0	Cell_1783	0.0102015	Cell_1783	0
Cell_1784	0	Cell_1784	0.0243492	Cell_1784	0
Cell_1785	0	Cell_1785	0.0188688	Cell_1785	0
Cell_1786	0	Cell_1786	0.0157493	Cell_1786	0
Cell_1787	0	Cell_1787	0.00664001	Cell_1787	0
Cell_1788	0	Cell_1788	0.0182034	Cell_1788	0
Cell_1789	0	Cell_1789	0.017779	Cell_1789	0
Cell_1790	0	Cell_1790	0.0230574	Cell_1790	0
Cell_1791	0	Cell_1791	0.0124617	Cell_1791	0
Cell_1792	0	Cell_1792	0.0119329	Cell_1792	0
Cell_1793	0	Cell_1793	0.008036	Cell_1793	0
Cell_1794	0	Cell_1794	0.00870868	Cell_1794	0
Cell_1795	0	Cell_1795	0.0220324	Cell_1795	0
Cell_1796	0	Cell_1796	0.00762519	Cell_1796	0
Cell_1797	0	Cell_1797	0.0161905	Cell_1797	0
Cell_1798	0	Cell_1798	0.0251357	Cell_1798	0
Cell_1799	0	Cell_1799	0.0168479	Cell_1799	0
Cell_1800	0	Cell_1800	0.00869981	Cell_1800	0
Cell_1801	0	Cell_1801	0.0123517	Cell_1801	0
Cell_1802	0	Cell_1802	0.0108157	Cell_1802	0
Cell_1803	0	Cell_1803	0.0114642	Cell_1803	0
Cell_1804	0	Cell_1804	0.00664737	Cell_1804	0
Cell_1805	0	Cell_1805	0.0173858	Cell_1805	0
Cell_1806	0	Cell_1806	0.00309828	Cell_1806	0
Cell_1807	0	Cell_1807	0.00796651	Cell_1807	0
Cell_1808	0	Cell_1808	0.00701216	Cell_1808	0
Cell_1809	0	Cell_1809	0.00396329	Cell_1809	0
Cell_1810	0	Cell_1810	0.00349639	Cell_1810	0
Cell_1811	0	Cell_1811	0.0117021	Cell_1811	0
Cell_1812	0	Cell_1812	0.0126133	Cell_1812	0
Cell_1813	0	Cell_1813	0.0146914	Cell_1813	0
Cell_1814	0	Cell_1814	0.0126191	Cell_1814	0
Cell_1815	0	Cell_1815	0.00280725	Cell_1815	0
Cell_1816	0	Cell_1816	0.0140986	Cell_1816	0
Cell_1817	0	Cell_1817	0.0263857	Cell_1817	0
Cell_1818	0	Cell_1818	0.00807693	Cell_1818	0
Cell_1819	0	Cell_1819	0.0338775	Cell_1819	0
Cell_1820	0	Cell_1820	0.00494019	Cell_1820	0
Cell_1821	0	Cell_1821	0.0274253	Cell_1821	0
Cell_1822	0	Cell_1822	0.00793276	Cell_1822	0
Cell_1823	0	Cell_1823	0.00923651	Cell_1823	0
Cell_1824	0	Cell_1824	0.0163136	Cell_1824	0
Cell_1825	0	Cell_1825	0.00844086	Cell_1825	0
Cell_1826	0	Cell_1826	0.0165915	Cell_1826	0
Cell_1827	0	Cell_1827	0.0064986	Cell_1827	0
Cell_1828	0	Cell_1828	0.0159225	Cell_1828	0
Cell_1829	0	Cell_1829	0.0227941	Cell_1829	0
Cell_1830	0	Cell_1830	0.0182205	Cell_1830	0
Cell_1831	0	Cell_1831	0.0316751	Cell_1831	0
Cell_1832	0	Cell_1832	0.00356823	Cell_1832	0
Cell_1833	0	Cell_1833	0.0199639	Cell_1833	0
Cell_1834	0	Cell_1834	0.0371001	Cell_1834	0
Cell_1835	0	Cell_1835	0.00346816	Cell_1835	0
Cell_1836	0	Cell_1836	0.00994888	Cell_1836	0
Cell_1837	0	Cell_1837	0.0310247	Cell_1837	0
Cell_1838	0	Cell_1838	0.020166	Cell_1838	0
Cell_1839	0	Cell_1839	0.0232327	Cell_1839	0
Cell_1840	0	Cell_1840	0.0358214	Cell_1840	0
Cell_1841	0	Cell_1841	0.0145169	Cell_1841	0
Cell_1842	0	Cell_1842	0.0286961	Cell_1842	0
Cell_1843	0	Cell_1843	0.0154063	Cell_1843	0
Cell_1844	0	Cell_1844	0.00604167	Cell_1844	0
Cell_1845	0	Cell_1845	0.00874982	Cell_1845	0
Cell_1846	0	Cell_1846	0.00980177	Cell_1846	0
Cell_1847	0	Cell_1847	0.0210224	Cell_1847	0
Cell_1848	0	Cell_1848	0.00369745	Cell_1848	0
Cell_1849	0	Cell_1849	0.0101525	Cell_1849	0
Cell_1850	0	Cell_1850	0.00496885	Cell_1850	0
Cell_1851	0	Cell_1851	0.0155281	Cell_1851	0
Cell_1852	0	Cell_1852	0.00593094	Cell_1852	0
Cell_1853	0	Cell_1853	0.00829577	Cell_1853	0
Cell_1854	0	Cell_1854	0.0202593	Cell_1854	0
Cell_1855	0	Cell_1855	0.00760937	Cell_1855	0
Cell_1856	0	Cell_1856	0.0176216	Cell_1856	0
Cell_1857	0	Cell_1857	0.0208485	Cell_1857	0
Cell_1858	0	Cell_1858	0.0128209	Cell_1858	0
Cell_1859	0	Cell_1859	0.00470672	Cell_1859	0
Cell_1860	0	Cell_1860	0.00735399	Cell_1860	0
Cell_1861	0	Cell_1861	0.00907064	Cell_1861	0
Cell_1862	0	Cell_1862	0.0131421	Cell_1862	0
Cell_1863	0	Cell_1863	0.0130668	Cell_1863	0
Cell_1864	0	Cell_1864	0.0192429	Cell_1864	0
Cell_1865	0	Cell_1865	0.0237245	Cell_1865	0
Cell_1866	0	Cell_1866	0.0052444	Cell_1866	0
Cell_1867	0	Cell_1867	0.0201115	Cell_1867	0
Cell_1868	0	Cell_1868	0.00507827	Cell_1868	0
Cell_1869	0	Cell_1869	0.00547235	Cell_1869	0
Cell_1870	0	Cell_1870	0.00574208	Cell_1870	0
Cell_1871	0	Cell_1871	0.00769791	Cell_1871	0
Cell_1872	0	Cell_1872	0.0301948	Cell_1872	0
Cell_1873	0	Cell_1873	0.0194996	Cell_1873	0
Cell_1874	0	Cell_1874	0.0123326	Cell_1874	0
Cell_1875	0	Cell_1875	0.00505629	Cell_1875	0
Cell_1876	0	Cell_1876	0.0220432	Cell_1876	0
Cell_1877	0	Cell_1877	0.0273937	Cell_1877	0
Cell_1878	0	Cell_1878	0.00545492	Cell_1878	0
Cell_1879	0	Cell_1879	0.0080028	Cell_1879	0
Cell_1880	0	Cell_1880	0.0347131	Cell_1880	0
Cell_1881	0	Cell_1881	0.0131543	Cell_1881	0
Cell_1882	0	Cell_1882	0.0075512	Cell_1882	0
Cell_1883	0	Cell_1883	0.0158751	Cell_1883	0
Cell_1884	0	Cell_1884	0.0152087	Cell_1884	0
Cell_1885	0	Cell_1885	0.00979125	Cell_1885	0
Cell_1886	0	Cell_1886	0.00720808	Cell_1886	0
Cell_1887	0	Cell_1887	0.0327761	Cell_1887	0
Cell_1888	0	Cell_1888	0.00238672	Cell_1888	0
Cell_1889	0	Cell_1889	0.0134729	Cell_1889	0
Cell_1890	0	Cell_1890	0.00831397	Cell_1890	0
Cell_1891	0	Cell_1891	0.00676555	Cell_1891	0
Cell_1892	0	Cell_1892	0.0139861	Cell_1892	0
Cell_1893	0	Cell_1893	0.0115036	Cell_1893	0
Cell_1894	0	Cell_1894	0.0203189	Cell_1894	0
Cell_1895	0	Cell_1895	0.00446069	Cell_1895	0
Cell_1896	0	Cell_1896	0.00449766	Cell_1896	0
Cell_1897	0	Cell_1897	0.00396416	Cell_1897	0
Cell_1898	0	Cell_1898	0.00315741	Cell_1898	0
Cell_1899	0	Cell_1899	0.00999171	Cell_1899	0
Cell_1900	0	Cell_1900	0.00733537	Cell_1900	0
Cell_1901	0	Cell_1901	0.0114177	Cell_1901	0
Cell_1902	0	Cell_1902	0.00757386	Cell_1902	0
Cell_1903	0	Cell_1903	0.0339373	Cell_1903	0
Cell_1904	0	Cell_1904	0.00534404	Cell_1904	0
Cell_1905	0	Cell_1905	0.0221224	Cell_1905	0
Cell_1906	0	Cell_1906	0.0107172	Cell_1906	0
Cell_1907	0	Cell_1907	0.00149426	Cell_1907	0
Cell_1908	0	Cell_1908	0.00902151	Cell_1908	0
Cell_1909	0	Cell_1909	0.00410354	Cell_1909	0
Cell_1910	0	Cell_1910	0.00274167	Cell_1910	0
Cell_1911	0	Cell_1911	0.00431291	Cell_1911	0
Cell_1912	0	Cell_1912	0.00643646	Cell_1912	0
Cell_1913	0	Cell_1913	0.0370165	Cell_1913	0
Cell_1914	0	Cell_1914	0.00284257	Cell_1914	0
Cell_1915	0	Cell_1915	0.00322566	Cell_1915	0
Cell_1916	0	Cell_1916	0.00514094	Cell_1916	0
Cell_1917	0	Cell_1917	0.00485877	Cell_1917	0
Cell_1918	0	Cell_1918	0.0118864	Cell_1918	0
Cell_1919	0	Cell_1919	0.00388235	Cell_1919	0
Cell_1920	0	Cell_1920	0.0135462	Cell_1920	0
Cell_1921	0	Cell_1921	0.0229493	Cell_1921	0
Cell_1922	0	Cell_1922	0.00417546	Cell_1922	0
Cell_1923	0	Cell_1923	0.00570345	Cell_1923	0
Cell_1924	0	Cell_1924	0.00225783	Cell_1924	0
Cell_1925	0	Cell_1925	0.0139433	Cell_1925	0
Cell_1926	0	Cell_1926	0.0115932	Cell_1926	0
Cell_1927	0	Cell_1927	0.00415058	Cell_1927	0
Cell_1928	0	Cell_1928	0.0163771	Cell_1928	0
Cell_1929	0	Cell_1929	0.0266928	Cell_1929	0
Cell_1930	0	Cell_1930	0.0103795	Cell_1930	0
Cell_1931	0	Cell_1931	0.00446989	Cell_1931	0
Cell_1932	0	Cell_1932	0.0102148	Cell_1932	0
Cell_1933	0	Cell_1933	0.0133692	Cell_1933	0
Cell_1934	0	Cell_1934	0.00307958	Cell_1934	0
Cell_1935	0	Cell_1935	0.0157417	Cell_1935	0
Cell_1936	0	Cell_1936	0.018536	Cell_1936	0
Cell_1937	0	Cell_1937	0.00557849	Cell_1937	0
Cell_1938	0	Cell_1938	0.0176598	Cell_1938	0
Cell_1939	0	Cell_1939	0.00944932	Cell_1939	0
Cell_1940	0	Cell_1940	0.00645364	Cell_1940	0
Cell_1941	0	Cell_1941	0.0198578	Cell_1941	0
Cell_1942	0	Cell_1942	0.0126044	Cell_1942	0
Cell_1943	0	Cell_1943	0.0142395	Cell_1943	0
Cell_1944	0	Cell_1944	0.00952066	Cell_1944	0
Cell_1945	0	Cell_1945	0.00939483	Cell_1945	0
Cell_1946	0	Cell_1946	0.0110489	Cell_1946	0
Cell_1947	0	Cell_1947	0.00632725	Cell_1947	0
Cell_1948	0	Cell_1948	0.00549202	Cell_1948	0
Cell_1949	0	Cell_1949	0.00615071	Cell_1949	0
Cell_1950	0	Cell_1950	0.00232168	Cell_1950	0
Cell_1951	0	Cell_1951	0.0141441	Cell_1951	0
Cell_1952	0	Cell_1952	0.0143085	Cell_1952	0
Cell_1953	0	Cell_1953	0.012662	Cell_1953	0
Cell_1954	0	Cell_1954	0.0139691	Cell_1954	0
Cell_1955	0	Cell_1955	0.0115478	Cell_1955	0
Cell_1956	0	Cell_1956	0.0194417	Cell_1956	0
Cell_1957	0	Cell_1957	0.0259221	Cell_1957	0
Cell_1958	0	Cell_1958	0.00336942	Cell_1958	0
Cell_1959	0	Cell_1959	0.00660684	Cell_1959	0
Cell_1960	0	Cell_1960	0.0228128	Cell_1960	0
Cell_1961	0	Cell_1961	0.016438	Cell_1961	0
Cell_1962	0	Cell_1962	0.0162042	Cell_1962	0
Cell_1963	0	Cell_1963	0.0116863	Cell_1963	0
Cell_1964	0	Cell_1964	0.027791	Cell_1964	0
Cell_1965	0	Cell_1965	0.0122818	Cell_1965	0
Cell_1966	0	Cell_1966	0.0133634	Cell_1966	0
Cell_1967	0	Cell_1967	0.023232	Cell_1967	0
Cell_1968	0	Cell_1968	0.0126724	Cell_1968	0
Cell_1969	0	Cell_1969	0.00468327	Cell_1969	0
Cell_1970	0	Cell_1970	0.0227771	Cell_1970	0
Cell_1971	0	Cell_1971	0.0258478	Cell_1971	0
Cell_1972	0	Cell_1972	0.017252	Cell_1972	0
Cell_1973	0	Cell_1973	0.0279899	Cell_1973	0
Cell_1974	0	Cell_1974	0.0196398	Cell_1974	0
Cell_1975	0	Cell_1975	0.0262383	Cell_1975	0
Cell_1976	0	Cell_1976	0.00451445	Cell_1976	0
Cell_1977	0	Cell_1977	0.0180799	Cell_1977	0
Cell_1978	0	Cell_1978	0.033343	Cell_1978	0
Cell_1979	0	Cell_1979	0.0222438	Cell_1979	0
Cell_1980	0	Cell_1980	0.0125024	Cell_1980	0
Cell_1981	0	Cell_1981	0.0100284	Cell_1981	0
Cell_1982	0	Cell_1982	0.0178906	Cell_1982	0
Cell_1983	0	Cell_1983	0.00147522	Cell_1983	0
Cell_1984	0	Cell_1984	0.0105294	Cell_1984	0
Cell_1985	0	Cell_1985	0.0124343	Cell_1985	0
Cell_1986	0	Cell_1986	0.0197895	Cell_1986	0
Cell_1987	0	Cell_1987	0.00434879	Cell_1987	0
Cell_1988	0	Cell_1988	0.015363	Cell_1988	0
Cell_1989	0	Cell_1989	0.00714054	Cell_1989	0
Cell_1990	0	Cell_1990	0.00792412	Cell_1990	0
Cell_1991	0	Cell_1991	0.00188479	Cell_1991	0
Cell_1992	0	Cell_1992	0.0165133	Cell_1992	0
Cell_1993	0	Cell_1993	0.0417015	Cell_1993	0
Cell_1994	0	Cell_1994	0.00498513	Cell_1994	0
Cell_1995	0	Cell_1995	0.0209338	Cell_1995	0
Cell_1996	0	Cell_1996	0.00405974	Cell_1996	0
Cell_1997	0	Cell_1997	0.00884061	Cell_1997	0
Cell_1998	0	Cell_1998	0.00559663	Cell_1998	0
[truncated: 842 more rows]
