# Supplementary material for: Cardiomyocyte gene programs encoding morphological and functional signatures in cardiac hypertrophy and failure
Source: Nat Commun. 2018 Oct 30;9:4435. doi: 10.1038/s41467-018-06639-7 (PMC6207673; doi:10.1038/s41467-018-06639-7)
Supplement: Supplementary file 11 — Supplementary Data 8 [file 41467_2018_6639_MOESM11_ESM.xlsx]

## Sheet: Figure 5b.
Figure 5b
mouse	condition	Body Weight	LVDd	LVPWd	LVDs	%FS	Heart rate
1	p53f/f Pre	27.1	3.09	0.73	1.18	61.9	605
2	p53f/f Pre	28.8	2.79	0.73	1.03	63.16	529
3	p53f/f Pre	23.9	3.27	0.72	1.54	52.75	686
4	p53f/f Pre	28	2.98	0.66	1.36	54.32	632
5	p53f/f Pre	36.5	3.6	0.66	1.43	60.2	649
6	p53f/f Pre	36.3	4.02	0.65	1.9	52.68	600
7	p53f/f Pre	48.8	2.98	0.66	1.07	64.2	655
8	p53f/f Pre	37.6	3.05	0.77	1.25	59.04	585
9	p53f/f Pre	39.5	2.69	0.65	1	62.67	581
10	p53f/f Pre	30.1	2.98	0.83	1.61	45.78	626
11	p53f/f Pre	29.5	2.98	0.81	1.21	59.26	590
12	p53f/f Pre	31.3	3.05	0.73	1.32	56.63	600
13	p53CKO Pre	28.1	2.76	0.75	0.93	66.23	615
14	p53CKO Pre	30	2.8	0.72	1.26	55.13	585
15	p53CKO Pre	26.5	3.1	0.64	1.32	57.47	649
16	p53CKO Pre	31.6	3.46	0.73	1.64	52.63	610
17	p53CKO Pre	28.2	2.73	0.75	1.18	56.58	567
18	p53CKO Pre	39.6	3.52	0.78	1.6	54.55	643
19	p53CKO Pre	50.4	3.27	0.81	1.62	50.56	610
20	p53CKO Pre	33.7	3.42	0.73	1.51	55.91	571
21	p53CKO Pre	36.2	2.85	0.62	1.21	57.69	541
22	p53CKO Pre	36.1	3.16	0.61	1.33	57.95	621
23	p53CKO Pre	33.4	3.45	0.73	1.47	57.45	576
24	p53CKO Pre	29.1	2.5	0.96	0.99	60.29	621
25	p53CKO Pre	31.5	2.91	0.79	1.22	58.02	661
26	p53CKO Pre	29.4	3.27	0.85	1.18	64.04	576
27	p53CKO Pre	29.6	3.12	0.61	1.44	54.02	554
28	p53f/f TAC W2	21.9	3.45	1.29	1.69	51.04	558
29	p53f/f TAC W2	31.7	3.27	1.03	1.84	43.82	626
30	p53f/f TAC W2	32	2.91	1.04	1.26	56.79	661
31	p53f/f TAC W2	27.4	3.41	0.9	2.23	34.74	692
32	p53f/f TAC W2	26.5	2.68	1.18	1.21	54.79	655
33	p53f/f TAC W2	35.6	3.05	1	1.36	55.29	610
34	p53f/f TAC W2	42.8	3.12	0.97	1.51	51.72	605
35	p53f/f TAC W2	36.3	2.8	1.22	1.22	56.41	610
36	p53f/f TAC W2	34.9	3.16	0.79	1.44	52.81	522
37	p53f/f TAC W2	36.7	2.98	0.83	1.44	51.81	637
38	p53f/f TAC W2	29.3	2.94	0.96	1.32	55	615
39	p53CKO TAC W2	26.8	2.51	0.9	0.97	61.43	692
40	p53CKO TAC W2	32.4	2.76	1.18	1.14	58.67	621
41	p53CKO TAC W2	26.4	2.98	1.15	1.44	51.81	699
42	p53CKO TAC W2	29.8	2.94	0.92	1.07	63.75	590
43	p53CKO TAC W2	33.3	2.13	1.21	0.96	55.17	567
44	p53CKO TAC W2	33.3	2.76	1	1.22	55.84	661
45	p53CKO TAC W2	32.5	3.3	0.93	1.65	50	655
46	p53CKO TAC W2	35.1	3.3	1.08	1.9	42.39	585
47	p53CKO TAC W2	28.4	2.98	0.97	1.33	55.42	649
48	p53CKO TAC W2	27.9	3.01	1	1.11	63.1	615
49	p53f/f TAC W4	20.3	3.95	1.08	2.73	30.91	576
50	p53f/f TAC W4	30.8	3.64	0.96	2.2	39.39	615
51	p53f/f TAC W4	32.3	3.3	0.9	1.58	52.17	679
52	p53f/f TAC W4	32.5	3.53	1.03	1.98	43.75	661
53	p53f/f TAC W4	34.9	3.45	1.07	1.8	47.8	550
54	p53f/f TAC W4	36.7	3.67	0.96	2.06	44	643
55	p53f/f TAC W4	31.1	3.27	0.92	1.87	42.7	576
56	p53CKO TAC W4	27.3	2.46	1.1	1.14	53.73	679
57	p53CKO TAC W4	32.3	2.98	1.03	1.58	46.91	600
58	p53CKO TAC W4	29.6	2.83	0.96	1.18	58.44	655
59	p53CKO TAC W4	33.3	2.76	1.32	1.29	53.33	563
60	p53CKO TAC W4	33.3	2.87	1.32	1.65	42.31	661
61	p53CKO TAC W4	32.5	2.98	1.1	1.36	54.32	375
62	p53CKO TAC W4	35.1	3.05	1.26	1.61	47.06	615

## Sheet: Figure 6f.
Figure 6f
experiment	Mef2a_IgG	Mef2a_Nrf2 antibody	Gcgr_IgG	Gcgr_Nrf2 antibody
1	1.00463	24.1704	0.97716	0.774876
2	1.27162	21.1009	1.14605	0.804095
3	0.782773	22.3813	0.89296	0.897868

## Sheet: Supplementary Figure 14c.
Supplementary Figure 14c
experiment	p53f/f Sham	p53f/f TAC	p53CKO Sham	p53CKO TAC
1	0.215535	0.272212	0.179336	0.153143
2	0.24106	0.291217	0.243853	0.166041
3	0.188608	0.228396	0.173032	0.175525
