# Supplementary material for: Cardiomyocyte gene programs encoding morphological and functional signatures in cardiac hypertrophy and failure
Source: Nat Commun. 2018 Oct 30;9:4435. doi: 10.1038/s41467-018-06639-7 (PMC6207673; doi:10.1038/s41467-018-06639-7)
Supplement: Supplementary file 12 — Supplementary Data 9 [file 41467_2018_6639_MOESM12_ESM.xlsx]

## Sheet: p53ff Sham
cell number	p53f/f Sham_1	p53f/f Sham_2	p53f/f Sham_3	p53f/f Sham_4	p53f/f Sham_5	p53f/f Sham_6
1	43	42	223	150	29	25
2	118	31	26	46	29	57
3	217	31	40	135	25	36
4	82	170	51	25	61	25
5	46	36	77	185	182	43
6	164	25	22	103	46	25
7	75	64	26	146	25	39
8	25	31	117	82	32	46
9	36	112	26	28	64	64
10	36	25	26	25	68	53
11	28	95	73	32	25	46
12	32	36	51	82	132	110
13	110	36	51	89	29	25
14	36	47	157	57	111	32
15	224	47	26	50	25	71
16	157	45	22	142	96	60
17	157	159	102	142	453	53
18	64	45	26	107	39	25
19	43	25	26	75	89	71
20	71	33	26	46	29	68
21	189	75	33	132	132	25
22	78	78	47	36	25	92
23	53	25	33	171	29	25
24	75	33	26	100	68	64
25	71	36	40	53	36	146
26	25	45	128	103	46	21
27	43	39	22	50	96	57
28	50	50	22	85	125	43
29	78	50	26	43	82	60
30	192	28	84	196	32	25
31	82	28	22	36	25	43
32	317	45	22	39	61	68
33	78	45	33	36	25	39
34	146	36	77	61	57	25
35	96	25	26	89	50	25
36	107	36	69	96	75	25
37	39	70	26	71	135	36
38	32	33	73	125	53	46
39	85	25	26	75	53	32
40	28	45	26	25	29	43
41	75	39	102	64	61	64
42	61	36	33	85	193	100
43	274	120	22	260	50	46
44	128	125	26	117	25	43
45	100	25	33	82	36	21
46	53	31	51	25	25	57
47	28	120	26	192	32	60
48	32	31	190	107	39	57
49	32	33	110	146	61	25
50	146	45	26	43	43	25
51	128	131	26	36	118	36
52	28	139	33	110	128	128
53	36	25	62	114	71	25
54	28	45	37	171	57	57
55	182	45	26	57	75	39
56	189	50	142	53	107	21
57	57	39	37	114	32	25
58	118	25	33	36	25	60
59	78	45	40	160	53	25
60	68	61	33	68	82	60
61	146	47	40	78	32	25
62	28	47	142	53	36	64
63	39	33	26	68	57	57
64	100	50	26	57	43	46
65	78	50	26	25	125	25
66	57	31	33	50	143	32
67	32	45	26	75	21	25
68	93	33	26	89	50	25
69	28	39	40	96	25	57
70	75	33	26	36	25	25
71	85	53	55	50	171	25
72	93	109	44	71	32	25
73	46	50	47	110	53	32
74	107	42	99	100	82	71
75	96	184	26	85	29	46
76	75	114	40	36	71	68
77	50	47	26	78	43	21
78	53	25	40	178	29	25
79	68	84	33	128	36	64
80	175	53	26	89	32	64
81	25	59	33	103	29	21
82	28	45	26	64	53	32
83	182	103	33	32	29	32
84	71	59	26	160	39	25
85	100	139	26	114	36	25
86	239	106	135	114	39	25
87	103	53	26	32	39	21
88	28	59	26	100	93	64
89	36	39	69	708	29	60
90	103	39	69	78	32	50
91	324	33	26	57	82	68
92	39	31	44	43	53	46
93	36	25	26	128	118	25
94	28	47	131	43	57	114
95	25	33	26	36	32	36
96	53	50	22	78	93	21
97	107	36	33	164	36	21
98	107	117	26	196	25	43
99	114	95	26	71	93	121
100	160	45	33	46	21	25
101	43	42	44	160	64	25
102	410	31	84	36	132	25
103	50	25	22	117	39	203
104	61	45	22	71	21	64
105	100	50	26	100	32	25
106	50	25	26	142	53	103
107	78	39	26	235	32	25
108	164	103	33	36	36	25
109	21	25	26	43	36	25
110	385	50	26	107	53	53
111	57	25	26	267	61	25
112	160	78	22	206	64	50
113	121	31	26	61	275	25
114	82	47	26	117	57	50
115	68	42	40	82	53	82
116	178	33	120	68	36	25
117	43	25	26	132	160	60
118	75	39	40	39	82	57
119	46	36	26	128	32	284
120	32	28	51	71	25	32
121	534	95	102	50	68	60
122	64	25	197	61	96	53
123	75	39	47	71	61	64
124	71	31	73	36	132	43
125	142	31	26	75	46	68
126	25	28	26	85	29	210
127	150	33	47	28	53	21
128	68	31	26	68	506	39
129	21	56	26	146	36	25
130	68	61	26	178	25	25
131	285	28	44	125	36	50
132	64	33	26	128	175	60
133	21	59	26	217	68	25
134	32	25	40	46	89	25
135	53	42	26	43	46	25
136	107	25	77	43	29	75
137	85	192	26	271	78	25
138	71	78	84	153	25	21
139	57	33	22	46	29	39
140	36	72	26	128	39	32
141	160	45	26	85	310	32
142	68	117	26	50	53	78
143	64	36	26	43	203	25
144	75	61	33	114	68	25
145	321	53	26	89	25	57
146	61	50	47	117	61	25
147	25	33	29	25	150	46
148	110	28	26	39	210	60
149	175	28	40	267	250	39
150	132	131	47	68	25	60
151	89	39	40	82	25	71
152	36	33	40	32	57	39
153	214	28	69	43	25	82
154	150	31	40	32	64	53
155	28	28	26	114	160	64
156	139	84	26	71	57	25
157	135	56	26	82	71	43
158	199	28	26	75	296	60
159	64	45	26	57	239	25
160	214	36	22	57	21	64
161	32	56	26	61	200	82
162	50	47	26	25	36	21
163	146	39	22	203	25	57
164	82	137	26	174	29	21
165	93	114	66	32	107	21
166	96	33	26	25	29	25
167	239	50	40	71	46	25
168	25	25	22	78	139	25
169	46	31	26	78	46	32
170	28	31	113	71	64	57
171	178	25	26	281	53	25
172	82	39	307	61	61	25
173	96	36	80	142	50	36
174	71	47	26	82	29	25
175	125	25	26	157	89	50
176	28	47	26	21	53	43
177	114	31	51	78	29	25
178	100	59	44	68	139	25
179	167	28	22	142	143	50
180	25	33	26	85	57	25
181	28	33	135	21	21	46
182	25	36	26	78	200	68
183	89	45	33	121	50	25
184	71	106	51	36	29	25
185	28	31	26	28	96	25
186	228	61	26	53	25	25
187	36	50	33	36	82	57
188	146	45	26	157	21	64
189	146	25	33	57	32	64
190	85	33	37	110	68	110
191	68	50	26	61	25	32
192	21	39	22	32	68	25
193	71	28	51	153	29	25
194	150	25	44	402	96	60
195	207	33	26	28	29	68
196	28	45	113	160	43	71
197	207	28	26	135	111	64
198	139	33	26	57	29	50
199	89	25	26	78	46	25
200	25	50	26	160	36	60
201	39	25	26	28	46	25
202	28	33	47	50	25	210
203	146	616	26	82	168	68
204	71	513	26	61	29	64
205	132	284	26	203	36	21
206	228	262	51	36	64	43
207	21	209	51	100	29	64
208	274	282	120	61	29	25
209	57	262	26	50	139	25
210	32	142	47	85	29	60
211	25	220	22	82	25	25
212	153	270	40	217	89	25
213	139	254	26	125	125	32
214	285	153	51	174	32	21
215	39	137	73	239	29	25
216	57	176	33	68	29	50
217	25	198	26	36	29	46
218	46	153	51	43	57	53
219	71	190	26	174	32	21
220	93	156	22	89	29	32
221	146	176	22	61	25	25
222	64	176	22	103	78	32
223	57	145	26	25	61	25
224	75	176	153	206	36	75
225	61	181	26	53	71	57
226	28	190	26	142	53	21
227	150	137	26	71	29	25
228	46	139	26	25	71	25
229	64	114	69	103	78	25
230	28	117	37	295	82	32
231	235	156	51	32	29	71
232	25	212	33	110	57	25
233	25	153	26	43	86	25
234	96	892	33	96	143	25
235	75	549	40	85	78	25
236	36	109	66	25	36	25
237	121	131	26	25	100	53
238	32	117	40	303	29	25
239	21	134	22	57	32	78
240	146	148	47	150	57	25
241	217	114	153	78	36	39
242	36	109	22	470	114	43
243	36	100	26	192	78	25
244	61	190	47	53	36	114
245	50	109	40	28	61	32
246	25	100	66	139	50	25
247	53	106	26	71	39	25
248	68	106	66	36	71	64
249	57	112	26	295	53	50
250	221	89	26	61	29	25
251	71	84	37	278	32	50
252	46	98	22	43	107	25
253	75	109	131	153	21	25
254	43	114	40	68	50	39
255	32	114	33	46	53	25
256	460	103	26	82	43	60
257	43	128	26	484	50	64
258	57	220	47	64	25	68
259	139	574	26	128	175	25
260	46	86	22	114	428	25
261	78	112	51	43	29	25
262	196	100	51	196	146	60
263	128	273	22	25	46	25
264	150	117	33	235	61	57
265	43	95	26	107	43	75
266	178	72	69	438	25	25
267	71	229	69	89	39	82
268	142	81	26	135	89	32
269	64	100	22	217	68	25
270	121	290	26	78	50	32
271	85	98	26	78	71	46
272	64	287	26	61	71	25
273	93	98	58	64	339	32
274	25	103	22	128	25	160
275	28	92	47	228	36	114
276	36	92	26	545	29	25
277	153	396	26	68	96	53
278	75	86	26	28	29	60
279	28	86	26	57	86	25
280	61	86	44	85	21	245
281	93	95	26	117	168	25
282	96	81	26	150	25	53
283	39	86	88	231	25	146
284	32	86	22	167	21	25
285	57	70	26	178	68	25
286	28	81	37	25	86	43
287	78	92	26	39	53	117
288	57	98	26	85	71	245
289	313	64	51	71	32	60
290	25	81	22	36	89	39
291	21	86	73	28	103	39
292	36	86	26	61	264	39
293	118	92	22	61	50	25
294	36	81	26	36	93	25
295	75	70	26	71	50	25
296	61	78	26	349	107	60
297	25	86	33	89	75	25
298	196	81	26	125	29	25
299	28	67	51	363	50	64
300	46	86	88	75	125	25
301	192	70	66	75	53	25
302	28	75	26	100	46	25
303	178	92	26	167	68	25
304	89	75	37	139	96	57
305	25	70	73	96	29	25
306	53	86	84	46	100	64
307	246	86	26	39	89	25
308	164	95	69	46	61	25
309	43	81	26	167	57	107
310	438	92	44	78	61	46
311	153	89	33	82	75	68
312	39	86	26	36	71	46
313	93	78	26	36	57	43
314	25	98	26	43	36	64
315	75	72	26	103	96	64
316	50	86	88	53	125	53
317	89	84	183	125	61	32
318	64	75	26	36	29	25
319	36	84	33	28	221	32
320	25	89	99	39	50	25
321	71	92	37	32	32	57
322	28	78	51	68	207	39
323	75	78	26	64	71	75
324	121	81	26	39	21	117
325	203	98	26	36	50	25
326	178	86	26	160	25	92
327	21	84	47	25	389	25
328	39	75	58	36	32	57
329	509	245	26	53	57	25
330	75	477	77	68	86	46
331	68	323	26	28	78	25
332	82	192	33	21	29	82
333	21	153	66	71	29	39
334	89	198	40	25	32	25
335	85	268	58	43	32	43
336	36	64	26	117	86	32
337	25	75	26	68	29	21
338	232	72	40	89	29	36
339	100	67	26	25	289	21
340	28	78	106	57	25	192
341	50	123	22	21	93	25
342	25	75	22	121	46	25
343	107	273	26	75	36	32
344	25	415	91	71	29	60
345	78	72	26	25	25	46
346	28	70	183	71	32	50
347	53	70	84	82	36	25
348	28	123	40	246	93	39
349	25	59	504	39	29	64
350	28	70	336	406	64	75
351	139	78	325	28	86	25
352	53	75	361	132	53	32
353	53	81	369	57	21	25
354	25	75	285	189	61	32
355	107	257	223	128	61	82
356	25	460	256	242	29	25
357	25	70	259	36	25	60
358	39	240	332	53	36	64
359	64	170	281	93	36	25
360	71	206	781	64	25	25
361	89	61	208	25	29	146
362	132	61	193	110	36	28
363	32	67	146	28	43	46
364	57	67	208	107	89	25
365	46	64	219	78	50	25
366	57	67	164	21	36	92
367	28	70	153	28	93	68
368	769	61	277	196	46	71
369	114	61	256	75	64	25
370	135	195	190	75	68	25
371	78	47	230	203	53	39
372	78	64	431	28	61	57
373	39	53	197	157	32	60
374	46	61	142	75	36	46
375	71	56	168	128	50	57
376	21	59	190	25	499	71
377	135	61	161	57	32	32
378	68	70	325	25	2285	60
379	71	56	2128	28	53	64
380	239	53	168	28	32	192
381	82	64	179	125	25	114
382	96	181	139	142	53	60
383	100	64	168	413	61	96
384	57	53	161	61	53	32
385	28	61	135	25	68	50
386	39	56	161	139	143	124
387	25	61	2084	53	46	89
388	367	61	146	25	89	25
389	36	61	142	36	25	192
390	370	59	150	142	21	39
391	36	67	139	25	29	32
392	153	159	139	61	82	25
393	43	50	172	32	132	25
394	43	70	161	32	171	25
395	75	61	139	103	43	25
396	71	64	150	320	57	46
397	121	53	131	78	86	60
398	167	64	139	36	100	32
399	153	64	135	157	43	32
400	57	64	172	21	32	181
401	64	61	135	132	25	21
402	28	59	131	125	25	32
403	25	61	128	71	32	50
404	43	72	110	110	36	43
405	43	234	128	121	25	36
406	32	151	131	25	36	50
407	64	142	131	185	89	25
408	28	151	131	146	217	25
409	36	151	135	57	53	220
410	160	156	120	43	100	21
411	25	159	135	32	39	64
412	39	170	142	25	89	68
413	75	56	110	28	29	39
414	53	53	128	32	64	25
415	25	47	117	68	21	32
416	28	56	139	103	103	811
417	85	56	124	292	43	509
418	64	45	135	299	29	569
419	75	53	120	82	86	309
420	28	53	135	117	61	238
421	39	53	135	53	29	868
422	25	56	380	36	53	661
423	449	50	131	160	43	206
424	85	47	128	117	50	199
425	64	59	420	75	25	192
426	93	53	113	274	89	153
427	28	61	131	128	36	868
428	61	47	99	50	111	185
429	146	151	120	986	25	178
430	25	50	102	28	25	188
431	43	50	139	89	32	139
432	93	45	91	85	57	153
433	36	56	120	25	25	178
434	36	45	124	381	46	850
435	36	53	113	36	25	149
436	110	50	113	125	25	156
437	25	53	190	32	36	2048
438	157	145	314	242	164	135
439	25	50	310	96	68	188
440	114	50	113	25	82	167
441	823	53	95	36	50	146
442	39	53	91	53	53	142
443	36	53	110	36	29	192
444	28	36	106	189	57	213
445	207	56	106	57	29	149
446	57	53	95	64	25	263
447	57	53	117	75	29	135
448	25	47	106	384	57	149
449	25	59	110	75	164	139
450	128	50	84	28	25	153
451	28	563	117	139	57	149
452	869	47	113	78	61	149
453	53	53	102	96	53	156
454	114	59	110	36	36	128
455	777	173	99	43	171	146
456	28	45	106	78	39	139
457	25	50	99	53	132	146
458	28	123	99	53	36	128
459	78	53	102	943	43	153
460	89	50	106	488	29	334
461	25	153	80	61	32	338
462	192	45	102	75	43	114
463	118	56	102	32	78	124
464	36	47	110	32	29	110
465	36	128	336	46	57	117
466	164	50	241	367	25	121
467	68	806	646	505	25	114
468	71	329	2971	89	125	117
469	36	151	91	32	86	132
470	110	190	91	103	29	92
471	281	114	95	57	61	124
472	346	84	88	78	25	153
473	232	125	95	43	68	149
474	43	131	88	28	25	167
475	78	145	77	46	21	132
476	36	137	270	39	78	121
477	36	159	95	420	43	146
478	50	265	102	57	36	135
479	25	131	99	110	61	124
480	78	47	88	36	125	377
481	25	45	102	53	32	359
482	185	47	84	32	36	1462
483	135	39	91	93	61	124
484	64	39	99	50	25	124
485	43	39	91	36	29	121
486	146	39	80	64	96	100
487	25	45	88	96	221	135
488	75	45	73	135	29	92
489	57	45	102	267	43	110
490	199	39	95	43	32	114
491	114	47	95	110	32	124
492	68	39	95	61	36	114
493	25	39	88	43	25	107
494	306	45	102	46	32	114
495	57	42	88	281	25	103
496	28	45	80	36	32	871
497	110	47	88	132	75	107
498	57	42	91	57	164	132
499	64	42	95	402	53	121
500	39	139	69	75	46	110
501	36	45	91	36	64	110
502	203	47	274	178	64	96
503	36	120	402	25	25	103
504	64	45	318	43	25	124
505	53	39	80	210	57	594
506	53	36	80	28	61	299
507	25	39	99	28	29	384
508	139	45	77	36	57	242
509	68	47	88	114	941	978
510	68	36	88	36	25	1750
511	25	45	69	142	29	110
512	25	39	91	71	96	103
513	64	42	99	61	196	107
514	25	134	102	121	53	96
515	110	39	95	135	43	89
516	25	42	80	68	43	107
517	93	42	80	96	100	117
518	28	42	99	121	157	96
519	997	42	80	57	68	96
520	39	45	84	25	25	114
521	114	39	99	78	29	107
522	25	45	150	50	64	114
523	46	42	186	43	29	114
524	46	45	252	160	29	92
525	36	39	343	228	25	110
526	28	109	73	61	43	117
527	25	42	77	50	25	110
528	121	45	80	21	50	107
529	36	36	80	93	132	100
530	199	329	69	32	29	117
531	25	39	84	206	78	107
532	43	45	73	75	89	103
533	28	47	88	25	100	181
534	25	39	69	61	114	338
535	78	45	80	32	36	96
536	46	47	197	142	75	82
537	100	47	69	377	25	78
538	289	123	77	53	53	100
539	153	45	80	107	214	92
540	82	36	73	114	68	85
541	46	47	77	292	324	96
542	78	45	66	203	111	100
543	253	47	172	121	43	92
544	25	39	741	21	25	224
545	57	120	77	39	125	96
546	25	36	73	28	29	96
547	75	39	84	21	43	96
548	135	47	219	125	29	78
549	25	42	77	32	68	82
550	46	42	77	89	203	82
551	50	39	212	21	25	89
552	484	103	77	85	153	89
553	43	92	80	25	75	92
554	57	45	80	50	299	92
555	75	45	80	125	36	92
556	32	45	88	263	168	92
557	25	45	77	57	93	71
558	32	47	77	64	36	92
559	36	45	66	57	36	100
560	25	39	186	64	36	92
561	28	45	66	50	32	100
562	427	39	66	64	46	260
563	21	39	62	46	275	270
564	75	39	84	25	36	78
565	85	42	223	114	46	516
566	25	217	69	424	118	1380
567	128	39	80	854	100	213
568	103	39	208	470	46	213
569	46	50	66	36	29	509
570	32	42	84	71	86	149
571	25	39	73	36	111	444
572	46	47	80	78	46	452
573	78	45	69	203	32	78
574	36	45	69	103	132	85
575	132	39	84	61	125	82
576	118	45	80	210	292	302
577	139	45	84	153	71	82
578	64	45	77	36	32	75
579	25	31	186	85	114	82
580	71	89	88	53	2278	78
581	28	42	73	61	21	82
582	43	33	66	25	103	78
583	61	42	73	174	86	82
584	64	39	69	178	89	82
585	57	112	73	50	125	92
586	107	42	77	43	521	85
587	82	33	77	43	50	78
588	36	39	73	765	78	75
589	61	45	73	210	29	89
590	39	42	84	25	89	78
591	71	45	84	46	32	78
592	32	36	80	182	214	85
593	25	47	80	93	71	75
594	28	42	803	71	39	75
595	431	36	215	206	32	89
596	53	45	442	46	82	78
597	36	117	336	57	68	92
598	64	92	339	43	86	82
599	157	354	226	68	53	316
600	171	120	179	110	53	53
601	53	42	183	93	25	89
602	36	50	193	53	75	64
603	36	125	168	32	121	64
604	175	137	164	89	64	85
605	21	47	66	53	53	82
606	114	42	193	39	29	82
607	118	45	62	224	29	252
608	25	36	62	39	25	82
609	43	106	193	28	25	75
610	217	42	62	75	29	78
611	246	36	55	260	29	71
612	71	39	62	221	29	178
613	28	45	208	71	250	82
614	46	39	372	420	36	245
615	93	142	58	68	335	71
616	53	39	66	103	43	78
617	64	47	66	50	53	252
618	46	45	274	82	50	71
619	36	42	186	292	68	78
620	82	39	215	150	57	64
621	25	42	51	43	53	92
622	50	42	58	82	36	92
623	353	42	193	68	121	1106
624	182	39	212	53	125	174
625	61	36	62	199	25	142
626	25	47	62	57	93	224
627	43	45	66	28	68	228
628	128	181	172	114	71	124
629	89	39	51	43	61	167
630	103	42	58	21	64	146
631	160	45	58	103	121	615
632	64	125	66	46	71	213
633	25	45	62	21	36	199
634	32	39	66	317	64	199
635	217	36	62	36	29	228
636	164	106	51	43	68	149
637	185	47	55	484	75	1728
638	28	45	55	135	335	302
639	28	45	73	43	93	331
640	28	39	62	153	89	356
641	78	42	128	25	36	494
642	132	39	51	39	36	647
643	395	36	58	192	43	729
644	36	42	62	28	53	68
645	61	39	58	96	128	71
646	82	45	66	787	75	57
647	28	42	62	110	214	64
648	25	39	113	46	93	64
649	203	36	47	171	114	60
650	25	39	66	288	64	68
651	68	42	62	3474	36	68
652	36	42	47	538	25	64
653	36	120	55	43	32	68
654	189	114	55	93	25	60
655	85	36	62	28	82	64
656	57	39	62	61	57	68
657	114	137	66	36	32	60
658	150	45	66	46	25	60
659	36	42	66	36	61	68
660	53	47	153	174	32	142
661	121	42	66	25	29	78
662	203	45	58	256	25	64
663	71	36	55	82	57	64
664	57	39	164	50	53	60
665	28	45	58	103	29	64
666	135	42	58	36	57	75
667	43	131	58	231	61	60
668	36	42	62	25	25	64
669	46	47	66	36	43	71
670	46	47	66	50	32	68
671	39	42	66	82	32	60
672	146	42	55	61	50	71
673	32	45	62	36	64	71
674	46	45	62	82	143	75
675	125	134	55	25	57	53
676	142	33	66	89	29	60
677	43	39	69	43	178	57
678	221	45	62	53	25	64
679	21	42	55	93	57	60
680	36	45	66	288	146	68
681	121	139	62	32	36	64
682	64	36	66	53	21	64
683	50	42	62	32	143	185
684	39	39	212	28	1262	64
685	25	198	58	32	228	68
686	68	240	58	64	160	68
687	50	190	175	25	160	71
688	82	173	186	189	36	68
689	82	226	153	25	214	60
690	96	106	179	25	103	78
691	96	117	496	25	278	181
692	64	89	150	110	86	75
693	96	109	113	61	50	192
694	68	92	197	28	29	68
695	25	92	157	50	25	71
696	39	120	307	75	82	71
697	125	229	212	25	2011	71
698	46	86	307	82	36	64
699	25	95	263	214	78	68
700	53	95	47	28	53	71
701	142	103	168	78	29	185
702	85	98	44	28	50	64
703	78	106	110	107	25	199
704	25	98	51	57	25	64
705	25	109	172	256	57	68
706	192	112	47	185	182	68
707	43	98	51	25	86	71
708	128	75	124	71	57	78
709	43	106	172	36	29	71
710	61	282	55	100	121	75
711	132	95	51	46	39	71
712	100	103	55	744	75	68
713	46	112	55	25	64	64
714	207	95	153	53	46	238
715	21	84	51	50	82	377
716	28	103	146	43	29	324
717	32	424	55	28	57	192
718	50	100	150	25	121	174
719	50	98	270	28	29	149
720	28	117	55	61	57	196
721	118	75	55	135	29	139
722	28	100	47	36	46	178
723	32	103	51	196	43	132
724	78	109	131	61	32	196
725	460	131	51	221	29	164
726	28	86	51	288	235	288
727	25	867	58	43	25	800
728	32	563	44	46	71	654
729	28	329	47	25	93	313
730	132	343	113	36	25	459
731	78	195	47	71	78	60
732	61	641	164	128	36	53
733	135	178	350	57	50	57
734	264	184	47	46	25	60
735	28	148	153	36	68	53
736	71	217	55	85	61	60
737	28	31	55	182	50	53
738	25	31	157	71	39	50
739	25	31	161	25	36	1387
740	36	31	51	89	75	53
741	107	243	58	1331	53	156
742	25	31	47	43	36	53
743	36	89	47	135	64	46
744	46	33	55	25	43	50
745	25	33	51	25	21	64
746	39	28	51	107	64	139
747	61	173	47	61	68	57
748	57	31	281	82	75	43
749	142	33	47	139	25	53
750	39	31	47	253	36	50
751	57	33	55	25	78	53
752	50	31	51	25	125	53
753	93	36	135	61	709	57
754	25	31	47	89	25	57
755	43	31	88	85	57	53
756	36	31	58	50	50	57
757	171	31	47	117	75	153
758	150	31	51	75	25	53
759	57	31	51	36	53	57
760	32	31	44	85	36	57
761	171	36	51	25	53	53
762	32	31	146	25	25	53
763	114	31	58	32	36	60
764	28	28	51	28	57	57
765	36	33	51	256	25	53
766	110	89	55	32	71	50
767	25	31	51	132	82	60
768	57	28	120	164	82	46
769	28	31	58	57	528	46
770	28	31	58	125	64	46
771	78	31	128	36	50	53
772	199	31	47	71	367	50
773	61	78	55	36	53	60
774	28	89	58	28	25	57
775	43	31	55	189	25	53
776	182	98	51	39	125	46
777	78	31	55	57	68	50
778	50	131	51	61	64	60
779	28	75	55	25	21	50
780	61	31	500	32	50	60
781	28	31	142	167	21	50
782	36	89	131	103	132	57
783	28	33	135	61	36	46
784	53	33	157	57	36	60
785	21	33	135	96	71	46
786	36	28	91	43	53	57
787	85	31	142	217	64	57
788	25	31	135	146	135	50
789	32	98	131	85	32	53
790	178	31	142	28	103	53
791	68	33	139	310	175	60
792	32	33	110	139	82	50
793	25	31	179	128	39	50
794	85	84	128	107	25	57
795	46	28	142	103	50	60
796	25	33	150	36	100	46
797	207	31	131	78	86	53
798	75	33	150	75	135	53
799	36	33	139	110	75	50
800	21	31	153	68	32	53
801	68	31	128	53	160	57
802	363	28	128	50	160	53
803	153	31	453	89	132	57
804	28	33	234	53	82	53
805	374	28	281	114	36	57
806	36	100	475	57	121	53
807	46	33	274	53	100	60
808	103	33	270	260	39	50
809	53	31	230	50	32	53
810	93	28	559	139	232	60
811	43	31	190	71	25	57
812	28	89	215	36	214	53
813	118	31	153	57	46	53
814	43	31	259	43	29	60
815	53	31	445	64	64	46
816	110	31	88	57	36	53
817	25	31	47	64	86	60
818	25	190	110	114	82	53
819	36	86	40	96	332	50
820	57	33	146	128	121	57
821	207	31	40	68	43	60
822	25	31	44	25	29	50
823	46	153	37	445	25	57
824	25	36	44	25	100	46
825	118	31	135	71	143	57
826	153	31	44	46	50	50
827	36	86	44	32	46	57
828	25	31	44	167	43	50
829	28	31	44	28	171	53
830	25	31	47	132	57	57
831	82	33	40	214	36	50
832	46	162	44	146	39	60
833	253	349	204	342	89	57
834	57	31	40	82	61	53
835	46	31	44	93	29	46
836	28	31	44	249	57	60
837	68	28	99	25	25	53
838	43	103	197	25	39	60
839	25	36	44	85	32	57
840	68	33	186	441	36	57
841	125	33	44	53	189	53
842	64	28	44	71	46	53
843	93	31	40	100	449	57
844	36	31	139	107	25	53
845	68	31	139	50	307	57
846	85	31	135	320	53	57
847	43	33	40	174	46	53
848	39	167	37	82	43	50
849	32	31	47	28	39	60
850	135	28	131	107	29	53
851	36	33	44	93	93	53
852	89	31	47	21	25	57
853	61	33	47	53	25	57
854	107	33	124	132	29	50
855	39	28	44	64	50	53
856	36	95	44	100	43	53
857	192	100	44	32	25	57
858	25	92	40	93	29	53
859	39	84	131	103	50	53
860	25	33	113	57	25	57
861	36	33	40	103	100	60
862	64	36	40	25	57	480
863	128	31	44	28	64	46
864	85	33	44	25	21	153
865	25	89	44	68	39	57
866	82	70	37	57	93	50
867	50	28	44	43	82	60
868	32	33	40	28	146	60
869	53	31	44	93	53	53
870	82	33	37	85	78	53
871	61	31	44	196	53	60
872	46	36	47	36	46	57
873	25	28	66	36	71	57
874	25	28	146	78	25	50
875	25	28	40	117	36	57
876	21	28	44	100	71	57
877	363	28	44	28	235	50
878	32	28	47	57	75	57
879	53	31	40	135	342	171
880	43	70	40	121	25	46
881	28	31	44	25	75	57
882	25	31	44	171	100	53
883	367	31	44	185	61	139
884	118	31	128	189	29	50
885	75	31	44	57	36	53
886	75	92	44	71	342	46
887	57	33	120	46	36	53
888	28	70	40	100	82	57
889	50	98	40	64	132	64
890	1457	31	44	36	57	171
891	36	36	44	82	46	46
892	96	315	44	39	43	43
893	25	95	44	43	21	57
894	93	28	120	43	360	57
895	85	33	124	61	25	53
896	25	33	106	25	121	398
897	25	31	44	53	93	57
898	28	33	44	21	121	57
899	46	31	47	327	29	53
900	68	33	266	75	36	60
901	50	33	40	100	32	46
902	36	33	44	43	100	53
903	25	31	37	157	25	53
904	53	31	44	53	153	46
905	39	31	44	32	78	167
906	28	31	237	174	25	57
907	39	98	44	100	86	60
908	25	176	40	39	385	60
909	64	187	40	36	43	53
910	28	31	44	178	43	153
911	43	31	47	28	46	57
912	64	28	44	363	335	60
913	82	31	44	157	82	57
914	85	31	40	100	225	60
915	43	31	44	78	75	43
916	96	31	47	85	29	50
917	36	279	40	96	78	53
918	68	89	44	25	93	53
919	28	31	40	139	39	53
920	36	31	106	28	82	46
921	43	31	47	125	36	53
922	93	36	44	61	111	171
923	36	31	44	43	57	53
924	43	31	44	32	135	53
925	25	31	44	25	50	53
926	89	31	44	174	89	171
927	25	84	124	559	36	53
928	43	31	44	36	25	50
929	25	31	44	196	29	53
930	100	86	37	196	25	53
931	25	31	44	71	43	53
932	64	31	47	32	46	469
933	28	33	47	427	50	391
934	61	33	44	28	53	178
935	68	31	40	182	21	132
936	28	31	95	57	32	160
937	82	31	47	82	36	135
938	57	33	40	121	53	103
939	39	31	44	32	36	146
940	25	33	40	82	111	146
941	75	33	44	61	36	164
942	78	212	40	78	68	135
943	43	276	47	68	64	164
944	21	120	135	114	96	107
945	78	139	44	75	71	146
946	57	156	117	32	43	107
947	32	123	47	36	114	146
948	25	123	44	103	93	142
949	167	315	40	523	43	117
950	89	139	40	25	75	114
951	28	145	44	167	36	171
952	43	187	40	577	82	156
953	85	148	44	50	36	139
954	25	231	44	139	36	142
955	128	293	40	82	36	121
956	25	719	44	167	100	156
957	21	72	37	43	29	146
958	93	75	40	32	25	359
959	157	70	40	50	21	142
960	28	86	44	43	21	274
961	53	190	40	78	25	295
962	43	78	99	128	68	174
963	32	75	40	107	29	231
964	68	70	44	21	29	238
965	64	70	44	182	39	188
966	25	84	44	32	61	622
967	61	64	40	28	25	228
968	118	86	40	313	50	213
969	82	81	44	53	43	370
970	118	81	394	50	43	288
971	28	64	398	61	29	437
972	178	75	431	32	32	46
973	61	70	139	28	39	107
974	43	70	212	150	153	43
975	71	181	175	43	32	43
976	64	75	175	25	29	43
977	28	67	175	25	25	107
978	68	81	358	1054	32	36
979	71	86	423	25	25	2784
980	410	67	288	43	25	128
981	71	75	110	43	68	128
982	32	67	110	53	29	117
983	50	75	128	96	61	43
984	57	72	274	139	89	46
985	53	78	106	498	89	46
986	68	78	117	43	32	43
987	61	81	110	25	32	39
988	78	75	237	64	29	43
989	75	234	106	135	89	114
990	189	84	117	25	29	46
991	171	75	84	46	146	43
992	28	72	110	32	100	36
993	96	67	106	64	29	43
994	413	70	102	103	29	46
995	50	72	113	28	86	121
996	28	72	117	32	50	46
997	36	78	95	89	36	39
998	61	159	332	75	64	46
999	121	98	226	21	25	121
1000	100	53	193	78	36	43
1001	36	78	175	85	61	39
1002	64	81	190	53	25	146
1003	32	72	193	85	43	39
1004	36	81	204	25	39	43
1005	36	81	259	117	53	46
1006	46	81	913	1260	157	36
1007	28	92	204	96	64	43
1008	25	81	135	36	29	43
1009	25	351	172	125	43	43
1010	25	89	259	75	25	43
1011	93	145	840	142	32	46
1012	82	243	434	28	36	43
1013	25	167	33	146	61	46
1014	68	145	37	39	53	39
1015	36	254	161	28	89	43
1016	25	95	91	64	53	43
1017	25	114	33	25	68	43
1018	21	148	153	160	36	43
1019	78	123	33	25	225	43
1020	61	162	88	82	210	142
1021	61	170	33	25	57	43
1022	25	151	161	192	61	36
1023	25	106	33	100	39	43
1024	68	215	204	36	29	43
1025	36	125	33	25	29	43
1026	25	198	33	61	93	43
1027	36	329	80	189	203	46
1028	249	393	102	28	86	43
1029	43	25	168	53	29	43
1030	25	22	33	164	43	39
1031	61	22	33	28	71	43
1032	32	22	33	89	89	114
1033	189	22	91	57	43	43
1034	71	25	95	25	100	46
1035	78	112	37	61	135	142
1036	28	109	37	256	25	128
1037	46	25	95	57	82	39
1038	121	22	33	100	25	43
1039	78	25	95	43	585	39
1040	146	25	88	85	103	43
1041	68	28	95	43	25	39
1042	25	22	37	50	189	43
1043	36	22	95	28	128	43
1044	53	22	88	139	29	43
1045	53	25	219	68	25	39
1046	132	22	95	57	121	43
1047	85	22	33	43	43	121
1048	50	22	172	36	71	43
1049	64	22	37	75	78	146
1050	25	28	37	388	21	121
1051	28	22	321	57	118	43
1052	217	25	161	25	68	39
1053	32	25	29	32	160	43
1054	36	22	37	431	71	43
1055	167	28	110	32	132	46
1056	46	25	37	61	107	43
1057	43	28	172	68	75	46
1058	78	25	33	25	107	46
1059	25	64	102	28	53	128
1060	36	28	91	85	43	142
1061	82	25	102	36	32	43
1062	75	22	37	32	61	43
1063	53	22	37	71	61	43
1064	32	22	88	157	25	39
1065	61	25	33	75	118	46
1066	25	22	37	93	2011	46
1067	36	25	37	107	29	43
1068	32	25	33	57	36	46
1069	28	28	33	89	25	43
1070	50	22	153	43	25	43
1071	110	22	37	28	89	46
1072	39	22	33	61	153	139
1073	39	22	33	36	68	43
1074	121	22	33	28	135	43
1075	53	25	33	36	246	43
1076	167	25	95	121	93	124
1077	28	70	37	239	32	43
1078	50	22	77	36	43	110
1079	25	28	33	25	193	43
1080	61	28	99	32	61	139
1081	43	25	106	96	21	249
1082	128	67	37	25	128	46
1083	43	25	69	50	121	132
1084	25	72	33	71	118	46
1085	125	22	37	28	71	43
1086	25	25	37	142	53	132
1087	53	22	37	53	75	39
1088	125	25	88	139	103	43
1089	43	67	37	28	53	39
1090	28	25	37	135	68	39
1091	93	61	37	150	29	39
1092	61	28	33	61	29	39
1093	78	61	37	103	43	46
1094	57	25	29	153	78	43
1095	118	22	37	4927	68	39
1096	32	22	99	46	225	146
1097	28	22	37	25	75	46
1098	32	28	33	82	32	121
1099	100	59	37	53	32	43
1100	39	22	29	231	75	43
1101	36	28	193	78	32	46
1102	61	22	84	25	200	43
1103	100	25	95	117	82	39
1104	28	22	33	43	43	43
1105	25	22	37	164	75	43
1106	25	53	33	78	93	46
1107	253	25	37	171	125	43
1108	53	22	102	21	68	149
1109	68	25	37	43	46	146
1110	210	67	37	39	103	43
1111	57	28	88	28	107	146
1112	68	22	37	107	75	43
1113	57	117	33	25	21	43
1114	50	22	102	100	78	117
1115	85	22	37	64	68	43
1116	25	22	37	39	78	39
1117	50	25	102	25	39	46
1118	43	28	99	68	71	142
1119	146	59	113	61	61	46
1120	21	22	37	32	36	124
1121	50	181	106	103	189	46
1122	75	22	37	28	78	43
1123	25	59	33	32	25	39
1124	32	22	29	28	96	36
1125	157	22	99	57	82	46
1126	46	28	33	25	36	139
1127	57	25	33	53	203	117
1128	39	22	95	21	36	142
1129	153	28	95	53	50	43
1130	25	25	37	28	25	149
1131	28	25	37	50	36	39
1132	82	173	37	39	89	43
1133	192	64	37	25	25	39
1134	25	22	37	46	82	142
1135	61	25	37	57	296	46
1136	32	25	358	46	29	46
1137	64	25	37	46	57	43
1138	28	72	102	498	29	555
1139	28	156	37	271	25	427
1140	50	64	37	36	43	238
1141	93	28	33	85	449	206
1142	61	22	99	39	61	228
1143	43	22	37	260	36	224
1144	135	25	37	57	25	185
1145	43	28	37	43	25	160
1146	61	28	99	28	29	462
1147	25	25	37	374	103	452
1148	25	28	84	64	32	690
1149	28	25	33	153	114	117
1150	39	25	37	50	32	121
1151	36	25	37	78	53	100
1152	28	25	102	466	57	107
1153	43	25	37	39	57	100
1154	118	28	33	260	32	103
1155	50	28	164	21	210	103
1156	71	28	37	32	217	107
1157	78	22	29	28	36	107
1158	28	22	183	82	82	334
1159	75	22	37	68	50	434
1160	36	25	117	25	43	110
1161	28	22	91	132	25	128
1162	25	22	37	342	78	103
1163	142	22	33	178	25	110
1164	93	187	33	349	196	96
1165	25	72	33	125	114	103
1166	103	22	99	100	61	114
1167	50	25	37	64	32	114
1168	68	22	33	96	25	75
1169	28	131	37	128	43	320
1170	128	25	33	25	57	107
1171	25	28	37	36	43	107
1172	32	22	37	303	71	110
1173	57	25	33	135	29	100
1174	64	120	33	157	21	128
1175	25	25	37	192	645	114
1176	57	75	33	96	25	117
1177	61	64	102	25	36	302
1178	28	28	33	50	57	1152
1179	43	28	37	46	21	327
1180	25	22	102	121	25	217
1181	32	22	37	57	57	139
1182	64	28	128	71	310	160
1183	28	226	29	75	39	149
1184	39	67	37	21	46	398
1185	25	22	37	68	64	146
1186	256	22	33	93	788	167
1187	110	28	33	28	114	192
1188	21	25	91	25	221	171
1189	50	25	37	50	321	139
1190	25	22	37	68	68	217
1191	110	22	95	93	32	196
1192	28	56	37	43	150	231
1193	260	25	102	114	86	658
1194	85	25	37	28	25	128
1195	274	22	37	918	86	188
1196	68	22	37	53	64	199
1197	75	22	33	36	303	210
1198	50	22	113	82	32	213
1199	142	25	172	135	185	270
1200	53	198	37	36	25	324
1201	36	28	29	28	64	274
1202	36	25	29	103	36	324
1203	25	22	37	32	21	811
1204	50	22	95	75	78	857
1205	449	25	33	399	207	28
1206	32	22	80	39	125	36
1207	50	22	37	107	324	32
1208	370	25	95	21	111	36
1209	78	357	33	32	36	32
1210	32	25	37	43	75	36
1211	50	67	33	68	82	36
1212	36	67	102	82	29	36
1213	61	22	91	50	29	32
1214	39	28	33	71	29	36
1215	78	92	37	82	53	36
1216	203	22	33	324	61	36
1217	85	25	33	61	125	36
1218	43	22	33	82	46	32
1219	75	22	99	75	36	32
1220	28	25	37	53	32	32
1221	25	61	33	68	217	203
1222	78	25	33	174	82	36
1223	89	22	33	68	150	210
1224	142	22	37	32	78	89
1225	64	28	40	75	21	36
1226	57	25	37	36	43	36
1227	71	22	33	132	25	32
1228	46	22	33	85	160	36
1229	50	22	37	50	46	100
1230	28	25	91	46	39	32
1231	61	25	33	160	36	36
1232	89	326	33	25	86	32
1233	50	22	80	89	111	36
1234	36	22	37	89	25	28
1235	25	28	37	121	61	100
1236	25	64	179	231	150	36
1237	53	22	33	36	89	32
1238	82	25	33	36	228	36
1239	68	25	33	25	32	36
1240	43	61	33	96	125	39
1241	121	25	29	78	43	36
1242	32	22	33	28	29	36
1243	32	128	102	103	29	36
1244	57	25	88	28	46	32
1245	85	72	88	50	29	32
1246	28	28	33	39	89	36
1247	46	22	91	146	29	32
1248	153	22	33	135	32	103
1249	64	59	33	39	61	32
1250	93	22	33	25	71	36
1251	61	22	237	68	29	32
1252	25	25	99	32	75	39
1253	28	72	33	363	68	36
1254	107	25	91	25	146	36
1255	25	56	80	235	68	36
1256	43	28	37	36	346	85
1257	32	25	29	150	71	36
1258	36	25	37	96	29	28
1259	28	22	29	96	43	36
1260	135	22	102	167	39	28
1261	50	25	33	25	29	36
1262	53	22	37	68	1255	36
1263	50	22	37	43	96	36
1264	21	120	37	50	214	36
1265	21	25	33	203	435	36
1266	53	22	33	28	29	36
1267	53	22	91	68	53	89
1268	36	25	37	39	278	89
1269	25	25	37	28	89	36
1270	61	25	37	61	185	32
1271	121	28	29	53	32	32
1272	25	25	33	139	453	32
1273	64	22	29	89	50	36
1274	185	22	37	100	21	28
1275	164	25	33	71	135	32
1276	167	25	37	25	61	32
1277	25	25	88	21	114	36
1278	57	22	33	43	64	36
1279	61	25	91	75	43	36
1280	78	22	33	281	93	36
1281	36	28	37	50	114	32
1282	274	28	33	43	36	32
1283	75	78	33	96	71	36
1284	36	22	95	78	53	32
1285	71	201	37	43	61	36
1286	75	25	37	61	25	28
1287	64	22	33	46	61	32
1288	28	22	95	85	203	36
1289	28	22	37	25	217	36
1290	175	25	113	135	71	92
1291	68	28	33	260	78	32
1292	32	25	40	43	246	85
1293	28	22	33	121	93	36
1294	61	22	37	182	232	36
1295	712	25	33	82	96	36
1296	85	25	88	57	125	36
1297	57	22	102	82	53	36
1298	68	229	37	36	175	36
1299	78	25	37	82	57	36
1300	53	64	37	217	50	32
1301	75	28	29	306	43	36
1302	21	22	106	68	103	36
1303	61	25	37	71	29	36
1304	50	22	37	107	61	36
1305	150	22	29	68	25	36
1306	53	22	91	36	68	36
1307	107	25	33	61	89	36
1308	21	220	37	75	46	32
1309	25	67	95	128	53	36
1310	150	28	37	121	193	32
1311	107	22	37	146	29	36
1312	61	22	37	25	86	32
1313	32	56	37	313	25	92
1314	25	22	102	75	25	36
1315	150	28	37	32	114	32
1316	36	22	37	139	57	36
1317	75	198	37	39	232	28
1318	96	25	37	21	146	36
1319	417	28	37	78	118	36
1320	100	28	33	128	431	36
1321	32	22	33	53	75	89
1322	132	67	234	206	100	36
1323	39	25	193	68	21	36
1324	32	28	201	3189	118	92
1325	25	22	204	25	68	263
1326	217	28	266	68	29	32
1327	64	22	241	96	421	36
1328	28	28	208	71	100	196
1329	96	22	270	68	242	36
1330	167	25	310	64	89	32
1331	46	28	135	36	702	100
1332	50	28	131	53	157	32
1333	75	22	164	57	139	36
1334	64	25	168	32	153	100
1335	93	22	241	71	78	36
1336	125	72	256	57	171	36
1337	25	22	478	82	64	36
1338	157	72	91	477	82	32
1339	68	25	88	93	36	32
1340	53	22	77	89	36	32
1341	46	22	88	75	364	32
1342	25	25	88	36	289	39
1343	82	28	80	167	68	32
1344	146	22	88	82	32	36
1345	46	25	84	271	46	36
1346	61	22	84	25	50	32
1347	135	25	88	413	43	36
1348	28	22	84	21	342	32
1349	57	22	77	28	57	32
1350	25	75	69	61	299	32
1351	75	25	84	25	175	32
1352	28	28	80	303	46	36
1353	89	22	77	164	21	36
1354	417	22	88	189	53	36
1355	78	22	215	43	89	89
1356	28	28	314	85	29	36
1357	110	22	84	36	86	36
1358	50	22	80	153	396	36
1359	32	22	84	46	100	32
1360	25	229	77	53	25	36
1361	25	25	84	46	64	210
1362	25	22	266	57	86	36
1363	28	22	84	57	103	32
1364	32	22	84	71	68	36
1365	214	25	80	78	64	103
1366	43	22	69	25	185	36
1367	75	81	88	36	157	36
1368	132	22	73	64	57	36
1369	39	25	219	96	89	178
1370	28	22	73	263	29	92
1371	43	70	95	1876	160	36
1372	36	22	168	89	171	36
1373	25	25	95	53	68	28
1374	89	251	88	135	36	36
1375	50	22	77	125	25	36
1376	146	25	175	50	125	39
1377	28	25	77	68	264	36
1378	57	25	80	71	29	36
1379	28	25	80	370	46	32
1380	25	22	84	285	385	32
1381	82	22	201	25	135	28
1382	32	134	73	121	32	36
1383	32	22	73	75	46	32
1384	28	25	80	206	46	32
1385	32	28	84	78	150	32
1386	68	75	77	509	25	36
1387	28	25	80	71	89	36
1388	82	64	84	61	25	32
1389	43	109	80	530	242	36
1390	36	25	80	25	46	32
1391	28	25	175	32	157	32
1392	128	25	84	235	61	32
1393	28	25	358	78	89	32
1394	43	117	179	25	96	174
1395	25	28	88	89	32	96
1396	57	59	69	39	107	36
1397	43	22	84	25	61	32
1398	328	22	84	28	25	36
1399	103	123	62	306	410	36
1400	71	131	88	32	53	36
1401	21	284	84	267	29	32
1402	50	25	80	146	132	36
1403	64	25	80	121	189	28
1404	32	148	84	64	310	36
1405	53	488	88	43	100	100
1406	25	22	88	1089	242	36
1407	25	28	88	32	111	32
1408	185	123	77	64	178	36
1409	68	25	102	153	46	174
1410	46	25	95	53	460	32
1411	46	128	91	46	160	32
1412	28	25	80	28	25	36
1413	28	25	296	221	29	32
1414	36	162	650	46	43	36
1415	28	28	245	224	1986	36
1416	75	25	168	36	75	36
1417	71	28	164	901	139	32
1418	85	22	150	93	78	32
1419	21	22	135	32	57	36
1420	61	25	164	32	36	36
1421	68	139	164	132	221	32
1422	28	22	153	64	68	36
1423	28	28	146	71	32	185
1424	25	22	99	32	43	103
1425	32	61	168	28	111	36
1426	114	22	347	43	75	36
1427	28	22	117	68	82	213
1428	110	25	150	21	182	96
1429	118	28	329	32	175	32
1430	25	25	150	25	32	71
1431	75	22	131	121	75	36
1432	68	25	168	160	153	32
1433	96	22	117	39	239	32
1434	75	25	139	164	32	36
1435	25	25	99	68	89	103
1436	32	22	124	93	82	96
1437	78	22	146	107	25	1003
1438	71	106	157	150	29	96
1439	32	28	186	89	68	36
1440	210	70	142	43	78	36
1441	85	22	120	25	150	32
1442	57	22	153	132	57	36
1443	28	145	120	93	82	36
1444	32	170	263	43	217	36
1445	46	22	150	57	96	36
1446	28	25	223	100	68	36
1447	71	25	219	32	111	405
1448	28	25	241	93	29	36
1449	25	22	168	46	25	32
1450	25	22	274	25	121	32
1451	153	28	905	61	43	36
1452	36	25	303	28	417	36
1453	36	22	486	71	125	92
1454	61	22	51	61	68	32
1455	89	22	29	53	153	32
1456	28	25	223	32	53	36
1457	53	22	29	39	75	107
1458	43	22	69	25	553	36
1459	36	22	26	89	25	36
1460	36	22	29	28	36	103
1461	43	70	29	93	29	188
1462	25	75	69	25	410	36
1463	28	25	66	25	111	107
1464	50	28	66	78	36	100
1465	28	22	62	78	71	110
1466	25	22	29	50	39	36
1467	28	25	139	46	46	36
1468	43	22	135	78	25	36
1469	50	212	128	28	160	36
1470	235	22	69	50	25	171
1471	43	22	80	182	153	36
1472	43	25	73	61	43	36
1473	128	67	66	730	25	32
1474	71	22	26	32	64	32
1475	260	22	29	68	78	36
1476	103	22	62	100	250	36
1477	61	22	113	43	25	36
1478	28	72	80	39	36	36
1479	21	25	66	192	118	32
1480	160	28	26	93	36	32
1481	68	28	66	142	317	117
1482	256	25	58	146	132	89
1483	153	22	77	117	185	36
1484	25	22	128	36	71	32
1485	114	22	77	114	25	32
1486	135	28	66	50	150	28
1487	25	25	69	78	121	92
1488	25	61	131	82	200	36
1489	32	22	80	57	96	36
1490	25	28	84	71	50	188
1491	25	22	26	53	146	114
1492	43	25	62	89	86	82
1493	32	25	150	64	135	110
1494	32	25	26	46	93	36
1495	57	25	26	36	43	36
1496	78	22	58	36	50	32
1497	25	22	26	36	64	36
1498	43	270	146	100	89	541
1499	71	25	26	427	260	391
1500	189	25	128	117	182	352
1501	78	22	66	43	89	203
1502	28	28	62	25	43	288
1503	32	28	29	50	25	217
1504	28	22	62	50	125	299
1505	21	70	77	53	332	683
1506	32	25	69	32	64	188
1507	21	22	102	142	39	188
1508	32	25	292	32	68	117
1509	68	25	131	68	150	277
1510	57	25	69	75	128	156
1511	25	25	77	28	53	352
1512	28	25	29	82	43	171
1513	89	22	26	121	164	188
1514	25	28	58	199	150	132
1515	36	28	29	28	64	284
1516	50	25	131	68	299	388
1517	82	28	29	25	150	459
1518	25	22	62	110	182	260
1519	513	22	66	43	61	64
1520	25	25	69	32	78	580
1521	25	22	29	28	242	75
1522	57	22	77	85	29	78
1523	25	28	29	28	43	78
1524	39	25	102	43	357	85
1525	68	25	69	235	93	85
1526	36	22	69	174	36	82
1527	50	22	29	36	29	78
1528	75	25	29	573	203	82
1529	36	22	66	93	32	75
1530	53	25	69	36	50	85
1531	281	28	29	25	43	82
1532	96	28	26	367	71	75
1533	25	22	62	36	25	85
1534	96	22	66	150	78	85
1535	125		26	39	75	85
1536	32		66	36	68	96
1537	25		77	61	32	206
1538	25		77	199	29	249
1539	50		29	199	82	89
1540	25		29	71	21	85
1541	36		73	28	71	85
1542	61		110	146	157	82
1543	64		120	381	135	71
1544	53		73	78	260	82
1545	43		73	153	78	89
1546	43		29	71	32	82
1547	28		29	25	68	96
1548	50		29	64	25	82
1549	39		150	96	346	89
1550	46		29	57	168	89
1551	61		66	75	178	82
1552	36		66	630	114	89
1553	93		150	78	29	100
1554	46		29	548	25	78
1555	53		26	32	46	85
1556	203		66	46	114	263
1557	36		29	28	139	85
1558	25		77	50	25	85
1559	25		332	21	260	71
1560	39		69	25	61	295
1561	57		26	150	232	85
1562	25		77	39	57	89
1563	36		29	28	29	82
1564	32		29	93	36	75
1565	93		29	121	78	213
1566	32		26	53	64	89
1567	142		69	64	185	75
1568	25		73	32	25	100
1569	61		29	253	107	89
1570	28		66	28	150	75
1571	25		29	39	39	85
1572	28		29	100	228	249
1573	25		29	36	360	89
1574	53		29	71	203	89
1575	103		29	28	61	85
1576	39		26	96	111	82
1577	28		29	25	125	78
1578	39		69	78	25	78
1579	25		29	43	153	85
1580	78		29	64	342	199
1581	25		26	132	128	75
1582	93		26	189	168	89
1583	110		73	103	652	71
1584	36		29	345	118	89
1585	43		73	82	217	75
1586	78		131	53	225	192
1587	57		66	75	25	82
1588	28		29	50	299	78
1589	85		66	25	25	185
1590	39		73	53	25	292
1591	46		58	107	25	267
1592	46		26	25	267	217
1593	128		29	68	128	252
1594	93		73	28	399	103
1595	68		73	28	367	153
1596	53		29	43	53	114
1597	43		26	199	228	139
1598	50		62	178	193	124
1599	36		551	128	168	142
1600	43		29	64	289	359
1601	71		80	324	235	149
1602	36		62	53	239	167
1603	43		29	32	250	121
1604	36		29	210	71	124
1605	57		69	114	43	117
1606	89		128	46	64	178
1607	96		26	32	496	181
1608	61		26	680	29	181
1609	103		73	32	50	149
1610	53		29	85	246	156
1611	46		77	28	100	110
1612	100		73	82	150	153
1613	103		29	82	118	135
1614	25		66	285	200	509
1615	36		69	46	82	178
1616	25		29	100	29	167
1617	25		135	50	143	132
1618	64		73	85	396	171
1619	36		29	117	175	167
1620	53		124	50	25	149
1621	32		29	128	43	139
1622	28		26	43	29	142
1623	85		113	89	32	153
1624	57		73	110	39	149
1625	43		26	39	103	370
1626	57		29	57	29	509
1627	50		29	78	214	903
1628	25		77	36	46	203
1629	50		29	146	71	263
1630	85		73	32	39	213
1631	21		26	25	414	188
1632	178		91	25	32	217
1633	164		26	32	25	260
1634	25		29	39	61	181
1635	57		29	36	32	583
1636	71		29	21	25	82
1637	68		29	43	61	78
1638	43		73	39	93	25
1639	135		26	64	203	28
1640	39		183	25	143	25
1641	25		62	85	107	25
1642	61		29	28	32	25
1643	207		69	32	96	28
1644	25		73	32	50	25
1645	36		102	71	36	28
1646	28		135	495	50	64
1647	61		29	28	100	25
1648	53		26	25	111	78
1649	75		29	53	43	78
1650	36		80	36	96	28
1651	53		29	32	135	75
1652	61		80	28	135	28
1653	75		69	53	53	224
1654	132		66	57	210	28
1655	57		73	623	82	25
1656	39		73	75	132	28
1657	82		73	28	264	28
1658	43		26	114	61	267
1659	50		66	64	64	25
1660	43		66	46	89	71
1661	28		29	78	132	78
1662	25		73	61	36	82
1663	43		62	28	342	25
1664	36		29	50	168	28
1665	36		29	25	61	78
1666	32		29	75	25	28
1667	68		26	43	29	82
1668	57		128	75	29	64
1669	28		77	121	289	28
1670	96		73	64	53	28
1671	57		73	71	57	75
1672	28		66	61	29	64
1673	32		26	21	50	85
1674	64		69	28	175	25
1675	25		62	157	57	68
1676	25		29	121	78	28
1677	32		142	25	346	25
1678	46		77	53	75	28
1679	28		139	100	39	28
1680	32		26	217	164	25
1681	153		29	253	150	28
1682	107		128	78	36	82
1683	25		26	78	100	68
1684	57		62	36	82	68
1685	36		26	75	50	25
1686	71		58	50	253	28
1687	28		29	36	25	217
1688	25		139	78	71	64
1689	53		69	93	43	28
1690	82		29	82	82	28
1691	71		69	71	285	181
1692	82		26	57	292	64
1693	28		69	53	50	75
1694	28		29	274	93	57
1695	25		26	189	46	28
1696	25		139	139	93	28
1697	32		29	64	424	75
1698	36		29	39	64	28
1699	78		62	50	196	28
1700	82		69	199	275	25
1701	28		73	89	50	121
1702	43		26	71	111	28
1703	57		29	25	21	28
1704	39		62	25	125	28
1705	25		77	53	64	68
1706	25		29	36	25	71
1707	28		29	46	203	25
1708	53		69	64	118	75
1709	28		73	78	135	28
1710	25		26	705	107	64
1711	36		29	28	50	25
1712	36		29	25	25	28
1713	32		73	150	46	25
1714	135		66	182	68	28
1715	32		29	32	32	68
1716	53		26	89	75	75
1717	50		26	36	43	82
1718	28		55	75	89	68
1719	64		77	121	257	75
1720	61		29	61	103	71
1721	61		26	61	29	75
1722	53		69	78	29	28
1723	25		26	50	53	25
1724	25		29	28	160	68
1725	32		29	68	157	75
1726	61		26	53	29	100
1727	762		55	117	114	28
1728	25		99	25	146	28
1729	25		26	28	68	196
1730	25		26	28	21	28
1731	57		69	25	64	28
1732	61		66	64	57	28
1733	71		29	64	29	28
1734	28		29	491	160	28
1735	28		29	82	784	28
1736	43		29	75	53	71
1737	61		66	85	29	28
1738	53		135	43	64	28
1739	36		26	82	86	25
1740	36		113	64	111	75
1741	36		26	61	175	28
1742	25		26	57	64	28
1743	32		77	64	121	85
1744	36		26	64	324	28
1745	53		77	110	189	25
1746	71		29	110	43	78
1747	57		62	420	139	64
1748	28		29	28	171	28
1749	107		131	100	43	28
1750	68		69	43	193	28
1751	43		80	121	153	28
1752	28		29	85	228	25
1753	36		69	96	50	71
1754	64		29	28	96	78
1755	50		73	32	307	28
1756	61		73	28	61	75
1757	75		62	25	50	68
1758	43		29	68	135	25
1759	25		29	85	36	71
1760	25		29	25	121	260
1761	57		77	43	96	28
1762	28		26	25	93	82
1763	28		26	1054	189	68
1764	36		77	93	61	82
1765	32		66	36	239	71
1766	28		62	75	36	132
1767	64		139	50	25	68
1768	43		124	46	71	28
1769	82		29	85	43	28
1770	43		26	32	57	28
1771	114		26	68	132	28
1772	36		343	64	25	78
1773	36		26	153	21	103
1774	36		29	75	32	78
1775	43		29	50	118	28
1776	53		252	25	82	28
1777	82		69	53	25	85
1778	25		69	132	446	203
1779	25		29	57	57	25
1780	107		58	171	32	25
1781	68		29	36	153	78
1782	360		66	75	25	28
1783	36		29	57	125	25
1784	68		99	75	96	28
1785	36		29	21	32	28
1786	139		29	43	64	25
1787	50		73	345	257	28
1788	68		26	28	61	28
1789	57		73	61	68	135
1790	43		29	25	100	64
1791	68		29	28	36	25
1792	335		26	139	32	28
1793	64		29	395	32	25
1794	25		29	167	132	75
1795	36		29	61	57	25
1796	46		58	61	221	28
1797	25		66	78	121	114
1798	153		69	28	196	60
1799	28		26	224	36	25
1800	25		29	85	125	25
1801	78		29	157	25	68
1802	96		29	43	321	28
1803	36		29	57	64	75
1804	93		26	64	146	28
1805	132		26	32	29	28
1806	85		29	28	53	28
1807	75		69	43	232	28
1808	28		29	82	157	28
1809	43		29	50	86	25
1810	96		73	189	178	135
1811	53		29	135	36	60
1812	28		29	28	146	68
1813	28		29	71	64	28
1814	89		80	107	78	28
1815	53		26	64	178	71
1816	43		29	164	118	25
1817	46		29	50	57	28
1818	61		73	71	121	28
1819	85		29	78	107	25
1820	43		77	57	25	28
1821	36		29	157	118	75
1822	25		26	253	82	60
1823	25		77	39	510	25
1824	118		69	174	32	28
1825	53		29	75	39	28
1826	25		26	189	61	231
1827	36		29	125	207	25
1828	25		66	242	46	25
1829	25		26	28	128	28
1830	50		69	53	36	28
1831	25		26	125	100	359
1832	43		66	167	107	28
1833	46		29	167	71	25
1834	114		77	203	111	64
1835	39		26	61	221	28
1836	21		26	82	64	28
1837	50		66	39	96	28
1838	25		69	78	36	75
1839	64		66	61	242	78
1840	146		26	456	221	25
1841	32		58	21	29	78
1842	96		29	36	25	78
1843	36		29	50	68	68
1844	36		29	78	196	71
1845	39		80	28	50	25
1846	157		29	278	32	68
1847	28		26	103	143	28
1848	36		29	107	150	75
1849	32		62	61	64	196
1850	75		77	206	71	124
1851	53		77	28	217	78
1852	25		84	96	57	25
1853	57		73	43	50	64
1854	53		29	64	43	28
1855	21		66	39	50	25
1856	36		26	43	168	28
1857	103		29	217	29	28
1858	28		29	242	86	28
1859	150		26	36	150	25
1860	32		73	178	86	28
1861	64		69	57	46	82
1862	25		29	135	25	75
1863	53		124	125	32	28
1864	68		26	573	153	78
1865	175		77	21	78	28
1866	96		29	39	71	132
1867	114		29	36	153	28
1868	32		77	370	96	135
1869	28		29	32	303	25
1870	64		62	25	128	28
1871	36		26	82	36	28
1872	43		29	68	135	28
1873	25		77	64	253	68
1874	103		29	25	36	25
1875	57		29	32	78	75
1876	28		66	114	43	25
1877	28		26	153	125	75
1878	25		29	85	178	75
1879	150		80	53	32	28
1880	64		26	64	57	28
1881	25		29	57	43	75
1882	64		62	61	50	28
1883	25		29	96	29	28
1884	93		29	146	235	28
1885	28		120	214	25	28
1886	78		26	317	103	25
1887	435		29	85	107	82
1888	93		29	32	146	28
1889	28		69	146	57	25
1890	260		29	210	296	28
1891	85			367	118	28
1892	28			142	103	28
1893	25			256	292	71
1894	78			285	61	28
1895	36			39	29	28
1896	36			46	29	28
1897	25			25	93	75
1898	36			71	560	28
1899	207			25	103	28
1900	93			150	68	28
1901	25			21	25	28
1902	310			402	61	25
1903	53			71	32	28
1904	28			32	86	28
1905	1065			164	57	75
1906	28			89	32	25
1907	25			25	118	28
1908	32			509	89	25
1909	82			39	57	28
1910	57			85	210	192
1911	25			25	43	128
1912	28			36	239	50
1913	57			57	93	64
1914	32			142	57	188
1915	185			39	182	25
1916	89			71	43	654
1917	242			452	36	71
1918	36			25	36	28
1919	68			103	143	28
1920	64			32	86	28
1921	75			100	89	249
1922	53			32	29	28
1923	207			25	57	235
1924	61			93	25	28
1925	217			75	86	78
1926	28			303	296	25
1927	114			39	178	25
1928	32			28	25	78
1929	28			53	39	28
1930	68			61	43	82
1931	43			28	86	28
1932	28			78	25	78
1933	36			167	175	28
1934	25			89	29	135
1935	25			25	29	28
1936	25			57	89	60
1937	43			71	32	25
1938	50			25	32	128
1939				43	203	71
1940				25	182	28
1941				89	36	96
1942				25	46	78
1943				103	64	25
1944				85	71	199
1945				32	153	110
1946				32	68	75
1947				43	93	25
1948				61	82	71
1949				32	53	267
1950				32		28
1951				32		28
1952				36		28
1953				132		75
1954				89		28
1955				135		75
1956				53		25
1957				82		64
1958				399		25
1959				61		142
1960				28		28
1961				174		71
1962				50		71
1963				36		71
1964				36		71
1965				185		199
1966				142		28
1967				908		139
1968				1100		28
1969				28		28
1970				505		75
1971				651		28
1972				28		75
1973				75		224
1974				28		25
1975				246		28
1976				64		68
1977				28		78
1978				39		25
1979				43		82
1980				1897		82
1981				28		75
1982				53		28
1983				71		82
1984				128		128
1985				28		135
1986				75		78
1987				32		160
1988				25		139
1989				46		68
1990				32		28
1991				78		28
1992				25		25
1993				32		75
1994				36		78
1995				46		68
1996				25		64
1997				71		28
1998				57		28
1999				36		75
[truncated: 35 more rows]

## Sheet: p53CKO Sham
cell number	p53CKO Sham_1	p53CKO Sham_2	p53CKO Sham_3	p53CKO Sham_4	p53CKO Sham_5	p53CKO Sham_6
1	91	25	45	591	32	22
2	59	53	22	457	34	33
3	59	28	215	25	32	36
4	20	91	53	84	20	64
5	44	53	47	33	32	25
6	26	36	45	203	20	22
7	46	25	42	47	20	25
8	188	28	22	67	55	31
9	113	30	22	33	59	28
10	20	39	81	86	55	56
11	111	41	25	33	24	156
12	55	39	22	28	57	28
13	24	47	28	22	47	75
14	95	33	28	201	57	25
15	20	25	131	47	75	22
16	38	50	86	81	397	25
17	20	33	111	84	30	25
18	123	268	25	28	190	86
19	28	39	145	131	40	53
20	20	30	123	67	20	22
21	57	28	81	39	22	45
22	26	75	61	33	67	25
23	107	47	223	39	22	22
24	50	36	103	137	24	25
25	20	39	25	81	20	25
26	28	33	22	53	36	22
27	93	33	25	42	20	22
28	42	33	28	25	49	25
29	24	25	56	22	89	25
30	24	30	114	61	22	25
31	79	58	25	33	67	25
32	32	25	84	33	30	22
33	34	33	131	25	77	59
34	34	50	36	33	34	72
35	93	50	25	33	109	25
36	22	33	100	33	47	61
37	40	41	50	25	61	33
38	34	55	33	33	140	25
39	34	50	351	22	89	33
40	59	25	70	33	43	162
41	38	25	382	53	32	53
42	20	30	22	36	22	47
43	20	28	50	33	65	31
44	22	83	22	25	43	70
45	97	80	22	25	47	203
46	20	39	451	117	22	28
47	38	55	22	42	184	131
48	103	39	42	31	61	151
49	20	33	42	22	49	31
50	20	33	31	42	20	33
51	20	53	78	153	69	109
52	184	47	123	36	152	25
53	20	147	699	31	174	39
54	119	75	36	25	132	22
55	279	25	638	42	20	106
56	149	30	33	373	20	70
57	36	53	50	25	642	75
58	32	33	25	36	53	22
59	36	28	106	25	30	1528
60	20	44	39	31	22	148
61	36	47	106	22	93	25
62	222	30	153	33	73	53
63	36	36	75	25	65	36
64	20	44	33	72	49	25
65	20	53	47	36	294	170
66	26	33	22	47	59	315
67	20	47	31	25	22	98
68	34	86	25	39	53	348
69	38	25	33	28	61	120
70	52	22	72	22	45	153
71	20	30	53	33	36	45
72	20	33	50	25	1106	25
73	20	30	192	78	119	22
74	20	47	114	28	32	70
75	20	30	39	25	30	128
76	20	53	109	31	51	176
77	20	53	195	33	36	131
78	48	47	25	42	22	22
79	26	58	72	45	138	28
80	32	44	31	33	20	25
81	93	47	33	42	22	39
82	32	570	738	217	34	139
83	20	28	173	159	24	47
84	115	28	31	22	231	61
85	28	36	309	25	59	22
86	61	33	92	125	1448	42
87	232	33	28	22	1511	42
88	59	102	78	390	227	36
89	32	39	25	50	43	78
90	24	116	33	25	24	137
91	20	36	42	25	113	128
92	30	72	53	25	55	100
93	20	41	22	25	63	28
94	20	77	47	31	1207	387
95	20	61	45	28	79	209
96	20	53	39	28	117	28
97	32	61	59	33	51	295
98	36	47	33	22	288	39
99	38	33	28	25	83	92
100	34	25	148	28	87	81
101	20	30	70	70	83	98
102	36	28	22	33	69	22
103	36	33	28	33	28	95
104	275	33	103	31	148	33
105	20	33	28	25	115	106
106	75	30	25	33	20	39
107	24	30	25	86	69	530
108	20	50	22	25	26	22
109	95	61	89	25	20	142
110	22	25	53	31	20	31
111	20	33	25	22	55	25
112	22	94	86	47	121	36
113	121	25	22	25	150	56
114	36	39	22	42	30	64
115	20	41	22	25	40	22
116	22	30	22	75	36	72
117	24	47	33	31	75	22
118	67	105	67	25	32	86
119	44	25	61	22	107	33
120	38	47	28	39	20	59
121	22	50	56	67	79	45
122	34	33	22	33	24	89
123	36	58	50	78	93	134
124	20	33	78	47	34	31
125	20	50	137	36	34	28
126	32	36	276	28	101	42
127	339	25	50	22	26	100
128	111	25	47	25	87	25
129	89	47	31	368	59	25
130	34	25	61	25	24	106
131	34	28	31	114	81	28
132	38	66	159	262	45	50
133	20	58	47	39	111	61
134	32	53	22	25	93	22
135	34	25	56	45	43	36
136	119	33	39	31	190	148
137	24	33	39	627	103	42
138	20	30	25	25	34	131
139	34	30	28	25	71	39
140	38	25	50	33	227	50
141	135	50	187	22	32	25
142	34	28	162	181	30	25
143	22	55	22	298	178	28
144	34	28	123	42	20	86
145	20	105	33	25	34	36
146	20	50	187	42	150	270
147	55	30	25	28	300	192
148	73	25	25	50	20	22
149	20	28	31	532	26	318
150	40	30	81	22	73	22
151	22	105	25	36	77	25
152	22	41	31	25	20	22
153	22	55	56	31	30	47
154	32	36	22	47	63	70
155	20	58	28	42	124	36
156	20	36	53	47	36	25
157	81	55	42	59	22	28
158	107	50	31	53	91	78
159	20	33	22	22	89	95
160	85	36	22	184	30	70
161	63	105	98	31	174	86
162	20	28	226	25	93	1271
163	24	53	36	31	61	47
164	20	41	25	150	43	25
165	34	44	42	25	63	153
166	34	33	1975	47	63	282
167	20	58	42	31	87	84
168	36	50	22	64	186	103
169	20	41	22	25	115	28
170	28	47	28	39	138	468
171	20	33	47	47	24	25
172	20	113	22	25	20	78
173	40	83	139	33	26	187
174	73	50	131	25	385	36
175	87	30	67	42	30	22
176	99	25	61	254	51	187
177	34	25	22	72	170	164
178	101	53	563	111	30	47
179	34	252	33	50	105	237
180	38	53	22	33	49	28
181	71	30	22	64	304	36
182	28	33	45	198	237	123
183	24	39	86	507	57	95
184	20	39	334	22	488	217
185	26	25	70	45	290	64
186	38	47	56	22	36	139
187	38	47	59	22	1695	112
188	22	47	36	22	73	33
189	20	25	75	39	32	78
190	20	33	42	25	346	42
191	28	30	45	33	43	231
192	44	47	2011	351	113	36
193	32	50	170	33	269	201
194	34	36	22	518	243	72
195	32	30	323	47	45	64
196	67	44	39	28	28	103
197	20	28	31	25	97	164
198	22	53	47	25	140	53
199	20	119	31	42	26	112
200	20	141	212	47	40	153
201	36	47	137	42	109	78
202	20	47	28	1204	61	22
203	36	30	22	36	99	103
204	22	28	111	109	32	184
205	20	30	22	33	99	81
206	28	33	31	31	20	45
207	71	41	28	28	117	25
208	30	141	59	53	49	340
209	20	36	45	582	22	42
210	20	44	25	42	506	42
211	20	47	31	25	73	103
212	44	47	25	33	97	162
213	67	33	22	25	109	474
214	20	28	203	39	71	89
215	81	25	70	42	20	22
216	36	61	131	86	20	98
217	30	28	460	39	20	31
218	20	50	42	33	251	42
219	24	44	50	31	22	72
220	24	174	28	33	156	50
221	24	100	53	33	146	25
222	32	25	28	22	99	28
223	24	25	31	39	83	22
224	26	47	59	33	26	131
225	36	50	22	22	117	226
226	20	33	22	67	22	33
227	20	53	64	36	225	84
228	22	25	67	92	213	25
229	28	47	22	22	20	45
230	34	50	22	178	77	22
231	20	30	70	33	273	28
232	20	61	148	59	36	100
233	22	53	22	33	81	22
234	34	47	164	33	32	47
235	38	30	148	28	63	187
236	34	25	25	22	310	28
237	32	58	25	3425	20	125
238	20	69	72	42	36	1798
239	34	28	25	549	47	31
240	32	346	415	53	51	31
241	32	30	28	25	24	36
242	22	25	187	22	45	53
243	20	138	22	139	22	151
244	28	55	84	22	79	28
245	20	130	36	75	43	25
246	36	47	123	22	20	25
247	20	28	25	22	81	112
248	32	33	42	47	32	22
249	52	25	22	89	373	28
250	20	50	59	45	51	45
251	20	25	75	47	30	22
252	20	88	137	167	22	31
253	20	30	1318	125	20	106
254	20	124	25	33	55	75
255	20	30	28	22	154	70
256	55	47	70	64	107	86
257	20	25	86	22	196	33
258	20	47	56	36	107	25
259	20	25	22	70	85	28
260	26	33	25	25	20	31
261	20	39	150	67	34	50
262	22	41	25	22	65	3512
263	20	39	22	139	22	256
264	22	102	39	25	217	22
265	34	47	89	84	61	31
266	105	25	114	31	180	106
267	24	39	53	25	28	39
268	20	28	162	33	97	45
269	30	28	25	67	59	22
270	20	39	103	463	65	70
271	20	36	42	195	30	28
272	20	47	451	95	32	47
273	20	64	22	33	26	86
274	55	25	78	262	49	72
275	20	28	22	25	61	28
276	38	30	134	33	889	112
277	24	50	39	237	63	25
278	48	30	98	45	113	33
279	26	25	25	45	113	28
280	42	25	36	33	91	42
281	28	163	45	25	20	362
282	36	36	109	25	798	53
283	22	36	25	22	30	131
284	20	238	25	59	111	78
285	34	47	53	22	281	50
286	79	41	36	25	28	22
287	36	25	33	98	369	33
288	48	36	123	25	30	123
289	20	30	137	25	77	22
290	46	47	31	25	20	39
291	30	28	22	28	581	387
292	20	28	28	22	20	61
293	20	61	22	50	99	22
294	48	44	28	22	30	25
295	46	105	78	25	65	22
296	20	105	92	566	170	95
297	20	30	25	33	24	123
298	20	33	28	100	59	31
299	24	61	78	22	63	117
300	20	41	70	31	111	36
301	28	30	176	33	57	22
302	20	33	25	31	22	117
303	20	53	42	109	160	53
304	20	44	25	36	152	187
305	36	39	251	25	377	31
306	20	130	53	39	259	128
307	20	39	36	178	20	28
308	46	39	25	22	40	28
309	36	36	109	36	67	53
310	24	33	28	31	142	28
311	36	53	25	33	93	134
312	36	39	22	28	59	42
313	38	44	31	111	99	25
314	28	30	98	120	63	25
315	20	28	189	33	26	22
316	24	230	178	33	40	22
317	34	47	31	50	77	50
318	36	44	162	22	134	176
319	79	47	61	78	184	86
320	24	47	28	25	138	42
321	26	50	25	42	20	22
322	20	113	92	25	57	50
323	24	47	28	33	144	128
324	34	28	22	33	91	181
325	36	75	25	47	115	109
326	57	47	53	190	93	50
327	20	55	92	36	130	28
328	38	102	31	22	36	22
329	20	64	64	39	919	31
330	26	55	22	64	65	72
331	20	33	31	39	45	53
332	20	33	22	31	401	53
333	28	25	22	137	200	75
334	38	25	45	376	22	25
335	38	33	67	28	20	36
336	24	33	78	25	24	31
337	20	25	125	705	22	39
338	34	25	22	25	57	22
339	26	25	75	28	20	25
340	103	50	31	75	30	25
341	20	25	28	25	71	120
342	36	33	28	61	26	22
343	52	25	39	33	24	33
344	32	33	28	139	26	45
345	20	33	70	100	87	47
346	57	44	223	134	91	89
347	36	25	25	42	111	106
348	20	282	22	25	24	36
349	160	299	33	64	63	25
350	28	271	56	25	69	25
351	38	249	28	557	200	70
352	28	586	67	170	73	22
353	32	241	28	270	22	145
354	20	288	22	25	85	22
355	97	210	22	25	20	217
356	38	268	42	237	93	25
357	20	133	173	39	24	254
358	34	210	189	31	24	25
359	22	163	134	131	32	25
360	34	160	22	36	237	31
361	20	202	50	31	47	36
362	22	221	100	64	1262	100
363	20	188	22	36	150	22
364	36	130	89	59	45	237
365	44	147	120	45	77	47
366	38	166	28	25	115	25
367	36	133	47	256	99	33
368	101	160	75	42	47	36
369	36	171	153	25	93	139
370	32	182	92	22	49	103
371	22	166	25	33	49	64
372	75	133	47	75	69	67
373	36	174	61	42	34	31
374	20	1120	173	56	20	109
375	48	545	22	187	32	45
376	26	177	22	56	3483	64
377	22	144	28	78	20	159
378	26	163	67	39	522	31
379	20	91	490	56	136	25
380	28	135	22	109	425	31
381	20	166	25	1193	65	39
382	44	249	25	36	38	33
383	30	149	81	25	28	22
384	22	155	22	22	186	103
385	38	163	22	31	34	31
386	20	160	33	22	140	33
387	20	127	22	33	24	125
388	22	163	86	25	55	81
389	20	141	25	33	73	78
390	34	371	64	128	24	22
391	20	547	78	70	43	148
392	36	119	128	36	154	25
393	232	113	61	103	119	457
394	36	105	28	64	20	28
395	34	113	53	2093	26	114
396	22	141	45	22	158	45
397	20	141	557	22	69	25
398	20	133	42	25	20	45
399	20	138	22	47	130	67
400	20	152	22	3370	227	312
401	44	271	47	36	38	75
402	36	318	61	56	43	153
403	22	94	206	100	61	25
404	20	111	22	22	55	36
405	36	111	579	36	124	28
406	26	111	47	28	34	114
407	20	102	33	460	109	25
408	20	105	42	64	97	28
409	28	100	42	95	20	36
410	22	100	47	33	255	81
411	20	122	28	22	168	70
412	32	111	25	22	22	42
413	20	116	173	95	65	36
414	20	124	84	45	30	134
415	22	116	81	28	40	36
416	20	105	92	184	57	72
417	40	83	28	137	34	72
418	20	119	103	25	20	75
419	38	116	25	167	65	59
420	115	88	22	33	55	31
421	20	116	192	25	168	22
422	20	97	92	31	75	198
423	57	122	42	45	87	987
424	28	113	31	92	113	22
425	24	113	53	33	40	59
426	32	130	22	45	99	31
427	38	1018	31	176	22	31
428	26	102	45	61	22	22
429	20	91	31	50	40	28
430	40	94	148	153	57	50
431	28	94	28	31	28	22
432	137	91	39	98	55	120
433	206	196	25	31	117	92
434	20	83	31	1026	67	47
435	20	102	33	153	26	28
436	36	102	25	81	83	39
437	34	94	137	61	75	36
438	50	80	78	429	59	131
439	20	102	75	36	57	84
440	32	91	95	31	89	25
441	20	94	25	50	91	22
442	20	100	59	530	367	22
443	1201	113	120	22	63	25
444	436	108	189	22	81	47
445	365	97	45	33	20	45
446	365	91	354	1664	140	597
447	367	91	192	36	61	33
448	283	108	45	273	328	28
449	323	1029	125	31	65	25
450	252	249	98	25	57	125
451	331	277	45	25	132	42
452	252	271	42	45	328	64
453	3422	249	47	28	99	95
454	265	232	134	70	69	25
455	246	86	50	312	43	39
456	299	75	33	25	211	103
457	246	94	42	47	45	114
458	190	80	22	50	150	22
459	196	77	25	22	83	237
460	279	177	45	376	26	45
461	204	88	22	610	65	61
462	206	100	47	254	89	329
463	289	61	84	25	20	22
464	240	86	198	33	101	50
465	256	91	45	64	30	92
466	212	94	109	201	132	81
467	590	91	81	33	759	25
468	262	88	139	42	55	120
469	230	88	45	226	113	78
470	246	152	220	131	20	22
471	275	94	25	309	126	28
472	256	102	50	31	30	117
473	206	91	22	504	95	312
474	172	94	162	22	174	103
475	174	97	156	22	61	31
476	1494	83	36	47	174	33
477	186	91	28	86	113	56
478	182	86	42	173	24	22
479	174	83	28	25	302	231
480	131	86	2566	178	67	42
481	109	88	25	290	22	346
482	198	97	39	25	117	354
483	129	88	31	28	99	109
484	133	77	293	42	30	47
485	450	390	114	33	43	22
486	166	94	28	25	61	3518
487	178	83	22	31	132	31
488	137	91	28	67	34	42
489	529	94	70	28	55	22
490	190	282	78	28	38	25
491	164	72	109	209	231	22
492	157	83	33	25	172	103
493	149	91	148	106	91	42
494	131	77	22	351	225	162
495	149	91	28	47	22	25
496	97	88	45	153	32	42
497	127	94	22	25	20	22
498	125	72	42	25	49	591
499	178	86	53	22	239	25
500	139	86	184	176	20	67
501	182	88	25	131	32	195
502	168	72	72	203	32	549
503	145	83	128	84	36	128
504	157	86	22	100	20	775
505	125	597	31	242	51	50
506	291	191	45	81	20	262
507	753	224	95	64	75	25
508	174	202	148	170	105	145
509	168	431	86	31	63	81
510	133	80	92	170	63	84
511	141	66	25	153	36	28
512	133	72	45	215	34	28
513	145	61	39	162	28	25
514	153	64	181	47	85	198
515	129	77	22	31	26	109
516	363	77	25	33	91	4700
517	149	75	100	190	81	50
518	131	545	31	33	28	28
519	561	75	36	84	207	31
520	363	80	61	25	30	117
521	111	152	139	33	22	39
522	129	72	137	33	34	56
523	123	69	293	70	1496	39
524	139	72	145	318	63	72
525	123	64	59	33	45	151
526	127	77	702	92	65	89
527	103	72	45	31	51	53
528	109	75	39	25	36	245
529	141	207	75	610	148	114
530	113	160	33	22	209	81
531	117	83	25	31	154	28
532	79	169	28	318	160	33
533	117	66	256	42	36	248
534	119	77	206	25	109	114
535	105	77	36	25	57	25
536	111	196	45	33	49	45
537	123	77	181	31	30	98
538	131	64	59	1265	91	120
539	89	77	31	31	28	630
540	111	72	31	31	67	167
541	109	75	22	25	57	25
542	109	72	31	385	24	78
543	117	69	75	28	63	45
544	129	69	56	31	38	45
545	111	216	28	45	59	25
546	103	72	25	42	89	22
547	109	72	22	22	30	28
548	107	80	298	145	310	28
549	93	72	176	42	144	39
550	113	77	173	36	73	25
551	131	58	103	28	26	471
552	123	277	84	22	22	125
553	208	406	111	114	55	78
554	89	174	532	89	73	240
555	107	196	25	167	22	47
556	95	158	98	31	101	28
557	99	149	120	36	79	139
558	105	138	22	72	43	22
559	103	180	184	45	24	248
560	127	166	81	53	22	424
561	99	171	89	25	36	28
562	123	163	181	39	73	33
563	101	199	25	22	32	1068
564	105	224	47	106	83	22
565	95	194	159	109	136	67
566	111	163	142	53	83	22
567	107	232	22	25	20	45
568	224	279	33	22	38	25
569	499	66	25	33	93	25
570	93	53	117	120	134	212
571	69	64	125	31	227	106
572	91	66	28	70	47	22
573	103	58	22	70	22	50
574	107	69	50	89	40	53
575	93	53	39	360	28	190
576	83	64	33	42	75	36
577	101	58	25	22	71	28
578	101	61	22	2274	128	22
579	93	58	42	33	113	22
580	79	64	212	25	20	184
581	95	64	103	33	20	254
582	357	58	22	33	24	22
583	236	61	50	117	288	50
584	107	61	22	45	97	248
585	95	64	64	25	53	357
586	222	47	64	33	81	81
587	103	58	33	245	115	36
588	97	64	72	156	49	173
589	97	127	53	25	34	33
590	105	72	98	78	73	72
591	101	72	33	50	233	139
592	85	72	50	22	24	31
593	101	69	203	31	63	25
594	95	58	22	33	59	81
595	222	66	22	56	67	22
596	194	66	67	103	55	145
597	299	66	137	45	22	22
598	61	61	31	72	65	198
599	73	75	22	3010	67	28
600	85	61	28	125	26	22
601	81	66	28	78	49	31
602	208	55	31	31	83	67
603	69	66	25	45	144	42
604	85	64	28	25	61	112
605	67	160	31	134	85	142
606	91	64	635	42	186	148
607	87	61	22	28	22	25
608	79	169	33	460	20	201
609	85	69	31	1257	20	479
610	222	66	31	89	395	72
611	79	788	28	28	32	25
612	87	69	31	25	24	42
613	160	64	25	31	45	22
614	83	69	33	33	22	22
615	85	166	170	86	65	28
616	99	69	42	72	142	45
617	79	58	45	50	20	45
618	91	64	1240	123	85	25
619	71	66	53	98	45	39
620	83	166	181	106	53	106
621	83	69	131	42	109	117
622	216	66	47	25	75	42
623	83	69	70	64	49	28
624	87	66	293	22	101	109
625	252	64	103	25	20	33
626	83	64	53	28	55	187
627	83	66	25	39	119	226
628	85	61	22	22	22	106
629	87	66	36	36	20	67
630	83	954	92	64	38	42
631	89	199	47	45	63	120
632	83	135	33	256	34	148
633	77	182	42	33	186	1204
634	77	147	78	78	36	25
635	71	152	231	33	20	42
636	85	185	28	284	20	103
637	89	138	111	42	43	25
638	83	135	22	134	24	25
639	83	163	220	84	47	47
640	83	163	103	31	105	103
641	75	171	111	45	30	28
642	234	243	471	92	95	1051
643	341	724	33	59	101	25
644	406	47	3101	45	63	934
645	250	53	1337	33	115	50
646	208	53	22	134	59	106
647	244	44	501	22	28	25
648	210	50	84	25	38	67
649	252	53	42	31	20	22
650	214	44	25	25	47	31
651	190	55	42	22	101	109
652	238	58	95	33	20	53
653	224	53	28	53	20	332
654	1468	55	53	42	49	39
655	69	50	125	45	101	106
656	71	53	92	22	103	42
657	79	39	735	31	22	28
658	63	53	31	25	34	53
659	67	53	131	22	20	47
660	67	50	159	61	124	95
661	77	58	33	25	119	36
662	59	58	45	92	47	25
663	198	61	22	25	26	84
664	67	50	170	111	20	31
665	164	47	203	25	26	31
666	224	53	150	22	49	72
667	71	50	45	295	34	159
668	67	50	61	45	47	22
669	65	58	25	89	257	42
670	79	53	25	103	65	39
671	75	50	31	98	67	33
672	71	61	25	67	20	22
673	77	55	22	273	40	184
674	222	58	184	50	38	28
675	210	53	22	31	20	164
676	69	58	28	39	160	117
677	69	53	50	22	105	25
678	57	55	22	22	36	28
679	65	50	25	33	24	123
680	75	55	25	123	99	31
681	81	47	67	103	136	70
682	63	55	72	42	30	67
683	67	152	22	50	34	47
684	65	53	25	156	63	42
685	63	58	36	95	51	28
686	67	166	25	1948	93	25
687	483	55	242	28	32	22
688	69	47	22	25	198	170
689	77	50	47	22	194	109
690	79	39	81	25	73	22
691	73	50	131	100	20	312
692	67	232	45	25	134	98
693	248	55	45	31	24	923
694	137	53	109	159	22	112
695	52	55	42	156	67	95
696	65	53	137	89	20	25
697	67	47	100	86	32	28
698	73	44	25	22	20	28
699	71	61	31	28	134	22
700	61	58	33	36	30	120
701	75	53	251	25	22	45
702	81	47	109	25	22	22
703	63	50	1128	28	53	25
704	69	152	22	39	200	42
705	85	61	47	42	597	75
706	65	53	25	22	30	75
707	79	58	28	72	105	229
708	69	147	25	22	109	159
709	73	47	25	22	20	39
710	75	53	59	309	22	100
711	50	55	134	36	30	28
712	63	61	103	56	20	47
713	67	50	70	22	130	22
714	73	58	22	45	93	53
715	77	47	117	33	194	47
716	81	44	220	64	109	25
717	65	50	42	22	79	128
718	69	50	39	28	261	22
719	59	335	59	31	22	31
720	77	53	25	156	34	33
721	73	55	50	31	126	95
722	73	155	53	28	22	25
723	69	58	22	45	115	28
724	1072	144	28	25	184	22
725	1078	41	28	25	40	42
726	210	58	45	47	863	112
727	196	135	33	22	20	53
728	206	47	25	59	38	28
729	186	55	22	45	95	112
730	153	147	25	192	113	28
731	178	44	33	28	111	50
732	184	50	28	25	1683	36
733	157	47	142	47	22	61
734	628	61	25	28	40	92
735	230	58	36	64	231	72
736	210	44	25	114	117	42
737	214	53	125	159	49	47
738	162	50	28	28	20	36
739	220	50	301	45	28	28
740	236	50	111	25	20	64
741	151	50	22	25	22	31
742	172	288	45	31	194	142
743	210	47	39	61	128	92
744	196	55	137	117	36	106
745	145	53	45	72	53	31
746	166	301	39	25	59	203
747	343	58	125	25	28	45
748	386	47	64	22	83	33
749	307	55	340	401	121	98
750	481	53	98	28	22	53
751	59	53	31	22	180	22
752	200	58	125	42	20	2107
753	198	47	25	25	49	42
754	212	44	56	109	30	226
755	59	64	31	92	36	50
756	57	41	22	36	113	72
757	61	58	45	28	22	22
758	359	47	59	22	482	25
759	57	47	45	28	38	31
760	149	53	28	75	34	45
761	44	53	45	56	111	22
762	55	58	92	162	47	45
763	188	271	95	28	101	25
764	50	210	159	31	146	22
765	212	238	240	31	105	22
766	67	249	22	28	47	2506
767	119	135	22	64	22	195
768	61	105	56	36	20	33
769	162	373	465	178	115	61
770	57	116	59	28	128	25
771	59	122	28	72	43	100
772	61	122	106	31	20	31
773	131	133	78	25	237	31
774	351	102	111	25	24	22
775	57	105	72	64	73	47
776	52	127	45	81	34	50
777	55	152	47	45	22	39
778	139	130	142	28	24	100
779	222	644	262	81	223	268
780	123	633	47	75	65	22
781	262	174	337	78	20	28
782	57	230	33	103	172	162
783	303	133	25	25	36	42
784	59	202	89	45	733	72
785	59	207	25	28	144	25
786	119	202	410	25	61	585
787	59	700	31	307	136	22
788	61	2630	25	31	20	33
789	246	254	134	67	53	117
790	59	445	22	25	57	42
791	59	3125	50	22	26	164
792	406	44	25	28	26	25
793	52	39	42	42	79	100
794	63	44	22	25	38	220
795	48	41	28	36	85	170
796	67	36	315	36	132	22
797	55	39	42	22	105	78
798	59	41	25	100	61	25
799	55	41	25	33	22	36
800	69	116	28	103	87	368
801	61	39	70	123	22	78
802	153	39	25	42	20	33
803	50	44	25	117	22	36
804	61	41	31	31	628	81
805	57	44	228	25	43	114
806	63	47	25	22	101	22
807	50	36	25	42	22	31
808	55	47	56	75	22	53
809	63	44	25	75	20	53
810	65	41	393	22	69	31
811	57	44	31	792	26	273
812	275	39	22	64	38	45
813	277	44	95	61	65	67
814	256	44	251	22	20	72
815	267	39	215	22	20	530
816	141	41	78	25	28	45
817	168	39	72	53	22	22
818	194	33	1192	22	20	229
819	97	33	75	56	22	103
820	147	44	39	50	40	67
821	162	39	22	78	140	42
822	143	41	103	56	160	31
823	153	36	47	45	53	22
824	172	41	47	67	73	234
825	281	44	47	86	20	112
826	258	44	220	47	399	22
827	212	44	28	84	20	212
828	281	36	33	56	34	2230
829	226	39	36	22	20	39
830	214	144	22	28	26	95
831	258	41	25	33	20	28
832	2813	41	56	42	22	50
833	515	44	267	25	36	870
834	50	41	245	170	43	123
835	174	44	309	31	71	39
836	50	30	45	56	22	95
837	155	41	50	50	26	25
838	44	44	31	89	77	22
839	50	41	181	25	275	28
840	162	113	22	59	22	22
841	50	44	28	42	67	95
842	48	44	198	22	130	22
843	52	44	28	50	89	131
844	50	44	25	28	67	22
845	273	138	22	70	30	516
846	166	130	22	59	75	56
847	48	41	22	59	281	81
848	46	44	81	22	97	50
849	50	144	25	173	30	31
850	541	44	22	25	59	33
851	46	47	28	120	126	25
852	55	279	270	42	43	56
853	50	88	362	371	539	92
854	123	44	22	45	38	98
855	42	36	125	22	22	156
856	244	39	170	28	49	622
857	166	44	28	36	279	98
858	157	39	1947	117	43	379
859	166	36	64	33	24	70
860	40	39	47	33	30	25
861	129	44	61	61	176	22
862	293	39	825	33	142	28
863	127	44	31	31	51	50
864	374	47	53	176	156	39
865	48	39	28	25	40	28
866	46	41	98	195	28	36
867	160	47	153	36	109	45
868	289	41	36	25	115	36
869	121	36	81	50	34	64
870	50	44	22	33	83	45
871	46	41	42	36	28	50
872	50	36	22	31	57	134
873	55	41	22	270	124	84
874	48	47	195	25	20	33
875	44	113	50	25	115	84
876	52	44	22	156	22	139
877	48	41	362	28	71	25
878	46	44	198	385	47	254
879	50	47	31	45	124	72
880	295	50	287	50	20	42
881	44	44	84	4994	67	95
882	48	41	53	28	162	22
883	52	41	139	75	49	25
884	52	41	31	39	43	31
885	810	47	86	31	45	22
886	147	44	39	67	67	25
887	44	116	290	67	63	25
888	50	41	45	137	61	89
889	46	41	137	195	65	153
890	153	33	78	33	85	25
891	48	39	39	962	65	103
892	42	36	387	28	75	45
893	46	44	125	45	24	22
894	52	41	28	368	148	45
895	50	41	22	25	30	231
896	57	36	75	42	75	25
897	46	39	56	22	77	89
898	48	44	25	31	26	59
899	44	36	25	86	20	31
900	52	44	64	22	279	22
901	44	36	1151	120	121	33
902	125	47	33	242	152	67
903	46	47	36	167	61	78
904	46	44	56	56	97	229
905	48	41	84	25	22	64
906	50	41	248	150	73	39
907	151	44	72	22	73	22
908	301	36	95	98	51	28
909	52	44	111	106	217	25
910	46	47	75	39	28	61
911	147	47	81	212	22	106
912	57	47	25	28	89	31
913	46	44	301	53	178	22
914	46	41	25	70	22	39
915	50	39	72	25	26	25
916	46	41	70	42	73	574
917	109	47	67	89	22	61
918	48	33	42	42	24	36
919	50	39	42	70	40	164
920	42	41	25	493	83	28
921	46	47	103	25	20	36
922	40	141	33	25	63	42
923	42	41	117	25	51	142
924	147	39	125	28	24	53
925	46	47	173	36	22	156
926	48	39	25	84	55	22
927	48	39	56	45	296	31
928	52	39	31	36	59	72
929	44	39	22	22	45	39
930	48	30	45	137	121	64
931	50	44	25	39	22	22
932	48	36	25	33	28	25
933	46	47	125	36	28	22
934	50	335	103	120	30	36
935	55	133	78	117	59	31
936	48	44	42	78	30	72
937	48	47	28	25	85	56
938	48	418	84	164	20	33
939	42	30	22	3149	59	39
940	48	41	22	61	26	45
941	44	41	70	22	24	39
942	57	426	31	53	658	72
943	52	41	25	128	24	53
944	52	41	42	220	130	31
945	42	39	479	25	403	22
946	52	41	25	22	22	114
947	48	41	134	159	34	28
948	117	41	100	25	109	22
949	125	41	72	67	30	22
950	57	41	92	31	233	53
951	46	44	31	25	40	61
952	46	44	337	67	22	25
953	42	111	25	36	71	243
954	44	41	956	28	20	45
955	50	41	61	31	128	22
956	42	213	56	50	22	61
957	52	41	81	42	20	348
958	44	133	33	22	486	67
959	40	41	31	25	26	31
960	46	41	245	31	20	25
961	50	44	100	22	26	496
962	55	39	42	184	124	298
963	244	218	25	25	26	524
964	93	47	25	28	93	22
965	40	130	25	164	20	50
966	48	39	137	67	32	50
967	48	47	28	25	26	117
968	50	141	184	67	28	33
969	52	44	22	50	30	25
970	52	44	25	22	59	89
971	46	138	45	33	61	25
972	119	47	28	25	59	22
973	44	44	42	81	24	33
974	48	39	42	22	20	70
975	42	36	22	25	28	70
976	501	39	22	145	20	28
977	277	171	28	67	140	33
978	267	44	70	33	36	22
979	222	39	89	39	20	145
980	111	41	86	53	55	84
981	143	44	22	81	51	31
982	129	41	28	22	375	33
983	157	44	42	33	22	36
984	129	41	33	28	40	53
985	559	44	22	50	30	22
986	125	39	81	36	22	145
987	101	39	22	75	119	178
988	135	47	25	31	22	53
989	145	41	75	59	111	697
990	125	44	22	184	498	33
991	143	41	769	145	43	240
992	129	39	31	145	57	33
993	111	36	1017	84	156	31
994	135	39	50	36	200	25
995	117	44	50	47	251	22
996	123	39	31	61	202	22
997	428	39	25	36	265	50
998	160	268	39	61	130	33
999	133	44	78	28	28	22
1000	113	41	67	170	30	81
1001	111	44	28	176	22	22
1002	153	44	31	170	22	142
1003	113	39	59	67	22	81
1004	331	41	42	28	34	81
1005	157	44	72	56	79	31
1006	153	124	42	215	399	45
1007	137	30	33	47	261	937
1008	164	39	28	31	87	92
1009	123	138	28	25	38	42
1010	79	33	45	39	300	45
1011	117	44	184	36	326	25
1012	143	44	42	75	36	25
1013	93	47	25	33	59	103
1014	119	41	47	989	237	125
1015	129	41	22	25	36	28
1016	575	36	148	22	83	226
1017	398	44	25	527	22	45
1018	3045	113	28	31	83	78
1019	265	39	45	25	79	28
1020	234	47	31	33	77	61
1021	178	41	25	22	49	28
1022	252	44	31	106	40	22
1023	240	44	109	70	105	22
1024	212	33	45	259	75	89
1025	176	41	31	61	34	25
1026	297	47	33	499	49	25
1027	369	44	31	117	184	22
1028	410	44	33	31	79	33
1029	1224	33	31	195	38	834
1030	42	39	28	45	22	209
1031	125	39	59	25	20	39
1032	40	39	39	59	61	128
1033	40	39	192	368	20	45
1034	40	41	95	31	134	100
1035	44	44	59	42	22	31
1036	36	36	47	33	65	117
1037	40	127	72	178	51	47
1038	36	39	86	507	172	45
1039	38	41	61	31	24	22
1040	42	697	248	22	119	25
1041	117	487	22	106	20	100
1042	125	592	137	25	32	31
1043	99	310	393	36	77	22
1044	40	1695	22	198	22	64
1045	42	307	22	22	166	28
1046	38	285	47	1410	20	22
1047	91	216	22	42	63	22
1048	131	3841	70	33	30	53
1049	44	174	198	148	113	137
1050	485	199	28	109	850	114
1051	42	174	31	67	24	376
1052	117	199	120	70	22	45
1053	408	216	28	81	40	22
1054	36	152	25	67	28	70
1055	40	202	117	81	22	33
1056	34	232	240	33	26	25
1057	40	210	42	22	38	22
1058	42	158	215	128	154	22
1059	214	133	47	22	91	120
1060	91	119	33	47	85	31
1061	40	77	22	33	109	137
1062	40	88	28	42	196	39
1063	42	97	42	22	1879	22
1064	32	238	42	747	81	31
1065	95	83	64	25	73	39
1066	44	97	33	50	71	25
1067	196	100	50	45	55	22
1068	38	108	198	84	71	89
1069	36	108	28	343	32	28
1070	267	265	31	114	170	39
1071	44	91	42	70	132	25
1072	214	102	120	92	73	61
1073	42	94	25	31	32	84
1074	129	241	22	33	67	243
1075	38	122	25	396	85	39
1076	38	97	111	22	255	31
1077	121	102	176	284	186	98
1078	42	75	304	134	24	25
1079	38	108	25	532	152	25
1080	38	100	28	3645	22	25
1081	38	83	25	53	462	31
1082	40	111	42	254	79	25
1083	40	102	137	25	115	31
1084	40	116	92	326	158	33
1085	42	122	123	42	34	25
1086	38	124	25	28	111	28
1087	42	205	42	50	30	45
1088	38	116	106	47	130	28
1089	34	127	59	33	22	28
1090	40	130	25	78	22	64
1091	40	100	31	117	20	78
1092	44	97	109	28	61	28
1093	42	111	340	28	97	22
1094	40	100	123	45	306	25
1095	184	185	84	36	134	42
1096	34	141	25	42	67	67
1097	341	133	42	45	53	376
1098	44	182	25	22	89	28
1099	38	235	145	45	40	50
1100	40	155	47	201	24	22
1101	36	174	22	45	77	28
1102	40	130	25	47	59	95
1103	117	205	22	137	22	84
1104	378	224	128	25	65	28
1105	40	191	25	36	36	2506
1106	38	1311	28	215	47	362
1107	40	1443	36	125	51	25
1108	129	202	25	167	360	78
1109	129	171	31	22	241	164
1110	42	362	31	28	83	25
1111	38	362	56	25	61	22
1112	36	456	42	72	134	22
1113	36	371	28	25	217	53
1114	38	30	53	70	38	22
1115	40	30	33	752	59	47
1116	42	30	33	31	367	42
1117	38	30	28	53	49	31
1118	40	30	42	33	146	25
1119	40	185	31	31	22	31
1120	34	30	67	59	126	28
1121	38	152	89	123	257	25
1122	38	30	493	287	63	268
1123	38	33	178	28	20	33
1124	38	30	64	39	251	28
1125	38	30	100	312	38	485
1126	40	28	53	22	63	22
1127	38	30	1220	22	59	206
1128	40	141	131	39	30	103
1129	42	33	22	42	22	33
1130	38	30	45	28	24	28
1131	42	33	22	25	26	61
1132	38	30	22	31	59	31
1133	32	30	78	25	40	156
1134	36	30	123	22	20	31
1135	44	30	78	39	20	25
1136	123	33	42	242	24	36
1137	127	30	117	22	53	25
1138	40	28	22	42	71	42
1139	119	33	92	67	150	31
1140	38	30	47	22	57	25
1141	38	30	28	251	472	114
1142	111	30	22	33	55	137
1143	121	72	33	28	28	505
1144	111	83	123	70	97	22
1145	38	30	231	72	51	273
1146	38	33	25	22	97	81
1147	40	36	22	31	65	22
1148	40	177	128	25	28	39
1149	42	30	47	28	28	25
1150	38	30	387	61	57	56
1151	145	97	25	22	22	28
1152	34	196	64	365	36	31
1153	44	30	25	173	124	39
1154	40	30	131	25	95	25
1155	40	30	1549	31	45	28
1156	44	30	72	1346	24	47
1157	73	33	22	187	24	45
1158	40	28	25	42	73	42
1159	107	30	42	92	30	39
1160	40	174	64	28	20	53
1161	42	88	162	67	36	67
1162	38	36	22	45	265	25
1163	38	28	137	31	87	128
1164	121	28	31	251	30	25
1165	40	30	67	95	71	142
1166	36	33	53	156	22	25
1167	36	216	42	64	24	156
1168	36	28	2031	31	45	125
1169	38	28	22	123	83	28
1170	40	33	680	47	38	28
1171	40	36	1281	114	22	31
1172	40	33	454	50	26	72
1173	34	28	64	588	24	22
1174	40	33	31	31	34	31
1175	36	97	72	139	40	181
1176	129	36	396	47	20	47
1177	34	30	36	981	73	78
1178	40	30	56	184	101	31
1179	36	33	56	28	51	56
1180	36	30	28	28	164	98
1181	36	30	31	28	71	33
1182	42	30	28	22	51	106
1183	38	171	36	33	30	22
1184	38	33	120	28	103	33
1185	38	97	22	28	22	45
1186	36	30	84	162	237	22
1187	40	30	28	242	119	109
1188	36	30	134	45	99	70
1189	34	30	794	59	81	39
1190	162	30	25	153	43	78
1191	374	30	120	64	105	25
1192	36	28	203	28	63	25
1193	34	30	184	2210	53	39
1194	250	33	28	95	255	22
1195	289	30	156	28	20	31
1196	382	28	28	25	30	192
1197	331	30	56	162	597	889
1198	929	33	70	22	34	25
1199	319	30	25	28	38	25
1200	337	33	217	248	24	28
1201	236	105	103	98	73	125
1202	228	252	134	31	32	56
1203	236	28	22	176	20	22
1204	220	30	92	22	30	203
1205	172	30	181	25	283	22
1206	210	113	25	22	43	120
1207	200	33	270	25	38	22
1208	202	97	22	25	136	282
1209	188	88	28	22	69	25
1210	157	72	36	22	30	22
1211	240	30	95	22	229	187
1212	224	25	61	50	34	25
1213	172	30	31	39	40	103
1214	442	91	103	47	61	98
1215	101	33	89	72	115	22
1216	97	33	28	28	97	33
1217	81	94	22	173	20	78
1218	117	30	251	106	312	61
1219	99	36	25	31	38	605
1220	89	30	137	39	22	47
1221	101	147	81	134	71	36
1222	117	30	25	22	65	875
1223	91	30	42	56	91	33
1224	95	33	242	109	38	103
1225	79	30	28	22	93	89
1226	131	30	33	25	75	47
1227	121	28	117	31	22	36
1228	107	33	206	608	91	22
1229	111	97	25	209	95	268
1230	248	33	418	334	65	22
1231	242	28	42	33	20	45
1232	103	33	25	22	28	95
1233	101	30	70	911	87	103
1234	242	91	371	22	40	31
1235	101	36	28	42	142	42
1236	107	30	47	64	71	25
1237	119	36	22	45	67	117
1238	119	91	86	64	30	114
1239	81	30	192	28	150	156
1240	99	33	148	343	75	61
1241	121	30	25	184	99	59
1242	73	36	45	39	28	31
1243	115	30	858	28	28	89
1244	93	30	36	81	32	25
1245	91	33	67	268	20	22
1246	105	83	251	142	32	407
1247	123	36	31	75	156	329
1248	97	28	45	25	105	64
1249	95	33	301	22	69	25
1250	91	30	410	31	38	39
1251	111	33	25	125	79	22
1252	101	274	31	22	36	64
1253	109	30	198	45	1172	42
1254	105	119	237	22	423	31
1255	117	88	31	25	132	81
1256	95	28	22	217	81	33
1257	111	202	78	31	172	25
1258	103	33	53	33	49	50
1259	99	30	142	56	87	251
1260	67	265	412	33	26	33
1261	113	36	117	50	49	25
1262	103	88	22	106	22	70
1263	87	30	267	571	22	120
1264	83	138	602	78	20	106
1265	89	33	36	31	32	56
1266	105	33	39	465	73	89
1267	113	30	84	53	152	78
1268	97	30	67	114	53	28
1269	101	30	184	28	79	22
1270	105	30	72	100	89	22
1271	107	28	22	33	77	167
1272	105	36	28	31	67	25
1273	97	30	33	31	136	25
1274	111	33	31	142	77	47
1275	113	30	75	31	38	31
1276	242	30	33	31	32	25
1277	155	238	36	22	67	42
1278	198	33	45	84	53	64
1279	198	33	75	226	49	31
1280	200	30	22	736	415	109
1281	172	33	215	290	47	25
1282	321	33	53	184	32	22
1283	151	30	22	28	24	61
1284	196	30	22	92	40	103
1285	174	33	22	89	207	70
1286	182	30	142	47	38	31
1287	186	30	31	31	85	362
1288	143	88	42	31	77	22
1289	638	33	228	25	184	28
1290	119	33	25	178	89	137
1291	145	33	67	92	28	25
1292	230	30	674	109	24	59
1293	164	102	28	3637	73	59
1294	123	33	22	31	24	22
1295	188	30	25	535	22	206
1296	281	77	67	22	340	318
1297	238	97	25	25	30	22
1298	262	30	189	25	32	22
1299	505	30	72	25	79	45
1300	666	30	36	39	474	31
1301	30	30	25	967	22	95
1302	30	30	84	39	30	22
1303	97	28	125	33	34	42
1304	32	30	45	67	20	84
1305	32	30	22	22	55	312
1306	26	33	81	56	22	117
1307	34	36	33	22	79	254
1308	157	30	53	28	107	86
1309	79	30	164	33	51	28
1310	30	30	89	67	20	47
1311	30	30	64	237	30	53
1312	30	36	72	70	28	262
1313	85	30	25	42	111	2029
1314	141	124	67	265	73	976
1315	32	36	22	31	32	605
1316	32	33	28	22	30	84
1317	26	33	25	33	170	86
1318	93	30	22	170	22	22
1319	30	88	53	234	34	95
1320	105	86	223	25	1409	22
1321	277	30	164	145	24	162
1322	63	94	25	25	119	123
1323	77	30	42	72	32	125
1324	224	36	181	31	24	31
1325	30	91	39	22	162	31
1326	26	33	139	25	38	31
1327	85	30	22	39	95	178
1328	200	28	137	39	79	42
1329	34	33	234	31	249	240
1330	28	91	22	22	126	61
1331	170	28	36	28	49	70
1332	170	30	75	463	20	47
1333	30	33	84	78	20	25
1334	93	94	81	28	24	31
1335	32	94	25	125	49	131
1336	32	36	28	45	138	53
1337	69	30	22	86	67	25
1338	32	36	265	64	231	128
1339	196	28	25	137	20	36
1340	34	97	45	256	20	145
1341	32	30	22	61	113	86
1342	91	97	22	134	20	81
1343	293	185	67	114	138	106
1344	28	77	123	234	79	33
1345	32	33	75	22	20	56
1346	396	30	28	53	57	78
1347	87	30	390	25	20	100
1348	28	33	22	25	63	123
1349	28	30	75	215	154	64
1350	198	30	39	25	85	22
1351	28	30	33	231	79	78
1352	137	28	47	25	65	28
1353	28	33	31	25	43	72
1354	30	28	64	167	55	212
1355	32	194	64	134	67	31
1356	93	33	295	33	20	42
1357	28	66	106	203	20	84
1358	99	28	153	153	121	173
1359	271	30	25	53	43	72
1360	97	33	22	39	47	137
1361	97	33	131	22	40	45
1362	32	30	31	164	61	25
1363	32	30	22	70	119	67
1364	426	33	50	31	148	25
1365	329	25	42	61	63	22
1366	28	30	95	98	53	98
1367	99	205	39	22	57	153
1368	30	30	25	111	36	31
1369	30	30	206	31	217	45
1370	32	33	22	95	95	31
1371	30	30	36	131	121	120
1372	69	30	22	25	105	36
1373	30	30	45	47	130	64
1374	85	33	45	22	85	70
1375	87	30	22	134	109	31
1376	67	30	64	86	128	31
1377	34	30	39	281	22	22
1378	30	25	22	128	142	45
1379	32	36	36	25	117	31
1380	67	91	42	134	119	67
1381	32	33	36	39	32	36
1382	34	33	148	134	49	75
1383	131	102	45	22	47	70
1384	32	33	109	22	47	25
1385	93	30	47	28	20	22
1386	34	30	31	67	24	31
1387	28	30	125	25	34	28
1388	32	30	25	72	22	100
1389	91	36	50	217	93	42
1390	32	30	153	153	30	36
1391	34	33	28	28	28	25
1392	30	33	22	25	22	28
1393	331	205	25	33	43	134
1394	32	30	42	485	47	39
1395	153	36	384	64	99	28
1396	69	30	100	28	113	100
1397	26	30	39	28	154	22
1398	28	94	45	22	32	22
1399	351	30	25	354	99	47
1400	30	30	28	688	83	243
1401	32	80	86	22	55	42
1402	57	91	36	25	75	36
1403	28	30	36	103	312	128
1404	34	147	39	379	26	627
1405	147	30	25	25	364	59
1406	95	33	72	111	30	75
1407	32	152	59	59	22	100
1408	30	174	47	75	20	50
1409	30	33	25	217	34	56
1410	30	124	25	114	28	39
1411	32	30	59	39	57	75
1412	30	33	170	393	89	22
1413	34	30	25	22	101	28
1414	32	33	109	103	20	28
1415	30	180	78	128	43	362
1416	34	91	25	50	22	31
1417	32	28	45	31	20	31
1418	28	33	36	25	34	31
1419	28	33	31	103	91	39
1420	30	30	42	45	121	201
1421	184	108	39	125	26	78
1422	28	83	28	162	40	64
1423	28	30	25	2001	217	98
1424	182	33	31	47	51	53
1425	34	30	167	256	63	22
1426	65	33	22	181	26	109
1427	262	36	70	22	20	42
1428	28	33	84	22	47	45
1429	28	185	59	948	26	39
1430	36	30	111	178	65	33
1431	335	30	334	22	290	1246
1432	198	28	42	156	45	25
1433	30	30	42	22	28	28
1434	30	28	485	203	75	28
1435	157	30	81	123	22	468
1436	28	30	150	22	22	81
1437	34	77	25	836	73	45
1438	28	340	28	25	164	67
1439	83	28	28	396	32	36
1440	99	33	142	42	117	28
1441	30	30	33	198	34	42
1442	87	28	36	100	34	81
1443	32	158	56	22	53	70
1444	34	28	39	22	91	59
1445	30	885	22	67	51	4346
1446	32	559	22	64	320	45
1447	32	1626	39	22	83	45
1448	34	230	39	404	67	190
1449	30	224	25	22	32	31
1450	32	191	45	33	885	25
1451	246	152	106	22	57	75
1452	30	158	223	25	26	22
1453	30	246	100	70	20	47
1454	32	149	125	25	85	413
1455	97	254	67	31	134	78
1456	30	216	248	928	51	47
1457	30	572	72	28	53	326
1458	30	122	33	42	47	75
1459	30	111	220	31	95	42
1460	36	116	22	25	26	33
1461	32	155	95	25	103	67
1462	34	182	309	64	24	28
1463	238	141	25	56	81	31
1464	95	160	45	22	71	134
1465	30	127	36	329	34	98
1466	28	124	22	42	36	25
1467	30	119	22	220	26	112
1468	26	102	22	1070	22	750
1469	30	194	25	284	132	70
1470	32	127	28	134	24	192
1471	30	158	33	120	138	31
1472	30	155	318	53	128	209
1473	28	113	31	89	81	31
1474	26	158	22	42	99	181
1475	30	207	47	28	22	343
1476	32	158	22	195	20	120
1477	180	166	61	31	34	28
1478	170	135	28	31	22	25
1479	28	166	72	31	55	31
1480	30	194	42	156	28	31
1481	30	185	28	31	43	47
1482	93	169	59	198	20	59
1483	34	199	334	120	22	45
1484	32	152	31	1031	73	89
1485	34	929	354	833	26	33
1486	32	362	148	123	32	45
1487	30	293	111	64	28	86
1488	32	1360	59	31	53	70
1489	28	691	362	25	30	75
1490	30	575	28	28	85	33
1491	32	94	106	114	36	31
1492	30	83	25	95	20	47
1493	26	80	42	67	40	270
1494	26	72	75	42	138	64
1495	28	80	131	28	65	25
1496	32	69	50	379	36	25
1497	157	64	103	89	65	33
1498	30	66	36	25	59	22
1499	28	77	56	256	55	117
1500	32	80	50	75	30	25
1501	30	75	22	22	28	145
1502	32	66	31	31	32	78
1503	30	77	22	89	235	25
1504	26	80	22	75	150	28
1505	34	86	187	33	105	31
1506	30	77	25	25	51	45
1507	28	66	70	64	43	112
1508	30	61	28	741	22	201
1509	30	80	150	435	22	25
1510	32	77	114	100	63	98
1511	32	75	84	61	20	25
1512	32	149	103	25	65	25
1513	32	69	39	28	20	56
1514	34	86	220	25	20	47
1515	32	80	84	25	65	59
1516	30	80	245	45	63	31
1517	30	72	47	28	470	137
1518	30	72	33	33	77	28
1519	30	83	28	111	65	33
1520	30	86	156	518	101	25
1521	28	66	75	50	36	22
1522	91	77	203	78	36	128
1523	83	80	117	78	55	89
1524	30	75	22	36	71	100
1525	32	80	25	1026	57	28
1526	30	77	109	39	30	164
1527	30	252	47	78	79	86
1528	30	77	45	81	61	25
1529	28	66	276	22	63	131
1530	36	77	22	95	83	70
1531	79	61	31	31	130	31
1532	30	77	28	78	227	86
1533	30	373	22	22	43	70
1534	32	83	47	31	686	81
1535	256	75	33	47	30	22
1536	30	72	31	33	20	64
1537	34	64	178	47	28	25
1538	30	80	117	50	61	72
1539	32	83	267	25	55	31
1540	34	94	184	50	124	25
1541	28	83	33	117	20	72
1542	30	83	106	123	144	75
1543	32	744	56	25	36	98
1544	95	91	45	45	75	84
1545	32	75	47	28	45	39
1546	93	66	106	28	20	153
1547	30	72	33	28	32	42
1548	32	86	25	25	128	42
1549	34	91	28	47	182	33
1550	26	80	215	167	61	22
1551	30	86	86	64	63	125
1552	30	61	42	53	105	145
1553	30	91	31	64	132	53
1554	32	72	22	25	30	28
1555	30	77	25	31	20	61
1556	2578	86	139	25	20	53
1557	32	75	22	75	30	162
1558	34	66	39	47	22	33
1559	32	83	164	25	38	45
1560	32	72	42	31	61	28
1561	32	88	240	111	30	22
1562	32	86	45	273	30	28
1563	34	83	173	61	36	84
1564	34	80	42	78	128	424
1565	28	83	42	42	26	22
1566	32	80	70	31	43	33
1567	30	249	64	50	20	139
1568	34	741	22	28	38	47
1569	30	263	59	496	20	47
1570	32	329	98	31	87	112
1571	30	664	47	25	20	45
1572	30	158	81	25	28	268
1573	32	113	31	240	20	78
1574	36	116	187	33	20	61
1575	28	149	320	156	209	78
1576	95	163	31	75	36	159
1577	30	97	111	31	47	47
1578	30	141	53	201	22	64
1579	28	160	28	92	30	181
1580	30	122	22	33	20	109
1581	160	147	70	36	22	33
1582	99	282	56	50	40	109
1583	28	152	22	28	22	45
1584	30	329	89	25	89	98
1585	353	135	28	45	40	318
1586	182	312	156	36	20	39
1587	32	152	56	45	61	56
1588	30	177	25	33	81	22
1589	214	108	47	95	85	22
1590	337	122	25	42	36	22
1591	26	166	33	56	59	33
1592	30	138	72	677	30	25
1593	28	169	92	206	148	170
1594	26	147	100	47	53	31
1595	30	122	524	28	32	75
1596	311	135	22	42	132	22
1597	533	152	22	25	28	45
1598	327	124	312	25	83	201
1599	1633	235	2552	61	47	39
1600	198	260	22	45	67	237
1601	289	257	25	25	30	201
1602	184	299	61	64	34	142
1603	210	329	25	98	81	22
1604	218	22	373	61	30	50
1605	218	58	351	33	113	39
1606	153	22	114	33	34	42
1607	113	22	25	31	22	39
1608	153	22	28	25	36	36
1609	180	28	31	22	140	117
1610	145	22	33	47	51	109
1611	127	22	109	36	24	42
1612	174	158	25	36	91	31
1613	172	25	22	25	32	379
1614	121	28	78	25	34	259
1615	188	25	50	139	93	47
1616	143	25	89	153	28	95
1617	190	69	114	25	22	59
1618	174	22	36	53	22	33
1619	139	22	25	78	34	59
1620	1072	25	596	385	1549	89
1621	145	25	150	201	30	75
1622	151	22	36	36	22	28
1623	188	28	95	25	24	53
1624	149	25	47	36	22	162
1625	133	22	25	45	75	123
1626	99	61	145	25	117	131
1627	135	28	67	47	24	33
1628	178	22	50	103	279	831
1629	153	22	28	56	239	203
1630	141	25	33	31	38	47
1631	133	22	25	42	28	89
1632	149	22	306	42	75	22
1633	160	25	145	45	113	25
1634	162	22	131	50	51	33
1635	155	25	156	25	233	56
1636	569	25	181	142	28	167
1637	357	22	78	22	20	42
1638	254	25	56	577	75	86
1639	335	22	22	36	73	45
1640	398	22	31	103	113	45
1641	547	25	45	28	121	25
1642	89	25	237	39	136	25
1643	71	72	25	22	178	33
1644	73	22	25	36	26	36
1645	81	25	159	33	69	56
1646	77	25	31	181	117	31
1647	75	25	33	89	61	22
1648	85	75	145	31	75	31
1649	85	2309	134	231	47	56
1650	75	28	89	192	128	176
1651	73	28	64	50	121	31
1652	198	22	426	25	138	45
1653	79	28	25	25	79	45
1654	79	25	33	242	34	92
1655	81	22	50	100	24	212
1656	295	28	25	229	126	22
1657	214	25	407	45	95	33
1658	83	22	42	22	176	64
1659	174	22	64	47	79	92
1660	81	28	36	31	79	33
1661	85	66	22	28	22	36
1662	63	22	50	25	126	25
1663	73	22	75	237	22	22
1664	236	28	28	31	196	217
1665	230	22	28	64	555	128
1666	73	22	89	287	24	137
1667	79	25	22	334	63	231
1668	238	22	42	50	28	45
1669	71	25	59	25	77	45
1670	85	64	22	50	67	45
1671	83	25	31	22	53	103
1672	206	25	103	156	32	33
1673	73	28	36	850	32	22
1674	75	28	22	36	109	390
1675	279	88	56	245	30	22
1676	430	22	22	22	158	45
1677	77	28	111	148	36	22
1678	77	69	95	22	71	326
1679	83	25	22	22	91	47
1680	52	130	47	139	429	22
1681	75	102	28	59	71	106
1682	242	25	25	301	20	28
1683	87	75	103	25	24	56
1684	79	152	109	379	28	61
1685	202	25	28	25	22	31
1686	85	22	22	22	34	39
1687	69	58	33	25	28	22
1688	75	22	106	25	69	28
1689	254	28	31	25	22	28
1690	83	64	123	70	67	103
1691	73	22	31	72	182	31
1692	63	22	50	530	20	53
1693	77	174	75	22	126	1464
1694	584	22	47	47	61	67
1695	89	22	98	56	20	42
1696	75	138	78	84	20	100
1697	75	22	25	64	32	39
1698	164	25	22	25	30	307
1699	71	28	75	42	32	59
1700	198	22	50	28	22	67
1701	73	144	22	148	105	123
1702	632	22	125	50	24	234
1703	81	22	61	33	30	72
1704	85	25	31	25	63	1659
1705	79	22	78	33	65	45
1706	75	22	31	212	180	98
1707	75	22	72	31	47	53
1708	73	22	25	109	22	22
1709	79	28	67	2653	634	53
1710	71	22	106	153	30	25
1711	71	25	28	50	194	31
1712	160	28	33	47	22	33
1713	65	22	36	84	113	25
1714	81	22	148	25	83	36
1715	79	28	31	47	32	25
1716	265	25	25	25	34	31
1717	63	22	28	22	53	25
1718	69	25	33	42	20	33
1719	248	22	56	70	97	42
1720	81	66	22	72	87	31
1721	65	22	36	39	81	33
1722	73	28	134	31	49	56
1723	71	25	45	103	71	237
1724	75	28	39	36	22	28
1725	77	25	22	86	53	22
1726	79	55	33	72	20	348
1727	244	22	25	70	168	28
1728	85	133	25	270	28	53
1729	73	22	61	42	20	25
1730	65	66	28	70	22	190
1731	63	69	25	22	32	217
1732	71	22	228	28	83	45
1733	75	28	45	128	24	28
1734	73	64	22	47	32	61
1735	65	22	67	98	67	36
1736	804	69	31	142	34	159
1737	586	28	31	25	20	134
1738	256	25	42	184	51	293
1739	388	28	22	100	20	70
1740	244	28	42	407	20	95
1741	303	22	98	25	59	178
1742	339	28	25	31	20	25
1743	271	25	59	25	32	658
1744	137	28	36	28	28	47
1745	139	171	103	33	22	84
1746	129	332	42	164	944	31
1747	145	28	72	31	26	70
1748	162	22	53	89	51	33
1749	404	25	31	67	458	84
1750	160	22	178	25	32	137
1751	151	25	178	28	67	33
1752	155	77	59	36	77	103
1753	139	25	323	109	69	45
1754	125	25	31	42	49	75
1755	157	72	195	47	26	22
1756	121	28	28	89	28	25
1757	157	22	28	92	28	365
1758	151	22	42	25	20	67
1759	135	25	81	31	83	134
1760	160	22	31	36	40	22
1761	149	25	28	67	28	45
1762	151	22	162	78	32	25
1763	331	25	198	31	77	22
1764	392	22	156	33	107	45
1765	210	22	33	33	73	33
1766	250	28	92	25	134	22
1767	162	22	228	39	87	145
1768	186	28	25	98	119	53
1769	194	66	45	106	45	28
1770	242	22	265	50	45	131
1771	299	22	45	56	22	190
1772	329	28	22	28	115	45
1773	293	25	39	28	28	28
1774	335	22	28	56	75	109
1775	279	22	128	231	34	226
1776	297	22	47	31	1014	120
1777	301	28	25	245	20	47
1778	240	22	33	134	38	206
1779	487	69	25	22	71	42
1780	434	28	61	22	75	50
1781	365	25	47	36	658	25
1782	285	25	42	81	22	31
1783	604	227	373	541	269	198
1784	57	22	320	70	97	22
1785	20	28	22	22	63	131
1786	61	72	28	28	26	106
1787	20	64	47	36	117	25
1788	73	69	53	47	32	36
1789	24	69	22	25	648	839
1790	22	25	42	22	138	28
1791	147	138	25	50	65	59
1792	69	28	75	31	101	519
1793	22	22	47	61	51	39
1794	24	105	100	92	26	31
1795	65	28	25	53	30	59
1796	65	25	22	42	915	31
1797	24	22	31	22	26	39
1798	103	25	31	53	99	36
1799	22	25	25	287	67	282
1800	61	22	64	100	22	295
1801	22	22	28	563	202	25
1802	20	25	33	109	91	67
1803	22	227	25	31	43	42
1804	77	22	67	28	36	72
1805	20	22	31	53	24	92
1806	131	25	25	379	26	31
1807	210	22	134	81	140	28
1808	22	22	209	59	20	248
1809	65	28	45	28	279	89
1810	115	69	39	25	32	33
1811	67	28	36	28	26	167
1812	69	28	22	22	504	25
1813	208	28	33	33	83	31
1814	22	22	98	220	235	45
1815	69	25	33	28	61	25
1816	63	216	75	39	73	25
1817	129	25	170	47	20	117
1818	313	66	47	50	57	22
1819	22	25	72	28	20	28
1820	135	72	150	156	51	117
1821	129	25	28	25	138	50
1822	24	22	22	268	69	33
1823	63	72	53	25	24	25
1824	71	25	596	22	81	418
1825	20	25	28	25	170	25
1826	24	22	156	111	24	61
1827	107	22	36	78	30	184
1828	20	28	215	106	51	28
1829	63	28	123	22	124	31
1830	172	25	67	72	24	31
1831	67	25	31	25	26	28
1832	69	25	39	72	24	36
1833	22	113	31	1341	22	25
1834	121	25	173	42	22	117
1835	234	22	45	178	22	61
1836	20	25	25	117	61	31
1837	26	22	131	100	34	25
1838	121	25	53	22	79	22
1839	166	69	59	31	20	31
1840	93	25	33	22	69	39
1841	22	28	53	25	77	28
1842	20	22	31	248	20	22
1843	111	22	201	89	156	25
1844	75	25	45	70	28	114
1845	22	108	75	22	22	39
1846	73	25	25	45	20	53
1847	458	22	86	75	174	22
1848	20	22	67	281	91	45
1849	61	25	25	33	63	159
1850	22	22	206	31	49	22
1851	69	25	53	192	75	151
1852	131	72	25	538	22	25
1853	71	25	42	78	227	31
1854	24	28	189	259	346	25
1855	119	25	22	70	55	25
1856	131	25	150	103	34	61
1857	67	25	100	25	22	25
1858	22	22	148	28	22	31
1859	63	22	162	64	20	471
1860	22	22	39	33	20	61
1861	24	22	25	31	49	28
1862	26	105	1276	28	494	33
1863	262	22	39	39	152	45
1864	131	22	45	81	51	262
1865	20	22	181	67	40	31
1866	63	22	142	53	63	190
1867	145	25	22	145	26	22
1868	24	144	31	111	45	50
1869	168	28	25	117	22	187
1870	59	22	31	212	34	178
1871	182	22	56	28	32	33
1872	20	22	145	59	61	28
1873	57	22	22	36	95	70
1874	22	22	28	256	132	22
1875	20	22	53	25	79	22
1876	22	25	131	33	24	123
1877	202	28	145	50	22	22
1878	24	69	134	31	85	103
1879	22	28	123	123	103	33
1880	55	25	231	28	36	45
1881	196	28	45	22	243	25
1882	200	22	170	25	549	53
1883	22	58	50	106	59	282
1884	20	22	145	81	69	22
1885	67	22	156	120	22	231
1886	57	61	47	25	28	59
1887	73	25	42	42	89	25
1888	89	25	128	33	350	28
1889	26	25	145	53	26	31
1890	67	22	22	385	22	31
1891	69	22	78	304	20	31
1892	65	28	28	33	119	47
1893	105	25	72	560	55	131
1894	73	22	25	139	30	25
1895	89	22	22	106	26	36
1896	22	72	22	28	24	33
1897	22	324	134	22	28	148
1898	20	28	25	42	22	156
1899	20	25	33	25	20	28
1900	22	25	33	56	40	75
1901	63	28	28	36	67	31
1902	24	22	22	45	38	33
1903	24	28	36	59	95	153
1904	24	72	187	89	30	176
1905	20	25	212	98	545	39
1906	20	22	47	89	71	404
1907	127	28	128	22	20	42
1908	20	25	103	22	45	22
1909	55	25	25	89	59	45
1910	26	22	25	22	36	72
1911	26	22	33	31	219	28
1912	20	25	435	25	318	139
1913	20	75	25	22	20	184
1914	22	22	176	25	49	25
1915	24	25	25	28	836	192
1916	22	25	25	33	95	22
1917	26	28	56	67	22	28
1918	22	28	100	39	69	70
1919	67	22	42	28	97	22
1920	24	22	33	31	101	45
1921	127	28	22	67	322	39
1922	20	22	412	28	63	84
1923	24	28	42	81	91	89
1924	22	124	84	81	267	64
1925	22	166	42	31	69	22
1926	20	25	22	36	67	39
1927	24	22	128	103	279	25
1928	299	22	50	36	34	123
1929	67	22	95	212	132	56
1930	26	25	117	47	174	123
1931	22	41	226	22	55	33
1932	24	22	33	22	115	92
1933	26	25	28	109	22	468
1934	73	25	223	25	101	42
1935	129	22	70	22	172	109
1936	206	22	25	89	22	25
1937	22	28	28	50	34	215
1938	24	25	270	25	478	28
1939	59	25	134	25	85	95
1940	436	25	67	22	24	45
1941	22	22	22	25	113	28
1942	50	22	28	33	26	109
1943	20	25	117	170	128	78
1944	22	191	295	67	71	31
1945	22	55	256	22	130	31
1946	20	22	59	36	117	28
1947	20	22	33	47	55	31
1948	24	22	164	98	40	75
1949	232	25	59	92	22	125
1950	121	25	28	25	83	25
1951	22	25	25	226	140	39
1952	20	28	192	123	136	145
1953	416	66	47	25	57	134
1954	20	22	25	139	59	153
1955	63	22	22	33	53	226
1956	20	25	47	22	431	25
1957	59	22	215	28	22	36
1958	22	64	25	70	105	22
1959	24	25	22	22	105	98
1960	67	28	81	134	134	312
1961	22	28	36	75	150	220
1962	22	75	148	53	30	343
1963	61	28	25	28	101	22
1964	125	28	33	47	925	33
1965	26	25	75	78	95	72
1966	26	25	755	2082	65	22
1967	59	25	31	25	97	64
1968	24	25	254	159	24	25
1969	20	22	42	59	172	22
1970	20	22	59	22	77	39
1971	57	25	59	25	126	45
1972	22	22	36	56	59	120
1973	24	22	45	64	22	31
1974	63	22	33	137	30	67
1975	52	22	25	22	28	223
1976	22	28	134	39	184	81
1977	79	28	22	78	24	81
1978	283	25	139	226	269	25
1979	22	66	31	42	20	103
1980	135	25	28	61	20	103
1981	105	22	72	50	40	120
1982	22	58	31	162	20	78
1983	22	22	47	28	26	70
1984	20	25	184	31	117	72
1985	26	22	61	309	67	53
1986	20	25	446	36	24	39
1987	20	141	22	109	26	92
1988	61	41	75	128	36	31
1989	22	25	293	25	24	64
1990	71	22	195	53	71	45
1991	22	22	162	22	32	42
1992	65	22	22	22	136	22
1993	61	69	28	78	43	78
1994	22	25	28	64	257	100
1995	65	28	92	25	30	117
1996	63	22	31	192	36	25
1997	22	22	28	111	152	45
1998	24	28	67	84	69	72
1999	22	66	351	98	28	128
[truncated: 571 more rows]

## Sheet: p53ff TACW2
cell number	p53f/f TACW2_1	p53f/f TACW2_2	p53f/f TACW2_3	p53f/f TACW2_4	p53f/f TACW2_5	p53f/f TACW2_6
1	68	60	50	25	153	57
2	64	89	75	68	75	57
3	36	60	64	274	57	25
4	39	153	167	274	110	36
5	181	25	43	28	39	61
6	25	160	71	28	107	43
7	68	75	43	25	135	32
8	25	50	61	46	28	43
9	21	338	50	25	28	21
10	25	107	32	107	135	46
11	25	46	39	71	203	25
12	189	60	21	50	85	50
13	21	43	25	43	71	46
14	25	21	306	342	28	57
15	25	21	356	57	285	32
16	25	25	32	61	64	71
17	32	110	524	82	96	57
18	25	167	25	103	174	64
19	25	25	25	199	171	32
20	46	25	25	641	75	25
21	25	60	50	50	117	25
22	75	157	39	71	50	50
23	39	107	61	310	25	39
24	60	32	61	28	71	21
25	57	25	25	64	303	43
26	75	75	61	110	32	43
27	68	82	75	28	53	25
28	57	64	64	153	32	46
29	46	64	36	150	89	25
30	39	60	114	182	93	21
31	21	25	53	107	310	25
32	107	25	25	32	100	21
33	46	178	39	157	85	25
34	25	25	64	196	107	32
35	160	50	61	189	46	46
36	82	32	25	118	146	25
37	21	25	53	85	36	61
38	25	25	25	406	39	153
39	189	57	25	353	43	25
40	75	32	21	235	142	118
41	57	32	25	167	256	21
42	64	57	25	53	82	25
43	25	25	32	385	61	39
44	39	117	21	157	57	39
45	21	107	43	43	78	50
46	25	46	78	64	185	25
47	60	21	25	274	53	50
48	21	50	292	71	239	21
49	60	64	36	25	53	32
50	25	25	25	32	78	21
51	25	46	25	107	43	25
52	85	68	61	28	231	25
53	64	21	32	64	150	39
54	214	25	25	773	25	68
55	21	43	75	142	110	21
56	21	153	53	306	96	61
57	21	68	32	53	210	50
58	25	21	32	64	57	68
59	36	25	71	68	107	46
60	60	25	214	456	25	25
61	50	107	36	68	217	25
62	25	21	64	50	61	132
63	60	196	57	71	28	64
64	50	96	25	25	128	25
65	64	43	64	103	399	185
66	57	32	64	50	21	21
67	43	64	25	68	217	43
68	25	32	21	28	68	61
69	25	160	25	85	43	50
70	68	68	25	171	21	32
71	39	53	64	43	39	75
72	32	199	25	82	427	114
73	68	60	25	25	117	25
74	53	21	153	21	239	39
75	64	21	25	25	61	75
76	53	46	46	28	53	46
77	25	50	61	25	21	25
78	160	71	75	25	85	36
79	25	32	25	353	295	39
80	60	57	25	157	68	32
81	25	32	43	28	171	39
82	57	68	57	100	381	43
83	32	57	25	25	182	25
84	71	50	61	221	57	25
85	25	25	25	71	25	21
86	21	25	114	43	370	21
87	64	64	25	57	93	25
88	71	21	61	28	28	25
89	25	32	36	64	43	25
90	96	68	25	78	434	50
91	278	25	25	50	153	25
92	68	21	164	192	199	64
93	28	21	68	36	78	189
94	25	153	61	32	89	61
95	93	32	57	36	71	25
96	25	25	39	32	150	57
97	64	39	25	96	50	21
98	132	21	64	28	135	25
99	25	96	68	36	28	64
100	43	60	32	93	103	25
101	43	32	53	28	484	61
102	64	68	21	75	25	61
103	60	60	21	107	28	89
104	320	25	46	231	100	32
105	32	64	57	75	121	25
106	60	25	25	36	36	50
107	25	25	21	85	299	25
108	25	60	32	75	71	25
109	43	21	64	25	53	71
110	25	46	71	43	68	32
111	25	64	128	68	153	25
112	1548	60	25	43	128	43
113	25	71	25	178	281	25
114	39	64	46	28	306	57
115	32	25	75	46	36	25
116	78	36	25	82	39	25
117	50	46	25	46	267	39
118	75	25	25	153	53	89
119	50	57	64	107	192	25
120	25	25	57	146	103	57
121	25	25	68	21	235	25
122	25	64	25	609	82	75
123	25	25	25	150	89	64
124	164	21	64	71	142	39
125	121	142	50	25	103	25
126	21	25	157	36	164	46
127	57	53	61	43	64	178
128	39	46	21	43	53	50
129	25	75	57	150	167	21
130	32	25	25	25	171	43
131	71	50	39	36	39	50
132	50	25	53	61	164	32
133	53	43	61	50	210	61
134	64	60	25	43	75	21
135	64	68	25	345	32	25
136	25	64	21	85	36	61
137	46	25	25	43	85	36
138	25	25	46	139	82	25
139	32	60	21	61	68	25
140	25	60	75	71	445	50
141	21	50	25	43	331	32
142	53	381	36	103	36	78
143	25	39	25	43	310	21
144	50	25	61	68	28	32
145	25	25	25	28	68	21
146	39	25	25	36	135	25
147	39	25	39	189	182	39
148	135	36	46	253	224	25
149	43	43	61	32	167	25
150	25	217	25	82	231	39
151	114	93	36	28	71	25
152	146	46	61	71	107	25
153	71	25	25	71	217	32
154	25	25	25	36	206	53
155	39	57	32	25	96	25
156	25	50	57	25	43	21
157	25	32	25	61	25	25
158	25	21	171	64	43	57
159	21	21	32	78	242	25
160	64	25	50	794	53	25
161	25	71	64	39	114	32
162	103	25	39	132	53	46
163	21	60	210	25	132	25
164	157	25	64	75	231	25
165	25	82	25	78	342	21
166	25	60	25	100	121	25
167	39	25	25	210	25	61
168	21	32	25	64	157	82
169	43	71	25	25	117	32
170	25	60	61	21	32	61
171	25	25	178	185	28	36
172	60	50	21	89	117	68
173	68	25	46	64	32	32
174	25	43	25	71	89	32
175	89	32	25	28	68	25
176	43	60	25	114	71	107
177	21	39	61	146	82	32
178	25	36	25	25	43	25
179	25	46	25	43	78	61
180	36	64	25	285	36	32
181	25	60	57	78	43	25
182	50	25	75	39	50	61
183	43	53	25	114	100	25
184	43	53	21	146	100	36
185	167	25	21	114	28	25
186	71	573	82	25	57	64
187	25	60	103	85	75	53
188	25	260	50	36	182	21
189	64	107	110	53	103	25
190	21	64	25	71	82	25
191	171	57	36	25	36	25
192	60	43	25	32	75	64
193	121	57	25	89	85	64
194	50	64	50	75	132	25
195	25	43	103	46	28	64
196	64	36	246	39	68	21
197	43	25	68	178	25	64
198	60	25	25	25	71	64
199	185	50	46	43	61	25
200	25	21	135	57	50	61
201	36	57	25	61	46	61
202	25	89	46	164	36	25
203	135	103	25	57	61	39
204	110	25	21	153	167	43
205	89	132	57	64	135	39
206	25	25	71	199	53	25
207	64	64	61	61	178	25
208	46	25	25	36	153	25
209	25	25	25	28	78	21
210	46	25	100	118	53	25
211	25	25	64	132	160	25
212	32	270	43	43	146	93
213	71	160	57	96	53	25
214	25	39	32	28	160	25
215	96	36	61	53	128	25
216	39	363	57	28	32	57
217	121	117	46	28	527	103
218	167	60	25	32	239	25
219	46	25	25	25	146	68
220	53	46	43	61	85	32
221	57	110	125	28	93	61
222	39	206	43	28	157	50
223	25	36	25	125	117	25
224	46	39	132	36	46	25
225	82	25	157	61	36	53
226	60	25	57	178	57	25
227	60	60	64	53	61	50
228	46	107	71	406	153	61
229	78	242	64	28	192	25
230	43	39	61	78	192	43
231	46	25	57	353	285	21
232	64	25	82	135	43	25
233	21	25	43	43	125	25
234	121	64	43	61	57	28
235	39	25	160	28	21	21
236	25	85	46	171	142	64
237	473	107	32	28	331	25
238	46	32	46	53	171	25
239	43	39	21	57	96	25
240	50	32	142	25	310	50
241	39	4458	32	139	43	32
242	21	2234	157	82	43	43
243	25	1060	25	89	103	61
244	43	562	25	57	552	50
245	25	402	50	43	25	114
246	46	395	25	125	57	61
247	25	345	25	28	25	61
248	25	4785	64	125	28	39
249	36	363	25	32	160	25
250	25	2245	267	71	253	25
251	25	256	32	53	199	25
252	25	267	25	28	239	36
253	164	249	1770	68	153	50
254	25	1142	1072	203	662	53
255	21	245	591	46	32	25
256	68	256	506	53	360	210
257	39	352	1816	46	178	25
258	64	331	773	68	36	25
259	25	281	467	114	178	21
260	25	270	538	174	196	25
261	32	334	751	75	50	61
262	25	274	417	78	39	25
263	39	256	1300	142	25	25
264	160	342	1442	196	139	25
265	57	1316	395	32	167	57
266	39	527	363	75	139	57
267	142	238	310	75	71	64
268	60	256	509	103	43	61
269	25	181	513	32	50	25
270	57	245	395	271	93	57
271	25	235	417	125	100	96
272	25	576	363	32	53	64
273	25	616	459	114	100	25
274	39	185	370	89	128	36
275	60	203	3070	253	39	21
276	60	228	185	78	57	28
277	50	185	370	132	114	50
278	64	1715	1282	28	146	39
279	737	398	321	110	25	25
280	409	438	281	75	281	50
281	345	491	235	32	260	32
282	395	829	239	281	78	25
283	306	391	306	25	25	61
284	352	210	260	68	28	21
285	320	793	613	28	239	25
286	829	231	641	25	317	118
287	1687	203	242	82	64	25
288	331	206	217	82	171	157
289	281	196	210	25	139	32
290	270	206	524	43	150	57
291	235	715	207	142	231	61
292	413	174	1702	46	174	46
293	367	178	256	815	196	71
294	260	420	2183	61	100	25
295	256	466	801	64	206	43
296	231	203	1596	146	46	25
297	231	135	737	57	117	25
298	288	206	217	107	142	89
299	263	704	249	182	221	39
300	267	178	185	25	57	39
301	278	171	196	135	68	25
302	665	149	217	328	153	85
303	221	171	192	249	117	25
304	267	153	912	150	121	21
305	185	153	192	53	271	68
306	249	872	125	71	25	39
307	267	573	221	25	43	39
308	185	3334	175	142	648	43
309	249	139	192	57	160	25
310	224	164	164	132	61	25
311	181	142	189	25	306	64
312	562	149	175	39	185	32
313	3705	171	224	25	100	39
314	167	164	196	85	25	25
315	210	149	175	28	171	21
316	203	142	128	32	117	57
317	246	160	712	36	89	25
318	214	132	577	68	21	32
319	214	146	634	189	89	53
320	174	135	167	50	242	64
321	178	157	189	46	25	21
322	224	310	132	103	57	21
323	3566	544	609	310	160	46
324	199	174	153	53	75	25
325	185	320	182	64	285	46
326	189	324	171	25	164	21
327	157	1320	171	110	25	21
328	196	388	207	118	110	64
329	181	160	171	21	217	25
330	214	139	135	28	57	50
331	573	139	139	82	242	25
332	185	117	118	199	36	25
333	157	132	378	296	128	57
334	135	128	452	43	146	68
335	160	149	185	235	107	57
336	139	128	4131	691	68	25
337	388	135	388	53	235	96
338	178	107	395	75	64	25
339	174	117	801	716	28	25
340	164	135	605	121	1527	28
341	192	164	577	110	85	64
342	157	142	175	142	89	25
343	167	149	3376	71	25	25
344	160	968	150	153	43	39
345	174	317	164	178	449	25
346	185	427	146	43	135	1257
347	160	398	146	164	64	456
348	181	946	153	82	50	274
349	370	409	171	36	185	263
350	132	125	153	121	61	249
351	146	125	153	96	32	217
352	157	235	2408	53	85	214
353	171	114	435	107	28	278
354	128	114	150	36	299	160
355	142	100	360	21	100	228
356	149	107	142	57	196	207
357	167	100	142	53	32	178
358	146	121	139	75	96	189
359	477	117	331	36	28	174
360	153	117	132	28	46	185
361	164	110	153	185	139	199
362	1730	110	146	132	96	153
363	117	125	128	75	142	150
364	139	117	142	82	43	174
365	153	107	157	402	36	146
366	146	288	139	61	25	171
367	125	1003	356	43	263	164
368	452	132	103	25	36	107
369	139	900	157	64	57	484
370	125	430	110	388	822	139
371	456	299	146	25	100	160
372	142	295	395	25	128	185
373	132	302	139	53	135	153
374	114	359	100	28	78	288
375	128	349	93	142	231	548
376	149	302	132	64	224	128
377	132	569	2116	64	288	160
378	160	836	139	25	295	107
379	125	672	125	231	217	164
380	349	110	114	96	75	160
381	295	324	121	28	53	139
382	246	121	121	39	53	139
383	367	107	125	278	142	164
384	356	128	356	132	25	118
385	132	93	940	68	36	139
386	117	121	107	887	25	139
387	121	117	114	1018	28	107
388	940	107	114	85	167	103
389	117	85	381	214	53	118
390	299	470	121	46	420	132
391	125	103	534	68	57	132
392	110	93	96	64	46	146
393	121	114	114	128	61	128
394	114	96	107	25	295	160
395	128	96	118	420	32	107
396	246	103	128	36	153	110
397	708	114	121	345	310	139
398	352	288	110	46	424	118
399	93	110	118	61	28	121
400	96	320	110	132	174	114
401	100	110	128	57	25	150
402	107	377	110	25	25	132
403	107	1259	114	484	28	150
404	96	349	623	135	78	132
405	100	292	321	39	260	125
406	107	317	328	89	43	121
407	114	249	342	82	93	114
408	103	342	317	46	75	328
409	107	281	246	57	117	114
410	100	423	285	39	36	135
411	100	413	702	89	43	114
412	107	754	638	25	43	114
413	117	1886	1685	75	25	110
414	107	93	93	103	57	96
415	96	78	103	43	36	118
416	96	96	100	28	253	114
417	107	96	103	43	71	121
418	100	85	103	21	174	125
419	103	107	107	68	36	207
420	100	93	93	32	96	239
421	100	89	100	210	182	103
422	715	228	93	377	217	114
423	1028	93	107	114	125	93
424	249	89	93	221	78	110
425	327	281	103	28	36	107
426	317	93	96	28	57	103
427	335	93	96	25	157	100
428	1797	89	103	46	57	107
429	96	238	110	146	135	82
430	96	925	89	85	196	100
431	93	100	107	32	36	93
432	89	416	110	75	32	107
433	107	107	100	303	107	118
434	242	107	103	445	199	114
435	342	89	93	25	206	110
436	331	82	85	53	64	118
437	103	167	100	50	85	118
438	100	96	93	25	217	118
439	107	100	110	146	89	110
440	103	89	82	46	263	103
441	93	85	93	228	167	110
442	217	463	395	281	121	93
443	100	406	288	157	28	100
444	85	96	224	912	103	110
445	82	100	271	160	93	85
446	82	519	367	118	64	107
447	103	669	1211	96	25	100
448	68	587	89	89	324	85
449	93	253	296	64	228	121
450	89	256	93	335	39	82
451	96	562	89	474	103	292
452	107	310	89	61	75	128
453	100	217	85	82	82	207
454	93	231	96	28	135	260
455	82	242	246	25	171	82
456	93	1363	281	207	174	85
457	96	1014	100	353	28	89
458	78	377	93	199	71	89
459	100	409	82	929	260	93
460	96	406	100	53	43	93
461	224	1018	93	150	96	82
462	96	986	232	50	281	85
463	85	3223	82	107	28	78
464	100	85	100	46	25	85
465	107	75	96	217	142	75
466	89	889	107	25	68	85
467	210	78	103	32	75	85
468	1537	242	71	196	32	82
469	1673	71	100	182	139	89
470	466	89	89	114	110	100
471	217	68	100	135	25	96
472	274	288	89	139	28	100
473	310	196	96	25	217	93
474	698	82	89	28	132	75
475	512	68	96	93	128	96
476	256	71	93	93	93	349
477	270	82	93	267	189	85
478	228	263	103	28	431	93
479	263	71	107	78	224	85
480	206	89	96	182	21	96
481	601	238	71	89	117	93
482	520	68	1724	61	71	260
483	1046	85	570	559	135	85
484	71	85	1556	57	25	85
485	85	78	210	32	363	96
486	82	231	267	36	36	103
487	68	416	288	78	82	96
488	82	85	256	96	189	100
489	249	89	224	53	125	64
490	470	82	588	36	214	630
491	206	85	178	50	28	107
492	189	181	267	71	139	96
493	78	228	2333	50	43	256
494	75	68	1065	182	93	89
495	53	263	71	142	46	100
496	217	78	438	32	89	103
497	78	82	85	25	167	78
498	75	75	93	253	25	249
499	75	75	203	231	28	235
500	420	256	698	171	196	306
501	228	85	75	89	36	78
502	82	71	57	93	523	82
503	196	221	281	1535	39	85
504	75	89	249	32	39	78
505	89	402	82	28	78	210
506	85	516	68	150	641	75
507	221	573	82	82	221	82
508	85	384	71	43	28	78
509	75	882	171	32	135	64
510	96	551	303	228	125	75
511	82	1199	71	28	50	68
512	89	210	85	146	64	85
513	235	203	214	43	43	82
514	1061	196	82	541	185	78
515	64	196	75	32	349	82
516	85	516	271	82	150	82
517	313	943	78	338	36	75
518	60	224	85	128	50	71
519	75	213	64	242	125	71
520	89	160	71	285	68	78
521	96	242	89	224	25	82
522	71	2234	75	68	125	75
523	1555	690	82	46	100	71
524	459	630	82	71	142	75
525	388	302	85	43	160	171
526	338	445	78	1360	75	68
527	338	519	85	21	32	68
528	224	505	89	128	82	71
529	221	196	78	36	85	75
530	217	68	392	39	103	192
531	228	68	235	125	157	68
532	153	68	68	103	28	50
533	231	68	78	36	28	82
534	171	60	89	57	135	78
535	441	302	78	85	25	82
536	199	68	452	78	78	78
537	256	64	342	1243	36	78
538	246	68	2105	46	64	78
539	391	132	548	89	278	82
540	1064	71	613	57	71	64
541	68	71	484	25	114	82
542	64	192	823	25	434	82
543	53	75	784	196	103	89
544	68	78	239	96	68	89
545	68	64	224	189	57	75
546	338	174	221	89	25	68
547	75	736	203	296	171	82
548	68	71	232	25	36	278
549	68	64	175	705	150	185
550	206	71	228	402	75	189
551	75	210	239	75	46	199
552	60	75	199	61	206	142
553	71	68	239	150	28	174
554	374	185	207	50	121	239
555	60	60	185	68	167	171
556	64	78	228	157	75	167
557	68	60	232	46	107	207
558	60	75	228	64	43	249
559	185	178	175	50	57	142
560	68	71	221	125	50	182
561	57	68	175	25	171	210
562	75	356	171	420	89	224
563	64	60	1542	207	160	182
564	71	71	1799	196	53	68
565	64	68	442	78	28	68
566	60	57	68	78	327	64
567	178	71	61	36	121	68
568	68	64	71	61	57	68
569	68	68	299	71	53	71
570	64	64	61	118	132	64
571	71	60	196	189	100	75
572	64	174	68	32	36	68
573	189	64	246	25	53	71
574	64	68	192	53	25	64
575	64	68	68	57	125	178
576	64	2551	139	28	46	68
577	210	907	452	498	142	71
578	68	811	68	85	25	320
579	64	374	167	82	78	71
580	71	509	75	39	39	68
581	68	946	623	50	25	64
582	64	541	203	25	25	64
583	199	708	64	584	43	64
584	68	192	61	246	96	71
585	71	157	474	303	117	68
586	68	164	64	61	21	68
587	313	171	68	68	271	71
588	71	164	68	36	43	71
589	189	331	68	32	43	68
590	71	463	61	28	78	78
591	68	174	196	182	174	68
592	75	391	214	36	128	64
593	75	149	64	57	36	64
594	196	160	61	57	221	61
595	75	669	68	217	61	75
596	292	139	210	274	1185	71
597	71	359	68	278	39	68
598	221	153	71	28	93	68
599	1018	167	61	150	335	68
600	420	221	75	199	25	64
601	331	149	171	75	25	61
602	342	171	75	160	82	61
603	335	388	61	57	64	75
604	270	267	68	78	36	71
605	324	381	71	25	178	68
606	626	263	68	25	189	68
607	206	815	64	207	75	64
608	178	278	652	484	167	68
609	139	370	75	78	25	68
610	206	1822	178	50	278	75
611	157	605	57	121	28	64
612	167	53	196	36	114	388
613	117	57	64	50	85	68
614	185	53	68	28	75	68
615	164	171	68	25	509	68
616	189	135	61	57	57	53
617	829	60	64	381	36	61
618	185	53	78	139	71	71
619	135	53	78	114	217	71
620	171	157	125	306	545	64
621	171	157	57	50	367	71
622	171	57	175	71	57	68
623	171	60	57	82	199	171
624	139	57	64	107	32	39
625	189	46	844	64	25	68
626	196	53	727	64	459	61
627	1363	60	527	288	28	71
628	811	60	573	523	25	64
629	431	60	253	199	174	64
630	196	57	306	709	39	360
631	295	57	313	32	28	317
632	2470	53	392	75	174	196
633	217	60	232	228	150	185
634	157	53	531	50	82	171
635	584	288	4869	25	174	189
636	395	178	157	43	174	192
637	1787	50	178	36	61	139
638	57	57	160	310	68	207
639	60	57	189	64	135	189
640	167	53	167	249	25	185
641	135	160	175	82	150	53
642	50	149	132	43	53	53
643	53	50	171	53	25	57
644	50	53	178	370	21	53
645	50	60	296	61	68	46
646	60	60	142	28	36	53
647	53	544	164	25	82	61
648	139	167	203	64	75	53
649	164	50	196	32	78	61
650	43	57	128	36	71	57
651	164	167	445	68	231	57
652	160	260	374	68	85	53
653	57	53	438	110	57	50
654	53	53	303	164	206	53
655	46	57	328	46	53	53
656	57	57	306	39	32	57
657	57	50	349	157	128	46
658	160	57	253	28	61	53
659	174	57	278	25	1719	50
660	60	57	1588	75	28	50
661	132	57	623	121	43	50
662	53	57	46	107	36	57
663	60	189	57	214	36	164
664	57	107	167	25	53	50
665	46	53	57	32	57	50
666	57	50	50	32	57	57
667	53	50	50	114	32	53
668	46	53	53	153	64	246
669	57	381	46	57	82	57
670	53	50	150	541	32	61
671	43	53	53	353	78	53
672	60	46	178	438	53	150
673	57	53	57	716	246	57
674	53	57	164	25	409	50
675	53	43	53	32	25	53
676	60	60	121	57	57	50
677	57	53	53	242	32	61
678	164	57	50	28	374	61
679	60	53	987	75	256	61
680	164	53	53	174	71	57
681	57	185	46	46	32	61
682	60	53	57	50	78	50
683	53	50	1254	28	68	313
684	50	57	57	28	93	278
685	53	53	53	46	53	53
686	60	53	57	85	25	50
687	60	50	61	93	61	53
688	57	57	53	25	57	57
689	50	57	61	64	96	53
690	64	139	50	25	25	53
691	53	46	53	288	142	50
692	50	50	288	320	25	64
693	181	776	57	61	57	46
694	53	60	57	28	146	57
695	57	60	61	64	36	64
696	53	160	175	157	150	57
697	53	60	57	32	36	57
698	57	60	50	21	28	57
699	53	53	50	28	267	61
700	60	64	53	231	85	53
701	53	139	61	125	164	46
702	53	53	57	28	85	50
703	50	181	424	139	28	46
704	57	171	57	25	57	53
705	53	53	61	107	25	57
706	50	50	57	36	71	53
707	57	60	57	53	281	53
708	57	57	57	93	46	57
709	57	167	50	85	1000	53
710	57	57	50	25	61	57
711	139	278	53	100	71	142
712	53	53	50	182	85	53
713	53	128	139	46	36	50
714	174	157	328	214	93	57
715	60	302	50	46	239	142
716	60	164	53	75	82	53
717	57	50	53	46	43	53
718	46	53	328	82	78	50
719	46	53	57	61	153	57
720	53	53	50	75	214	61
721	53	60	50	43	559	61
722	57	50	121	1339	598	61
723	57	53	50	53	39	142
724	60	149	57	25	64	57
725	53	167	57	263	89	57
726	57	50	50	53	174	53
727	53	57	157	53	125	142
728	167	60	46	107	28	50
729	50	53	57	285	242	53
730	53	178	53	75	135	50
731	60	57	146	28	25	53
732	53	57	53	71	71	57
733	53	192	53	78	82	57
734	157	50	53	53	114	53
735	53	57	128	93	107	50
736	50	149	53	135	32	53
737	57	57	57	61	53	61
738	53	57	57	961	36	61
739	53	53	53	125	28	57
740	153	53	53	46	146	43
741	270	53	196	28	39	57
742	46	60	61	32	61	50
743	57	60	306	43	61	57
744	50	46	46	78	206	53
745	60	1637	150	118	46	57
746	50	850	53	36	68	61
747	50	502	57	100	39	53
748	60	310	57	28	82	50
749	431	384	57	118	221	57
750	53	263	53	36	25	53
751	53	299	135	28	36	164
752	57	249	61	25	89	50
753	53	274	50	150	25	61
754	57	267	57	85	46	53
755	53	263	50	25	53	53
756	53	285	46	627	39	53
757	50	224	53	413	61	46
758	53	274	53	71	534	43
759	53	249	50	75	171	157
760	53	1331	53	71	32	57
761	53	608	53	82	32	50
762	53	640	50	50	153	50
763	57	569	50	57	28	57
764	57	434	160	61	25	57
765	60	416	57	50	75	46
766	50	324	57	78	25	46
767	50	801	61	68	53	50
768	53	114	57	228	171	50
769	153	153	57	150	110	61
770	60	121	46	32	57	61
771	196	153	61	57	89	57
772	53	125	142	36	78	57
773	53	128	57	21	78	57
774	50	146	53	93	25	288
775	53	317	53	139	28	57
776	57	149	160	21	25	50
777	57	142	53	25	171	53
778	53	153	57	85	142	50
779	50	135	57	28	100	53
780	50	146	53	28	125	53
781	50	438	1809	438	93	46
782	57	142	541	25	139	50
783	60	349	349	53	36	57
784	57	132	463	153	71	53
785	57	157	520	25	71	57
786	171	310	303	28	82	57
787	57	153	363	36	82	128
788	60	164	370	167	25	46
789	157	1405	634	103	28	57
790	57	971	317	32	68	53
791	2370	1750	228	89	68	61
792	352	356	232	61	57	53
793	260	2323	260	36	50	57
794	580	1377	278	25	57	57
795	270	256	285	43	36	46
796	253	310	214	68	43	356
797	270	249	303	53	150	46
798	299	306	645	32	267	50
799	235	174	417	89	64	57
800	235	189	1713	78	28	53
801	399	295	427	61	71	167
802	153	242	737	68	36	61
803	370	676	150	71	71	53
804	107	235	150	25	68	61
805	160	288	142	53	36	53
806	249	224	132	46	82	43
807	117	235	153	50	150	57
808	132	221	125	96	71	46
809	359	1306	146	146	53	50
810	164	310	146	46	61	53
811	139	306	128	82	25	53
812	310	2021	157	85	89	128
813	135	345	132	46	43	53
814	121	637	150	68	28	50
815	128	320	100	107	93	57
816	174	395	150	591	370	523
817	292	623	175	25	71	228
818	171	605	413	25	46	217
819	164	904	157	96	36	256
820	125	1270	139	25	68	178
821	160	1412	139	53	121	164
822	117	121	103	39	78	114
823	477	43	146	57	456	139
824	3448	121	139	53	71	135
825	181	36	135	61	61	153
826	206	43	153	46	57	150
827	217	43	160	85	157	132
828	317	121	153	36	39	139
829	263	117	627	25	75	150
830	217	117	132	135	239	125
831	459	121	146	32	117	139
832	224	139	142	28	78	139
833	263	43	919	210	171	160
834	299	242	260	139	50	128
835	217	43	253	182	28	157
836	217	43	232	178	50	142
837	523	107	260	39	28	146
838	331	46	249	39	64	118
839	302	43	292	224	53	110
840	1338	36	288	701	36	139
841	470	43	727	43	68	146
842	438	46	306	125	39	107
843	1541	43	385	89	153	431
844	719	43	338	25	121	231
845	1395	43	477	370	110	239
846	128	43	1507	36	25	242
847	117	149	1560	68	64	228
848	43	43	477	71	114	331
849	43	327	816	85	271	417
850	164	121	808	28	36	125
851	142	43	43	214	61	46
852	43	43	43	75	167	43
853	107	43	36	46	25	43
854	100	139	36	36	53	267
855	281	43	39	57	57	39
856	399	128	128	39	43	43
857	139	114	128	32	50	118
858	36	36	46	57	114	139
859	46	46	46	32	150	43
860	171	46	110	32	224	43
861	43	43	43	89	121	43
862	142	121	135	96	167	132
863	46	43	146	57	68	125
864	46	36	299	110	82	39
865	139	132	43	100	36	43
866	270	43	36	146	150	43
867	36	46	43	43	78	142
868	46	299	36	36	150	142
869	43	43	46	71	110	39
870	46	43	39	85	85	43
871	43	438	534	32	32	46
872	192	46	46	28	57	43
873	139	39	43	64	25	46
874	46	46	43	335	132	174
875	135	43	128	139	25	46
876	149	46	39	64	39	43
877	43	46	46	85	64	118
878	117	43	43	100	132	39
879	117	121	435	132	57	274
880	107	132	46	71	53	46
881	39	114	43	43	43	107
882	107	46	43	21	68	46
883	43	46	46	292	32	43
884	43	46	43	71	317	43
885	96	39	121	61	68	43
886	46	43	103	39	46	39
887	43	39	46	28	25	46
888	110	43	125	25	128	43
889	43	224	114	100	438	46
890	128	39	43	75	89	39
891	125	43	470	669	28	139
892	125	39	43	274	110	43
893	43	43	132	43	57	46
894	43	43	39	28	82	43
895	43	43	39	71	57	46
896	43	121	43	61	103	43
897	46	43	46	164	142	39
898	505	46	121	128	57	46
899	121	114	46	110	46	110
900	46	46	43	78	25	46
901	121	39	39	36	1837	43
902	135	43	125	25	71	36
903	142	43	46	110	78	43
904	43	43	150	196	53	36
905	43	889	39	71	68	43
906	43	121	39	68	53	46
907	46	46	43	82	82	46
908	46	43	43	570	57	43
909	46	1074	46	36	25	46
910	43	146	43	118	75	43
911	43	39	146	53	57	46
912	174	43	157	231	132	43
913	43	107	39	39	64	39
914	103	46	46	61	114	43
915	117	43	46	71	28	46
916	46	121	39	32	61	132
917	36	46	118	68	50	43
918	114	43	128	32	32	46
919	46	110	114	114	107	43
920	128	128	125	28	103	43
921	43	242	118	36	32	132
922	43	43	43	64	64	46
923	110	43	36	498	36	46
924	110	114	39	75	82	46
925	43	46	39	25	125	39
926	43	128	36	413	25	107
927	139	46	132	43	28	128
928	121	39	46	93	285	118
929	43	121	142	552	206	43
930	43	1213	46	25	146	43
931	46	310	132	25	142	43
932	228	363	43	57	57	43
933	149	356	235	36	117	39
934	46	398	43	61	21	114
935	43	267	36	153	153	43
936	39	1149	43	449	28	135
937	43	206	36	85	281	43
938	43	242	128	61	32	43
939	117	238	43	93	28	139
940	43	249	43	28	206	118
941	153	228	139	167	160	43
942	43	537	39	61	231	125
943	46	192	142	100	117	128
944	128	228	43	224	61	118
945	43	231	150	39	25	43
946	43	178	43	28	68	39
947	43	228	43	142	39	43
948	43	1619	132	36	21	43
949	149	680	39	285	32	128
950	238	121	43	1097	78	39
951	96	409	43	146	135	43
952	43	110	1610	28	61	46
953	43	342	602	68	82	39
954	306	89	513	25	171	43
955	132	235	1300	25	231	43
956	43	103	1076	36	68	46
957	174	310	4131	36	78	46
958	125	93	321	224	39	43
959	43	114	274	28	82	114
960	224	121	844	306	146	39
961	107	114	1147	171	43	39
962	43	96	249	57	36	128
963	43	103	242	57	46	103
964	46	516	142	39	93	139
965	43	121	228	353	142	125
966	110	107	256	192	157	43
967	39	128	207	43	28	43
968	121	132	260	139	139	146
969	46	107	128	146	135	39
970	39	1245	214	21	46	118
971	117	1306	228	36	43	43
972	153	495	157	25	46	128
973	110	1270	235	53	153	43
974	125	512	214	288	39	114
975	121	189	171	196	82	43
976	1726	210	609	349	25	114
977	1185	228	324	118	36	32
978	641	213	452	53	43	135
979	495	210	702	25	85	46
980	352	583	100	75	164	43
981	509	196	577	61	43	43
982	416	235	110	39	32	43
983	359	213	89	68	402	142
984	459	242	132	121	53	135
985	377	210	260	57	174	43
986	352	189	114	933	363	43
987	754	235	110	584	100	43
988	388	235	100	68	25	43
989	1167	142	125	32	25	43
990	196	185	100	851	25	93
991	242	196	253	36	68	43
992	235	178	363	53	71	43
993	206	221	128	342	28	246
994	185	900	118	210	25	43
995	185	231	103	28	153	43
996	242	242	114	481	28	39
997	210	203	107	121	71	46
998	242	203	96	516	167	125
999	206	893	118	25	135	121
1000	1495	879	114	107	21	135
1001	580	395	114	1225	75	43
1002	356	285	285	75	160	100
1003	1292	313	274	157	50	39
1004	566	221	360	267	57	135
1005	520	245	110	1371	89	39
1006	121	228	100	28	43	43
1007	117	352	292	221	43	39
1008	121	206	128	21	50	46
1009	110	381	271	36	43	110
1010	121	345	125	36	107	228
1011	125	281	107	25	160	260
1012	132	491	114	36	28	328
1013	110	644	353	189	85	189
1014	75	576	118	25	43	377
1015	103	865	349	392	71	726
1016	100	1000	107	57	150	203
1017	267	1800	1229	36	64	171
1018	584	1274	360	57	239	246
1019	125	100	349	36	82	203
1020	114	36	1905	82	78	221
1021	117	224	203	150	100	164
1022	114	36	196	57	85	879
1023	100	93	256	61	263	566
1024	103	36	221	118	57	118
1025	263	36	246	36	50	103
1026	253	36	367	28	61	100
1027	93	93	185	32	64	207
1028	114	93	581	32	345	114
1029	100	36	132	82	82	107
1030	110	32	142	36	61	110
1031	107	100	185	28	253	100
1032	349	36	470	36	125	114
1033	107	36	178	75	36	103
1034	89	278	175	21	157	107
1035	121	32	192	53	82	93
1036	96	36	214	50	61	110
1037	96	36	182	43	28	128
1038	132	32	139	217	117	107
1039	132	36	221	509	128	114
1040	384	36	139	61	28	110
1041	580	174	175	93	28	107
1042	100	160	310	25	57	103
1043	128	96	288	25	25	89
1044	107	36	310	25	96	107
1045	559	103	313	25	32	100
1046	2256	96	310	89	370	114
1047	1683	100	356	142	78	114
1048	185	900	224	64	28	100
1049	224	100	274	28	36	110
1050	228	36	288	75	21	110
1051	242	36	260	538	93	114
1052	221	36	271	160	32	100
1053	192	107	954	25	231	114
1054	488	32	378	71	28	118
1055	114	32	481	434	57	103
1056	217	189	1019	139	25	103
1057	142	32	449	89	110	110
1058	199	345	623	100	43	110
1059	196	103	1029	53	28	107
1060	174	36	96	96	50	96
1061	178	93	100	64	43	103
1062	185	562	192	28	93	110
1063	221	36	93	53	53	110
1064	192	89	36	78	32	178
1065	224	36	85	25	61	178
1066	242	107	32	25	117	196
1067	210	75	103	25	43	189
1068	139	36	28	82	32	192
1069	861	164	36	28	25	189
1070	562	96	96	25	21	164
1071	683	210	32	46	192	174
1072	242	455	36	61	57	157
1073	317	32	32	164	68	217
1074	260	100	36	110	214	231
1075	253	32	331	189	78	217
1076	242	100	28	28	46	167
1077	206	36	103	377	43	153
1078	299	32	36	356	85	210
1079	313	210	235	32	36	182
1080	327	32	96	85	36	370
1081	324	477	32	82	25	566
1082	722	36	32	28	25	32
1083	313	32	36	388	146	32
1084	281	103	36	75	53	36
1085	502	100	85	39	75	32
1086	495	36	96	132	53	100
1087	427	103	36	167	25	32
1088	751	100	36	570	85	36
1089	883	32	85	25	43	36
1090	185	36	110	82	78	28
1091	36	157	153	46	28	36
1092	100	96	296	253	50	36
1093	114	103	85	107	78	100
1094	36	384	100	46	57	96
1095	36	171	36	125	32	36
1096	36	32	110	253	57	32
1097	36	36	32	32	53	947
1098	36	89	36	32	85	28
1099	39	36	36	164	75	260
1100	93	107	96	36	53	36
1101	110	89	499	68	61	28
1102	306	36	100	100	43	36
1103	89	2032	32	46	157	32
1104	36	36	96	192	121	100
1105	196	36	36	43	46	36
1106	36	36	36	53	61	36
1107	32	36	36	43	64	36
1108	36	36	36	53	114	93
1109	96	36	32	46	32	32
1110	192	146	3626	2411	28	32
1111	36	36	36	50	182	32
1112	288	32	36	28	103	82
1113	36	146	103	96	43	28
1114	36	32	36	57	242	36
1115	36	36	36	21	587	32
1116	36	36	32	57	28	36
1117	36	110	36	28	61	36
1118	85	2067	175	57	78	36
1119	32	32	349	150	50	32
1120	171	36	36	75	50	32
1121	36	559	36	363	43	36
1122	93	36	36	32	36	153
1123	32	103	310	110	96	96
1124	36	96	39	71	139	28
1125	32	28	89	146	96	32
1126	96	100	395	495	64	36
1127	82	196	103	199	78	96
1128	110	36	32	573	28	36
1129	32	146	36	231	25	32
1130	36	89	36	36	46	85
1131	107	36	36	182	85	100
1132	32	32	32	53	57	107
1133	345	32	103	253	128	36
1134	32	299	2023	171	310	36
1135	32	32	36	75	221	32
1136	36	36	167	32	299	71
1137	28	32	36	50	21	96
1138	107	36	32	687	128	36
1139	36	32	36	64	573	36
1140	626	32	531	39	178	36
1141	28	36	96	68	57	96
1142	36	36	107	32	50	36
1143	93	36	32	53	57	28
1144	153	100	93	160	61	36
1145	36	36	36	53	117	36
1146	36	32	100	25	765	36
1147	36	36	36	128	25	36
1148	85	726	107	25	25	36
1149	267	167	100	78	160	36
1150	36	32	32	666	146	107
1151	100	36	32	89	132	36
1152	36	78	85	164	178	32
1153	32	36	36	78	43	36
1154	224	313	32	189	25	36
1155	36	32	36	96	96	93
1156	89	32	189	25	28	32
1157	28	32	249	1054	28	36
1158	96	36	36	21	100	32
1159	36	509	36	324	25	36
1160	32	32	36	96	28	32
1161	103	192	858	46	25	36
1162	36	36	28	904	28	32
1163	36	36	36	75	28	32
1164	36	160	32	78	36	93
1165	103	32	28	25	153	36
1166	36	32	103	43	61	32
1167	96	36	32	68	196	32
1168	36	36	89	25	160	36
1169	82	28	36	53	46	89
1170	36	36	36	78	57	36
1171	32	2092	150	324	28	32
1172	36	1003	36	114	128	32
1173	36	1295	224	25	75	36
1174	36	996	100	57	25	93
1175	160	662	36	36	46	36
1176	36	1722	100	32	146	36
1177	36	377	32	25	32	36
1178	36	352	32	43	64	39
1179	93	1074	32	57	96	32
1180	36	402	32	110	459	36
1181	32	292	32	214	167	36
1182	157	317	32	82	25	32
1183	32	228	36	25	25	32
1184	36	1096	32	855	25	36
1185	28	527	36	25	100	36
1186	36	2124	36	167	107	32
1187	36	270	100	100	89	28
1188	36	281	96	374	36	32
1189	100	669	36	224	182	36
1190	32	1117	32	71	25	32
1191	530	203	32	25	224	36
1192	32	270	36	28	82	32
1193	36	253	345	28	39	32
1194	36	270	100	28	28	36
1195	32	768	36	75	36	32
1196	36	217	36	174	64	36
1197	36	178	36	28	150	36
1198	36	559	36	1243	107	32
1199	32	235	89	28	39	36
1200	36	213	182	32	25	100
1201	288	278	203	25	25	36
1202	100	213	32	36	57	36
1203	36	1825	249	36	89	82
1204	103	897	32	82	36	103
1205	36	1309	36	75	21	178
1206	36	626	513	96	36	36
1207	36	512	178	25	28	36
1208	36	477	235	25	64	36
1209	32	178	32	431	75	36
1210	110	495	93	25	36	36
1211	32	174	103	228	50	36
1212	36	125	36	694	85	36
1213	100	153	103	53	25	36
1214	36	203	103	25	50	32
1215	36	174	100	28	53	142
1216	32	181	36	28	100	32
1217	32	160	107	82	103	36
1218	36	142	36	50	43	32
1219	100	153	103	85	82	103
1220	36	157	306	36	367	36
1221	324	142	349	78	199	36
1222	36	128	36	89	82	36
1223	32	174	28	25	25	32
1224	139	178	32	271	146	36
1225	36	149	32	281	46	96
1226	96	142	185	36	36	32
1227	36	441	32	36	28	374
1228	32	160	32	64	53	28
1229	36	178	114	976	57	103
1230	32	178	36	438	57	32
1231	32	185	36	28	25	32
1232	32	2469	1268	121	46	36
1233	96	637	509	25	103	36
1234	28	872	1499	285	93	36
1235	32	278	420	185	64	32
1236	36	228	256	71	46	32
1237	36	1046	232	100	43	36
1238	93	491	459	43	25	32
1239	110	470	321	488	71	36
1240	36	612	328	39	36	36
1241	36	1839	670	82	32	32
1242	32	3213	848	25	36	28
1243	157	2846	296	114	64	36
1244	32	96	214	167	53	107
1245	82	85	242	43	28	36
1246	32	85	246	57	142	32
1247	36	89	264	32	53	36
1248	36	82	253	68	68	36
1249	36	96	189	28	46	107
1250	36	85	175	39	75	142
1251	164	78	317	82	25	32
1252	181	85	324	1282	53	36
1253	32	96	1236	100	25	100
1254	36	93	214	21	43	36
1255	100	89	214	356	25	32
1256	36	776	150	114	178	32
1257	36	89	313	36	281	85
1258	103	78	160	78	25	32
1259	36	100	164	46	43	100
1260	36	160	157	71	36	32
1261	39	75	196	751	36	36
1262	288	93	196	541	57	32
1263	185	82	157	25	39	32
1264	36	78	182	46	164	93
1265	171	96	182	231	39	107
1266	32	85	171	107	50	32
1267	93	89	178	239	68	36
1268	100	89	167	61	310	114
1269	374	178	142	82	25	192
1270	559	96	189	32	32	32
1271	391	85	128	100	36	36
1272	530	93	142	669	28	32
1273	313	100	164	64	121	36
1274	712	93	178	28	53	32
1275	253	89	178	57	82	32
1276	295	82	146	57	25	32
1277	338	82	189	78	114	36
1278	281	89	345	199	36	36
1279	270	71	481	57	43	32
1280	185	100	175	25	36	93
1281	228	89	153	43	32	36
1282	228	85	175	349	146	36
1283	210	85	146	28	78	103
1284	292	85	199	93	21	36
1285	256	85	171	107	46	32
1286	253	78	157	4536	452	36
1287	206	71	167	85	71	32
1288	203	82	171	4009	25	32
1289	1819	89	142	25	121	32
1290	413	93	132	552	167	96
1291	683	78	157	388	25	32
1292	167	82	1115	25	39	36
1293	139	217	381	57	25	114
1294	135	82	452	573	32	36
1295	157	85	306	498	110	32
1296	157	75	431	128	21	32
1297	345	78	766	50	43	32
1298	178	217	1400	249	135	32
1299	167	85	1788	317	25	93
1300	174	93	96	100	43	36
1301	149	89	260	506	53	32
1302	110	164	82	64	68	85
1303	171	662	744	217	100	28
1304	402	75	64	563	64	36
1305	125	256	78	64	32	36
1306	157	85	85	1282	164	32
1307	139	89	89	427	78	36
1308	189	235	908	39	39	36
1309	167	89	89	288	431	36
1310	153	82	89	85	71	32
1311	199	89	93	43	114	36
1312	217	82	288	1335	43	82
1313	121	93	246	114	28	203
1314	779	260	78	43	28	89
1315	502	2423	82	25	25	93
1316	694	961	392	110	32	36
1317	1164	648	85	199	32	32
1318	82	1633	89	71	128	36
1319	206	530	96	25	28	39
1320	89	363	93	50	28	36
1321	75	377	93	207	50	28
1322	89	302	82	385	28	36
1323	89	409	207	1179	68	203
1324	89	238	85	78	57	28
1325	406	352	85	1349	50	420
1326	270	2565	299	320	46	267
1327	75	566	75	801	110	328
1328	82	2949	185	128	32	207
1329	96	149	78	28	128	157
1330	71	146	89	61	25	263
1331	75	149	78	107	39	285
1332	85	146	68	239	82	171
1333	181	157	93	53	114	139
1334	89	135	199	32	68	160
1335	89	117	185	1082	25	174
1336	82	117	93	142	100	160
1337	221	132	78	253	103	189
1338	89	146	488	25	25	153
1339	235	153	85	402	28	157
1340	96	142	235	25	32	174
1341	164	149	78	53	36	160
1342	957	142	82	25	43	150
1343	75	160	96	28	146	153
1344	75	160	82	71	68	139
1345	68	334	82	1431	313	128
1346	78	142	89	402	68	171
1347	82	153	89	146	21	157
1348	82	153	93	71	61	178
1349	228	726	271	1994	25	182
1350	96	153	75	57	61	174
1351	82	146	89	25	28	68
1352	75	178	96	64	25	85
1353	89	181	217	851	50	85
1354	93	181	85	53	150	93
1355	78	349	531	235	75	93
1356	82	438	402	260	61	82
1357	89	164	281	32	1513	75
1358	89	402	345	82	46	85
1359	82	221	826	32	53	189
1360	100	245	328	135	57	249
1361	93	1018	356	36	43	89
1362	89	199	338	75	71	68
1363	82	128	157	68	32	89
1364	93	231	164	826	132	85
1365	82	203	153	36	36	71
1366	93	733	160	274	43	82
1367	82	302	157	114	25	82
1368	100	352	313	25	39	93
1369	89	320	146	534	107	82
1370	89	203	370	61	36	82
1371	82	292	125	96	36	64
1372	78	306	150	78	43	78
1373	93	381	313	61	36	75
1374	82	192	107	32	61	78
1375	75	278	142	427	153	78
1376	78	3504	157	228	25	85
1377	93	651	110	125	82	85
1378	527	1171	135	28	75	82
1379	96	1010	178	43	150	89
1380	82	1199	128	78	36	89
1381	85	25	135	25	36	93
1382	82	68	128	402	96	89
1383	89	28	139	89	93	78
1384	253	242	114	43	4553	71
1385	242	149	157	28	82	68
1386	71	345	150	71	64	78
1387	82	221	655	103	103	89
1388	93	146	146	75	78	78
1389	93	28	132	57	28	96
1390	93	192	150	71	281	85
1391	93	28	142	32	85	71
1392	224	142	139	100	32	82
1393	267	28	93	32	64	203
1394	93	60	150	555	36	89
1395	363	25	139	634	71	68
1396	85	68	118	28	32	85
1397	96	25	153	71	36	82
1398	242	68	153	28	71	78
1399	78	82	160	78	25	85
1400	989	25	146	353	46	93
1401	544	28	125	93	36	82
1402	1516	420	121	82	78	96
1403	431	345	157	93	25	89
1404	302	28	153	25	196	89
1405	1377	224	459	64	32	82
1406	367	25	139	182	43	96
1407	370	82	146	826	25	78
1408	285	25	139	78	57	89
1409	406	135	303	762	53	75
1410	794	345	264	993	121	93
1411	139	125	256	317	89	89
1412	149	75	199	46	82	78
1413	377	71	235	50	242	85
1414	178	78	477	399	221	89
1415	178	146	164	313	64	82
1416	160	28	267	203	61	89
1417	114	139	260	32	32	296
1418	171	28	228	25	57	207
1419	174	75	509	36	32	171
1420	637	28	727	82	71	164
1421	142	374	374	46	75	135
1422	164	420	751	39	46	178
1423	174	28	278	28	43	171
1424	142	25	310	75	28	150
1425	153	64	292	160	28	150
1426	423	82	271	146	153	110
1427	146	235	363	296	25	150
1428	153	78	1841	342	32	153
1429	146	82	417	36	28	424
1430	139	82	235	164	36	107
1431	160	28	374	548	150	146
1432	142	28	353	1346	93	167
1433	142	142	267	53	331	157
1434	153	238	360	21	82	164
1435	135	25	595	36	36	160
1436	153	25	630	39	85	139
1437	153	317	509	25	71	121
1438	167	28	1165	997	53	153
1439	142	25	1813	75	61	142
1440	174	25	4694	239	157	153
1441	142	142	139	71	36	125
1442	413	28	125	21	89	139
1443	146	128	142	345	96	153
1444	171	64	128	1082	61	150
1445	121	57	1514	71	64	174
1446	125	60	28	758	36	142
1447	164	224	28	25	25	221
1448	149	281	28	53	57	214
1449	142	82	28	285	110	174
1450	171	75	28	570	89	242
1451	146	71	64	139	25	256
1452	157	334	71	21	61	185
1453	114	71	132	78	107	288
1454	167	28	25	132	64	25
1455	125	181	71	377	89	28
1456	149	68	68	353	157	25
1457	178	28	349	43	1000	28
1458	142	235	28	78	178	25
1459	142	28	128	28	21	61
1460	548	71	28	28	46	78
1461	448	78	25	470	25	25
1462	367	153	139	71	32	85
1463	1594	85	71	61	28	107
1464	4883	78	271	68	25	85
1465	548	78	75	32	43	28
1466	224	71	28	71	25	28
1467	189	75	125	28	43	68
1468	2399	75	303	840	39	75
1469	217	25	28	103	28	28
1470	776	25	228	730	57	28
1471	331	25	68	96	28	25
1472	288	25	75	46	43	28
1473	349	28	25	306	36	28
1474	281	245	75	171	28	68
1475	331	28	25	61	25	68
1476	409	402	28	246	46	139
1477	3580	28	28	296	32	78
1478	626	25	28	93	57	28
1479	345	25	28	53	53	28
1480	381	78	150	826	36	28
1481	1078	78	28	459	100	139
1482	2071	25	57	25	78	68
1483	352	121	203	150	53	64
1484	377	71	75	385	167	28
1485	406	64	142	185	25	28
1486	1694	71	146	96	139	25
1487	4683	28	246	281	36	28
1488	772	28	71	36	57	25
1489	737	157	71	142	32	249
1490	544	142	224	46	89	28
1491	804	68	71	153	25	25
1492	78	71	78	196	253	25
1493	477	135	28	207	36	78
1494	28	64	28	75	32	28
1495	28	60	28	57	64	78
1496	132	157	68	85	61	25
1497	28	270	28	82	36	28
1498	28	82	61	249	25	28
1499	231	71	25	135	164	75
1500	71	25	25	93	25	28
1501	71	256	1190	142	46	313
1502	75	71	25	107	61	28
1503	28	28	28	46	449	68
1504	25	78	71	36	61	28
1505	25	25	68	28	75	28
1506	28	25	28	125	64	25
1507	121	135	75	28	167	71
1508	25	28	75	82	43	25
1509	28	28	25	182	71	28
1510	25	25	196	25	349	75
1511	1769	25	28	96	61	75
1512	71	60	338	153	32	68
1513	210	28	214	146	50	28
1514	160	82	82	53	39	64
1515	28	25	64	132	488	64
1516	25	139	28	249	36	28
1517	71	28	260	164	25	78
1518	117	25	135	121	306	78
1519	25	75	28	93	28	28
1520	110	82	135	303	164	64
1521	71	64	28	61	75	25
1522	68	110	299	64	57	96
1523	28	25	71	43	253	25
1524	395	28	71	64	164	28
1525	192	658	217	110	43	68
1526	28	28	28	68	36	78
1527	75	25	28	107	167	28
1528	75	25	68	178	75	28
1529	114	413	25	534	117	82
1530	25	28	68	36	21	28
1531	28	110	28	135	68	28
1532	75	75	75	75	68	25
1533	25	28	75	385	43	75
1534	82	78	224	82	25	28
1535	28	68	28	82	32	71
1536	68	78	28	25	53	28
1537	687	71	68	132	110	25
1538	28	25	28	114	96	25
1539	327	28	75	61	39	28
1540	359	28	28	32	25	25
1541	28	25	28	53	310	28
1542	68	28	28	64	43	28
1543	28	75	68	64	242	132
1544	64	125	28	53	32	28
1545	25	28	25	82	82	64
1546	28	28	175	75	253	25
1547	28	82	28	121	53	28
1548	75	64	75	57	28	25
1549	409	28	78	71	25	28
1550	68	28	338	61	50	28
1551	25	25	71	64	39	25
1552	25	28	25	174	121	75
1553	28	28	25	28	25	25
1554	28	28	78	43	82	128
1555	28	71	28	25	36	182
1556	114	68	25	28	93	71
1557	25	139	71	57	32	25
1558	28	132	175	43	103	28
1559	25	68	28	680	132	28
1560	128	149	28	43	46	71
1561	75	75	28	25	46	25
1562	25	28	214	68	25	28
1563	25	100	121	32	46	28
1564	25	78	71	25	25	28
1565	28	28	71	68	28	28
1566	25	75	25	128	57	71
1567	28	28	28	178	46	78
1568	413	25	53	36	78	28
1569	260	352	96	43	424	25
1570	64	78	78	61	50	64
1571	78	28	28	82	39	25
1572	75	75	28	75	28	28
1573	64	64	78	50	25	28
1574	25	125	146	249	196	75
1575	25	327	78	64	39	203
1576	64	25	71	338	25	68
1577	384	25	75	402	32	139
1578	121	64	28	25	43	28
1579	75	25	28	32	32	28
1580	28	25	78	71	39	25
1581	28	68	734	28	25	78
1582	75	217	28	534	32	28
1583	28	28	28	28	103	25
1584	146	121	68	107	313	71
1585	203	25	28	93	75	28
1586	132	28	235	174	46	68
1587	185	68	25	25	36	28
1588	135	78	78	25	36	25
1589	25	85	71	840	559	28
1590	75	25	78	182	150	64
1591	64	82	167	107	39	25
1592	28	28	28	189	36	75
1593	772	28	71	28	64	25
1594	75	505	25	39	32	125
1595	28	25	25	146	28	28
1596	125	71	121	39	43	68
1597	78	71	71	75	36	25
1598	68	125	64	160	85	25
1599	28	583	25	57	139	64
1600	68	75	196	85	85	28
1601	196	25	25	85	235	25
1602	25	206	68	609	214	28
1603	25	25	25	182	43	68
1604	28	28	68	328	135	61
1605	28	28	25	207	142	28
1606	64	71	75	61	466	25
1607	28	71	28	171	121	68
1608	64	192	71	256	28	28
1609	71	71	28	655	295	71
1610	28	78	82	320	25	139
1611	28	60	214	32	117	28
1612	28	28	28	61	28	75
1613	28	28	153	249	28	71
1614	68	409	28	224	100	28
1615	28	25	75	157	153	28
1616	146	174	242	153	28	25
1617	28	132	28	89	103	25
1618	75	25	75	260	103	28
1619	28	28	25	28	25	28
1620	423	28	82	32	28	25
1621	338	89	214	75	103	57
1622	28	64	85	242	50	28
1623	28	238	25	103	110	25
1624	71	28	28	21	541	150
1625	64	117	28	207	125	75
1626	28	342	146	64	164	28
1627	75	139	28	100	324	28
1628	28	25	28	43	25	71
1629	28	25	367	135	110	25
1630	71	75	303	1211	82	78
1631	71	25	96	89	28	25
1632	28	64	217	28	28	25
1633	210	78	28	139	25	28
1634	28	142	82	36	75	28
1635	25	82	28	28	50	28
1636	75	235	28	75	82	28
1637	68	60	68	32	21	28
1638	82	153	78	253	303	68
1639	71	28	68	128	50	28
1640	25	221	139	356	263	28
1641	260	75	28	57	75	25
1642	107	71	135	32	89	75
1643	28	135	232	64	46	28
1644	75	132	25	36	89	61
1645	75	68	353	235	82	71
1646	25	142	139	153	356	28
1647	82	527	25	260	57	28
1648	78	25	68	46	68	28
1649	196	139	602	82	36	82
1650	28	71	28	50	75	28
1651	135	28	25	203	50	28
1652	28	68	71	43	32	28
1653	78	28	150	36	114	28
1654	28	75	342	43	93	28
1655	103	121	61	249	150	28
1656	132	75	28	36	89	28
1657	60	228	28	71	100	71
1658	146	157	28	78	128	71
1659	75	25	260	25	93	28
1660	149	78	128	135	199	61
1661	28	28	68	50	36	28
1662	25	75	28	132	57	28
1663	206	68	28	50	61	25
1664	28	28	28	21	96	78
1665	78	28	150	71	142	28
1666	89	68	28	25	36	128
1667	28	28	25	21	68	28
1668	28		71	46	71	28
1669	85		25	132	25	28
1670	25		68	107	25	207
1671	75		110	68	1050	28
1672	28		78	96	85	68
1673	28		28	199	25	135
1674	68		28	641	43	28
1675	28		28	64	64	182
1676	28		28	121	103	75
1677	28		28	68	256	28
1678	71		82	513	128	75
1679	25		128	36	50	135
1680	28		178	637	46	75
1681	68		78	249	125	28
1682	28		78	46	28	28
1683	28		28	68	25	78
1684	235		28	267	189	25
1685	25		71	61	28	28
1686	25		25	39	75	235
1687	28			25	53	157
1688	114			32	25	25
1689	28			78	32	71
1690	146			75	25	28
1691	135			50	107	28
1692	28			178	36	78
1693	324			776	85	78
1694	25			85	146	64
1695	28			25	25	28
1696	68			167	214	64
1697	57			185	32	28
1698	28			28	25	75
1699	28			39	182	28
1700	75			25	352	71
1701	117			39	117	25
1702	712			43	153	25
1703	25			61	150	78
1704	71			623	89	25
1705	85			36	121	28
1706	256			798	43	68
1707	68			57	28	71
1708	171			53	128	25
1709	25			96	21	28
1710	28			132	185	71
1711	68			36	281	75
1712	139			164	28	53
1713	25			21	57	71
1714	687			53	178	25
1715	28			160	25	28
1716	71			75	57	28
1717	28			160	185	28
1718	71			50	50	28
1719	78			242	171	25
1720	28			28	263	25
1721	25			160	71	28
1722	28			260	142	25
1723	260			75	43	25
1724	434			253	50	260
1725	28			53	299	25
1726	75			28	61	28
1727	28			28	96	82
1728	28			267	71	28
1729	149			381	110	71
1730	28			36	142	25
1731	25			96	28	78
1732	28			75	82	75
1733	28			231	263	28
1734	82			894	68	28
1735	28			43	438	78
1736	71			146	89	28
1737	242			43	61	25
1738	135			103	125	25
1739	28			125	43	139
1740	78			25	89	28
1741	28			110	253	71
1742	25			306	75	28
1743	125			28	28	75
1744	28			427	75	82
1745	345			171	171	28
1746	146			85	231	349
1747	196			360	157	25
1748	85			463	199	28
1749	28			278	28	28
1750	71			57	153	28
1751	28			82	75	25
1752	28			71	64	128
1753	82			50	146	25
1754	149			146	288	25
1755	28			338	50	78
1756	28			71	28	61
1757	25			21	96	61
1758	71			43	178	25
1759	78			93	32	78
1760	139			61	103	25
1761	28			1011	43	160
1762	68			107	61	28
1763	78			128	28	25
1764	28			274	53	68
1765	68			78	135	246
1766	25			167	28	28
1767	25			125	28	132
1768	28			128	192	28
1769	78			89	459	25
1770	402			28	89	75
1771	68			1859	53	78
1772	25			32	50	28
1773	181			39	78	28
1774	28			53	53	28
1775	78			39	68	28
1776				221	85	28
1777				78	174	28
1778				32	299	28
1779				125	317	75
1780				178	128	82
1781				249	641	28
1782				75	157	157
1783				75	132	75
1784				43	25	317
1785				78	25	28
1786				28	135	71
1787				132	135	25
1788				288	75	28
1789				50	142	82
1790				75	21	28
1791				53	28	210
1792				57	43	64
1793				53	28	28
1794				43	150	71
1795				64	46	61
1796				100	153	25
1797				61	53	28
1798				93	135	25
1799				338	64	25
1800				449	61	28
1801				100	32	28
1802				110	93	28
1803				32	28	71
1804				36	128	25
1805				28	32	210
1806				57	43	25
1807				21	150	28
1808				719	46	75
1809				566	121	28
1810				53	57	228
1811				25	89	28
1812				121	75	25
1813				363	57	71
1814				25	32	28
1815				107	278	25
1816				25	75	253
1817				196	93	114
1818				36	64	25
1819				299	132	28
1820				103	32	28
1821				68	110	107
1822				25	107	25
1823				61	43	68
1824				32	43	28
1825				196	160
1826				965	78
1827				25	43
1828				82	288
1829				100	53
1830				463	150
1831				121	50
1832				96	25
1833				85	239
1834				36	114
1835				296	28
1836				132	71
1837				46	107
1838				32	28
1839				36	36
1840				580	164
1841				46	46
1842				203	53
1843				25	249
1844				21	43
1845				25	93
1846				164	125
1847				57	36
1848				185	39
1849				192	61
1850				32	50
1851				32	28
1852				32	185
1853				36	46
1854				64	153
1855				68	28
1856				64	146
1857				267	139
1858				335	25
1859				110	246
1860				2432	192
1861				43	174
1862				167	32
1863				96	46
1864				43	132
1865				28	78
1866				39	57
1867				345	25
1868				75	93
1869				118	146
1870				28	25
1871				331	53
1872				25	50
1873				32	71
1874				36	78
1875				82	82
1876				93	50
1877				93	50
1878				28	28
1879				185	231
1880				61	374
1881				196	135
1882				61	93
1883				36	68
1884				25	43
1885				121	43
1886				50	39
1887				107	125
1888				424	139
1889				53	89
1890				189	342
1891				36	61
1892				25	25
1893				39	36
1894				28	28
1895				25	68
1896				43	68
1897				253	28
1898				652	85
1899				1036	39
1900				85	71
1901				25	25
1902				21	25
1903				89	523
1904				28	32
1905				61	46
1906				267	93
1907				61	89
1908				306	36
1909				32	43
1910				57	46
1911				132	25
1912				196	160
1913				260	50
1914				28	68
1915				153	82
1916				249	78
1917				78	36
1918				107	36
1919				61	53
1920				153	64
1921				71	64
1922				260	221
1923				210	71
1924				256	53
1925				139	139
1926				1332	171
1927				57	25
1928				61	28
1929				53	32
1930				43	71
1931				50	171
1932				53	64
1933				25	28
1934				25	43
1935				36	96
1936				78	61
1937				57	135
1938				121	153
1939				224	189
1940				142	171
1941				57	36
1942				28	167
1943				25	160
1944				160	174
1945				71	235
1946				118	89
1947				89	36
1948				68	164
1949				164	53
1950				132	274
1951				82	107
1952				100	36
1953				36	150
1954				93	39
1955				28	452
1956				64	157
1957				32	32
1958				53	46
1959				96	25
1960				110	157
1961				160	28
1962				25	157
1963				43	75
1964				349	32
1965				71	96
1966				64	71
1967				61	36
1968				43	28
1969				32	132
1970				96	82
1971				46	50
1972				32	132
1973				25	46
1974				50	1200
1975				57	904
1976					114
1977					85
1978					39
1979					25
1980					85
1981					82

## Sheet: p53CKO TACW2
cell number	p53CKO TACW2_1	p53CKO TACW2_2	p53CKO TACW2_3	p53CKO TACW2_4	p53CKO TACW2_5	p53CKO TACW2_6
1	106	179	306	28	248	95
2	29	197	376	33	95	252
3	767	164	73	28	26	113
4	26	26	29	33	150	139
5	332	69	109	33	26	26
6	26	153	113	70	113	102
7	194	124	317	56	99	26
8	128	153	489	79	77	219
9	80	325	343	28	139	183
10	77	33	124	42	77	183
11	179	175	44	37	37	91
12	135	383	179	33	69	37
13	26	817	26	126	135	102
14	80	62	117	28	80	102
15	69	157	36	23	33	161
16	183	168	314	74	47	132
17	73	26	255	28	289	44
18	58	299	33	28	66	99
19	179	142	168	28	77	106
20	204	274	98	74	26	62
21	33	325	44	279	66	873
22	449	77	88	112	175	234
23	29	117	518	28	22	26
24	113	204	427	42	29	172
25	80	190	828	135	44	47
26	128	131	22	47	22	237
27	183	456	36	195	270	77
28	131	361	336	56	69	84
29	172	270	69	172	29	500
30	69	117	168	23	161	132
31	29	310	1287	135	29	29
32	84	69	153	51	106	179
33	602	99	142	214	26	91
34	80	150	47	37	26	146
35	26	117	248	28	37	172
36	179	84	66	335	40	102
37	80	66	26	28	73	179
38	73	106	40	121	121	172
39	69	150	26	56	33	51
40	124	369	62	326	172	307
41	47	36	266	37	66	47
42	44	1762	117	37	135	84
43	26	2014	233	28	26	124
44	204	529	62	102	212	88
45	80	372	222	126	44	33
46	194	80	139	84	84	88
47	157	29	314	47	33	29
48	183	482	124	37	124	153
49	44	285	36	28	62	132
50	95	215	500	33	91	128
51	22	135	190	112	416	409
52	248	124	62	195	40	102
53	80	591	29	33	84	99
54	226	164	153	102	51	278
55	62	80	168	42	69	69
56	405	99	26	28	29	51
57	259	507	201	37	117	44
58	128	77	44	28	522	179
59	259	73	26	251	26	77
60	47	398	160	74	40	37
61	73	106	212	223	29	446
62	33	84	29	70	84	84
63	33	474	153	28	26	26
64	29	401	182	79	117	186
65	303	139	142	28	570	384
66	252	255	303	130	157	259
67	194	336	204	214	26	150
68	102	496	69	37	73	33
69	62	109	671	79	146	482
70	62	80	219	65	208	102
71	88	697	36	56	106	150
72	314	88	146	37	26	314
73	190	91	33	93	37	37
74	226	186	529	140	552	73
75	29	270	55	47	80	80
76	277	409	153	28	47	95
77	110	325	259	28	219	95
78	66	84	321	98	420	29
79	33	84	354	28	142	26
80	175	383	252	56	146	73
81	183	150	376	79	80	37
82	22	29	55	28	80	172
83	117	175	33	28	51	252
84	44	128	73	33	29	37
85	91	58	171	56	66	62
86	212	51	29	116	226	146
87	1888	712	675	168	300	26
88	69	379	36	60	37	91
89	80	131	368	28	37	69
90	113	73	29	60	259	84
91	91	29	139	33	274	248
92	73	36	160	326	29	80
93	168	77	664	74	44	197
94	106	150	66	93	142	40
95	168	29	77	93	26	26
96	29	679	36	42	29	26
97	95	248	463	51	47	310
98	88	44	62	126	44	80
99	77	175	135	88	230	124
100	58	55	175	33	201	186
101	1121	36	124	275	449	416
102	99	259	29	74	40	29
103	73	405	36	47	62	58
104	215	120	310	93	51	252
105	26	223	456	200	33	40
106	215	113	274	107	190	73
107	183	223	219	79	66	66
108	62	26	201	56	26	267
109	208	139	558	149	66	40
110	321	310	332	28	84	40
111	150	109	26	51	44	128
112	139	26	255	37	26	40
113	88	146	821	28	84	124
114	190	51	80	195	26	40
115	113	212	47	65	69	91
116	245	95	58	56	37	128
117	321	755	346	275	26	62
118	310	33	44	154	33	223
119	139	84	726	28	66	29
120	146	1047	58	330	51	26
121	26	157	270	56	157	190
122	73	157	460	28	77	124
123	252	299	248	116	88	33
124	142	146	255	56	88	113
125	77	161	299	33	128	862
126	256	66	106	33	245	37
127	44	91	3056	28	26	310
128	88	288	230	144	26	80
129	26	62	226	33	146	186
130	128	299	128	28	40	475
131	77	73	84	33	80	88
132	95	120	139	107	77	110
133	26	44	73	70	58	186
134	120	26	120	51	33	1531
135	29	321	314	74	142	241
136	88	36	66	28	69	259
137	66	106	69	28	117	62
138	161	69	146	84	343	124
139	248	442	160	23	73	110
140	26	36	401	28	106	132
141	37	150	171	84	77	29
142	73	80	36	65	26	37
143	37	77	274	28	33	106
144	22	128	120	163	44	66
145	77	613	186	33	29	26
146	172	219	33	377	26	40
147	80	99	29	37	66	69
148	263	36	29	200	33	135
149	26	387	357	28	26	37
150	314	44	171	74	62	37
151	212	120	84	28	164	402
152	110	55	58	33	33	190
153	73	55	503	37	44	77
154	621	230	26	47	77	44
155	190	62	98	84	33	66
156	77	88	244	84	37	789
157	26	120	26	56	157	84
158	95	259	33	209	329	256
159	33	212	113	679	146	69
160	91	442	66	70	44	73
161	47	332	160	28	47	29
162	197	36	73	126	212	44
163	110	237	591	33	314	226
164	99	95	58	37	51	22
165	26	26	182	65	26	37
166	29	660	190	37	29	128
167	62	69	51	37	29	121
168	110	29	98	93	117	219
169	44	33	186	74	44	40
170	40	51	131	642	29	29
171	110	47	33	28	37	29
172	204	500	26	102	26	33
173	281	321	215	51	77	37
174	212	449	51	149	110	37
175	26	26	29	102	91	51
176	66	266	131	33	29	197
177	26	398	29	363	153	194
178	37	201	102	102	292	391
179	37	77	241	51	128	95
180	99	33	573	28	58	121
181	139	109	142	140	135	77
182	37	33	150	28	88	153
183	33	77	226	168	29	37
184	91	26	193	33	226	26
185	40	66	233	65	77	161
186	29	854	179	37	88	208
187	37	33	80	121	26	950
188	175	26	58	158	84	26
189	131	84	77	28	29	26
190	161	55	44	37	26	252
191	29	354	36	28	161	66
192	369	26	77	126	95	80
193	719	36	164	33	26	51
194	267	241	160	37	33	62
195	157	77	33	209	205	29
196	219	26	274	60	69	26
197	110	47	131	144	153	113
198	164	285	44	256	223	37
199	47	47	427	56	69	332
200	489	212	36	60	80	146
201	62	179	106	28	26	88
202	84	26	47	33	161	37
203	69	26	88	93	69	102
204	26	40	219	354	37	69
205	29	40	29	88	146	259
206	88	40	29	79	150	128
207	69	36	503	186	55	153
208	267	124	390	140	26	26
209	142	69	117	28	29	153
210	146	124	1503	28	58	358
211	460	36	157	172	29	40
212	99	33	423	70	33	22
213	88	102	230	28	29	37
214	26	73	33	102	150	84
215	110	22	26	47	139	29
216	139	26	26	144	194	29
217	29	1149	266	56	942	22
218	66	62	84	288	146	40
219	164	376	98	28	73	29
220	26	80	120	442	26	113
221	29	84	77	88	186	175
222	22	40	77	28	44	37
223	26	150	29	60	29	157
224	37	409	66	56	29	175
225	219	55	62	23	113	413
226	29	80	438	56	77	37
227	40	51	208	181	37	69
228	318	91	128	88	139	69
229	29	161	233	37	29	69
230	91	44	135	56	62	55
231	113	29	139	135	26	307
232	26	80	157	33	44	44
233	26	252	95	28	88	256
234	33	139	248	112	77	106
235	719	84	427	33	77	110
236	201	73	201	28	44	73
237	47	168	40	56	73	47
238	69	150	215	28	62	26
239	29	33	248	228	121	37
240	99	36	168	228	69	33
241	77	40	102	28	73	29
242	26	36	383	116	29	58
243	91	106	507	60	77	29
244	639	29	135	37	37	77
245	208	29	29	79	44	310
246	44	29	26	51	37	29
247	168	26	160	28	135	917
248	44	47	332	168	110	197
249	135	299	270	51	77	26
250	33	69	29	28	117	128
251	37	146	770	70	29	99
252	66	197	33	51	66	26
253	91	208	36	70	29	40
254	310	26	314	42	29	88
255	40	223	62	172	69	292
256	190	376	193	37	26	51
257	226	40	40	28	26	172
258	29	26	29	98	37	121
259	489	142	1211	28	37	69
260	37	120	26	70	47	26
261	88	113	84	28	26	29
262	135	427	73	33	77	29
263	354	33	153	28	102	26
264	26	26	485	205	37	358
265	40	36	29	65	29	29
266	22	66	77	168	37	88
267	329	102	44	163	33	84
268	84	525	153	28	51	161
269	365	303	255	65	37	29
270	26	29	532	37	113	26
271	47	40	77	158	55	55
272	88	80	496	149	37	409
273	73	474	153	33	40	33
274	37	77	113	437	73	142
275	106	44	1969	47	135	146
276	197	84	98	405	69	226
277	26	80	1039	42	40	26
278	26	55	573	172	124	650
279	33	113	26	56	37	69
280	58	120	44	28	161	117
281	55	77	66	181	77	135
282	91	36	84	33	69	219
283	613	186	44	56	40	241
284	128	33	219	98	84	95
285	29	365	117	65	99	37
286	26	1179	62	28	29	343
287	26	29	29	93	29	110
288	99	33	95	28	84	37
289	26	26	88	23	26	77
290	26	266	40	107	29	29
291	80	29	230	33	99	241
292	168	26	44	126	113	256
293	26	29	292	28	77	117
294	267	317	51	28	55	47
295	307	36	33	135	37	435
296	33	182	66	205	29	91
297	73	26	66	51	318	44
298	73	66	120	172	26	40
299	62	142	36	37	84	95
300	55	511	36	447	157	132
301	55	460	33	186	84	33
302	47	51	40	65	99	26
303	153	485	73	121	179	29
304	99	36	29	102	33	80
305	33	77	33	28	307	88
306	37	255	91	74	69	40
307	26	474	33	242	44	285
308	139	26	128	33	102	80
309	37	500	376	74	69	84
310	37	77	29	288	102	303
311	44	69	73	349	47	73
312	29	77	565	56	40	142
313	153	66	168	37	44	161
314	37	26	77	28	91	468
315	245	26	208	28	22	230
316	150	186	580	302	29	33
317	37	157	77	479	142	73
318	77	51	62	98	424	37
319	26	288	36	33	33	77
320	267	128	26	65	69	26
321	80	146	80	163	80	62
322	62	26	29	37	135	183
323	77	77	109	195	26	208
324	55	29	88	28	62	58
325	77	449	88	79	55	121
326	66	69	175	88	161	44
327	29	201	80	33	37	44
328	26	29	36	214	205	161
329	80	36	69	28	26	66
330	26	73	29	98	37	88
331	128	237	51	28	29	504
332	26	139	230	219	69	40
333	73	774	51	37	58	66
334	29	26	117	84	29	33
335	29	120	80	74	91	77
336	44	29	58	102	29	208
337	29	146	470	28	347	205
338	62	69	36	65	84	179
339	529	44	36	475	73	26
340	33	73	95	60	29	102
341	69	33	106	121	552	26
342	285	88	29	28	77	77
343	281	33	182	33	278	22
344	73	26	47	28	80	47
345	37	26	241	251	29	208
346	29	22	292	51	66	1180
347	80	91	98	261	29	62
348	29	434	73	33	26	40
349	95	88	29	93	29	77
350	37	26	219	60	95	66
351	44	109	33	400	69	281
352	997	153	146	121	51	26
353	88	91	131	28	77	44
354	26	44	26	28	29	26
355	66	44	153	33	124	33
356	37	29	160	42	44	121
357	47	88	26	28	44	77
358	44	29	44	33	164	26
359	77	33	36	65	26	139
360	44	161	164	261	29	172
361	66	303	102	28	274	44
362	135	44	430	56	99	80
363	44	91	270	121	117	625
364	26	44	51	33	132	33
365	37	36	36	28	248	29
366	1249	33	44	219	113	106
367	33	26	150	84	37	135
368	44	66	91	56	33	921
369	245	69	98	102	26	161
370	164	29	40	121	296	55
371	584	471	22	42	29	47
372	37	26	120	28	37	22
373	164	80	44	172	62	37
374	88	44	36	154	142	77
375	62	58	47	37	29	201
376	51	40	62	37	33	135
377	208	58	80	79	66	37
378	307	36	69	28	128	37
379	734	26	26	288	66	47
380	33	26	157	712	29	172
381	80	73	69	37	139	51
382	26	77	33	23	110	33
383	66	44	47	140	69	343
384	29	26	879	93	44	44
385	555	33	51	37	77	22
386	77	33	47	149	497	80
387	365	40	113	307	84	132
388	186	84	157	107	73	29
389	1680	26	113	200	66	33
390	26	171	88	33	132	26
391	29	40	44	130	88	37
392	194	55	77	37	102	241
393	139	40	88	479	29	26
394	142	518	292	284	26	69
395	26	40	336	37	1227	168
396	37	29	84	28	58	29
397	230	29	102	56	88	88
398	219	44	29	28	29	62
399	135	44	182	149	73	132
400	80	106	117	158	40	168
401	33	29	66	102	26	121
402	110	36	201	102	164	33
403	33	36	91	135	179	132
404	26	47	26	28	73	29
405	124	77	66	126	33	29
406	47	29	29	112	153	37
407	204	69	113	28	80	33
408	26	361	270	28	44	58
409	26	314	26	28	33	84
410	29	106	139	433	37	135
411	29	26	40	544	80	51
412	51	62	84	88	172	33
413	77	33	120	116	110	369
414	47	73	139	121	117	58
415	26	36	208	28	44	29
416	26	33	47	28	26	37
417	69	299	36	28	132	33
418	241	106	77	88	73	80
419	29	102	317	42	26	29
420	1103	36	29	144	146	73
421	33	55	164	181	77	26
422	150	36	29	70	47	73
423	26	91	69	28	29	26
424	142	69	106	28	55	44
425	99	47	44	79	84	99
426	157	47	40	28	33	73
427	37	26	22	28	80	91
428	77	80	113	70	37	325
429	157	33	29	28	80	66
430	29	26	157	65	91	80
431	29	26	33	88	110	84
432	26	51	62	284	26	47
433	55	22	40	33	37	150
434	1366	26	139	330	26	26
435	179	44	29	28	37	44
436	99	33	401	56	44	380
437	99	44	80	265	77	22
438	204	44	485	28	62	153
439	26	77	1211	74	44	175
440	58	62	29	28	26	26
441	40	164	44	37	471	701
442	22	190	51	135	47	44
443	91	26	44	65	84	135
444	58	66	248	74	29	128
445	26	66	179	84	150	26
446	47	113	26	130	172	161
447	95	29	321	479	47	121
448	95	252	88	28	438	307
449	84	29	751	70	29	55
450	37	47	77	60	29	26
451	106	109	91	37	84	84
452	168	62	124	37	58	175
453	47	281	142	88	150	84
454	69	44	69	363	44	146
455	29	26	26	312	146	62
456	303	62	51	28	26	66
457	22	142	974	168	66	121
458	263	88	631	79	77	132
459	117	26	69	33	26	33
460	131	88	36	47	102	26
461	29	339	55	28	146	208
462	77	274	135	28	33	29
463	66	62	317	28	88	117
464	318	26	33	28	26	110
465	175	29	179	163	161	88
466	66	1058	102	28	29	292
467	47	135	77	28	37	197
468	252	142	452	28	69	26
469	62	460	77	84	69	924
470	29	29	1889	93	153	102
471	172	26	160	28	29	84
472	26	29	193	228	44	58
473	175	80	26	60	29	142
474	562	26	26	84	132	95
475	102	29	212	37	29	91
476	29	204	77	121	88	77
477	62	135	80	60	26	66
478	33	55	47	107	84	40
479	73	514	84	88	47	88
480	77	69	653	65	44	26
481	26	358	88	42	248	164
482	29	84	186	23	29	29
483	26	69	29	37	26	44
484	179	29	95	28	99	84
485	29	36	106	28	33	99
486	69	263	36	74	84	26
487	29	109	80	28	37	121
488	40	142	44	163	135	161
489	186	303	80	33	77	201
490	190	84	120	60	91	77
491	37	26	33	149	26	44
492	179	36	135	79	47	22
493	55	33	1514	33	80	26
494	223	62	80	28	33	139
495	22	102	102	98	77	73
496	522	66	44	79	80	197
497	55	26	212	28	88	26
498	77	26	171	23	95	44
499	37	73	44	28	117	194
500	267	369	66	74	113	66
501	215	522	22	28	58	29
502	91	40	69	28	26	22
503	245	234	821	28	99	40
504	29	102	40	130	69	62
505	110	73	26	37	33	289
506	37	26	51	23	1257	66
507	26	36	150	28	117	292
508	402	73	193	28	102	106
509	37	73	51	93	33	124
510	29	91	69	56	26	44
511	128	66	1069	130	128	55
512	215	201	26	154	37	26
513	73	84	88	74	29	132
514	113	120	80	33	77	47
515	40	77	153	135	157	263
516	29	29	55	288	47	37
517	58	646	80	47	106	172
518	44	113	182	60	44	88
519	26	153	44	33	26	146
520	29	36	547	33	84	150
521	73	161	1178	33	66	186
522	164	609	310	102	289	37
523	47	73	153	56	26	26
524	106	73	281	233	37	369
525	230	36	241	28	77	102
526	245	77	84	28	33	37
527	263	44	29	28	29	29
528	88	29	113	126	58	29
529	44	47	29	158	58	102
530	99	182	591	23	95	161
531	33	51	47	93	168	219
532	58	131	733	228	73	55
533	73	51	36	93	37	26
534	44	80	29	344	40	69
535	37	117	113	28	44	73
536	29	88	142	651	62	40
537	29	22	128	28	62	84
538	29	73	95	33	55	212
539	120	124	1171	154	33	373
540	58	77	55	200	168	121
541	91	26	36	79	1414	281
542	219	73	631	28	26	37
543	106	62	321	93	88	29
544	77	29	277	51	259	69
545	69	47	51	33	26	40
546	58	80	80	112	55	47
547	29	99	102	51	29	88
548	26	47	598	33	29	99
549	230	36	135	28	26	95
550	44	131	201	51	110	69
551	88	62	492	349	128	694
552	179	36	55	135	146	395
553	102	128	390	37	84	88
554	26	208	73	33	40	80
555	26	310	80	79	37	26
556	62	29	139	675	88	51
557	99	332	33	60	29	29
558	102	153	182	88	37	29
559	314	69	33	893	29	62
560	110	22	1032	298	102	51
561	391	58	55	279	77	40
562	37	883	36	130	37	113
563	102	22	84	28	62	175
564	128	405	44	84	69	161
565	55	77	193	37	37	124
566	26	182	66	65	26	281
567	77	84	102	79	26	26
568	51	197	55	312	1162	88
569	84	84	26	37	102	51
570	37	80	29	214	29	26
571	183	44	29	195	55	47
572	33	142	146	37	44	230
573	47	139	73	102	37	84
574	77	36	106	28	26	33
575	84	33	642	84	22	26
576	296	153	33	28	135	62
577	683	102	135	93	84	58
578	29	376	44	74	135	179
579	66	102	95	37	33	66
580	77	128	47	28	29	37
581	102	306	303	37	37	22
582	99	201	186	28	26	179
583	47	146	88	74	55	51
584	29	836	190	330	128	33
585	84	73	29	74	26	33
586	44	66	219	98	146	252
587	37	1547	106	107	164	172
588	99	84	106	28	29	66
589	37	150	142	56	26	33
590	69	142	88	28	51	84
591	66	219	434	28	58	29
592	201	175	29	88	37	37
593	66	47	84	28	26	26
594	533	26	128	33	29	161
595	29	219	95	154	219	161
596	33	26	36	47	99	66
597	80	77	69	177	37	51
598	26	26	51	93	47	128
599	58	190	95	70	1563	26
600	37	26	317	149	80	139
601	497	33	58	28	47	230
602	44	113	88	191	69	29
603	26	142	62	42	102	106
604	69	106	128	28	340	153
605	128	80	153	65	99	84
606	26	66	150	37	29	91
607	37	128	197	93	77	47
608	332	88	131	102	26	26
609	288	29	69	163	80	29
610	40	73	336	74	69	77
611	150	223	131	28	80	33
612	175	26	171	144	99	40
613	197	29	36	191	66	157
614	77	131	215	28	44	128
615	84	106	26	28	37	142
616	201	124	22	279	80	146
617	29	51	171	233	77	449
618	139	73	281	33	91	66
619	120	321	274	219	29	91
620	47	91	36	33	29	91
621	80	1208	66	228	29	29
622	26	1190	33	233	95	570
623	44	51	36	79	124	102
624	29	36	2910	28	37	29
625	88	201	36	28	80	44
626	88	255	36	116	33	2634
627	29	88	29	116	69	179
628	58	95	29	200	84	121
629	197	522	153	112	22	66
630	29	288	69	130	58	179
631	135	230	883	56	1870	172
632	131	332	109	93	51	40
633	456	219	766	33	26	26
634	51	62	69	60	95	95
635	80	66	66	37	146	44
636	37	22	368	37	73	321
637	47	321	142	47	22	29
638	26	29	503	56	26	106
639	117	741	88	28	29	405
640	161	29	88	121	69	73
641	194	379	398	70	51	33
642	292	55	80	33	142	164
643	234	66	40	33	77	58
644	37	26	109	65	66	132
645	73	73	26	33	110	44
646	33	29	675	307	55	44
647	226	99	33	79	22	37
648	40	26	197	368	26	77
649	37	88	139	228	113	190
650	131	22	22	93	55	533
651	26	139	77	79	62	73
652	77	66	98	223	29	457
653	26	36	95	93	69	33
654	106	164	80	74	29	26
655	281	84	66	60	37	172
656	29	22	58	84	62	201
657	29	88	204	181	22	26
658	270	168	66	28	91	1169
659	175	113	168	130	33	37
660	29	150	113	28	321	142
661	230	102	321	28	77	157
662	37	88	1539	484	37	121
663	37	26	215	28	55	80
664	219	55	62	65	197	139
665	69	285	569	84	80	190
666	66	29	73	130	37	37
667	277	109	208	37	29	44
668	88	157	252	28	33	66
669	113	646	106	33	29	201
670	230	36	146	93	153	29
671	29	332	109	28	33	29
672	33	573	66	37	33	29
673	113	182	77	28	84	29
674	336	44	117	37	40	132
675	380	40	26	70	84	73
676	26	26	73	37	26	102
677	29	179	36	79	132	113
678	22	551	95	65	26	88
679	26	409	376	28	80	73
680	66	95	321	33	33	88
681	117	26	88	181	51	102
682	88	102	26	23	37	146
683	150	26	80	205	29	124
684	40	44	47	37	37	413
685	325	99	117	28	29	186
686	37	69	36	33	26	99
687	902	77	26	28	26	73
688	500	33	44	74	245	197
689	69	88	164	47	263	106
690	77	29	29	79	37	77
691	84	44	33	74	26	77
692	110	361	73	186	58	88
693	73	113	598	51	69	44
694	47	58	146	33	84	438
695	33	88	226	93	44	62
696	37	77	102	28	37	73
697	47	95	29	130	22	117
698	55	55	193	51	80	33
699	285	438	1116	79	80	66
700	66	117	164	233	66	205
701	190	4021	29	28	237	172
702	256	135	33	214	121	121
703	26	1179	40	37	51	161
704	58	91	88	28	26	256
705	120	150	26	74	183	33
706	88	150	288	102	66	33
707	29	182	91	74	91	84
708	44	29	69	28	179	29
709	91	29	98	74	88	99
710	73	36	146	326	33	387
711	29	29	29	51	29	256
712	128	36	102	37	26	102
713	146	153	66	28	44	55
714	84	150	36	102	95	110
715	172	522	88	219	77	73
716	66	106	66	154	110	40
717	47	69	36	56	51	672
718	26	142	77	163	102	161
719	204	84	839	28	29	44
720	55	29	26	56	124	26
721	26	44	91	195	164	139
722	26	73	36	149	66	44
723	26	1051	164	33	91	66
724	95	150	29	37	29	26
725	248	379	80	93	62	69
726	270	642	77	37	26	80
727	69	62	84	107	146	132
728	110	547	208	60	124	95
729	37	95	29	28	22	219
730	102	44	212	37	99	113
731	102	379	36	307	172	296
732	69	62	88	70	44	47
733	99	1562	26	321	88	26
734	33	102	26	28	449	44
735	245	73	26	56	29	66
736	29	62	66	37	66	47
737	26	398	44	107	26	190
738	95	514	40	28	77	29
739	759	26	500	172	29	29
740	102	161	33	51	453	29
741	80	51	26	47	80	40
742	58	168	26	28	66	51
743	44	26	106	28	172	73
744	256	1065	36	56	164	29
745	288	26	212	65	62	26
746	467	66	88	107	99	26
747	431	26	175	28	26	449
748	37	146	208	28	132	146
749	26	128	80	65	44	183
750	84	146	47	37	73	29
751	37	36	168	65	29	22
752	84	109	150	28	99	40
753	358	171	26	37	241	110
754	77	29	40	121	29	135
755	91	146	398	33	110	281
756	66	66	686	205	179	26
757	117	33	47	42	37	321
758	303	51	190	79	44	128
759	186	29	91	47	121	22
760	164	182	62	28	26	241
761	29	51	109	37	66	26
762	131	88	26	158	212	91
763	128	91	259	28	29	150
764	22	26	88	28	95	216
765	77	36	26	279	26	29
766	150	131	36	116	128	26
767	26	36	36	33	40	296
768	26	182	80	37	80	281
769	69	84	84	102	77	66
770	343	120	69	33	47	40
771	26	62	543	158	248	37
772	128	26	58	28	95	106
773	80	44	33	205	110	2173
774	131	171	150	51	47	153
775	511	106	26	126	47	142
776	69	171	336	33	29	29
777	33	69	310	74	33	26
778	80	255	69	28	33	132
779	551	88	33	98	106	124
780	139	150	131	70	84	44
781	47	29	51	28	132	37
782	88	36	66	28	22	29
783	106	29	485	121	29	190
784	73	55	33	60	40	307
785	29	29	62	340	124	384
786	102	29	91	33	55	69
787	51	26	40	28	153	91
788	1526	36	120	107	26	139
789	37	522	1364	93	26	33
790	47	26	80	74	62	150
791	201	80	1514	56	66	26
792	73	44	73	33	95	102
793	340	343	55	74	80	62
794	194	244	29	28	40	77
795	84	66	95	88	117	44
796	95	131	69	47	47	95
797	26	58	58	614	33	274
798	69	77	164	98	102	146
799	142	142	95	33	29	47
800	51	36	40	154	44	303
801	128	88	120	28	37	37
802	40	36	1080	51	58	69
803	113	212	208	191	51	73
804	427	26	95	279	110	66
805	135	99	44	37	29	175
806	197	99	142	28	106	62
807	37	26	77	102	146	88
808	37	536	106	37	37	128
809	175	77	168	37	33	756
810	778	109	26	177	44	58
811	259	47	80	74	175	40
812	66	208	44	42	146	44
813	26	44	266	102	51	157
814	91	26	328	172	113	58
815	153	131	522	28	40	113
816	26	29	4504	28	47	278
817	33	66	135	60	47	146
818	33	106	33	79	26	37
819	47	44	40	223	84	29
820	29	29	84	154	58	80
821	157	51	47	28	26	73
822	800	51	98	23	102	26
823	29	77	36	33	44	91
824	110	201	160	121	22	55
825	55	416	383	56	44	128
826	139	2266	215	42	37	29
827	376	40	190	28	26	44
828	102	62	77	28	175	1319
829	29	131	197	33	26	650
830	80	135	88	33	29	88
831	26	299	80	28	47	26
832	37	223	106	65	142	58
833	365	33	4854	205	40	26
834	55	387	29	28	146	26
835	413	190	350	102	26	132
836	47	26	40	28	69	106
837	26	135	514	135	486	84
838	33	91	47	37	29	69
839	62	69	44	74	128	66
840	51	88	66	74	33	468
841	62	80	98	47	47	37
842	88	47	62	205	80	22
843	161	369	106	79	124	44
844	110	95	36	37	37	201
845	219	139	175	191	66	113
846	164	29	95	191	37	80
847	139	99	29	93	142	190
848	80	51	66	37	80	69
849	369	33	139	121	256	47
850	117	467	40	28	37	88
851	26	117	303	84	73	29
852	80	193	22	102	387	66
853	172	102	91	37	44	157
854	29	361	29	214	77	168
855	73	26	44	107	135	767
856	73	62	390	60	84	142
857	120	26	1689	88	26	99
858	44	26	197	60	37	99
859	29	95	197	33	29	37
860	26	84	186	33	91	62
861	26	226	102	200	84	285
862	69	26	88	28	73	37
863	281	73	33	56	431	135
864	201	29	47	79	219	102
865	77	288	84	37	77	99
866	29	69	3727	28	29	124
867	51	77	128	47	26	58
868	150	361	62	442	47	77
869	44	40	80	98	241	33
870	102	91	84	28	69	208
871	172	208	95	28	26	91
872	33	26	84	65	26	164
873	37	241	91	33	37	142
874	33	215	58	563	55	55
875	146	51	4690	28	80	80
876	201	51	536	28	51	40
877	150	175	233	107	73	226
878	44	365	182	37	29	2108
879	44	303	26	121	237	150
880	66	26	124	37	29	168
881	197	73	95	74	58	186
882	153	153	26	37	66	179
883	201	230	29	79	37	256
884	26	36	295	70	99	37
885	44	55	270	28	223	88
886	734	303	26	42	62	37
887	33	88	58	121	62	416
888	47	106	325	107	29	44
889	135	106	29	405	117	47
890	197	120	88	102	29	256
891	73	99	1295	28	26	99
892	164	135	44	140	29	58
893	157	69	51	28	51	62
894	106	416	26	33	33	44
895	29	99	675	47	88	37
896	77	26	51	79	69	161
897	354	88	29	149	77	26
898	142	146	22	154	88	102
899	2446	62	405	33	132	91
900	150	66	387	130	99	73
901	44	179	73	60	420	55
902	37	153	193	98	106	175
903	26	84	40	98	29	26
904	29	285	62	37	80	226
905	84	22	29	28	77	62
906	157	131	22	93	106	135
907	44	193	33	88	37	183
908	84	91	518	28	33	47
909	26	33	26	28	29	66
910	131	58	171	70	37	22
911	135	120	394	84	58	270
912	99	26	861	112	69	37
913	194	26	44	191	40	146
914	489	84	58	28	44	73
915	51	36	175	37	110	66
916	37	131	226	107	106	267
917	26	99	460	121	153	40
918	29	66	69	70	73	73
919	329	36	36	28	128	73
920	29	33	51	70	150	62
921	172	164	66	28	40	55
922	73	128	47	28	40	37
923	142	219	281	33	99	117
924	318	139	722	79	29	88
925	135	66	179	74	135	146
926	197	150	91	23	99	106
927	745	748	208	70	26	47
928	110	33	230	23	29	172
929	29	33	33	121	142	197
930	526	420	80	163	135	22
931	110	44	36	28	69	468
932	139	58	142	79	99	142
933	26	95	40	112	102	26
934	26	84	201	237	26	33
935	106	47	109	28	347	29
936	66	102	26	28	77	37
937	241	36	102	168	29	194
938	237	299	26	28	321	153
939	179	33	84	37	29	44
940	66	99	95	786	88	369
941	51	62	73	42	26	47
942	464	33	33	47	88	51
943	44	69	29	28	26	851
944	106	252	29	51	29	58
945	44	405	40	28	91	26
946	47	36	29	28	146	29
947	80	80	40	79	121	672
948	29	153	233	56	80	80
949	51	47	212	74	69	157
950	256	153	66	28	135	113
951	288	29	73	56	44	44
952	77	131	95	23	99	190
953	26	230	29	65	37	278
954	37	73	153	126	26	73
955	51	164	135	237	44	29
956	223	73	160	121	77	29
957	29	33	88	1540	26	157
958	201	62	263	37	102	234
959	80	62	201	42	95	47
960	117	80	73	242	95	29
961	55	244	29	28	26	113
962	80	26	139	37	37	91
963	26	387	40	84	212	117
964	55	26	29	28	29	376
965	47	215	332	363	47	80
966	259	212	88	228	37	117
967	77	259	303	116	84	274
968	66	36	73	98	88	146
969	37	197	36	56	142	150
970	44	146	77	33	106	161
971	102	91	1109	65	26	29
972	120	139	88	33	55	110
973	33	777	91	47	66	91
974	29	29	744	70	161	362
975	29	354	139	37	91	33
976	194	113	179	51	55	427
977	245	190	259	852	29	62
978	99	128	84	28	161	33
979	33	135	109	37	208	150
980	37	99	55	144	55	80
981	29	44	80	200	172	88
982	183	91	416	209	77	47
983	343	99	29	158	205	58
984	37	73	160	37	26	47
985	37	26	66	107	29	84
986	37	26	500	28	139	121
987	219	303	569	70	77	37
988	40	117	80	42	183	37
989	29	91	1142	28	84	113
990	69	40	1765	88	95	128
991	340	47	33	33	26	62
992	47	120	77	181	230	80
993	237	442	73	107	190	26
994	26	88	139	33	66	62
995	223	69	26	112	139	186
996	88	106	80	33	117	84
997	84	36	40	37	44	110
998	26	182	33	33	226	29
999	33	84	62	28	40	37
1000	47	142	26	28	44	29
1001	29	22	193	158	73	73
1002	29	29	26	28	26	80
1003	73	365	398	37	26	91
1004	99	190	66	33	22	146
1005	179	88	26	177	44	106
1006	33	237	977	28	26	80
1007	29	47	212	279	73	172
1008	110	69	36	37	80	102
1009	106	193	80	98	69	223
1010	62	33	80	28	29	91
1011	95	77	124	168	26	47
1012	26	33	427	28	285	73
1013	146	909	98	28	62	95
1014	110	73	44	28	29	37
1015	40	62	139	65	113	157
1016	47	47	55	60	183	40
1017	602	62	80	70	139	58
1018	194	1354	398	28	84	40
1019	307	36	84	79	142	511
1020	44	306	80	149	33	497
1021	33	394	259	33	47	33
1022	26	77	44	126	37	33
1023	22	996	55	28	99	248
1024	69	117	1295	88	132	435
1025	26	182	36	149	66	234
1026	29	306	73	33	29	84
1027	183	47	230	37	73	281
1028	77	33	77	37	157	77
1029	37	310	233	23	124	186
1030	26	540	150	56	146	84
1031	139	44	171	28	40	37
1032	33	124	55	79	88	1268
1033	80	51	259	28	69	84
1034	44	168	401	28	69	80
1035	113	150	26	470	91	592
1036	37	66	26	98	117	113
1037	26	292	128	65	33	47
1038	179	328	164	42	128	234
1039	139	1365	117	28	110	37
1040	26	153	51	37	58	47
1041	29	153	29	158	457	135
1042	33	69	277	126	80	55
1043	343	29	368	79	117	110
1044	44	47	84	172	44	73
1045	66	139	69	130	26	223
1046	208	33	26	340	132	168
1047	99	124	113	51	84	47
1048	84	328	26	140	47	113
1049	40	69	106	33	29	47
1050	37	102	117	33	37	77
1051	29	106	113	37	37	22
1052	201	95	36	33	29	44
1053	51	29	66	33	153	55
1054	44	175	33	51	190	153
1055	106	36	160	79	40	29
1056	113	135	26	33	22	55
1057	161	47	120	116	223	80
1058	26	120	66	144	58	47
1059	84	139	88	37	175	47
1060	77	128	274	23	164	44
1061	44	26	1145	121	22	91
1062	37	91	47	28	329	164
1063	102	102	146	107	157	110
1064	110	95	29	84	29	153
1065	95	77	62	684	139	84
1066	135	69	1477	37	121	150
1067	194	29	212	51	47	29
1068	95	84	160	93	132	26
1069	88	982	164	70	153	29
1070	197	36	153	28	135	37
1071	73	416	252	93	77	26
1072	106	51	55	37	40	33
1073	219	153	150	47	26	102
1074	33	102	233	23	146	183
1075	88	26	2101	37	40	29
1076	194	36	350	493	172	26
1077	168	91	252	130	205	47
1078	88	358	117	79	212	58
1079	376	40	193	28	55	33
1080	29	234	98	28	44	117
1081	66	29	84	33	219	84
1082	383	113	58	79	226	73
1083	44	379	26	37	230	69
1084	120	36	80	47	237	40
1085	29	29	29	28	139	26
1086	230	226	47	28	47	77
1087	47	171	73	130	62	164
1088	33	44	29	74	62	91
1089	113	1456	36	33	321	26
1090	204	117	91	28	26	110
1091	55	124	58	112	66	168
1092	277	62	288	28	172	395
1093	26	33	58	51	73	66
1094	69	106	47	33	102	62
1095	511	244	182	84	164	84
1096	175	328	91	37	99	26
1097	292	423	51	28	58	62
1098	179	80	346	65	99	179
1099	106	204	321	28	80	37
1100	26	171	29	591	44	278
1101	110	168	95	112	102	190
1102	73	339	36	28	77	37
1103	80	80	281	205	44	33
1104	179	164	47	37	208	69
1105	77	29	26	37	117	117
1106	183	431	142	93	33	26
1107	26	4816	1007	37	259	37
1108	252	22	525	60	22	26
1109	51	1025	47	102	153	40
1110	204	186	270	107	106	29
1111	29	164	36	33	62	33
1112	84	73	915	158	142	37
1113	37	182	66	37	26	29
1114	91	22	44	28	33	33
1115	26	73	95	74	29	29
1116	172	131	44	56	37	47
1117	33	33	66	28	80	106
1118	110	219	186	33	37	29
1119	102	496	88	28	37	139
1120	164	22	44	98	33	37
1121	186	234	693	51	132	270
1122	29	292	29	33	270	51
1123	106	226	62	298	128	29
1124	675	369	212	28	289	37
1125	259	124	113	37	256	80
1126	26	44	295	102	51	26
1127	274	77	215	60	77	66
1128	44	44	277	28	62	26
1129	259	55	33	107	37	84
1130	102	29	26	144	161	26
1131	40	29	69	23	66	33
1132	37	91	616	163	69	175
1133	4863	95	44	28	164	289
1134	47	69	29	116	62	194
1135	237	88	186	37	47	29
1136	84	33	131	172	99	110
1137	66	150	215	84	33	69
1138	26	62	84	116	26	106
1139	186	117	171	74	26	29
1140	29	95	109	130	26	88
1141	69	88	40	28	37	26
1142	113	88	77	33	77	88
1143	40	55	336	247	431	40
1144	117	193	66	84	128	537
1145	29	69	88	28	219	172
1146	66	547	277	37	62	146
1147	33	598	131	98	47	26
1148	22	109	73	33	26	205
1149	150	171	29	98	172	47
1150	117	255	33	28	132	157
1151	106	69	106	28	77	47
1152	55	44	128	28	99	51
1153	26	95	29	28	29	121
1154	37	99	117	98	62	124
1155	263	22	44	56	40	26
1156	183	33	51	33	318	84
1157	37	88	91	74	37	44
1158	66	124	55	56	66	628
1159	135	29	29	28	44	252
1160	124	241	117	37	190	26
1161	106	109	190	228	29	164
1162	47	44	233	28	256	77
1163	716	29	33	112	190	84
1164	208	741	95	121	37	102
1165	391	161	29	144	29	168
1166	296	460	62	37	33	88
1167	190	29	69	28	55	26
1168	26	84	26	37	117	91
1169	26	26	405	33	157	40
1170	84	36	36	74	99	26
1171	88	26	284	88	37	33
1172	29	51	95	79	47	26
1173	153	29	157	70	285	44
1174	80	84	106	37	62	26
1175	51	51	26	28	99	88
1176	62	77	33	107	37	164
1177	37	139	562	79	44	91
1178	33	33	36	42	37	37
1179	88	157	22	312	84	37
1180	204	84	62	33	29	29
1181	73	288	29	33	168	29
1182	80	212	244	233	26	135
1183	139	244	343	60	77	318
1184	113	77	29	79	113	33
1185	77	29	33	214	33	99
1186	33	66	47	102	88	29
1187	26	51	230	102	58	102
1188	91	120	135	56	62	44
1189	215	215	22	60	58	457
1190	26	22	51	51	66	29
1191	26	29	26	56	29	121
1192	190	26	51	28	73	252
1193	646	47	58	163	44	190
1194	66	36	88	33	44	113
1195	142	179	29	126	47	29
1196	37	182	33	33	80	84
1197	73	26	62	42	226	40
1198	1019	26	62	37	29	44
1199	66	88	168	28	153	73
1200	106	88	88	33	26	55
1201	26	73	36	28	270	33
1202	29	153	29	56	164	95
1203	106	29	44	28	29	212
1204	58	29	292	28	37	102
1205	146	248	73	28	66	73
1206	26	36	270	33	33	91
1207	113	525	73	33	142	121
1208	267	1259	226	135	26	55
1209	26	33	55	37	91	26
1210	102	29	33	28	80	153
1211	26	442	394	28	197	58
1212	26	150	160	42	212	110
1213	44	124	102	51	33	186
1214	686	84	44	177	216	380
1215	376	33	1152	65	278	117
1216	33	208	40	149	55	29
1217	131	383	44	60	33	26
1218	274	215	51	28	37	77
1219	33	29	120	186	29	80
1220	197	26	36	28	44	26
1221	73	55	29	28	110	157
1222	40	47	98	56	175	84
1223	183	135	88	37	216	139
1224	230	139	36	37	62	37
1225	40	182	69	93	47	80
1226	69	259	109	33	33	186
1227	113	88	106	84	29	186
1228	128	47	84	70	37	69
1229	1446	33	193	33	701	29
1230	212	29	142	56	113	340
1231	95	124	29	33	62	44
1232	33	431	252	56	29	26
1233	106	135	84	28	226	77
1234	179	135	73	195	175	69
1235	29	73	1499	28	37	197
1236	62	29	842	28	190	66
1237	44	73	164	516	91	37
1238	99	131	241	28	37	37
1239	267	62	277	251	26	142
1240	66	47	26	28	37	40
1241	215	420	36	28	110	135
1242	55	102	36	74	33	33
1243	66	22	146	28	73	88
1244	106	26	29	37	153	124
1245	40	22	164	805	37	110
1246	106	131	77	47	44	230
1247	405	332	135	42	84	73
1248	66	201	77	74	47	37
1249	22	95	44	140	128	110
1250	351	26	62	28	33	113
1251	29	131	36	93	29	102
1252	95	33	160	28	336	37
1253	62	66	77	28	318	102
1254	91	106	62	33	139	153
1255	215	336	47	88	29	113
1256	66	99	106	149	22	80
1257	37	128	29	135	201	310
1258	343	33	36	149	33	44
1259	84	22	36	23	29	281
1260	66	204	190	28	29	216
1261	51	350	2261	60	205	296
1262	29	58	29	33	44	153
1263	29	124	186	33	69	281
1264	33	102	29	79	449	234
1265	99	80	113	65	77	544
1266	51	62	164	60	66	69
1267	150	135	29	33	33	102
1268	62	124	26	33	26	58
1269	113	241	26	149	37	26
1270	29	544	29	195	29	51
1271	62	66	507	79	124	1582
1272	91	230	51	102	132	66
1273	179	26	463	28	267	263
1274	37	77	33	33	245	44
1275	256	29	84	135	29	1026
1276	168	36	73	56	102	40
1277	33	88	106	177	58	73
1278	69	193	44	56	285	44
1279	26	230	29	37	66	33
1280	110	99	73	33	157	58
1281	58	201	73	74	201	37
1282	69	234	77	93	102	40
1283	29	478	29	33	117	29
1284	150	47	135	28	135	29
1285	73	737	55	33	40	519
1286	37	26	69	33	142	80
1287	26	29	263	60	259	121
1288	91	102	109	28	91	37
1289	40	135	88	60	161	47
1290	248	142	73	37	99	80
1291	84	124	26	126	26	73
1292	157	36	153	84	110	135
1293	88	139	244	186	33	37
1294	37	347	142	33	26	33
1295	26	77	474	56	37	252
1296	44	168	55	56	22	37
1297	29	47	36	28	66	212
1298	197	80	26	28	102	26
1299	186	281	157	88	55	84
1300	215	36	146	28	99	88
1301	84	36	22	56	69	157
1302	47	88	26	51	307	844
1303	29	201	33	79	66	26
1304	40	186	66	28	110	95
1305	37	33	29	70	80	62
1306	44	69	22	33	73	139
1307	37	80	117	28	142	73
1308	40	124	62	33	164	33
1309	26	33	44	28	37	416
1310	58	99	62	242	26	44
1311	131	47	98	88	153	40
1312	37	288	179	88	113	62
1313	164	62	244	84	73	40
1314	168	29	88	28	29	1286
1315	47	420	1619	126	55	26
1316	219	642	22	37	121	124
1317	91	26	88	56	106	84
1318	267	131	190	56	40	33
1319	204	861	259	33	219	121
1320	201	124	252	144	29	58
1321	37	44	77	28	80	33
1322	131	168	102	93	84	62
1323	91	99	36	70	29	84
1324	307	29	80	158	99	161
1325	51	26	408	33	73	58
1326	150	26	135	28	62	95
1327	33	310	47	37	128	33
1328	95	29	95	28	73	66
1329	29	33	157	28	80	26
1330	80	33	33	158	226	51
1331	33	58	255	33	33	88
1332	84	175	146	93	69	47
1333	26	36	66	37	37	33
1334	37	22	660	28	62	73
1335	223	26	29	28	33	51
1336	29	26	55	33	29	37
1337	44	390	73	126	69	139
1338	33	109	109	28	95	354
1339	150	153	266	42	69	47
1340	131	51	36	37	33	51
1341	29	95	47	84	95	139
1342	80	161	109	33	226	58
1343	22	179	33	28	37	442
1344	80	150	77	121	197	22
1345	183	80	266	79	113	26
1346	29	171	36	37	194	212
1347	252	33	33	60	29	226
1348	99	40	492	74	26	62
1349	135	91	109	33	51	336
1350	190	164	117	33	69	77
1351	51	241	36	88	40	102
1352	106	66	40	37	102	201
1353	29	168	325	70	37	1110
1354	146	270	135	79	40	88
1355	44	88	113	98	113	69
1356	37	161	44	37	128	99
1357	106	277	164	74	482	51
1358	643	77	26	74	464	44
1359	113	164	26	28	475	420
1360	44	26	51	56	84	26
1361	29	514	193	228	29	62
1362	26	55	128	200	88	102
1363	201	40	58	28	88	997
1364	44	135	88	74	91	117
1365	77	40	26	23	69	69
1366	708	117	36	28	37	29
1367	26	69	128	47	77	142
1368	135	394	33	33	69	40
1369	223	91	77	79	69	99
1370	66	36	98	33	132	208
1371	29	109	26	74	252	40
1372	164	131	26	107	29	44
1373	47	99	26	28	29	95
1374	183	51	150	79	47	26
1375	62	91	36	33	69	175
1376	51	77	26	74	146	387
1377	179	69	36	149	482	259
1378	44	26	117	60	26	172
1379	142	88	36	93	124	84
1380	219	44	66	270	135	26
1381	37	255	73	74	29	102
1382	99	179	73	37	29	172
1383	29	33	69	28	66	73
1384	44	84	29	33	73	373
1385	47	47	292	158	84	29
1386	1552	142	26	228	44	194
1387	37	1087	109	65	73	26
1388	146	226	26	28	153	139
1389	88	241	55	37	230	37
1390	95	186	47	70	22	26
1391	73	44	44	33	223	672
1392	80	44	277	33	26	73
1393	77	201	708	70	33	40
1394	142	26	36	28	88	37
1395	37	26	22	33	142	110
1396	29	142	204	1307	40	33
1397	37	36	47	28	80	80
1398	91	99	33	79	157	73
1399	84	36	36	107	77	26
1400	139	36	124	74	128	80
1401	259	77	146	56	150	77
1402	26	161	981	28	33	69
1403	110	36	73	28	55	142
1404	325	95	62	65	336	88
1405	168	142	36	33	47	314
1406	29	226	113	28	351	1363
1407	113	58	26	98	139	73
1408	26	99	171	37	69	62
1409	29	95	95	56	40	190
1410	73	474	88	56	66	29
1411	47	157	40	28	33	464
1412	66	77	66	70	110	37
1413	113	80	29	93	88	37
1414	102	161	306	74	29	80
1415	77	73	29	28	157	142
1416	2804	128	47	37	55	26
1417	102	226	26	28	29	205
1418	621	124	69	47	29	84
1419	29	91	91	28	183	110
1420	77	84	565	28	73	69
1421	95	40	33	33	150	175
1422	77	29	109	47	234	106
1423	172	44	95	84	62	179
1424	37	146	95	135	69	58
1425	252	44	40	47	113	190
1426	157	168	73	60	172	29
1427	120	102	33	74	73	55
1428	73	91	26	42	66	139
1429	62	372	29	65	33	37
1430	44	657	73	60	168	26
1431	1490	33	51	28	99	449
1432	989	47	29	130	26	22
1433	37	237	146	88	121	475
1434	161	139	80	79	128	84
1435	237	51	69	70	69	88
1436	69	102	80	28	77	285
1437	197	36	29	158	69	73
1438	135	73	1729	56	62	33
1439	139	26	215	79	58	106
1440	73	99	113	28	26	77
1441	91	255	861	56	259	62
1442	55	161	51	79	88	29
1443	88	33	339	56	26	289
1444	58	36	985	84	29	51
1445	26	230	98	144	66	47
1446	106	33	26	107	77	58
1447	37	817	44	312	77	164
1448	88	120	55	37	37	66
1449	29	26	325	28	99	29
1450	102	22	36	33	73	84
1451	157	296	832	33	99	33
1452	190	266	40	37	26	80
1453	26	26	255	51	132	124
1454	77	58	139	37	37	179
1455	95	26	84	168	22	110
1456	73	33	150	28	44	102
1457	29	88	33	47	29	164
1458	44	99	131	33	110	37
1459	84	33	62	33	29	26
1460	26	255	26	33	91	69
1461	124	135	29	98	124	745
1462	153	29	69	28	44	26
1463	256	102	29	70	139	248
1464	99	69	62	37	37	62
1465	150	88	26	33	69	55
1466	22	106	29	33	146	66
1467	95	95	139	56	29	51
1468	256	51	153	28	113	135
1469	190	321	201	56	84	47
1470	44	69	266	42	69	395
1471	117	248	29	70	37	44
1472	95	84	29	60	95	44
1473	51	26	26	144	186	77
1474	29	168	29	33	26	51
1475	73	131	26	107	26	110
1476	88	29	40	23	110	84
1477	51	109	182	88	26	44
1478	164	40	26	28	51	106
1479	175	26	36	219	44	650
1480	58	88	26	28	113	26
1481	26	44	26	33	29	40
1482	37	80	33	33	58	47
1483	204	212	33	28	22	124
1484	95	33	80	163	99	216
1485	88	77	128	330	66	29
1486	80	325	66	33	548	47
1487	77	339	26	33	66	530
1488	37	135	66	28	44	325
1489	131	44	73	37	33	26
1490	219	365	36	33	37	77
1491	29	201	1098	121	51	183
1492	37	168	186	37	58	113
1493	37	164	1882	344	37	62
1494	44	219	835	28	44	80
1495	40	22	62	33	205	340
1496	263	631	139	102	33	51
1497	37	29	29	28	26	508
1498	88	33	252	149	44	161
1499	29	117	77	33	73	37
1500	175	66	201	37	427	29
1501	55	88	95	33	55	234
1502	270	66	120	28	29	69
1503	142	66	29	28	26	33
1504	37	193	44	377	22	37
1505	33	255	157	88	33	51
1506	51	66	95	28	29	51
1507	329	95	84	265	29	44
1508	33	36	58	79	73	29
1509	179	106	29	33	91	26
1510	51	66	412	177	73	84
1511	26	795	69	98	128	88
1512	66	29	26	316	186	47
1513	37	171	930	33	654	26
1514	26	40	62	126	44	77
1515	29	29	186	191	80	33
1516	77	36	894	33	44	508
1517	29	26	204	60	37	37
1518	80	29	106	28	29	47
1519	157	99	58	51	511	62
1520	69	91	47	102	84	91
1521	40	102	274	51	44	66
1522	241	26	44	33	33	194
1523	91	29	168	28	26	37
1524	29	44	47	37	29	146
1525	153	33	212	37	29	47
1526	40	26	98	74	135	22
1527	88	234	1459	47	44	102
1528	51	865	29	23	77	33
1529	110	197	40	591	37	37
1530	37	66	128	154	66	175
1531	73	58	29	28	121	66
1532	924	55	26	37	33	142
1533	29	128	29	65	29	33
1534	62	558	69	42	186	95
1535	131	106	146	144	47	26
1536	77	40	88	28	62	29
1537	29	26	36	23	69	26
1538	51	80	95	84	395	58
1539	95	146	58	79	117	73
1540	47	128	26	28	164	22
1541	77	215	95	186	37	672
1542	40	281	62	74	37	47
1543	95	26	153	56	37	29
1544	164	33	317	37	37	44
1545	73	40	197	121	44	26
1546	99	113	44	140	44	51
1547	91	175	171	149	26	40
1548	358	190	1535	37	47	55
1549	44	29	29	37	29	44
1550	153	69	69	28	69	37
1551	99	226	26	33	69	128
1552	44	66	51	28	29	26
1553	55	26	26	74	102	146
1554	73	88	44	42	80	33
1555	55	628	179	84	110	80
1556	102	80	419	428	26	29
1557	40	803	69	28	26	110
1558	26	88	80	74	66	175
1559	26	36	463	84	216	47
1560	33	274	226	28	409	128
1561	117	26	401	60	29	26
1562	365	26	175	70	73	153
1563	215	26	77	28	66	80
1564	58	230	69	84	29	226
1565	69	29	98	70	29	47
1566	29	128	91	302	73	80
1567	29	113	215	33	77	44
1568	26	80	1929	98	237	464
1569	237	215	29	237	190	47
1570	73	142	1313	856	99	172
1571	26	55	62	489	99	37
1572	37	84	69	98	26	73
1573	88	40	33	191	29	146
1574	37	26	467	33	69	47
1575	215	36	29	28	95	33
1576	124	69	44	93	37	164
1577	190	58	160	88	175	37
1578	157	26	277	214	161	73
1579	47	44	481	703	44	29
1580	33	29	102	2885	73	117
1581	84	277	66	270	33	26
1582	77	69	22	28	80	132
1583	99	40	73	56	77	84
1584	131	77	139	98	77	124
1585	29	369	109	33	285	1395
1586	263	26	36	33	26	29
1587	37	212	113	223	69	40
1588	66	29	492	172	62	33
1589	175	29	22	154	37	208
1590	44	350	58	140	142	26
1591	55	73	29	102	33	877
1592	73	405	36	65	124	37
1593	91	106	102	65	80	37
1594	44	26	131	33	37	150
1595	26	69	36	98	117	40
1596	73	80	168	51	106	29
1597	80	69	255	33	113	47
1598	212	33	175	84	69	80
1599	84	40	55	74	29	29
1600	91	36	66	307	47	29
1601	69	135	106	33	172	62
1602	29	29	212	228	37	40
1603	91	124	164	28	47	113
1604	110	73	179	354	146	29
1605	73	51	36	70	446	66
1606	33	26	562	28	88	26
1607	33	248	29	93	62	29
1608	37	29	492	28	102	77
1609	80	102	22	42	51	66
1610	157	201	58	107	205	26
1611	91	212	91	237	69	237
1612	405	33	62	251	66	26
1613	26	620	551	121	33	80
1614	175	248	22	28	99	26
1615	131	40	237	28	55	37
1616	29	77	69	288	194	186
1617	29	102	55	614	29	91
1618	128	255	77	172	84	172
1619	29	44	139	288	37	153
1620	95	365	22	84	29	26
1621	172	124	244	42	205	106
1622	44	29	153	102	58	26
1623	146	26	416	28	113	26
1624	44	77	66	93	26	73
1625	69	36	113	112	29	29
1626	73	36	47	93	132	175
1627	80	95	160	135	88	800
1628	267	292	109	23	153	66
1629	77	142	215	70	106	128
1630	201	26	36	56	26	373
1631	168	77	98	28	69	37
1632	120	36	26	28	161	289
1633	84	33	73	130	37	29
1634	829	29	69	74	37	99
1635	117	88	270	37	26	88
1636	33	80	175	79	73	102
1637	274	142	84	28	183	73
1638	157	29	106	140	37	88
1639	135	36	26	149	237	77
1640	128	47	36	163	33	80
1641	142	124	84	28	80	77
1642	456	99	51	33	37	479
1643	204	44	29	33	168	77
1644	131	26	274	60	146	33
1645	58	26	131	144	95	464
1646	44	91	47	51	95	102
1647	26	88	22	242	80	55
1648	26	365	1003	144	29	33
1649	77	102	36	33	73	29
1650	164	29	120	37	446	325
1651	77	26	29	284	26	168
1652	69	26	69	33	84	29
1653	66	91	26	33	895	113
1654	190	33	33	28	77	47
1655	40	88	124	37	37	139
1656	183	99	77	154	84	26
1657	88	248	36	47	26	347
1658	153	62	26	126	29	37
1659	88	33	58	33	175	37
1660	548	237	215	28	37	33
1661	33	77	84	102	29	33
1662	212	77	153	28	77	128
1663	22	80	102	116	37	26
1664	37	77	66	42	95	44
1665	77	33	179	149	29	194
1666	33	219	36	37	29	336
1667	26	168	1368	144	208	84
1668	73	146	26	28	208	26
1669	95	55	274	51	44	26
1670	186	237	186	191	33	84
1671	62	88	36	28	179	80
1672	128	26	80	51	95	37
1673	77	142	62	428	289	26
1674	1837	58	77	28	33	26
1675	91	150	26	209	26	398
1676	241	33	69	144	29	37
1677	29	872	33	23	26	77
1678	29	44	686	316	373	310
1679	164	36	985	191	51	84
1680	361	201	26	74	29	332
1681	55	73	201	200	88	26
1682	617	88	77	349	22	44
1683	26	62	160	284	435	358
1684	29	36	248	98	29	226
1685	44	36	47	112	80	106
1686	44	40	241	251	77	40
1687	190	33	197	79	29	29
1688	95	142	259	721	263	248
1689	91	376	62	37	58	73
1690	91	26	84	158	102	113
1691	128	22	336	423	26	37
1692	33	77	26	56	44	44
1693	234	47	252	33	99	33
1694	139	33	26	177	33	44
1695	150	26	73	28	37	274
1696	47	29	51	112	29	91
1697	110	95	36	28	26	369
1698	226	44	109	209	33	26
1699	128	26	102	33	51	73
1700	80	29	36	237	37	37
1701	29	91	237	172	77	146
1702	241	58	26	28	26	47
1703	91	29	128	56	44	789
1704	37	478	66	28	99	267
1705	110	77	80	28	26	26
1706	102	62	47	23	66	44
1707	274	69	26	312	102	77
1708	33	36	26	84	29	117
1709	29	131	29	74	362	391
1710	37	33	131	177	29	69
1711	44	26	131	28	493	26
1712	40	44	26	28	106	26
1713	197	22	22	93	99	69
1714	44	117	179	116	84	26
1715	73	77	36	74	84	40
1716	33	113	29	28	40	26
1717	106	142	51	88	26	26
1718	124	29	430	321	179	237
1719	84	292	84	51	44	29
1720	26	409	69	84	80	73
1721	29	62	241	279	66	26
1722	153	150	36	33	37	84
1723	26	263	915	37	237	102
1724	29	73	102	186	69	818
1725	44	80	26	172	26	142
1726	672	73	33	74	29	139
1727	113	142	95	349	95	128
1728	44	51	441	47	183	296
1729	91	22	51	51	219	132
1730	47	26	131	172	37	47
1731	796	58	430	60	47	369
1732	58	113	51	149	139	135
1733	26	51	62	28	29	205
1734	55	146	73	1307	175	888
1735	124	33	208	42	285	29
1736	40	44	26	33	146	139
1737	84	113	84	447	292	26
1738	29	58	26	47	47	223
1739	150	47	29	37	77	29
1740	142	99	292	33	37	47
1741	120	139	88	28	252	274
1742	230	186	372	191	124	55
1743	361	26	233	102	146	84
1744	161	317	26	37	263	237
1745	95	29	314	51	77	157
1746	69	29	1072	177	102	281
1747	47	223	522	28	37	26
1748	102	29	55	28	376	197
1749	22	128	77	84	88	679
1750	37	47	171	28	69	26
1751	329	95	29	447	29	69
1752	77	36	26	28	26	135
1753	117	99	77	33	106	47
1754	55	47	36	172	51	300
1755	44	26	73	37	69	252
1756	467	36	26	42	157	26
1757	77	55	29	163	40	194
1758	124	47	55	140	121	599
1759	723	95	233	209	33	37
1760	37	36	128	56	47	37
1761	29	36	22	549	26	343
1762	29	277	26	74	172	336
1763	204	193	248	28	223	296
1764	33	33	91	107	80	157
1765	365	44	29	372	117	77
1766	29	33	33	79	73	47
1767	84	29	29	689	84	80
1768	37	88	80	181	891	142
1769	110	80	33	130	26	573
1770	37	117	66	637	29	29
1771	73	80	124	102	88	91
1772	150	208	182	209	128	77
1773	226	88	1816	163	47	33
1774	26	69	26	33	175	37
1775	91	741	55	116	26	26
1776	29	36	95	228	84	95
1777	106	26	244	33	139	256
1778	88	26	1039	28	26	391
1779	351	95	84	437	26	91
1780	113	36	529	344	157	121
1781	248	128	33	79	37	395
1782	37	73	29	37	29	274
1783	146	1230	84	228	29	29
1784	354	226	26	419	73	26
1785	80	55	84	126	285	121
1786	131	113	36	33	212	44
1787	37	99	98	37	205	37
1788	66	120	142	149	55	139
1789	69	197	26	84	124	95
1790	657	153	215	28	51	26
1791	26	620	212	74	88	139
1792	47	66	109	237	37	47
1793	29	80	368	28	270	37
1794	139	44	26	107	26	26
1795	95	26	204	279	186	263
1796	80	343	51	28	508	117
1797	102	73	36	33	80	91
1798	22	26	29	107	40	102
1799	321	33	98	84	124	99
1800	110	117	168	33	234	69
1801	37	215	62	358	29	91
1802	69	91	51	28	321	22
1803	117	234	44	28	135	150
1804	296	58	62	33	201	281
1805	26	489	73	28	88	153
1806	88	40	29	256	146	66
1807	26	120	36	74	58	289
1808	442	423	47	33	124	435
1809	960	212	36	200	146	37
1810	51	29	66	121	37	37
1811	212	29	328	28	29	347
1812	270	91	44	372	29	73
1813	259	80	1517	33	22	172
1814	168	241	44	237	91	37
1815	102	208	26	28	66	37
1816	29	26	26	79	201	128
1817	705	288	36	28	285	66
1818	95	573	117	28	153	29
1819	204	164	222	116	190	29
1820	37	33	26	28	51	66
1821	26	215	95	51	69	99
1822	29	29	135	28	201	29
1823	33	328	69	214	307	37
1824	398	248	29	168	358	55
1825	95	44	29	74	44	26
1826	66	47	26	37	194	212
1827	146	131	66	98	153	80
1828	84	182	157	28	26	77
1829	248	33	317	33	314	26
1830	44	193	762	65	58	88
1831	142	29	29	88	186	44
1832	172	29	226	107	37	77
1833	445	230	124	33	37	66
1834	62	95	62	79	139	29
1835	230	47	55	33	44	55
1836	157	405	98	177	117	26
1837	55	142	26	219	95	40
1838	88	99	26	56	40	80
1839	29	26	33	33	44	29
1840	252	190	84	74	66	113
1841	95	29	102	191	55	124
1842	51	40	179	33	194	73
1843	124	26	22	158	146	362
1844	84	36	26	140	26	226
1845	26	175	193	112	40	91
1846	37	153	255	209	216	77
1847	99	51	77	33	267	29
1848	47	84	44	149	84	26
1849	135	358	26	186	248	33
1850	29	66	241	144	91	186
1851	665	99	102	37	73	153
1852	372	51	106	168	69	226
1853	77	241	80	37	26	73
1854	26	29	157	65	26	416
1855	26	84	95	209	124	26
1856	77	36	44	42	44	157
1857	29	270	88	70	77	289
1858	95	88	55	228	51	51
1859	26	29	204	172	26	354
1860	33	84	29	33	40	175
1861	307	113	26	28	99	37
1862	66	106	212	70	172	37
1863	44	47	919	33	172	37
1864	99	44	26	28	26	661
1865	26	255	26	242	66	33
1866	318	190	98	33	29	29
1867	77	29	36	79	219	44
1868	84	66	255	37	44	29
1869	26	33	222	181	29	29
1870	80	51	832	28	99	26
1871	26	29	605	154	164	62
1872	376	161	44	37	29	44
1873	88	26	44	37	80	29
1874	110	44	186	42	95	267
1875	37	88	98	28	270	73
1876	37	66	26	140	37	26
1877	106	95	29	88	26	51
1878	161	29	29	219	88	37
1879	80	66	33	102	33	29
1880	40	164	317	56	201	26
1881	113	47	62	140	226	102
1882	252	84	47	84	80	139
1883	164	62	77	28	69	26
1884	120	332	33	51	29	26
1885	51	237	44	261	44	106
1886	102	84	175	51	37	62
1887	44	44	73	37	84	69
1888	77	226	164	37	77	26
1889	62	139	33	28	226	77
1890	26	303	62	79	84	650
1891	245	36	47	74	33	95
1892	73	77	226	33	84	168
1893	47	649	40	98	110	33
1894	33	117	29	214	51	128
1895	66	270	554	121	26	150
1896	241	55	193	28	1169	26
1897	106	29	40	28	33	26
1898	106	36	55	214	37	55
1899	29	69	55	102	33	22
1900	69	416	29	33	55	26
1901	26	55	113	168	157	33
1902	26	77	91	74	40	194
1903	449	40	4956	79	33	47
1904	226	84	303	98	26	33
1905	37	91	124	84	186	113
1906	26	131	22	33	26	29
1907	29	223	33	28	44	33
1908	80	471	36	65	80	26
1909	80	120	80	37	37	77
1910	44	51	62	33	307	26
1911	26	146	33	56	69	44
1912	321	102	157	28	29	77
1913	73	33	164	33	289	44
1914	321	44	26	28	55	99
1915	277	95	55	65	135	216
1916	26	47	29	98	58	66
1917	29	44	26	47	168	40
1918	128	131	29	28	230	33
1919	37	168	26	33	29	263
1920	120	91	33	56	132	77
1921	40	29	29	37	26	66
1922	44	33	73	42	29	29
1923	26	91	124	126	274	26
1924	26	343	26	130	179	33
1925	33	26	26	51	22	91
1926	657	288		79	26	387
1927	84	124		28	44	51
1928	29	62		84	26	164
1929	91	47		37	26	369
1930	131	33			384	47
1931	44	427			37	69
1932	26	22			37	26
1933	55	47			124	77
1934	128	179			106	88
1935	252	106			252	69
1936	29	26			117	405
1937	69	77			405	373
1938	22	58			37	26
1939	263	51			205	44
1940	29	387			62	577
1941	37	770			37	183
1942	164	120			446	47
1943	88	1357			44	22
1944	40	124			37	44
1945	248	77			33	47
1946	106	29			66	95
1947	33	317			153	110
1948	62	29			44	26
1949	84	361			69	22
1950	29	26			51	77
1951	77	379			26	33
1952	150	26			175	73
1953	77	69			40	69
1954	44	66			26	22
1955	131	36			285	139
1956	37	29			29	132
1957	66	51			29	29
1958	29	44			102	190
1959	26	55			183	77
1960	29	197			37	157
1961	139	33			29	88
1962	69	201			121	33
1963	22	84			84	47
1964	62	99			223	37
1965	26	317			22	106
1966	95	62			223	427
1967	40	303			77	91
1968	113	47			267	40
1969	80	204			80	26
1970	58	58			237	150
1971	37	387			409	33
1972	40	161			110	91
1973	80	51			47	26
1974	77	244			252	80
1975	106	573			80	29
1976	157	248			157	1074
1977	40	117			26	44
1978	44	22			303	113
1979	332	109			164	40
1980	683	29			245	26
1981	69	117			37	44
1982	84	36			77	190
1983	29	29			47	62
1984	99	314			179	51
1985	44	117			33	58
1986	117	26			219	292
1987	26	29			84	66
1988	73	164			369	621
1989	47	171			325	47
1990	230	73			91	51
1991	80	263			26	26
1992	84	99			26	179
1993	29	29			208	62
1994	124	102			69	22
1995	22	84			194	29
1996	161	22			449	40
1997	55	73			37	88
1998	29	620			33	40
1999	256	598			285	175
[truncated: 125 more rows]

## Sheet: p53ff TACW4
cell number	p53f/f TACW4_1	p53f/f TACW4_2	p53f/f TACW4_3	p53f/f TACW4_4	p53f/f TACW4_5	p53f/f TACW4_6
1	185	32	25	82	89	43
2	32	39	100	142	60	32
3	21	25	61	110	25	114
4	96	39	146	128	53	139
5	46	142	32	150	60	57
6	281	57	189	36	32	25
7	25	25	32	57	50	25
8	36	64	64	125	103	25
9	121	25	128	103	405	132
10	28	25	103	103	28	21
11	85	32	143	118	46	46
12	46	25	224	43	43	57
13	78	25	75	28	75	25
14	153	57	100	78	78	57
15	160	25	153	50	28	50
16	85	21	25	150	25	167
17	64	68	217	25	146	25
18	64	75	406	43	53	61
19	53	21	71	224	25	32
20	71	117	118	43	78	32
21	150	25	75	50	28	43
22	285	71	107	36	103	57
23	185	171	196	64	402	61
24	32	25	64	142	32	28
25	142	21	61	25	25	64
26	75	39	46	125	28	36
27	174	61	253	139	28	25
28	146	25	114	32	75	167
29	39	25	50	224	64	25
30	32	61	43	68	36	25
31	349	75	125	53	36	21
32	36	25	121	36	21	50
33	43	61	21	28	82	50
34	78	64	132	135	60	21
35	36	100	36	46	71	61
36	103	61	82	61	36	25
37	93	25	100	96	25	36
38	32	68	93	32	53	21
39	43	32	239	43	39	61
40	61	36	185	85	25	32
41	484	64	43	36	57	25
42	39	39	349	71	36	61
43	68	25	36	71	36	25
44	25	43	43	110	25	64
45	85	25	834	46	53	43
46	153	21	75	75	32	39
47	28	21	178	61	39	39
48	32	25	29	167	192	25
49	68	61	29	125	146	25
50	28	25	100	263	21	25
51	36	53	25	25	89	75
52	50	25	164	61	345	36
53	57	43	71	75	25	21
54	36	25	89	85	452	46
55	61	28	132	239	53	39
56	68	43	25	75	43	25
57	75	50	107	167	107	25
58	75	32	210	78	43	21
59	32	50	46	68	32	43
60	50	50	46	43	260	25
61	2406	53	114	89	199	57
62	36	71	78	43	57	64
63	25	117	153	118	217	71
64	25	25	57	71	224	39
65	75	25	135	50	75	57
66	317	57	25	28	221	93
67	57	32	157	100	92	46
68	53	46	200	57	25	21
69	36	50	232	196	82	64
70	93	25	32	135	57	25
71	39	57	43	93	36	25
72	114	64	207	118	142	25
73	28	64	21	57	92	39
74	64	46	431	132	53	57
75	25	57	86	36	28	61
76	53	61	100	167	25	25
77	139	82	321	110	68	39
78	2018	32	36	46	139	25
79	46	39	57	36	82	50
80	128	142	107	61	64	85
81	221	25	43	25	39	39
82	157	64	210	46	89	32
83	32	25	107	78	78	25
84	28	32	82	107	36	43
85	107	21	299	71	25	50
86	185	100	1668	303	28	25
87	203	25	178	239	78	39
88	470	61	249	146	46	64
89	93	46	107	32	68	25
90	85	25	25	32	164	21
91	117	57	1329	221	89	231
92	57	36	57	580	28	36
93	75	57	224	57	36	25
94	335	46	246	28	28	25
95	57	103	1604	96	57	32
96	132	21	246	61	164	32
97	719	50	150	57	28	21
98	71	25	53	121	64	68
99	121	25	128	32	28	57
100	117	182	210	36	25	61
101	103	25	68	395	89	21
102	146	39	57	78	121	46
103	103	178	43	427	157	61
104	107	25	331	36	75	71
105	484	25	185	25	68	64
106	185	43	36	39	164	32
107	82	25	542	36	78	21
108	110	25	25	100	57	25
109	135	61	139	96	46	39
110	89	21	46	46	117	25
111	78	64	160	64	53	61
112	93	50	228	43	107	32
113	57	21	82	153	46	25
114	61	25	228	64	46	57
115	121	39	189	171	60	68
116	39	21	96	36	43	46
117	43	25	143	78	253	53
118	189	21	89	146	213	64
119	100	53	139	189	71	32
120	53	50	150	93	64	25
121	39	21	86	253	28	164
122	139	25	381	121	53	61
123	85	39	32	39	25	25
124	164	25	71	214	199	25
125	256	68	135	43	135	71
126	36	68	107	217	60	46
127	271	25	29	68	160	25
128	53	71	157	53	53	57
129	199	64	221	377	32	57
130	71	64	36	185	139	36
131	36	68	39	121	71	25
132	82	25	43	78	71	64
133	36	57	78	142	71	150
134	32	25	164	61	85	50
135	39	32	228	64	21	153
136	182	121	25	25	110	21
137	78	96	25	150	1291	25
138	68	21	246	1542	181	61
139	39	57	128	103	60	25
140	206	25	25	68	4364	71
141	534	61	25	21	25	25
142	150	36	75	89	64	61
143	32	25	150	28	43	125
144	78	53	192	281	541	50
145	32	64	103	39	39	320
146	28	25	71	306	43	71
147	75	25	64	313	92	25
148	25	185	82	3432	25	57
149	64	103	82	107	32	25
150	57	61	32	167	50	25
151	57	25	492	36	39	39
152	103	32	82	142	75	21
153	513	50	160	192	89	61
154	61	57	21	39	39	271
155	160	39	249	271	114	61
156	139	21	100	488	146	21
157	61	25	773	627	57	71
158	89	21	185	85	107	21
159	43	25	110	64	53	82
160	82	25	29	135	167	25
161	71	36	167	1759	142	25
162	103	25	86	25	78	57
163	82	39	46	21	110	39
164	167	78	164	25	537	64
165	427	68	68	61	25	21
166	57	142	43	178	153	25
167	53	107	78	150	260	153
168	71	25	43	78	43	39
169	28	50	189	25	43	103
170	82	57	32	53	85	25
171	43	25	103	64	25	25
172	43	50	25	46	21	53
173	25	57	25	331	153	78
174	125	21	221	53	174	57
175	107	64	25	61	60	61
176	89	25	93	43	100	61
177	64	61	57	174	82	68
178	146	32	53	203	53	25
179	57	39	203	78	92	25
180	125	32	224	107	64	50
181	71	25	107	185	92	71
182	210	231	29	118	28	25
183	110	57	114	43	356	25
184	46	25	25	57	157	61
185	367	46	61	25	189	61
186	28	57	103	107	242	50
187	641	25	46	306	68	25
188	53	25	36	25	121	32
189	36	28	71	75	142	25
190	96	57	235	64	32	28
191	242	36	64	25	313	25
192	28	64	29	118	36	25
193	28	39	200	46	544	25
194	28	75	75	36	43	61
195	89	25	121	28	807	64
196	416	89	224	64	32	61
197	61	25	185	192	78	39
198	39	25	43	57	68	25
199	367	25	139	96	149	39
200	39	25	167	103	224	89
201	68	68	82	1438	28	21
202	28	21	114	182	92	25
203	449	21	132	75	448	50
204	78	25	150	25	75	68
205	107	25	57	43	39	32
206	1125	64	303	32	263	39
207	196	50	93	57	53	61
208	78	25	61	153	39	64
209	36	25	246	125	139	196
210	142	21	29	25	142	64
211	93	32	96	214	57	21
212	135	21	82	25	39	39
213	57	61	581	53	68	25
214	85	25	53	53	75	25
215	21	117	1857	110	60	25
216	78	25	64	36	213	25
217	82	21	43	36	28	61
218	150	57	96	36	25	25
219	89	121	36	146	85	39
220	502	100	61	36	149	21
221	107	36	25	64	32	68
222	538	68	100	192	459	32
223	71	93	157	28	146	46
224	64	25	46	25	28	46
225	25	68	282	217	25	68
226	110	39	143	178	50	39
227	96	25	82	64	128	21
228	441	25	132	39	192	25
229	43	25	57	100	36	78
230	53	21	93	28	64	25
231	28	25	239	85	50	43
232	64	57	25	577	196	25
233	71	25	36	64	60	25
234	100	39	43	555	36	61
235	39	39	121	71	477	25
236	25	25	121	53	313	61
237	57	192	196	53	761	32
238	135	68	61	121	25	43
239	342	68	46	132	100	21
240	89	25	25	178	366	61
241	85	39	53	36	1384	21
242	235	21	214	57	89	25
243	185	64	57	28	295	25
244	89	32	36	32	302	25
245	100	25	167	274	25	21
246	164	32	100	189	28	61
247	71	46	46	89	157	25
248	57	50	64	150	28	25
249	78	25	96	103	50	25
250	185	25	29	50	124	43
251	125	57	121	246	146	53
252	53	25	93	157	53	43
253	441	32	25	61	53	25
254	43	21	29	160	999	50
255	21	25	150	78	249	50
256	103	21	267	43	50	36
257	559	57	29	39	167	39
258	82	25	242	32	135	25
259	43	25	53	951	78	64
260	46	43	160	313	82	43
261	331	64	36	75	64	21
262	39	71	43	100	32	50
263	253	50	160	146	114	64
264	25	25	32	281	46	25
265	121	125	61	331	28	25
266	96	68	431	82	75	61
267	214	25	453	545	64	36
268	53	64	3474	142	28	85
269	121	25	39	545	210	43
270	135	53	96	356	249	21
271	25	46	53	481	110	36
272	57	25	445	627	124	61
273	352	61	2616	150	711	21
274	50	25	192	100	96	64
275	28	50	25	185	43	61
276	335	25	253	50	28	25
277	224	68	228	28	68	57
278	32	53	178	100	64	25
279	25	32	143	21	21	61
280	43	43	164	299	39	43
281	36	21	64	36	164	25
282	75	146	36	93	89	61
283	128	25	217	687	174	21
284	182	25	196	192	36	68
285	89	64	210	28	53	82
286	915	57	21	53	124	57
287	43	68	53	25	57	25
288	470	39	86	43	189	32
289	75	25	36	110	75	25
290	68	25	50	61	50	21
291	178	25	239	135	249	25
292	85	25	36	374	324	50
293	228	21	103	25	57	39
294	295	71	239	1791	25	61
295	25	25	50	61	75	21
296	164	50	132	132	53	32
297	57	25	86	324	82	25
298	150	25	25	71	690	78
299	25	28	103	61	25	25
300	32	21	200	210	28	96
301	135	25	249	139	124	61
302	64	25	78	28	50	25
303	28	61	53	260	85	150
304	36	103	53	50	28	25
305	36	25	110	591	231	32
306	82	185	43	328	25	25
307	28	39	29	185	25	25
308	182	39	118	107	25	39
309	82	25	282	32	32	64
310	43	64	46	89	128	50
311	100	345	64	53	196	46
312	61	25	413	53	50	39
313	103	57	61	28	25	25
314	239	25	143	281	32	50
315	68	25	50	203	75	25
316	53	64	25	53	420	64
317	75	25	93	445	448	61
318	103	57	57	224	100	68
319	103	64	71	100	28	46
320	192	25	110	50	25	271
321	32	78	29	96	39	171
322	32	32	445	36	605	46
323	82	21	200	160	32	21
324	110	39	53	153	96	39
325	28	114	82	28	71	43
326	260	57	171	71	128	21
327	53	46	50	25	36	25
328	46	71	891	57	75	53
329	32	93	29	164	25	25
330	214	121	780	25	537	61
331	25	43	61	82	64	64
332	82	21	649	75	121	39
333	93	61	175	46	68	253
334	25	61	125	153	53	25
335	32	85	185	53	28	21
336	150	25	502	57	39	25
337	206	32	53	303	60	82
338	32	57	36	25	57	21
339	32	61	43	53	36	36
340	32	39	349	43	53	32
341	43	153	257	64	110	43
342	64	46	43	303	57	32
343	25	142	132	178	28	25
344	132	25	132	128	75	32
345	167	21	53	28	167	43
346	117	157	36	46	338	303
347	50	78	29	50	28	61
348	267	39	143	296	153	39
349	36	61	36	214	327	21
350	2972	203	46	470	43	25
351	228	25	160	135	85	39
352	57	39	602	125	256	64
353	78	21	71	85	480	68
354	82	25	431	61	21	50
355	36	139	21	278	327	25
356	25	25	249	263	68	25
357	484	25	164	210	46	1125
358	82	25	39	68	60	837
359	71	96	984	53	25	431
360	171	21	29	43	46	484
361	25	61	36	28	25	477
362	164	46	78	1001	78	367
363	103	46	25	100	25	381
364	39	25	25	125	96	345
365	25	32	29	89	135	1100
366	25	150	61	328	181	406
367	75	32	2477	132	100	260
368	28	50	57	249	107	402
369	217	50	171	317	28	228
370	28	189	200	249	85	206
371	93	25	61	57	918	701
372	135	93	691	96	46	281
373	36	57	86	68	46	317
374	57	64	32	128	25	256
375	239	25	189	160	174	555
376	189	662	46	43	679	253
377	75	491	214	32	75	1136
378	75	445	673	103	36	1114
379	64	2285	517	43	25	288
380	64	409	32	142	25	947
381	420	1225	160	142	28	150
382	128	388	324	114	114	203
383	730	363	68	189	64	231
384	43	449	143	107	78	199
385	64	260	367	481	36	214
386	345	228	239	36	100	196
387	128	313	182	409	53	182
388	25	256	57	36	57	182
389	36	217	75	28	267	1762
390	164	1000	175	50	39	192
391	57	224	32	57	46	167
392	68	235	36	449	388	206
393	25	509	25	46	25	189
394	25	239	143	221	21	171
395	25	214	292	25	53	217
396	75	228	57	167	39	214
397	110	174	25	25	103	199
398	96	221	39	28	92	224
399	68	235	25	128	203	199
400	61	192	75	235	68	221
401	142	178	132	865	256	196
402	28	199	232	93	46	199
403	107	210	25	691	50	160
404	1029	174	249	128	171	673
405	110	196	25	171	149	153
406	68	214	29	53	78	395
407	36	926	160	85	53	153
408	75	142	93	399	370	178
409	36	182	53	57	28	178
410	43	121	132	21	28	160
411	43	139	71	57	39	174
412	25	174	324	93	36	416
413	64	331	178	68	25	157
414	107	520	96	303	50	438
415	53	135	64	32	135	434
416	214	153	257	68	60	146
417	68	157	25	25	64	164
418	96	171	153	171	114	157
419	32	160	89	43	68	128
420	100	1766	61	787	25	157
421	46	139	121	1043	68	306
422	153	114	132	46	71	160
423	25	345	36	93	36	128
424	801	114	29	246	32	128
425	189	153	146	68	82	157
426	61	146	46	28	60	121
427	409	142	78	93	146	363
428	68	150	36	100	103	135
429	75	139	36	50	39	1047
430	117	157	57	217	146	1321
431	28	153	146	413	60	139
432	214	153	64	61	50	146
433	53	150	100	231	68	139
434	93	157	1700	192	36	150
435	43	167	32	39	189	146
436	28	157	267	50	25	146
437	150	146	46	93	110	619
438	100	139	25	36	25	388
439	64	125	210	39	85	85
440	28	150	139	71	36	93
441	103	142	167	32	57	100
442	28	160	82	46	96	125
443	107	157	25	356	68	100
444	274	150	189	25	53	107
445	288	142	228	50	36	139
446	125	160	143	107	64	142
447	78	171	121	370	36	142
448	96	157	175	68	68	125
449	28	132	61	75	28	121
450	28	132	50	477	32	103
451	82	114	25	132	124	153
452	64	121	46	1520	217	139
453	530	132	260	648	36	125
454	75	103	46	498	96	150
455	352	132	25	28	25	132
456	189	142	71	21	25	139
457	28	121	25	484	281	128
458	117	146	385	78	299	819
459	25	117	39	82	25	406
460	53	128	118	28	25	231
461	68	117	89	36	36	253
462	221	117	121	36	28	356
463	25	139	78	61	75	445
464	399	100	32	150	28	555
465	93	117	25	121	32	267
466	78	114	257	93	71	128
467	75	121	32	43	53	139
468	28	160	110	43	210	242
469	46	125	175	39	43	110
470	25	110	164	89	89	107
471	57	135	360	360	46	121
472	28	125	249	527	121	125
473	28	150	64	214	128	89
474	85	114	78	32	103	128
475	28	125	178	125	28	114
476	82	139	75	50	253	96
477	327	142	53	61	75	114
478	28	4354	64	146	459	114
479	210	2022	96	46	32	306
480	214	445	64	75	110	840
481	121	381	43	89	139	285
482	78	121	200	96	92	349
483	28	110	43	25	100	616
484	28	107	470	82	46	288
485	473	192	29	160	53	256
486	57	121	203	142	89	459
487	135	117	75	299	25	552
488	43	93	121	43	28	100
489	36	93	78	57	28	114
490	174	132	153	463	57	96
491	82	100	57	406	36	110
492	39	121	25	28	612	100
493	93	413	57	150	53	107
494	150	125	132	644	110	100
495	39	114	167	160	28	103
496	25	110	121	107	139	107
497	68	103	68	71	39	93
498	25	103	164	132	46	342
499	53	125	21	32	25	271
500	43	103	82	53	331	292
501	114	206	224	39	78	89
502	53	904	182	1239	36	100
503	139	242	21	242	25	78
504	64	342	160	25	39	96
505	57	285	75	43	398	100
506	43	89	716	32	149	114
507	43	89	93	36	89	96
508	64	103	203	125	800	110
509	100	114	57	89	64	100
510	53	85	146	146	75	96
511	68	85	185	28	25	103
512	716	203	75	114	36	93
513	43	107	43	96	53	103
514	103	93	93	21	82	89
515	28	100	43	68	107	110
516	28	367	29	139	28	103
517	121	110	78	46	171	93
518	32	110	549	303	128	100
519	43	93	410	210	43	538
520	61	117	53	178	189	2631
521	157	110	157	28	53	1022
522	117	103	29	199	157	285
523	171	100	89	53	85	274
524	36	100	107	114	103	206
525	53	110	75	78	68	256
526	43	103	150	36	57	278
527	64	110	75	68	68	260
528	139	285	39	75	75	100
529	320	107	830	221	36	96
530	178	96	167	61	57	93
531	36	114	164	64	181	96
532	167	93	282	96	199	93
533	25	103	25	570	53	89
534	57	89	107	57	36	306
535	50	100	118	196	28	103
536	36	89	78	36	135	103
537	61	114	182	25	100	93
538	196	114	89	160	558	100
539	117	114	29	25	50	246
540	50	96	93	93	36	100
541	146	103	103	39	53	78
542	203	103	720	207	28	89
543	53	93	25	360	196	89
544	96	96	182	71	25	93
545	61	103	175	125	427	93
546	61	602	29	68	46	103
547	32	327	143	271	25	82
548	206	559	189	78	75	93
549	164	623	249	135	50	89
550	189	306	86	89	164	103
551	103	182	417	36	85	103
552	28	242	39	424	25	85
553	292	228	175	46	21	93
554	25	438	25	150	242	93
555	43	85	78	157	320	103
556	203	82	29	89	85	384
557	43	89	285	103	36	1182
558	46	107	68	25	96	82
559	25	78	89	452	157	206
560	199	85	110	61	64	89
561	139	107	164	57	75	103
562	32	89	36	36	117	235
563	25	228	53	43	1668	96
564	488	85	71	153	60	96
565	477	93	29	267	377	103
566	132	317	442	189	60	89
567	142	89	64	28	68	260
568	75	96	802	249	181	89
569	306	89	32	160	21	85
570	25	982	43	61	57	93
571	627	85	71	43	25	96
572	25	189	46	61	270	103
573	303	75	82	32	28	381
574	160	100	36	46	92	352
575	541	292	36	118	28	345
576	43	89	25	157	128	278
577	253	100	78	28	25	246
578	420	93	86	68	36	239
579	96	89	25	57	864	224
580	377	89	2815	150	25	263
581	160	89	25	43	25	441
582	82	281	135	78	25	182
583	43	89	207	164	75	210
584	36	93	32	110	28	192
585	381	249	82	71	114	488
586	214	96	171	43	32	605
587	57	260	192	167	36	370
588	50	100	82	28	28	406
589	634	93	46	61	189	616
590	39	93	21	75	36	950
591	57	242	71	46	189	473
592	228	246	396	25	64	1356
593	36	3346	75	25	128	93
594	142	1043	132	68	57	231
595	46	78	36	285	110	85
596	32	78	61	210	405	228
597	53	75	164	217	50	75
598	28	78	25	57	135	78
599	110	93	39	160	430	231
600	217	292	43	826	43	89
601	36	78	267	93	270	85
602	61	71	25	110	25	85
603	192	85	128	68	32	82
604	64	85	25	160	309	274
605	71	68	82	28	46	82
606	25	61	25	43	21	71
607	117	78	86	32	46	78
608	64	206	43	61	36	82
609	100	85	139	224	854	64
610	36	78	535	50	139	78
611	71	78	153	50	199	68
612	36	68	86	160	206	93
613	142	317	25	89	71	75
614	107	82	110	46	32	78
615	107	64	267	57	82	85
616	28	82	246	57	60	416
617	25	71	86	32	25	82
618	224	82	171	107	107	75
619	36	82	36	25	146	75
620	39	78	50	36	78	89
621	53	78	78	28	43	78
622	71	85	431	93	28	82
623	57	78	36	246	196	256
624	25	85	25	43	25	75
625	780	64	29	869	196	89
626	164	85	224	25	53	75
627	78	182	46	50	53	345
628	78	644	135	199	157	75
629	224	71	21	139	366	89
630	445	231	21	367	103	82
631	103	89	374	57	185	263
632	36	75	61	25	25	78
633	53	85	32	28	64	1823
634	199	68	71	174	943	189
635	21	285	75	25	822	217
636	61	75	29	189	21	256
637	25	89	82	128	46	242
638	28	78	29	68	68	174
639	36	78	121	135	149	470
640	57	78	239	78	60	210
641	57	331	43	25	53	239
642	57	82	29	28	39	206
643	46	75	25	36	324	174
644	217	214	36	36	32	150
645	68	85	160	160	36	189
646	100	75	121	296	132	189
647	21	71	29	32	135	691
648	377	82	50	142	43	623
649	43	249	53	231	28	555
650	36	85	146	210	199	335
651	53	75	39	39	28	363
652	253	75	68	78	78	342
653	121	85	39	68	60	363
654	71	71	57	46	1305	666
655	36	75	71	53	178	726
656	153	239	71	207	146	68
657	71	214	324	121	36	64
658	89	381	61	25	28	68
659	36	520	374	61	39	171
660	25	164	36	61	75	75
661	25	174	246	246	25	64
662	53	164	29	43	356	68
663	85	214	71	28	82	68
664	78	1214	43	89	28	135
665	100	146	39	25	103	71
666	32	139	50	36	36	513
667	192	182	75	57	139	78
668	25	733	75	25	25	68
669	25	214	25	185	537	78
670	21	263	25	43	235	71
671	57	253	71	25	64	217
672	64	210	78	75	57	75
673	68	217	32	50	43	174
674	25	224	143	25	32	221
675	71	196	139	46	132	71
676	75	513	36	75	57	64
677	25	174	125	71	82	210
678	28	221	310	174	78	68
679	103	395	82	57	28	64
680	335	71	96	185	28	61
681	57	75	93	249	36	68
682	413	64	29	43	21	61
683	75	75	125	32	110	50
684	242	68	43	121	213	75
685	39	68	21	185	57	53
686	36	370	29	53	135	167
687	71	68	29	43	1394	71
688	36	57	50	196	1355	68
689	260	61	353	146	242	75
690	75	68	64	43	320	481
691	157	64	75	36	121	68
692	43	68	78	53	39	71
693	57	68	21	114	157	64
694	43	64	57	71	25	64
695	64	61	271	82	128	61
696	28	75	100	61	260	68
697	43	68	68	68	36	71
698	103	68	68	199	36	64
699	573	64	46	71	32	64
700	68	64	25	75	320	75
701	28	71	82	25	537	189
702	36	71	25	53	306	64
703	50	64	1226	61	142	438
704	32	68	61	61	206	523
705	85	64	146	28	28	75
706	25	178	143	231	25	68
707	57	182	139	64	71	64
708	28	68	82	125	71	71
709	142	57	143	50	68	75
710	171	135	71	85	253	57
711	93	75	160	174	50	64
712	43	53	43	82	146	68
713	25	64	43	46	43	68
714	605	117	581	64	78	53
715	78	71	86	100	28	71
716	96	68	25	36	110	71
717	36	57	146	28	57	64
718	214	64	132	766	96	68
719	43	78	53	25	60	75
720	25	64	71	89	114	267
721	39	281	25	68	146	64
722	96	64	64	114	46	71
723	71	68	39	75	32	75
724	36	75	232	43	242	71
725	78	68	57	28	132	71
726	25	171	93	110	217	68
727	21	64	43	43	221	1043
728	271	61	246	25	25	627
729	39	53	100	132	128	409
730	25	64	29	28	32	997
731	203	68	93	132	28	466
732	117	64	50	75	146	381
733	39	71	29	121	71	409
734	28	150	114	43	509	253
735	85	71	224	402	75	737
736	25	61	53	28	142	260
737	224	61	25	114	28	196
738	32	71	128	25	117	196
739	43	68	1130	50	36	189
740	39	75	100	89	53	157
741	25	146	21	85	75	185
742	39	68	29	477	43	374
743	64	71	43	68	96	160
744	36	75	25	28	53	135
745	89	71	1732	28	25	178
746	43	61	43	89	96	157
747	75	178	132	36	256	139
748	28	231	93	85	64	189
749	93	189	43	36	377	171
750	25	174	57	110	60	157
751	274	68	75	25	43	139
752	28	71	139	25	25	1104
753	206	68	46	142	64	598
754	53	57	96	146	78	484
755	82	78	335	28	28	740
756	25	160	75	53	25	317
757	36	68	93	93	89	203
758	281	68	78	75	32	263
759	395	68	86	96	25	1004
760	57	68	217	132	68	1524
761	28	64	43	85	60	57
762	71	68	39	78	228	57
763	299	388	249	46	53	50
764	317	256	25	228	89	53
765	93	146	89	28	32	50
766	36	178	89	25	25	50
767	135	399	75	28	28	61
768	146	150	25	39	36	46
769	43	192	43	53	25	64
770	164	157	61	46	89	61
771	117	150	39	71	28	338
772	174	125	75	43	82	57
773	68	580	43	61	1547	39
774	53	192	132	267	43	53
775	57	128	121	28	39	57
776	36	146	29	25	92	61
777	121	160	89	64	28	57
778	78	438	210	28	135	292
779	114	189	178	57	28	53
780	110	192	29	25	25	57
781	61	135	25	25	107	61
782	75	114	39	21	164	142
783	146	189	32	82	43	132
784	57	203	417	278	50	53
785	36	516	214	32	32	324
786	32	135	64	217	57	53
787	61	231	29	39	139	57
788	1157	324	93	89	89	53
789	25	235	43	82	25	189
790	71	320	75	150	110	53
791	100	466	43	28	92	53
792	28	53	68	57	107	53
793	71	50	93	85	60	57
794	189	50	61	363	78	53
795	224	57	631	75	82	142
796	548	57	43	21	132	53
797	82	53	46	93	43	466
798	231	57	78	61	121	46
799	25	61	249	53	53	53
800	281	46	89	46	57	61
801	53	50	196	85	124	57
802	68	53	29	128	36	53
803	206	46	71	85	25	53
804	121	61	135	43	75	46
805	28	53	36	459	53	132
806	71	53	428	71	181	50
807	424	239	103	367	50	53
808	43	50	53	235	28	117
809	185	57	36	28	25	57
810	64	164	29	82	28	53
811	75	53	43	43	60	53
812	680	57	29	96	43	57
813	61	57	36	25	370	53
814	93	61	53	89	50	50
815	25	50	68	28	370	53
816	199	57	57	64	1085	53
817	46	53	96	28	32	46
818	25	53	267	36	64	57
819	28	53	75	50	57	50
820	25	53	29	374	82	150
821	71	50	314	171	28	57
822	25	46	39	82	139	61
823	50	61	36	28	53	50
824	78	61	39	61	110	50
825	160	61	499	103	57	57
826	164	146	253	61	32	57
827	135	50	68	50	103	57
828	295	46	29	64	36	57
829	338	61	93	153	153	57
830	228	217	78	36	85	57
831	28	61	25	150	25	153
832	377	53	118	164	277	46
833	25	167	224	39	36	46
834	164	53	132	28	64	114
835	36	189	86	121	25	57
836	164	53	146	121	103	53
837	64	53	125	32	128	53
838	50	61	171	32	28	231
839	36	53	75	488	25	43
840	50	46	438	28	25	61
841	182	57	53	114	60	53
842	21	50	64	96	32	64
843	50	57	89	146	71	61
844	107	57	339	53	117	57
845	50	50	32	25	28	61
846	150	53	25	36	75	57
847	28	57	64	57	192	53
848	53	61	107	68	32	61
849	292	57	374	28	1405	50
850	75	57	135	61	57	160
851	71	57	1016	157	50	61
852	36	61	71	114	36	61
853	36	43	645	68	64	61
854	246	53	50	125	114	157
855	43	50	143	588	253	57
856	167	57	43	46	235	57
857	71	50	228	36	25	146
858	28	57	57	36	117	53
859	28	53	75	452	46	53
860	82	57	271	25	174	57
861	164	57	428	57	78	61
862	331	57	32	61	53	53
863	78	142	89	993	39	57
864	125	53	135	61	68	61
865	93	50	32	25	43	46
866	36	57	39	185	53	53
867	117	46	192	100	85	53
868	107	50	86	89	68	167
869	160	46	410	28	64	61
870	459	53	71	36	46	50
871	36	53	46	25	36	46
872	57	53	25	96	28	53
873	28	53	53	933	25	50
874	295	53	36	96	36	53
875	125	57	29	36	53	57
876	89	61	36	64	68	50
877	399	57	39	43	25	57
878	128	57	32	46	36	53
879	25	50	43	182	121	50
880	128	53	118	68	68	57
881	43	50	29	107	221	46
882	68	46	46	85	46	53
883	943	57	310	32	53	61
884	43	57	877	256	78	249
885	96	53	100	160	32	50
886	57	57	71	28	60	171
887	1385	46	64	68	25	50
888	416	53	29	21	349	57
889	75	164	46	36	60	53
890	174	57	417	32	196	160
891	267	50	68	32	71	61
892	210	64	64	85	28	174
893	174	50	32	139	100	288
894	25	57	25	43	71	53
895	93	57	25	64	39	57
896	57	61	46	68	78	128
897	93	61	29	64	39	53
898	388	50	50	46	36	61
899	25	57	36	121	43	57
900	89	53	335	25	356	61
901	25	53	82	46	25	46
902	445	61	107	28	60	53
903	338	57	214	32	189	57
904	25	57	68	338	50	53
905	28	64	36	68	75	50
906	36	50	157	75	39	57
907	28	57	78	75	107	135
908	36	57	110	199	100	53
909	214	50	50	25	64	53
910	117	61	29	153	206	61
911	46	53	78	135	110	50
912	377	57	139	135	39	53
913	25	53	25	28	36	50
914	32	61	36	345	64	50
915	75	43	53	25	25	61
916	135	57	103	424	416	53
917	327	57	82	96	25	57
918	125	57	57	25	25	53
919	285	53	57	28	46	171
920	918	53	68	263	110	53
921	68	164	43	46	71	53
922	46	57	182	278	25	57
923	110	50	2184	25	82	57
924	57	61	200	217	32	545
925	32	53	43	78	25	50
926	189	53	36	385	25	57
927	342	57	214	89	114	142
928	25	57	57	36	25	367
929	132	57	363	139	43	53
930	263	50	61	174	64	57
931	263	53	228	32	267	61
932	64	61	25	121	132	53
933	64	53	61	224	53	164
934	53	61	57	68	28	61
935	68	50	189	43	103	157
936	28	57	164	110	46	53
937	78	50	114	527	60	57
938	466	61	50	21	43	57
939	25	61	78	228	25	57
940	53	57	39	110	100	57
941	114	53	68	36	25	53
942	602	53	89	68	75	139
943	71	61	61	132	71	57
944	288	50	78	68	36	153
945	192	171	631	57	32	53
946	363	50	93	50	57	53
947	100	53	50	36	309	53
948	75	50	178	89	57	53
949	103	53	135	43	78	50
950	28	57	50	36	89	57
951	374	57	82	93	32	50
952	150	57	75	39	43	196
953	25	57	29	214	89	1022
954	32	50	46	46	57	847
955	256	46	93	61	71	655
956	142	57	29	64	36	452
957	28	57	167	43	153	274
958	53	61	396	132	117	249
959	64	57	335	100	53	285
960	39	50	403	36	32	239
961	174	57	64	25	274	256
962	96	57	171	139	36	242
963	28	50	214	100	32	705
964	125	53	50	100	43	214
965	263	57	314	28	21	719
966	32	53	64	114	25	1527
967	107	57	153	25	50	114
968	4717	50	75	78	25	150
969	68	167	96	25	57	135
970	61	57	21	36	270	150
971	25	50	32	125	28	424
972	75	50	75	157	185	420
973	75	61	32	135	103	139
974	445	53	25	71	153	125
975	349	57	257	114	25	107
976	61	61	438	64	28	128
977	221	61	50	43	78	801
978	43	50	29	128	128	132
979	107	50	328	85	217	117
980	57	61	121	96	36	164
981	320	146	143	28	82	132
982	182	57	61	139	28	139
983	64	57	388	25	217	1595
984	473	57	146	128	21	153
985	46	157	29	61	142	157
986	153	53	57	25	89	142
987	203	61	36	107	132	142
988	50	57	146	25	28	142
989	975	50	392	85	53	349
990	278	367	25	71	28	256
991	28	481	110	25	4240	174
992	61	263	46	228	114	206
993	39	192	399	36	60	281
994	566	267	25	128	36	210
995	110	292	143	71	68	199
996	28	299	39	78	82	199
997	53	235	160	506	1024	644
998	199	292	43	43	217	2353
999	114	292	53	342	157	449
1000	103	142	164	28	43	840
1001	388	157	57	25	36	897
1002	449	295	292	107	299	43
1003	36	139	82	89	146	46
1004	139	128	232	335	224	43
1005	388	117	143	32	57	110
1006	110	100	36	28	107	43
1007	85	278	43	96	100	121
1008	43	246	78	75	60	46
1009	85	160	1390	157	39	39
1010	82	142	192	25	25	150
1011	135	171	43	64	267	43
1012	43	160	75	118	178	43
1013	71	445	21	61	110	43
1014	68	196	342	345	71	43
1015	21	214	189	39	57	103
1016	110	210	71	61	96	46
1017	50	150	271	32	46	121
1018	239	274	36	28	64	121
1019	25	295	78	167	153	103
1020	327	260	160	221	164	132
1021	21	271	175	100	57	128
1022	82	488	114	25	60	43
1023	100	1630	353	28	253	36
1024	53	449	86	25	36	121
1025	178	726	139	53	32	43
1026	110	659	36	39	53	132
1027	498	911	46	25	242	39
1028	203	2481	264	174	36	46
1029	890	46	57	103	25	121
1030	46	43	29	53	32	43
1031	25	46	93	142	25	142
1032	61	110	25	68	36	43
1033	189	46	135	217	46	43
1034	85	36	192	71	100	39
1035	53	43	125	214	50	43
1036	36	125	125	43	306	135
1037	224	43	314	50	36	46
1038	327	146	36	28	25	46
1039	93	46	93	64	199	43
1040	28	43	239	93	107	39
1041	203	46	39	256	36	46
1042	64	43	160	103	260	43
1043	135	114	178	82	32	125
1044	32	46	25	32	260	43
1045	32	43	25	53	434	43
1046	25	46	224	107	185	43
1047	402	43	232	1246	36	43
1048	192	43	64	150	75	103
1049	25	46	321	100	110	46
1050	96	125	257	28	242	39
1051	82	43	224	71	117	43
1052	139	46	264	71	181	46
1053	306	125	232	43	53	43
1054	89	189	96	687	171	46
1055	78	43	43	2653	32	43
1056	36	39	57	701	92	43
1057	100	132	110	32	64	43
1058	64	43	96	46	60	46
1059	25	43	89	36	36	117
1060	470	46	135	68	359	110
1061	25	43	82	189	32	139
1062	71	36	57	150	85	43
1063	46	43	61	71	181	43
1064	32	43	32	28	25	43
1065	253	43	160	228	313	43
1066	128	36	146	114	245	46
1067	32	39	64	68	43	36
1068	50	46	46	25	53	46
1069	68	125	1069	68	39	100
1070	43	43	25	121	50	85
1071	39	139	25	25	132	46
1072	46	121	310	39	96	43
1073	196	217	25	25	60	39
1074	25	1516	64	541	192	46
1075	801	43	232	85	178	135
1076	146	43	143	57	32	39
1077	598	43	25	427	36	125
1078	46	114	200	61	39	46
1079	121	128	46	78	78	43
1080	25	46	577	32	25	46
1081	730	43	153	57	249	46
1082	449	43	82	267	85	43
1083	253	43	185	36	103	135
1084	71	36	71	150	32	39
1085	231	43	50	78	142	46
1086	53	46	114	267	146	43
1087	224	43	103	121	50	46
1088	146	39	29	217	53	142
1089	28	43	25	128	60	46
1090	36	43	146	32	157	43
1091	57	39	57	36	89	142
1092	32	43	43	342	57	39
1093	28	135	32	224	75	43
1094	157	114	403	32	1594	231
1095	46	46	96	114	39	132
1096	64	114	153	75	28	43
1097	50	43	1821	100	139	43
1098	28	43	36	160	132	43
1099	61	96	61	1154	117	114
1100	64	43	61	36	64	96
1101	139	43	264	43	295	125
1102	78	384	25	53	53	39
1103	43	46	71	214	25	103
1104	320	39	39	53	128	110
1105	239	46	25	32	57	121
1106	36	43	25	82	36	135
1107	117	43	331	449	25	46
1108	53	43	292	114	46	135
1109	25	100	68	192	25	43
1110	249	39	36	506	50	43
1111	43	43	61	53	114	189
1112	36	43	39	78	64	502
1113	110	46	29	43	25	43
1114	68	117	157	118	270	441
1115	53	43	25	93	221	43
1116	82	39	25	61	2255	103
1117	71	43	328	68	53	39
1118	36	43	29	107	299	39
1119	64	43	75	21	100	43
1120	392	43	100	153	302	125
1121	1239	39	342	57	39	43
1122	75	132	32	53	57	43
1123	25	46	86	338	253	43
1124	132	43	29	160	345	43
1125	28	46	969	192	92	43
1126	53	132	25	96	89	39
1127	57	43	103	28	68	43
1128	75	36	25	25	117	46
1129	53	121	239	50	85	46
1130	157	43	353	39	57	36
1131	82	43	86	50	807	46
1132	103	43	50	43	85	125
1133	75	43	82	527	178	39
1134	93	43	260	25	75	206
1135	64	39	232	185	28	43
1136	114	46	75	32	142	43
1137	71	46	46	96	107	125
1138	171	46	43	36	235	43
1139	39	36	25	132	78	43
1140	68	46	381	142	46	43
1141	135	128	64	125	704	117
1142	210	46	96	677	32	46
1143	25	43	53	157	25	46
1144	381	43	82	39	189	43
1145	50	132	68	39	309	242
1146	39	43	96	317	82	46
1147	142	43	257	28	96	46
1148	57	43	32	82	50	39
1149	420	46	29	100	25	43
1150	32	43	39	427	39	46
1151	68	43	260	263	32	132
1152	43	46	46	150	139	43
1153	28	135	171	349	28	904
1154	85	43	1033	370	25	185
1155	36	46	50	231	142	534
1156	89	43	82	57	103	46
1157	107	110	39	32	36	39
1158	217	46	470	28	85	128
1159	164	46	39	221	25	43
1160	164	43	39	36	92	43
1161	117	43	68	28	28	117
1162	46	43	86	231	71	43
1163	28	43	53	96	430	43
1164	28	43	36	32	75	43
1165	1346	117	89	50	75	43
1166	82	43	43	185	196	121
1167	64	43	57	25	36	46
1168	46	43	121	75	32	434
1169	135	46	164	164	32	466
1170	36	43	296	85	203	303
1171	239	43	249	25	28	278
1172	281	43	36	128	36	427
1173	61	128	53	210	28	577
1174	36	103	53	57	146	267
1175	68	43	32	75	39	384
1176	43	146	257	28	78	566
1177	46	46	78	281	174	819
1178	68	39	57	43	445	228
1179	28	114	324	53	92	267
1180	82	36	96	46	32	203
1181	32	114	21	470	253	196
1182	263	110	68	25	60	224
1183	25	43	239	25	75	210
1184	61	46	78	36	107	164
1185	271	139	36	185	25	420
1186	78	135	89	135	36	377
1187	25	128	82	125	28	338
1188	32	39	32	114	192	370
1189	164	110	103	146	971	424
1190	53	46	57	57	36	125
1191	28	46	128	150	1170	103
1192	25	413	150	25	242	121
1193	50	420	150	196	64	96
1194	82	1929	663	75	71	117
1195	36	345	25	160	25	288
1196	228	548	29	157	100	303
1197	1281	196	25	110	192	121
1198	627	231	392	39	1124	96
1199	68	239	25	25	146	107
1200	46	203	121	25	75	114
1201	160	182	21	28	139	634
1202	164	235	1343	28	103	107
1203	64	217	29	741	75	114
1204	53	224	46	36	32	121
1205	61	199	64	231	43	100
1206	36	214	36	85	57	103
1207	32	751	61	107	288	100
1208	75	470	29	46	36	103
1209	64	107	25	57	28	103
1210	28	125	78	68	50	117
1211	28	100	431	89	167	110
1212	36	100	39	53	295	114
1213	50	96	57	68	139	103
1214	21	100	25	43	71	121
1215	68	117	29	82	132	114
1216	43	117	75	125	405	103
1217	139	185	100	313	92	96
1218	25	117	143	71	217	114
1219	25	89	29	25	100	100
1220	139	110	29	68	43	114
1221	50	263	182	121	46	100
1222	128	110	46	39	36	110
1223	36	559	36	338	349	100
1224	68	117	285	43	107	114
1225	85	103	71	36	82	2858
1226	53	117	53	285	75	363
1227	242	292	71	103	124	303
1228	28	285	86	68	679	288
1229	53	96	29	360	139	409
1230	93	121	196	78	68	356
1231	36	114	153	71	21	416
1232	142	249	118	28	612	413
1233	43	121	89	146	356	327
1234	196	96	36	385	32	698
1235	242	114	110	25	71	655
1236	85	93	167	28	36	901
1237	28	114	93	78	110	221
1238	32	2371	36	25	53	196
1239	28	114	32	470	36	164
1240	456	121	68	57	238	206
1241	28	96	160	46	25	178
1242	78	125	132	121	57	224
1243	36	107	25	142	569	217
1244	110	100	43	25	25	203
1245	96	125	78	64	153	174
1246	25	100	71	61	153	879
1247	25	110	61	43	32	142
1248	107	85	128	57	57	196
1249	57	103	153	36	53	221
1250	71	110	25	420	100	160
1251	150	107	150	25	43	203
1252	28	107	64	53	85	199
1253	335	117	36	36	498	224
1254	75	128	143	39	302	694
1255	28	103	495	53	75	470
1256	53	103	103	89	50	570
1257	78	545	110	36	213	199
1258	96	363	61	125	60	217
1259	61	409	463	32	25	260
1260	78	833	178	25	68	370
1261	57	185	114	78	43	342
1262	43	206	25	118	502	858
1263	132	167	82	75	171	310
1264	157	214	321	50	25	327
1265	82	164	246	89	39	367
1266	89	196	146	68	28	651
1267	64	936	53	103	53	940
1268	103	217	71	36	231	3613
1269	96	185	150	125	28	32
1270	28	125	25	36	146	82
1271	46	808	103	75	36	36
1272	93	214	153	82	57	36
1273	28	185	61	324	420	36
1274	242	167	121	36	210	28
1275	146	224	257	25	366	36
1276	231	712	86	36	53	32
1277	28	214	50	150	50	32
1278	39	527	68	25	224	107
1279	128	783	82	50	292	110
1280	71	228	29	57	117	374
1281	324	167	567	32	28	36
1282	25	228	61	57	110	253
1283	740	224	57	43	153	93
1284	25	182	200	36	68	36
1285	146	271	78	174	174	249
1286	25	253	86	89	92	32
1287	43	327	599	43	68	103
1288	142	285	61	160	28	32
1289	139	320	150	64	89	28
1290	125	473	61	43	427	36
1291	28	36	43	292	71	36
1292	25	36	110	107	39	36
1293	28	36	235	317	75	96
1294	64	36	43	36	68	409
1295	64	36	68	167	25	89
1296	142	28	78	217	238	36
1297	167	32	93	32	25	32
1298	206	89	538	274	71	36
1299	185	110	89	61	132	103
1300	28	36	278	68	839	82
1301	470	36	360	135	36	36
1302	43	100	75	53	25	103
1303	61	36	128	78	64	470
1304	96	36	100	61	50	32
1305	43	32	29	89	28	36
1306	43	167	57	36	274	103
1307	25	36	100	71	36	32
1308	78	36	25	456	139	32
1309	53	32	36	96	60	36
1310	36	214	107	25	192	32
1311	32	32	57	28	75	36
1312	103	36	36	21	21	28
1313	117	32	396	449	174	100
1314	68	36	29	484	32	36
1315	36	36	175	75	235	214
1316	25	271	29	96	25	36
1317	171	36	706	21	85	32
1318	53	36	61	356	28	89
1319	28	32	157	57	149	167
1320	28	36	43	267	36	36
1321	50	32	46	53	640	36
1322	46	153	110	192	39	32
1323	36	28	57	164	292	100
1324	32	32	125	75	135	36
1325	93	36	82	146	178	100
1326	132	317	175	36	164	39
1327	43	36	128	132	530	103
1328	153	32	314	78	25	96
1329	189	85	25	142	231	107
1330	139	28	53	36	46	36
1331	171	466	68	21	36	89
1332	32	32	46	85	25	32
1333	139	36	50	75	28	36
1334	39	36	43	32	25	36
1335	89	36	86	103	43	100
1336	32	36	21	64	64	93
1337	142	32	107	171	128	100
1338	57	36	713	43	192	36
1339	46	100	64	431	32	36
1340	75	32	50	89	213	36
1341	32	28	25	36	281	36
1342	57	36	71	214	25	32
1343	221	36	39	85	36	28
1344	93	32	271	174	46	32
1345	128	36	29	32	117	36
1346	28	32	78	39	43	32
1347	146	32	86	36	25	36
1348	71	36	46	114	139	32
1349	142	75	121	68	53	100
1350	164	36	32	207	167	32
1351	36	36	107	32	174	39
1352	174	420	36	57	149	103
1353	82	32	29	157	71	36
1354	132	32	406	139	39	36
1355	36	36	32	46	21	36
1356	82	28	143	85	96	96
1357	292	32	339	299	53	96
1358	64	164	71	25	1120	93
1359	46	36	110	46	189	32
1360	28	36	157	142	107	36
1361	21	89	61	157	124	32
1362	43	36	727	57	50	36
1363	242	89	82	25	114	39
1364	36	36	75	132	317	32
1365	25	93	25	53	28	36
1366	68	107	282	25	46	32
1367	25	32	32	548	139	32
1368	25	36	36	1250	89	36
1369	85	36	1447	182	224	36
1370	68	36	260	100	196	36
1371	157	32	25	96	260	28
1372	43	32	178	25	28	96
1373	32	459	937	231	60	78
1374	50	100	157	36	32	36
1375	139	36	57	303	82	103
1376	146	182	82	299	43	164
1377	239	96	314	178	96	36
1378	36	32	574	174	285	36
1379	43	32	103	174	124	32
1380	25	36	29	157	117	32
1381	25	96	71	285	157	36
1382	71	28	50	64	28	36
1383	85	36	75	239	189	114
1384	171	36	29	121	327	32
1385	57	32	64	110	110	110
1386	36	28	25	431	210	93
1387	50	36	32	726	25	28
1388	121	36	25	21	43	36
1389	71	32	210	61	36	36
1390	28	32	135	217	50	36
1391	82	256	121	377	128	103
1392	28	89	64	427	36	32
1393	28	239	36	107	39	36
1394	96	89	89	43	107	100
1395	57	28	182	75	100	36
1396	75	36	253	118	82	441
1397	75	36	634	214	71	89
1398	53	36	43	53	32	32
1399	128	85	167	68	128	36
1400	75	32	36	442	57	100
1401	68	32	128	502	92	36
1402	64	28	82	28	43	32
1403	53	36	61	57	228	36
1404	25	85	25	28	71	32
1405	89	153	25	36	142	103
1406	313	39	29	377	43	28
1407	153	93	75	68	164	32
1408	224	32	68	157	28	96
1409	32	32	50	217	71	36
1410	53	36	53	57	171	36
1411	25	32	118	25	146	36
1412	132	32	29	103	43	93
1413	32	32	29	128	640	32
1414	36	36	57	82	96	36
1415	25	100	128	481	78	246
1416	71	36	118	36	121	32
1417	64	36	100	82	153	36
1418	57	36	36	25	174	388
1419	36	110	68	78	28	36
1420	46	185	403	25	132	36
1421	267	36	232	96	405	281
1422	135	36	89	840	85	32
1423	1495	28	150	203	64	32
1424	85	36	68	125	167	89
1425	160	36	86	89	71	32
1426	21	36	1625	36	203	36
1427	25	36	64	85	231	39
1428	57	36	96	869	114	36
1429	68	32	25	53	139	36
1430	36	157	36	53	50	185
1431	89	100	36	139	60	32
1432	82	100	57	71	132	93
1433	78	32	185	36	36	36
1434	1168	182	424	427	46	89
1435	28	36	75	53	349	36
1436	32	36	82	634	53	32
1437	28	32	150	25	75	36
1438	28	36	57	61	199	36
1439	25	36	1165	125	124	32
1440	303	82	71	1257	82	107
1441	281	32	57	118	60	114
1442	434	32	25	53	36	32
1443	36	28	29	57	228	146
1444	178	36	29	192	157	1011
1445	93	103	32	78	43	32
1446	125	36	175	153	71	93
1447	82	36	46	89	142	100
1448	128	36	29	142	53	103
1449	28	32	25	25	57	182
1450	36	28	150	61	402	32
1451	57	32	29	328	57	36
1452	523	36	64	61	28	299
1453	164	96	61	82	288	93
1454	25	32	21	303	132	39
1455	160	36	21	28	395	103
1456	128	36	1668	25	25	335
1457	100	39	128	32	484	32
1458	267	39	68	36	25	96
1459	1136	32	100	153	124	93
1460	39	39	32	239	267	32
1461	317	36	32	46	64	32
1462	36	32	61	150	114	100
1463	53	32	39	68	231	36
1464	36	36	128	82	203	96
1465	53	36	125	89	124	32
1466	68	36	157	185	53	32
1467	1004	36	32	25	36	36
1468	139	36	153	192	142	103
1469	182	96	153	93	28	107
1470	28	110	32	82	146	32
1471	25	100	25	766	68	36
1472	100	32	78	28	249	36
1473	573	32	25	370	85	36
1474	260	36	68	25	78	36
1475	32	36	57	32	68	36
1476	93	36	78	32	36	36
1477	114	93	100	50	28	36
1478	64	174	4262	1403	402	36
1479	114	36	50	96	228	32
1480	75	36	200	1018	75	36
1481	46	39	135	118	142	513
1482	36	36	25	118	28	619
1483	39	71	335	36	598	466
1484	121	36	235	110	57	676
1485	32	32	460	132	32	360
1486	36	36	599	68	277	256
1487	100	36	25	171	53	395
1488	68	36	103	68	64	320
1489	28	85	132	75	302	313
1490	32	36	139	64	196	278
1491	231	32	61	21	75	150
1492	281	89	107	224	1508	395
1493	61	174	107	25	217	267
1494	61	85	61	249	60	249
1495	196	36	110	110	28	210
1496	25	36	235	577	28	295
1497	57	100	200	57	381	295
1498	303	32	103	85	64	274
1499	185	36	25	299	71	456
1500	146	36	185	242	53	231
1501	292	32	25	288	25	452
1502	787	32	32	495	28	424
1503	32	32	64	267	28	922
1504	128	89	25	78	402	4499
1505	57	36	292	25	28	2285
1506	43	360	150	25	327	1193
1507	75	32	29	43	68	139
1508	36	32	93	103	135	185
1509	25	36	25	153	60	160
1510	46	32	196	164	171	160
1511	28	164	39	203	110	178
1512	64	36	29	182	253	164
1513	85	36	139	221	85	146
1514	541	32	75	114	60	214
1515	310	278	29	43	75	160
1516	438	36	25	207	68	135
1517	182	36	93	32	334	150
1518	224	36	217	125	1131	178
1519	2837	100	50	89	171	153
1520	125	32	78	36	124	313
1521	78	36	324	25	43	363
1522	103	32	132	164	110	139
1523	28	32	53	50	60	164
1524	416	103	78	531	608	719
1525	68	96	71	78	92	174
1526	43	114	292	192	50	117
1527	231	36	25	43	25	160
1528	338	100	39	239	192	157
1529	78	103	57	85	153	157
1530	36	36	36	285	277	142
1531	267	185	64	25	829	160
1532	53	96	68	43	43	160
1533	39	89	171	36	82	153
1534	32	36	242	36	92	150
1535	399	36	303	110	391	160
1536	53	32	71	28	50	174
1537	285	100	32	93	43	128
1538	50	32	146	677	132	132
1539	71	28	25	78	1184	160
1540	303	103	114	82	25	3538
1541	28	36	25	192	270	235
1542	399	1207	78	107	46	335
1543	242	1207	29	82	82	256
1544	53	424	43	256	64	310
1545	93	833	100	199	43	406
1546	82	303	57	107	46	2563
1547	367	352	43	28	57	395
1548	228	278	96	210	302	698
1549	712	178	29	107	36	470
1550	50	242	274	39	477	85
1551	36	185	103	71	992	96
1552	46	313	57	25	103	231
1553	327	299	25	228	25	85
1554	82	320	39	53	71	89
1555	61	513	96	93	167	78
1556	142	399	43	164	96	160
1557	331	961	21	25	64	256
1558	210	96	110	78	843	93
1559	57	182	86	68	100	89
1560	103	167	103	75	157	93
1561	71	171	114	50	28	103
1562	36	135	71	142	75	89
1563	32	174	61	28	341	85
1564	53	182	43	21	68	89
1565	281	167	25	171	669	85
1566	313	114	86	61	75	89
1567	559	164	29	71	228	82
1568	392	150	39	110	1579	96
1569	43	139	100	28	25	85
1570	57	142	29	57	25	93
1571	39	178	25	847	466	85
1572	46	132	139	46	462	249
1573	217	157	32	25	57	93
1574	85	192	68	1008	25	1064
1575	36	153	61	64	124	93
1576	199	185	71	36	64	85
1577	125	167	71	43	46	85
1578	32	153	53	623	217	89
1579	78	150	29	57	430	217
1580	43	150	25	217	281	89
1581	21	164	64	174	36	82
1582	249	150	25	36	206	85
1583	100	157	121	135	117	438
1584	39	160	25	32	21	82
1585	288	135	36	189	25	89
1586	61	164	32	25	57	82
1587	110	178	61	196	68	214
1588	46	174	36	36	25	85
1589	470	160	25	28	1316	82
1590	36	167	93	89	185	85
1591	1438	167	86	68	217	82
1592	61	157	75	28	363	75
1593	580	146	114	32	96	93
1594	441	271	82	132	345	89
1595	39	100	82	118	32	78
1596	71	89	285	178	537	85
1597	53	167	278	61	43	82
1598	117	82	29	466	96	96
1599	43	100	82	249	68	82
1600	53	82	207	32	25	89
1601	36	93	371	43	36	82
1602	78	93	36	299	370	82
1603	36	71	64	135	242	78
1604	53	89	178	118	57	85
1605	46	75	39	25	25	85
1606	117	192	107	39	28	89
1607	57	82	121	61	139	89
1608	64	100	32	36	57	228
1609	89	89	29	32	25	75
1610	75	224	178	901	28	75
1611	150	82	57	100	64	85
1612	89	192	100	57	92	75
1613	53	89	157	196	1099	93
1614	53	82	36	256	178	71
1615	167	85	25	53	1042	85
1616	25	85	453	25	32	78
1617	36	71	36	61	39	75
1618	121	85	143	164	39	68
1619	50	82	61	214	267	78
1620	153	85	36	36	139	82
1621	488	85	167	231	92	85
1622	36	78	228	50	718	78
1623	28	85	53	36	662	85
1624	25	75	68	21	96	71
1625	61	89	25	36	181	96
1626	103	82	331	36	146	239
1627	25	75	107	93	46	89
1628	43	93	25	57	167	93
1629	36	82	68	103	110	78
1630	46	82	121	50	185	96
1631	85	82	75	57	28	221
1632	235	82	43	523	377	85
1633	82	78	78	50	494	274
1634	36	85	36	214	71	89
1635	139	242	228	61	1145	89
1636	844	85	29	50	971	96
1637	139	75	93	28	32	82
1638	50	85	46	342	142	89
1639	32	85	61	96	295	93
1640	68	89	36	36	36	278
1641	50	89	53	57	36	214
1642	25	82	29	64	46	85
1643	53	93	299	114	60	78
1644	174	78	29	50	85	85
1645	28	82	46	210	25	82
1646	103	78	125	43	46	89
1647	263	75	43	25	224	96
1648	110	107	128	253	28	242
1649	1004	85	257	89	555	89
1650	21	82	46	25	46	93
1651	28	71	43	82	96	89
1652	89	82	29	32	96	89
1653	43	89	57	125	228	93
1654	164	82	118	61	612	89
1655	235	93	53	28	64	174
1656	36	82	96	157	121	171
1657	117	82	71	199	292	78
1658	182	249	36	46	1661	82
1659	121	93	82	580	242	345
1660	214	78	182	153	28	1086
1661	82	85	29	153	36	367
1662	214	75	25	338	36	370
1663	61	89	25	68	25	345
1664	206	263	64	139	36	288
1665	167	78	53	57	78	310
1666	39	78	36	25	174	687
1667	39	271	36	57	242	1399
1668	192	93	36	68	100	146
1669	57	82	25	64	196	142
1670	43	89	36	502	132	167
1671	199	249	25	157	43	157
1672	110	420	25	89	25	142
1673	214	82	25	64	28	114
1674	231	68	118	217	68	160
1675	89	89	53	648	75	167
1676	64	107	29	164	409	121
1677	167	89	121	53	21	150
1678	271	93	110	61	36	139
1679	242	78	36	85	132	142
1680	53	89	25	50	110	409
1681	96	82	25	64	619	114
1682	110	85	118	53	39	534
1683	388	96	75	21	139	164
1684	64	96	25	57	82	128
1685	28	89	82	36	57	167
1686	128	93	93	43	199	153
1687	36	89	32	114	178	171
1688	25	78	71	85	71	125
1689	85	85	75	61	75	160
1690	384	96	89	100	36	157
1691	89	93	78	43	192	153
1692	32	85	57	21	135	160
1693	249	299	125	118	25	128
1694	57	399	36	43	43	96
1695	75	295	29	139	68	114
1696	28	203	57	43	68	121
1697	57	285	36	32	982	146
1698	100	150	570	164	85	164
1699	57	139	25	474	1028	566
1700	43	125	25	221	132	164
1701	292	164	32	207	89	167
1702	82	128	164	103	25	616
1703	142	164	71	61	25	441
1704	399	153	78	53	39	438
1705	57	121	71	381	391	1029
1706	71	139	39	128	60	246
1707	25	121	64	107	78	203
1708	438	142	96	96	32	239
1709	231	128	57	392	213	260
1710	356	135	143	50	46	164
1711	82	103	53	39	25	587
1712	32	128	29	231	36	182
1713	25	110	57	25	32	224
1714	342	545	39	78	107	217
1715	57	167	29	93	167	239
1716	43	150	25	43	270	221
1717	36	117	146	513	384	256
1718	135	146	53	93	92	199
1719	57	132	128	972	60	221
1720	395	157	50	199	231	1039
1721	96	128	57	57	25	865
1722	206	110	39	43	153	609
1723	64	167	75	36	78	943
1724	28	160	61	470	117	1039
1725	498	157	321	103	164	748
1726	64	128	153	164	135	224
1727	267	402	25	153	28	335
1728	107	96	39	93	395	192
1729	449	139	118	43	36	189
1730	128	655	107	68	267	228
1731	64	431	207	25	89	242
1732	100	217	71	43	196	352
1733	128	751	53	43	68	199
1734	64	160	64	217	71	2207
1735	246	157	75	93	92	285
1736	239	249	50	128	28	310
1737	310	2332	36	481	1081	342
1738	317	235	64	21	1167	278
1739	107	794	50	662	78	320
1740	142	676	217	32	64	345
1741	57	406	207	342	117	527
1742	36	345	53	217	121	627
1743	53	274	64	167	238	819
1744	153	427	78	288	32	1182
1745	68	377	68	100	107	1374
1746	228	520	118	25	249	75
1747	28	598	25	997	281	142
1748	271	584	641	50	53	214
1749	349	1068	64	164	78	25
1750	82	68	46	741	203	132
1751	32	25	103	28	43	199
1752	61	68	139	377	2070	25
1753	28	28	581	28	46	221
1754	260	25	527	36	836	28
1755	267	25	143	46	149	71
1756	61	231	82	121	423	28
1757	75	75	61	53	28	256
1758	46	75	200	602	114	28
1759	71	125	39	36	573	28
1760	224	68	107	644	135	25
1761	235	71	153	28	146	117
1762	43	25	68	872	142	121
1763	82	132	57	174	1124	78
1764	100	28	25	231	149	64
1765	96	28	53	43	121	78
1766	32	28	36	46	317	28
1767	114	78	43	132	28	28
1768	53	57	107	125	28	75
1769	39	61	118	25	89	28
1770	121	28	107	121	324	267
1771	75	25	50	32	505	167
1772	217	75	25	96	135	132
1773	25	28	29	139	28	171
1774	210	178	50	32	114	28
1775	46	78	200	43	345	189
1776	146	25	46	53	25	28
1777	61	28	68	32	36	28
1778	125	157	606	25	100	142
1779	160	78	53	221	57	75
1780	135	28	46	395	53	78
1781	192	68	29	185	75	206
1782	25	78	61	221	36	25
1783	28	78	61	100	135	541
1784	25	71	53	328	28	142
1785	28	75	50	249	1028	25
1786	231	125	29	93	263	28
1787	61	61	96	36	32	25
1788	28	25	93	121	128	71
1789	285	28	25	335	43	28
1790	89	68	25	57	167	28
1791	320	28	114	36	509	25
1792	192	28	50	210	28	28
1793	552	78	292	25	60	28
1794	36	25	121	57	53	28
1795	61	28	114	125	416	25
1796	132	28	43	75	50	25
1797	28	28	100	121	189	146
1798	402	28	29	28	132	28
1799	36	25	114	57	71	25
1800	36	125	29	28	384	25
1801	28	28	192	78	43	78
1802	61	28	53	53	153	28
1803	57	25	78	840	21	68
1804	139	206	61	118	1846	25
1805	68	28	61	25	25	28
1806	28	167	29	78	142	221
1807	221	64	68	100	25	25
1808	228	28	32	43	309	25
1809	85	25	50	46	224	132
1810	64	28	39	93	25	78
1811	392	313	135	82	96	25
1812	36	146	21	28	100	78
1813	71	68	68	50	110	82
1814	139	28	57	605	28	128
1815	75	28	146	28	405	221
1816	185	75	43	32	114	28
1817	53	28	46	50	43	68
1818	36	128	36	43	53	28
1819	28	28	1187	53	790	189
1820	271	28	125	25	43	71
1821	68	28	29	153	249	68
1822	57	28	29	595	36	28
1823	75	199	107	96	28	25
1824	1349	71	57	61	96	25
1825	267	164	413	627	36	28
1826	68	68	68	178	573	28
1827	57	139	25	25	85	57
1828	224	28	78	641	57	78
1829	139	28	36	75	36	75
1830	157	28	36	246	71	75
1831	392	182	43	25	160	28
1832	64	25	192	82	36	28
1833	28	71	57	32	82	28
1834	78	28	75	71	21	25
1835	61	75	32	1990	89	132
1836	121	53	64	128	60	28
1837	174	25	64	28	270	71
1838	28	28	150	167	36	28
1839	228	25	175	374	174	28
1840	32	28	25	36	28	28
1841	107	25	57	25	160	210
1842	39	75	445	103	189	114
1843	317	28	89	21	36	146
1844	43	75	249	43	171	306
1845	231	25	82	135	25	75
1846	203	75	82	36	213	25
1847	253	25	36	506	28	28
1848	53	125	36	53	228	78
1849	46	25	57	157	78	28
1850	132	132	43	260	39	68
1851	174	75	32	570	46	25
1852	85	28	135	85	146	68
1853	36	25	89	256	110	75
1854	142	139	182	256	245	25
1855	160	64	278	46	85	28
1856	36	28	114	139	78	61
1857	231	28	121	93	82	28
1858	199	28	388	39	157	28
1859	32	178	132	121	149	25
1860	192	61	36	46	224	82
1861	25	139	78	271	85	28
1862	85	25	68	25	64	121
1863	57	25	68	43	43	25
1864	32	25	46	53	25	28
1865	25	78	78	25	238	28
1866	32	114	57	118	157	160
1867	36	28	78	160	160	78
1868	61	185	89	25	50	28
1869	146	25	178	39	178	28
1870	153	68	82	167	619	78
1871	100	28	32	591	92	78
1872	68	28	103	199	68	64
1873	281	28	57	125	71	28
1874	82	68	53	46	260	25
1875	25	28	89	121	103	303
1876	53	28	36	203	185	28
1877	68	28	29	128	117	28
1878	121	28	167	89	89	78
1879	78	25	805	25	57	210
1880	93	82	36	36	110	25
1881	260	71	224	434	124	28
1882	61	28	175	260	75	64
1883	36	71	135	85	28	352
1884	25	28	1461	107	60	25
1885	128	64	114	192	103	114
1886	121	28	71	96	92	28
1887	25	28	75	39	89	28
1888	61	28	64	21	103	150
1889	25	25	53	85	121	28
1890	89	25	29	317	121	491
1891	61	28	128	61	189	75
1892	28	25	64	82	107	214
1893	103	135	71	43	128	71
1894	150	28	29	157	43	28
1895	32	75	46	552	523	25
1896	25	28	43	153	1188	28
1897	53	110	53	114	85	132
1898	150	28	39	61	60	150
1899	174	71	61	50	32	85
1900	121	132	50	53	36	28
1901	53	28	29	46	92	75
1902	221	100	235	118	206	71
1903	103	61	167	25	124	28
1904	21	75	53	89	78	28
1905	85	28	96	57	359	135
1906	171	25	299	185	608	25
1907	153	160	239	53	647	28
1908	28	25	57	185	103	28
1909	78	64	68	46	32	28
1910	25	71	43	39	68	71
1911	132	25	96	100	128	78
1912	46	28	235	28	882	25
1913	78	64	75	25	43	231
1914	96	25	25	36	96	28
1915	78	75	82	142	43	28
1916	43	57	150	25	53	28
1917	75	28	46	64	71	28
1918	89	25	175	214	92	28
1919	228	25	25	114	491	28
1920	125	28	132	25	82	28
1921	142	28	146	43	25	242
1922	388	28	224	85	68	203
1923	68	82	89	96	75	28
1924	28	25	68	21	36	28
1925	68	71	100	1225	164	71
1926	153	78	57	61	82	28
1927	331	28	150	488	274	28
1928	25	78	1333	132	327	28
1929	157	28	36	68	733	75
1930	43	82	182	153	185	78
1931	114	132	36	121	221	28
1932	46	25	50	25	85	192
1933	53	114	71	71	192	82
1934	171	28	21	100	996	75
1935	210	78	110	110	36	28
1936	883	78	61	118	32	25
1937	25	28	29	25	114	28
1938	292	68	36	21	89	28
1939	85	25	25	239	28	28
1940	53	150	143	28	71	25
1941	32	25	57	185	174	78
1942	32	28	78	28	160	164
1943	39	25	53	28	135	28
1944	829	28	160	139	64	150
1945	85	75	53	46	96	28
1946	64	25	39	75	117	71
1947	61	78	61	43	92	28
1948	150	203	61	107	57	75
1949	231	82	36	43	50	28
1950	182	206	75	25	519	28
1951	374	28	114	64	864	68
1952	128	28	78	25	124	28
1953	71	28	82	43	53	135
1954	210	189	203	50	174	64
1955	25	68	36	89	32	28
1956	139	78	118	85	78	28
1957	93	28	25	36	103	68
1958	25	28	25	46	64	71
1959	164	25	57	61	146	25
1960	53	25	71	57	68	57
1961	43	256	125	25	263	28
1962	61	71	57	28	57	78
1963	71	335	25	50	96	28
1964	256	78	53	57	32	75
1965	313	25	100	28	519	121
1966	132	68	57	68	146	25
1967	117	25	61	50	217	110
1968	82	28	296	43	75	75
1969	57	28	25	85	68	28
1970	153	28	71	39	199	139
1971	89	132	171	71	153	25
1972	39	78	78	100	25	28
1973	224	75	232	53	32	28
1974	274	71	36	71	71	28
1975	36	25	32	57	164	28
1976	61	71	29	997	28	28
1977	470	28	61	28	71	71
1978	135	28	32	253	28	68
1979	36	28	289	75	43	28
1980	125	239	25	78	46	71
1981	438	25	68	25	57	25
1982	25	25	29	199	103	28
1983	125	28	61	256	221	28
1984	39	25	93	36	60	28
1985	57	28	143	25	114	25
1986	125	71	36	591	71	25
1987	64	28	182	794	28	28
1988	157	64	71	57	36	75
1989	82	78	57	43	103	64
1990	28	64	61	43	132	246
1991	25	78	53	75	114	71
1992	43	167	61	85	57	28
1993	698	25	21	392	260	68
1994	150	64	29	36	114	178
1995	25	25	43	96	157	28
1996	82	25	36	25	25	71
1997	64	139	39	57	92	75
1998	36	71	82		103	25
1999	82	68	36		25	25
[truncated: 139 more rows]

## Sheet: p53CKO TACW4
cell number	p53CKO TACW4_1	p53CKO TACW4_2	p53CKO TACW4_3	p53CKO TACW4_4	p53CKO TACW4_5	p53CKO TACW4_6
1	182	25	82	25	25	25
2	281	53	146	118	100	107
3	93	1367	28	78	61	21
4	28	766	25	100	146	53
5	121	82	306	21	32	21
6	82	103	139	43	189	182
7	53	192	100	217	32	139
8	346	459	36	25	64	68
9	21	53	25	46	128	50
10	46	25	28	53	103	110
11	85	96	242	125	143	53
12	50	57	61	71	224	68
13	132	68	499	25	75	107
14	57	61	64	2200	100	214
15	43	28	588	25	153	164
16	57	125	175	310	25	370
17	445	552	153	28	217	303
18	203	324	25	196	406	64
19	28	231	46	142	71	189
20	82	89	142	82	118	210
21	75	260	178	25	75	46
22	730	231	246	32	107	235
23	39	146	296	107	196	53
24	25	96	175	82	64	360
25	271	2062	388	783	61	175
26	46	32	203	118	46	28
27	85	958	121	157	253	64
28	346	210	171	125	114	142
29	189	61	75	32	50	64
30	53	53	110	876	43	125
31	68	25	157	71	125	25
32	132	142	28	75	121	171
33	43	96	57	741	21	57
34	139	114	442	402	132	32
35	467	128	61	246	36	46
36	85	32	89	57	82	93
37	164	242	185	669	100	96
38	139	25	167	25	93	25
39	36	135	96	189	239	39
40	64	865	132	103	185	121
41	68	1481	96	299	43	139
42	61	46	107	28	349	221
43	75	28	32	75	36	427
44	32	75	185	317	43	456
45	89	57	235	231	834	57
46	25	64	139	53	75	281
47	68	128	278	43	178	53
48	68	50	21	125	29	381
49	53	488	157	32	29	85
50	43	89	28	132	100	53
51	85	64	28	53	25	192
52	281	46	75	114	164	36
53	68	53	100	118	71	36
54	68	75	118	28	89	57
55	71	28	249	196	132	164
56	75	85	135	36	25	182
57	249	64	46	192	107	61
58	68	36	68	103	210	121
59	28	25	43	157	46	345
60	153	71	171	25	46	356
61	178	25	89	68	114	61
62	146	89	1332	57	78	57
63	57	53	196	71	153	121
64	43	306	420	75	57	274
65	25	28	121	78	135	71
66	25	103	125	36	25	157
67	253	68	28	64	157	499
68	331	53	61	335	200	299
69	78	96	103	285	232	96
70	142	61	100	57	32	110
71	118	132	146	75	43	46
72	28	61	82	39	207	64
73	110	495	28	21	21	71
74	353	249	68	342	431	57
75	75	203	43	203	86	96
76	420	68	153	71	100	68
77	75	57	207	57	321	185
78	3310	68	203	135	36	21
79	435	253	28	25	57	25
80	125	96	121	150	107	78
81	21	114	57	103	43	210
82	100	32	85	192	210	61
83	32	128	132	71	107	114
84	36	61	153	107	82	150
85	61	28	25	139	299	25
86	1603	142	50	199	1668	50
87	224	150	239	36	178	75
88	61	32	110	75	249	303
89	46	61	71	28	107	210
90	777	53	28	78	25	64
91	82	28	50	50	1329	132
92	57	189	182	142	57	267
93	78	25	53	57	224	175
94	28	25	25	456	246	71
95	32	146	96	32	1604	57
96	363	61	78	299	246	199
97	103	395	75	146	150	157
98	260	292	164	36	53	28
99	388	128	128	25	128	61
100	25	100	36	139	210	171
101	75	46	157	57	68	100
102	96	28	175	61	57	68
103	349	157	32	53	43	25
104	577	39	39	50	331	36
105	61	61	78	36	185	39
106	21	214	239	28	36	157
107	132	82	28	246	542	96
108	28	57	417	171	25	114
109	182	85	128	50	139	363
110	335	142	146	61	46	21
111	253	153	36	78	160	142
112	232	160	32	851	228	125
113	36	207	61	28	82	68
114	199	89	157	89	228	146
115	25	53	296	274	189	142
116	36	399	264	36	96	196
117	71	61	43	43	143	78
118	75	46	132	50	89	71
119	68	167	559	32	139	43
120	71	164	85	118	150	110
121	50	662	75	43	86	121
122	25	85	128	32	381	182
123	239	160	135	75	32	153
124	32	306	381	132	71	142
125	207	174	349	32	135	93
126	118	53	93	125	107	50
127	85	153	25	53	29	171
128	71	328	164	46	157	53
129	61	46	142	125	221	85
130	32	531	82	21	36	107
131	125	189	57	36	39	103
132	36	57	114	39	43	53
133	64	107	36	43	78	345
134	110	153	221	25	164	296
135	75	71	96	100	228	264
136	68	75	160	25	25	107
137	167	271	96	324	25	82
138	61	773	25	356	246	75
139	274	32	192	28	128	21
140	274	110	36	32	25	121
141	182	64	68	146	25	61
142	64	25	75	929	75	256
143	217	228	146	107	150	103
144	135	61	153	53	192	28
145	28	669	157	135	103	178
146	57	114	128	85	71	292
147	296	68	46	356	64	121
148	153	345	363	53	82	114
149	132	53	36	110	82	75
150	36	43	53	32	32	36
151	93	75	217	121	492	128
152	164	114	78	64	82	107
153	125	85	132	85	160	132
154	634	21	118	96	21	57
155	153	25	289	110	249	185
156	317	249	103	89	100	146
157	57	57	36	246	773	61
158	96	210	61	36	185	210
159	57	85	53	25	110	68
160	32	150	185	36	29	71
161	36	39	89	103	167	538
162	107	103	28	61	86	128
163	53	32	221	96	46	82
164	46	132	36	114	164	57
165	96	71	64	185	68	125
166	32	28	132	228	43	402
167	135	57	114	755	78	75
168	32	185	214	132	43	103
169	100	57	452	36	189	68
170	378	57	93	28	32	160
171	189	627	36	153	103	221
172	57	57	93	150	25	328
173	246	164	89	142	25	93
174	146	32	78	28	221	57
175	57	53	36	39	25	192
176	25	288	25	171	93	50
177	192	36	43	28	57	214
178	242	278	125	46	53	150
179	517	146	82	28	203	253
180	96	39	28	570	224	21
181	53	406	862	271	107	53
182	64	25	71	182	29	224
183	75	43	36	25	114	125
184	25	150	39	110	25	313
185	96	139	71	25	61	217
186	36	712	135	121	103	164
187	75	57	61	28	46	171
188	107	278	68	477	36	28
189	125	68	71	71	71	110
190	948	78	82	160	235	28
191	71	61	278	43	64	89
192	296	320	228	93	29	260
193	645	25	78	769	200	96
194	171	43	39	25	75	819
195	32	64	132	57	121	21
196	78	64	114	342	224	57
197	39	185	232	68	185	68
198	32	57	100	96	43	128
199	93	146	75	50	139	477
200	160	381	61	139	167	25
201	296	32	46	25	82	203
202	552	43	296	253	114	139
203	71	89	64	25	132	28
204	171	377	36	491	150	306
205	39	28	61	118	57	50
206	242	32	28	96	303	68
207	39	28	61	805	93	46
208	68	28	103	53	61	103
209	61	46	25	82	246	182
210	96	142	78	100	29	288
211	36	118	93	103	96	21
212	25	68	338	385	82	128
213	57	392	189	121	581	207
214	142	118	125	28	53	64
215	21	85	43	50	1857	46
216	43	164	28	96	64	267
217	68	292	78	25	43	388
218	57	25	36	548	96	239
219	25	331	71	2496	36	118
220	78	160	82	75	61	573
221	39	25	114	103	25	50
222	57	82	93	61	100	135
223	36	61	96	267	157	114
224	32	57	96	239	46	345
225	43	25	28	32	282	75
226	61	64	278	342	143	2739
227	777	431	53	25	82	21
228	246	64	150	50	132	150
229	53	278	898	684	57	78
230	68	189	118	107	93	338
231	32	25	82	388	239	82
232	25	142	32	253	25	53
233	25	85	71	221	36	342
234	256	602	36	78	43	28
235	25	182	1069	32	121	61
236	25	75	21	25	121	627
237	107	103	21	46	196	53
238	53	68	2957	239	61	232
239	142	36	21	164	46	157
240	36	167	28	125	25	420
241	28	1008	313	32	53	93
242	285	36	153	89	214	96
243	167	61	249	71	57	1393
244	43	694	32	21	36	25
245	39	274	89	374	167	43
246	32	25	21	32	100	1097
247	46	46	246	132	46	64
248	207	96	28	345	64	246
249	32	39	150	523	96	46
250	71	139	178	64	29	196
251	1311	61	82	64	121	110
252	68	50	71	25	93	71
253	132	36	32	2998	25	552
254	110	288	39	28	29	57
255	57	121	39	1232	150	93
256	25	50	36	367	267	25
257	36	68	125	196	29	110
258	53	57	114	28	242	39
259	50	75	21	463	53	695
260	75	531	64	374	160	28
261	25	135	25	100	36	107
262	933	25	175	78	43	118
263	114	100	666	260	160	121
264	36	82	353	89	32	71
265	32	103	25	118	61	207
266	185	36	25	36	431	53
267	82	71	68	242	453	39
268	264	71	114	93	3474	139
269	89	274	103	28	39	146
270	353	25	128	221	96	25
271	25	89	82	317	53	406
272	285	71	167	89	445	239
273	609	43	417	25	2616	153
274	698	32	816	121	192	634
275	267	71	164	64	25	61
276	677	50	153	21	253	93
277	150	85	39	96	228	25
278	153	89	78	157	178	28
279	61	114	25	174	143	132
280	57	61	139	221	164	274
281	46	64	78	271	64	217
282	53	82	39	28	36	28
283	292	25	71	274	217	281
284	289	61	46	89	196	178
285	25	413	271	267	210	153
286	25	118	28	50	21	463
287	3983	196	153	174	53	39
288	89	182	217	28	86	46
289	57	285	53	1154	36	103
290	1293	64	25	93	50	53
291	89	110	410	96	239	125
292	142	68	256	46	36	246
293	264	306	21	228	103	182
294	623	150	93	858	239	1364
295	28	167	25	228	50	114
296	64	837	210	221	132	43
297	403	146	68	75	86	36
298	64	50	28	135	25	114
299	25	434	417	36	103	182
300	438	28	160	3600	200	128
301	1268	135	25	78	249	142
302	125	527	666	118	78	28
303	64	75	235	434	53	349
304	691	114	385	28	53	196
305	28	96	43	118	110	139
306	207	203	289	335	43	100
307	75	75	32	53	29	25
308	28	235	36	25	118	82
309	253	182	28	128	282	85
310	438	85	25	125	46	246
311	335	43	57	100	64	53
312	210	78	182	221	413	78
313	53	189	50	25	61	228
314	46	239	57	46	143	53
315	103	125	78	32	50	217
316	93	2208	89	25	25	264
317	114	43	89	260	93	132
318	175	118	125	36	57	153
319	581	566	160	36	71	21
320	139	320	28	43	110	64
321	110	32	175	3472	29	285
322	260	125	235	93	445	53
323	121	207	25	231	200	118
324	64	46	96	28	53	121
325	313	32	192	463	82	75
326	346	89	43	78	171	36
327	456	53	61	171	50	53
328	57	68	25	413	891	57
329	103	96	36	21	29	25
330	296	224	431	100	780	691
331	75	75	613	132	61	43
332	28	167	78	61	649	39
333	75	25	192	50	175	64
334	21	100	28	36	125	50
335	146	296	71	28	185	128
336	378	61	36	182	502	21
337	78	36	64	57	53	114
338	167	28	25	424	36	78
339	85	125	121	71	43	228
340	638	75	53	89	349	139
341	96	107	28	150	257	25
342	21	71	118	940	43	28
343	118	442	125	118	132	36
344	64	85	335	46	132	363
345	178	71	25	28	53	150
346	71	78	3320	107	36	296
347	28	299	228	25	29	25
348	36	36	313	246	143	75
349	57	150	25	25	36	82
350	246	28	53	89	46	61
351	132	28	36	207	160	513
352	1079	353	125	263	602	153
353	46	85	199	210	71	57
354	677	125	25	125	431	50
355	894	274	267	68	21	57
356	246	39	36	25	249	249
357	189	157	21	210	164	192
358	346	93	175	142	39	185
359	335	89	246	21	984	61
360	61	231	68	192	29	232
361	82	249	171	271	36	274
362	135	75	588	36	78	21
363	2722	235	36	25	25	64
364	139	82	25	43	25	331
365	28	75	164	57	29	552
366	114	627	71	210	61	118
367	171	413	110	167	2480	171
368	224	25	296	43	57	1040
369	71	271	85	68	171	374
370	89	36	171	25	200	118
371	53	46	591	89	61	164
372	71	50	61	82	691	232
373	338	25	68	57	86	142
374	100	545	256	43	32	64
375	53	263	217	146	189	192
376	175	171	121	89	46	85
377	43	25	107	25	214	46
378	274	36	28	36	673	78
379	787	135	25	345	517	21
380	36	85	64	313	32	150
381	21	142	239	50	160	39
382	370	253	25	1150	324	21
383	103	160	46	25	68	196
384	43	78	673	25	143	285
385	28	82	85	93	367	1799
386	28	32	28	43	239	110
387	93	36	68	110	182	100
388	107	28	267	103	57	103
389	680	107	25	75	75	207
390	93	3575	61	25	175	25
391	256	25	121	612	32	185
392	930	1887	82	50	36	150
393	103	203	142	32	25	100
394	53	160	64	32	143	246
395	264	64	378	68	292	125
396	278	36	873	28	57	150
397	28	100	737	28	25	64
398	32	25	50	64	39	328
399	1190	274	310	36	25	85
400	21	57	267	474	75	132
401	1062	53	167	85	132	153
402	57	153	57	228	232	224
403	267	36	36	25	25	46
404	310	118	28	32	249	36
405	25	719	118	28	25	171
406	93	103	32	32	29	150
407	78	235	28	89	160	552
408	531	28	28	160	93	548
409	25	164	28	324	53	21
410	61	328	203	178	132	53
411	68	75	71	75	71	21
412	25	71	85	28	324	21
413	93	25	146	281	178	36
414	21	110	50	78	96	21
415	36	43	36	107	64	46
416	71	93	36	89	257	502
417	64	210	866	28	25	121
418	61	146	306	36	153	82
419	43	100	217	25	89	21
420	103	296	36	890	61	175
421	46	39	132	103	121	21
422	157	32	492	93	132	452
423	256	207	64	125	36	36
424	1803	167	57	100	29	89
425	103	103	61	43	146	118
426	25	249	171	32	46	189
427	50	68	335	178	78	32
428	28	75	232	502	36	46
429	36	25	142	43	36	132
430	25	1068	25	93	57	39
431	110	310	153	224	146	299
432	96	281	110	75	64	21
433	93	189	239	153	100	39
434	28	64	196	25	1700	57
435	28	118	28	114	32	21
436	53	96	36	132	267	196
437	71	324	281	78	46	125
438	189	224	132	25	25	25
439	25	68	53	28	210	388
440	103	897	289	100	139	25
441	32	110	100	983	167	28
442	363	217	36	110	82	260
443	25	78	556	121	25	28
444	28	214	32	68	189	449
445	192	167	249	43	228	100
446	36	566	125	53	143	139
447	61	1260	64	25	121	89
448	28	103	28	28	175	21
449	178	118	25	21	61	36
450	296	46	128	36	50	182
451	160	75	64	153	25	110
452	281	125	178	449	46	85
453	25	71	199	28	260	199
454	25	1581	192	32	46	310
455	93	118	139	71	25	534
456	28	1335	442	43	71	43
457	570	171	303	36	25	36
458	100	64	114	28	385	185
459	249	32	28	25	39	214
460	39	32	28	107	118	64
461	61	3628	25	28	89	449
462	135	463	82	271	121	210
463	499	171	142	61	78	25
464	100	210	570	36	32	335
465	53	192	21	207	25	135
466	139	61	64	207	257	50
467	43	75	82	71	32	207
468	324	224	185	75	110	139
469	57	25	78	32	175	110
470	189	32	64	25	164	53
471	93	64	242	93	360	46
472	61	64	32	36	249	57
473	57	71	85	25	64	57
474	32	103	310	32	78	68
475	125	46	160	50	178	702
476	232	50	71	328	75	75
477	264	32	39	135	53	78
478	46	61	75	93	64	36
479	46	160	43	75	96	185
480	28	50	153	82	64	21
481	167	142	474	25	43	125
482	53	367	53	135	200	139
483	100	552	880	93	43	630
484	484	182	57	1303	470	46
485	71	75	43	121	29	21
486	253	171	313	267	203	132
487	146	1663	175	36	75	61
488	71	221	281	82	121	246
489	260	93	53	25	78	146
490	36	442	71	160	153	50
491	93	171	46	167	57	313
492	142	85	85	46	25	43
493	28	36	57	171	57	360
494	25	57	71	527	132	53
495	431	2738	64	25	167	78
496	438	805	71	85	121	239
497	242	189	28	267	68	139
498	36	68	370	64	164	96
499	53	100	207	96	21	157
500	178	189	25	25	82	132
501	32	110	50	142	224	164
502	292	82	32	602	182	75
503	96	57	25	46	21	61
504	171	25	53	61	160	103
505	142	114	157	118	75	53
506	28	100	214	100	716	28
507	93	78	217	406	93	25
508	75	1859	324	78	203	570
509	89	260	39	57	57	25
510	57	285	271	25	146	232
511	142	203	50	1068	185	107
512	321	231	28	684	75	823
513	32	43	71	57	43	324
514	224	100	253	78	93	153
515	114	85	28	210	43	150
516	39	75	85	103	29	50
517	39	1656	50	32	78	214
518	32	68	50	75	549	246
519	46	85	32	25	410	203
520	492	182	64	46	53	93
521	36	57	32	57	157	75
522	100	107	53	217	29	139
523	71	965	260	121	89	356
524	43	288	221	420	107	281
525	207	89	164	32	75	139
526	36	100	32	224	150	762
527	50	609	196	128	75	449
528	68	61	39	25	39	125
529	25	89	242	39	830	538
530	591	57	46	132	167	160
531	89	25	93	28	164	43
532	232	150	93	328	282	353
533	57	196	50	61	25	93
534	71	36	178	53	107	61
535	36	61	178	36	118	232
536	125	107	61	78	78	53
537	61	89	25	78	182	21
538	253	36	46	82	89	25
539	46	100	100	164	29	196
540	25	50	68	64	93	538
541	75	794	64	103	103	21
542	121	36	43	128	720	249
543	43	46	68	107	25	449
544	28	118	82	25	182	335
545	110	110	46	53	175	196
546	25	75	75	174	29	271
547	78	196	93	36	143	57
548	78	858	36	121	189	303
549	25	228	228	28	249	110
550	224	548	164	349	86	114
551	71	57	64	68	417	228
552	296	71	128	174	39	21
553	196	43	185	242	175	114
554	32	926	363	89	25	71
555	256	573	488	285	78	28
556	57	68	21	146	29	224
557	157	68	100	25	285	89
558	367	82	36	207	68	249
559	146	71	150	39	89	969
560	28	2019	25	299	110	239
561	28	28	50	128	164	78
562	78	612	57	25	36	82
563	43	118	242	93	53	1101
564	71	2282	192	146	71	78
565	46	100	128	153	29	399
566	43	1802	25	178	442	221
567	46	741	324	75	64	413
568	28	89	207	278	802	21
569	2116	28	103	64	32	82
570	57	85	28	36	43	28
571	121	150	89	146	71	274
572	289	121	43	28	46	264
573	78	954	574	78	82	196
574	118	694	96	228	36	1838
575	150	36	68	239	36	50
576	28	36	68	43	25	118
577	57	28	32	78	78	36
578	85	114	125	267	86	232
579	57	39	53	118	25	64
580	25	281	36	192	2815	342
581	157	331	96	61	25	613
582	36	498	139	78	135	21
583	85	75	96	32	207	303
584	150	609	360	299	32	210
585	132	666	57	71	82	39
586	36	85	43	50	171	142
587	150	580	25	164	192	39
588	164	78	25	150	82	207
589	39	57	830	71	46	467
590	167	61	28	61	21	370
591	1706	178	146	75	71	207
592	85	698	57	313	396	93
593	271	402	25	64	75	256
594	71	93	64	57	132	61
595	128	285	118	50	36	71
596	21	153	57	142	61	75
597	103	75	267	71	164	39
598	28	288	114	96	25	210
599	28	167	36	157	39	61
600	25	25	25	36	43	89
601	164	78	125	93	267	21
602	78	64	36	231	25	46
603	281	922	71	164	128	228
604	36	185	71	61	25	39
605	53	78	71	96	82	75
606	36	299	64	167	25	36
607	427	61	125	142	86	85
608	21	481	221	132	43	53
609	57	78	43	142	139	296
610	64	25	71	28	535	57
611	46	438	128	32	153	21
612	28	61	68	36	86	43
613	110	199	46	591	25	1307
614	28	57	25	139	110	21
615	182	256	36	25	267	121
616	57	78	125	125	246	78
617	164	89	28	267	86	50
618	32	285	121	199	171	249
619	85	142	103	78	36	78
620	78	178	71	71	50	75
621	794	25	50	25	78	28
622	36	794	46	61	431	107
623	36	25	281	28	36	32
624	25	986	28	25	25	317
625	609	75	78	28	29	25
626	524	39	89	872	224	118
627	53	125	68	263	46	175
628	39	118	185	78	135	53
629	264	25	36	53	21	246
630	28	417	36	32	21	199
631	68	82	43	228	374	142
632	28	160	32	684	61	182
633	46	210	253	28	32	214
634	28	125	61	82	71	278
635	28	25	75	78	75	53
636	57	28	57	25	29	89
637	153	207	36	21	82	278
638	71	96	50	96	29	182
639	57	75	285	50	121	235
640	43	61	93	36	239	288
641	57	68	53	71	43	50
642	78	125	182	25	29	128
643	25	39	43	50	25	402
644	299	32	21	132	36	413
645	128	46	28	103	160	71
646	36	53	381	246	121	53
647	353	207	107	68	29	43
648	75	157	39	207	50	25
649	32	139	25	25	53	1400
650	82	53	39	68	146	385
651	75	239	25	954	39	310
652	21	78	207	64	68	118
653	85	85	410	36	39	353
654	253	57	53	82	57	21
655	36	68	28	114	71	21
656	43	46	299	110	71	534
657	199	231	53	424	324	57
658	75	157	142	28	61	488
659	25	28	85	36	374	317
660	57	338	50	25	36	228
661	695	228	71	46	246	64
662	53	61	36	64	29	64
663	28	135	28	43	71	360
664	132	431	64	538	43	520
665	264	43	43	85	39	21
666	75	1948	25	150	50	21
667	28	75	57	25	75	228
668	50	826	310	36	75	402
669	128	481	43	85	25	253
670	28	203	303	242	25	3359
671	57	25	96	1300	71	46
672	175	292	214	100	78	78
673	28	78	39	25	32	410
674	75	75	57	57	143	39
675	71	132	228	128	139	28
676	299	85	96	21	36	39
677	61	36	164	68	125	21
678	25	50	39	57	310	118
679	25	39	121	182	82	203
680	46	46	68	267	96	118
681	39	2371	78	61	93	994
682	28	39	64	121	29	4655
683	110	121	110	68	125	256
684	214	142	25	392	43	954
685	28	82	175	57	21	182
686	207	57	110	36	29	21
687	61	28	232	61	29	50
688	28	28	153	71	50	128
689	303	82	203	57	353	32
690	85	25	135	174	64	68
691	61	25	25	110	75	221
692	57	335	153	61	78	25
693	107	53	71	71	21	616
694	25	142	32	171	57	146
695	61	25	232	43	271	21
696	21	57	71	36	100	21
697	64	178	68	385	68	128
698	82	43	85	28	68	214
699	25	28	46	28	46	21
700	132	431	139	75	25	32
701	217	103	36	449	82	360
702	25	53	164	121	25	93
703	64	85	32	210	1226	110
704	36	75	68	36	61	103
705	32	1713	36	36	146	470
706	28	46	21	61	143	39
707	28	71	121	114	139	178
708	634	85	64	61	82	2735
709	53	36	43	39	143	114
710	36	68	28	89	71	36
711	499	25	32	922	160	78
712	61	837	25	68	43	46
713	75	28	78	125	43	349
714	142	82	32	46	581	25
715	50	36	28	100	86	28
716	53	328	253	103	25	595
717	192	100	25	1033	146	175
718	82	292	53	25	132	121
719	338	28	385	71	53	242
720	21	385	25	61	71	25
721	53	174	285	68	25	46
722	146	82	46	78	64	167
723	32	1349	43	142	39	196
724	125	89	64	427	232	100
725	25	28	25	840	57	110
726	36	36	321	53	93	28
727	28	25	175	712	43	224
728	61	1431	235	64	246	278
729	32	50	82	21	100	28
730	28	531	75	192	29	64
731	146	78	39	53	93	185
732	103	85	43	1955	50	25
733	118	103	199	43	29	264
734	50	381	28	249	114	28
735	28	53	192	164	224	25
736	39	85	100	28	53	128
737	64	328	118	25	25	1093
738	89	25	53	182	128	68
739	89	96	581	50	1130	82
740	53	39	121	114	100	96
741	107	100	85	310	21	32
742	57	75	125	93	29	125
743	68	214	32	89	43	36
744	93	4867	43	278	25	171
745	85	2325	46	125	1732	107
746	50	267	135	182	43	324
747	61	263	157	160	132	21
748	25	25	135	203	93	21
749	335	805	71	68	43	253
750	43	153	75	150	57	43
751	36	1702	36	68	75	922
752	57	392	239	199	139	217
753	118	78	36	783	46	160
754	71	125	25	57	96	160
755	36	100	256	25	335	78
756	114	427	64	32	75	93
757	36	71	96	46	93	192
758	85	1709	25	256	78	39
759	167	189	68	32	86	57
760	43	207	71	39	217	1004
761	28	78	167	50	43	39
762	61	139	114	57	39	132
763	82	68	53	43	249	68
764	93	132	21	39	25	57
765	28	82	189	894	89	107
766	139	57	182	28	89	296
767	25	46	153	78	75	21
768	50	570	39	125	25	139
769	32	114	107	68	43	25
770	46	146	36	32	61	25
771	96	68	53	50	39	32
772	75	36	32	50	75	32
773	32	75	46	85	43	125
774	1030	214	57	93	132	146
775	100	28	75	71	121	121
776	75	121	182	75	29	25
777	246	157	324	36	89	192
778	28	25	135	139	210	61
779	235	296	139	249	178	36
780	189	228	167	691	29	264
781	36	96	25	75	25	175
782	28	25	25	61	39	121
783	61	709	36	85	32	128
784	82	2710	2743	409	417	306
785	264	25	36	25	214	353
786	28	2920	68	61	64	46
787	25	221	21	89	29	39
788	93	89	39	178	93	299
789	125	36	36	317	43	25
790	328	303	36	75	75	224
791	292	548	207	385	43	61
792	178	256	75	36	68	370
793	75	28	25	71	93	71
794	224	68	57	1139	61	93
795	310	89	71	21	631	21
796	25	93	175	43	43	175
797	53	239	85	377	46	545
798	25	36	563	61	78	46
799	82	153	43	794	249	232
800	85	103	256	71	89	125
801	46	345	167	36	196	68
802	96	64	28	36	29	75
803	57	46	132	57	71	25
804	139	100	28	50	135	57
805	32	114	71	96	36	253
806	75	164	36	46	428	75
807	61	93	93	46	103	157
808	93	53	100	182	53	61
809	25	349	25	36	36	21
810	96	32	85	61	29	142
811	36	85	43	53	43	317
812	71	285	146	324	29	385
813	85	53	78	317	36	146
814	28	28	36	100	53	21
815	25	356	128	36	68	57
816	28	25	135	75	57	25
817	46	630	199	50	96	21
818	82	100	317	36	267	68
819	25	135	28	146	75	160
820	28	189	57	25	29	36
821	46	57	75	28	314	28
822	57	25	420	64	39	50
823	107	712	75	32	36	207
824	93	338	43	25	39	53
825	588	637	274	53	499	513
826	324	39	150	146	253	288
827	438	199	142	78	68	57
828	61	392	36	78	29	39
829	495	118	207	125	93	224
830	139	452	68	89	78	178
831	36	96	128	68	25	100
832	25	93	274	89	118	36
833	217	25	61	25	224	53
834	128	32	46	132	132	39
835	367	837	100	64	86	75
836	25	71	378	46	146	39
837	125	36	82	523	125	114
838	232	128	43	118	171	43
839	68	43	132	36	75	43
840	214	25	43	36	438	520
841	110	71	25	28	53	132
842	214	118	118	25	64	25
843	199	53	71	655	89	442
844	71	103	21	167	339	128
845	100	46	189	100	32	146
846	36	32	71	36	25	150
847	36	82	374	36	64	103
848	110	28	930	32	107	2119
849	114	110	78	25	374	256
850	53	85	36	96	135	89
851	89	491	142	89	1016	96
852	50	787	103	381	71	153
853	278	100	214	139	645	192
854	89	32	403	82	50	68
855	78	691	61	75	143	1133
856	28	25	32	196	43	118
857	50	57	71	402	228	89
858	135	82	203	32	57	89
859	153	306	21	267	75	53
860	25	39	253	28	271	100
861	43	53	132	93	428	256
862	25	146	182	28	32	139
863	128	21	53	36	89	39
864	43	28	189	36	135	39
865	64	174	53	36	32	21
866	28	666	128	28	39	78
867	417	71	78	82	192	171
868	157	68	28	64	86	28
869	68	53	157	75	410	306
870	46	25	153	142	71	85
871	21	313	61	25	46	139
872	43	36	399	762	25	331
873	103	78	427	25	53	39
874	36	100	85	21	36	93
875	28	267	431	125	29	150
876	28	46	157	370	36	189
877	264	698	75	57	39	299
878	39	43	110	121	32	21
879	488	335	730	57	43	132
880	175	139	118	25	118	338
881	50	239	100	93	29	53
882	28	1236	217	50	46	125
883	64	249	43	57	310	445
884	71	25	189	28	877	68
885	71	93	57	32	100	96
886	68	118	64	242	71	61
887	43	114	36	25	64	121
888	150	794	32	68	29	36
889	142	39	125	53	46	413
890	39	644	75	39	417	1197
891	25	50	28	121	68	68
892	78	82	89	146	64	278
893	160	139	349	231	32	178
894	118	28	923	93	25	64
895	53	82	36	353	25	75
896	57	235	114	43	46	57
897	43	75	89	182	29	214
898	36	43	46	28	50	118
899	28	57	43	50	36	232
900	57	100	36	185	335	85
901	64	221	89	36	82	39
902	57	82	142	82	107	1688
903	21	125	53	43	214	118
904	25	349	25	171	68	271
905	114	182	64	46	36	71
906	253	135	39	36	157	146
907	235	89	470	43	78	773
908	85	174	28	85	110	659
909	93	43	89	616	50	527
910	46	82	93	61	29	75
911	146	559	25	71	78	53
912	61	107	363	85	139	534
913	57	25	709	36	25	153
914	46	659	39	25	36	1571
915	25	207	189	25	53	118
916	196	823	25	50	103	39
917	360	278	46	509	82	118
918	68	64	495	118	57	96
919	36	89	132	71	57	185
920	64	43	28	303	68	78
921	25	1677	46	431	43	57
922	25	249	107	267	182	139
923	43	36	57	28	2184	306
924	28	57	175	28	200	43
925	75	75	36	28	43	132
926	28	3529	68	207	36	121
927	157	25	46	28	214	21
928	46	345	25	36	57	342
929	100	296	103	242	363	93
930	50	57	28	157	61	68
931	25	57	36	36	228	317
932	135	71	46	57	25	876
933	150	43	43	249	61	146
934	160	36	93	64	57	50
935	89	146	449	32	189	39
936	50	214	157	85	164	150
937	57	150	43	32	114	192
938	25	39	385	28	50	68
939	107	121	25	32	78	68
940	43	320	57	296	39	46
941	242	338	242	61	68	164
942	121	82	28	32	89	53
943	28	32	39	71	61	431
944	68	224	121	189	78	25
945	157	196	28	110	631	114
946	36	840	228	25	93	253
947	71	96	85	207	50	53
948	85	57	28	25	178	751
949	71	71	135	107	135	538
950	78	39	82	107	50	288
951	39	28	68	221	82	930
952	61	61	214	78	75	3070
953	228	36	32	75	29	21
954	32	267	517	25	46	363
955	85	28	39	78	93	103
956	132	961	36	150	29	103
957	82	57	32	43	167	75
958	395	110	132	46	396	61
959	271	36	385	50	335	57
960	313	61	103	103	403	21
961	171	135	78	46	64	43
962	75	32	221	39	171	303
963	43	82	175	178	214	189
964	28	28	28	89	50	68
965	28	32	125	28	314	39
966	43	85	132	192	64	57
967	43	146	28	85	153	53
968	25	75	57	68	75	71
969	75	82	1600	61	96	146
970	61	125	57	121	21	75
971	235	128	68	630	32	21
972	61	85	321	43	75	256
973	53	103	28	32	32	321
974	50	406	228	75	25	96
975	53	189	25	160	257	68
976	71	306	96	50	438	395
977	64	89	306	75	50	1353
978	267	1965	185	61	29	61
979	125	278	25	118	328	25
980	89	406	75	36	121	153
981	641	57	28	96	143	114
982	28	61	39	28	61	53
983	118	32	114	139	388	538
984	146	174	25	125	146	89
985	57	43	299	125	29	32
986	25	125	75	82	57	25
987	71	36	71	68	36	110
988	36	385	25	345	146	153
989	28	210	481	28	392	21
990	25	121	61	28	25	1685
991	353	110	57	32	110	32
992	100	210	36	189	46	132
993	36	474	146	271	399	125
994	128	39	36	32	25	278
995	53	28	32	61	143	61
996	50	1150	64	221	39	638
997	139	146	135	263	160	32
998	21	253	470	61	43	89
999	82	135	199	43	53	96
1000	71	57	118	132	164	71
1001	96	53	82	409	57	178
1002	78	57	1870	25	292	160
1003	160	36	100	96	82	36
1004	68	89	253	57	232	36
1005	36	146	734	28	143	75
1006	82	36	75	50	36	303
1007	264	50	53	228	43	146
1008	256	1617	103	157	78	128
1009	235	224	28	43	1390	189
1010	25	93	46	68	192	21
1011	39	61	139	32	43	331
1012	46	630	121	132	75	2593
1013	135	82	142	57	21	410
1014	228	249	121	46	342	103
1015	648	110	28	75	189	53
1016	46	93	39	64	71	114
1017	75	61	39	221	271	545
1018	53	78	82	25	36	1097
1019	150	399	1311	32	78	288
1020	82	78	203	36	160	677
1021	32	64	43	43	175	1115
1022	160	762	43	36	114	46
1023	107	36	64	53	353	620
1024	217	221	199	271	86	25
1025	25	153	100	61	139	310
1026	75	1816	509	61	36	239
1027	581	107	296	85	46	64
1028	25	25	78	32	264	25
1029	217	157	64	32	57	36
1030	75	57	32	395	29	360
1031	28	64	103	50	93	199
1032	64	164	39	82	25	78
1033	157	684	114	25	135	93
1034	21	93	107	85	192	1068
1035	68	36	32	68	125	146
1036	46	285	142	39	125	182
1037	36	25	175	61	314	50
1038	36	171	57	28	36	135
1039	57	748	36	228	93	495
1040	28	43	96	107	239	100
1041	214	630	199	36	39	199
1042	32	335	68	345	160	36
1043	25	192	28	25	178	103
1044	25	470	61	118	25	150
1045	68	46	68	399	25	61
1046	21	36	53	114	224	210
1047	61	61	132	96	232	239
1048	271	32	246	217	64	57
1049	61	1257	32	39	321	171
1050	25	538	274	25	257	78
1051	75	32	114	135	224	107
1052	25	199	36	36	264	185
1053	303	43	28	68	232	68
1054	182	114	221	139	96	135
1055	153	68	25	548	43	78
1056	78	21	43	57	57	43
1057	296	25	150	21	110	1396
1058	64	171	71	135	96	32
1059	100	723	57	256	89	167
1060	53	128	153	50	135	306
1061	25	57	32	118	82	164
1062	75	28	705	89	57	39
1063	46	185	82	36	61	527
1064	21	46	103	85	32	39
1065	50	349	32	82	160	192
1066	25	25	25	107	146	39
1067	64	53	32	203	64	217
1068	135	107	71	185	46	360
1069	68	78	82	107	1069	57
1070	25	242	89	139	25	132
1071	21	107	43	110	25	57
1072	110	64	146	189	310	470
1073	78	64	296	78	25	142
1074	43	135	723	89	64	50
1075	142	224	25	488	232	178
1076	153	71	25	36	143	321
1077	289	274	36	25	25	39
1078	249	32	210	75	200	53
1079	132	135	85	100	46	3579
1080	28	442	36	32	577	57
1081	25	75	28	591	153	121
1082	153	100	28	68	82	4167
1083	53	28	68	28	185	25
1084	61	153	25	292	71	64
1085	267	167	36	185	50	292
1086	43	75	1425	96	114	285
1087	36	142	25	57	103	898
1088	61	174	53	75	29	979
1089	75	43	32	46	25	53
1090	32	82	64	64	146	167
1091	324	46	71	150	57	57
1092	36	61	239	93	43	171
1093	85	28	292	224	32	114
1094	57	89	118	641	403	68
1095	175	32	50	121	96	100
1096	25	43	75	57	153	167
1097	951	121	249	57	1821	53
1098	103	25	114	25	36	110
1099	118	278	93	53	61	310
1100	157	50	150	28	61	2539
1101	85	413	606	43	264	335
1102	467	75	53	25	25	39
1103	96	167	43	75	71	28
1104	520	146	57	773	39	21
1105	96	85	28	25	25	164
1106	28	174	110	199	25	46
1107	43	36	85	25	331	118
1108	175	25	39	128	292	93
1109	28	2318	82	2653	68	224
1110	75	36	57	36	36	516
1111	175	171	61	182	61	75
1112	53	733	110	39	39	142
1113	78	182	420	78	29	50
1114	278	217	25	71	157	224
1115	25	588	100	157	25	21
1116	346	231	285	53	25	246
1117	28	39	160	85	328	82
1118	598	531	25	57	29	239
1119	32	32	178	217	75	50
1120	128	46	28	25	100	566
1121	46	75	328	100	342	118
1122	185	146	50	96	32	513
1123	25	427	43	25	86	1033
1124	36	118	356	32	29	85
1125	78	986	82	28	969	335
1126	32	75	57	57	25	267
1127	150	748	64	68	103	662
1128	178	160	36	39	25	110
1129	78	28	25	103	239	210
1130	114	516	28	28	353	61
1131	121	28	43	64	86	232
1132	1838	32	28	128	50	21
1133	32	125	46	36	82	21
1134	96	75	46	32	260	50
1135	128	1314	93	75	232	142
1136	142	64	221	43	75	182
1137	25	64	78	253	46	75
1138	146	96	57	36	43	71
1139	82	110	1197	43	25	278
1140	118	50	32	61	381	826
1141	25	36	110	85	64	57
1142	36	580	146	157	96	43
1143	25	53	303	68	53	39
1144	25	25	210	25	82	292
1145	228	82	157	203	68	114
1146	46	142	100	85	96	25
1147	71	28	21	164	257	207
1148	39	36	43	125	32	28
1149	28	246	128	103	29	221
1150	43	217	25	150	39	150
1151	36	64	78	189	260	317
1152	57	50	734	25	46	321
1153	125	78	25	114	171	64
1154	50	50	132	103	1033	28
1155	25	25	39	36	50	43
1156	324	21	78	53	82	21
1157	121	100	107	110	39	128
1158	264	78	32	39	470	160
1159	43	25	185	93	39	107
1160	78	36	217	68	39	36
1161	28	278	43	288	68	21
1162	25	2528	157	28	86	648
1163	132	57	431	239	53	135
1164	28	1442	25	28	36	256
1165	146	146	32	46	89	53
1166	25	563	25	28	43	242
1167	61	509	78	36	57	947
1168	36	61	185	281	121	28
1169	68	53	132	96	164	1068
1170	107	780	25	46	296	64
1171	25	39	53	61	249	21
1172	64	466	25	381	36	89
1173	267	46	96	25	53	46
1174	103	25	43	146	53	613
1175	139	150	296	57	32	192
1176	160	1353	36	82	257	50
1177	203	520	28	288	78	374
1178	32	783	32	36	57	21
1179	25	118	142	61	324	196
1180	82	68	53	36	96	150
1181	25	82	36	28	21	235
1182	50	4184	207	150	68	96
1183	64	75	157	185	239	25
1184	264	93	57	61	78	75
1185	28	1008	28	75	36	175
1186	107	50	556	57	89	153
1187	46	75	164	53	82	75
1188	28	21	82	61	32	438
1189	28	57	142	39	103	36
1190	21	677	50	214	57	46
1191	28	28	53	68	128	976
1192	46	68	306	174	150	256
1193	50	25	64	150	150	146
1194	57	28	43	25	663	249
1195	235	64	103	28	25	71
1196	153	128	36	36	29	68
1197	78	157	2583	78	25	21
1198	57	182	36	89	392	349
1199	53	43	50	75	25	709
1200	82	182	75	121	121	68
1201	224	199	28	53	21	1414
1202	68	75	61	328	1343	3547
1203	395	178	32	89	29	285
1204	192	182	114	25	46	171
1205	43	160	36	157	64	114
1206	146	53	1535	285	36	32
1207	43	548	210	474	61	39
1208	43	1008	78	36	29	171
1209	32	53	53	189	25	85
1210	64	53	260	413	78	64
1211	71	39	310	43	431	28
1212	367	36	249	125	39	150
1213	25	110	477	25	57	75
1214	36	53	75	253	25	175
1215	61	164	28	25	29	452
1216	68	174	78	167	75	36
1217	43	103	78	85	100	221
1218	146	2638	71	199	143	61
1219	100	85	64	68	29	82
1220	178	36	46	25	29	21
1221	25	199	75	32	182	427
1222	28	50	43	100	46	71
1223	217	142	85	25	36	139
1224	93	203	64	78	285	299
1225	50	1392	264	43	71	260
1226	61	28	132	353	53	96
1227	157	242	1144	25	71	171
1228	36	64	64	28	86	89
1229	43	36	239	82	29	75
1230	28	160	36	53	196	898
1231	25	620	25	28	153	82
1232	32	1364	64	28	118	57
1233	214	36	53	342	89	274
1234	68	75	260	100	36	107
1235	267	36	78	75	110	203
1236	417	445	566	174	167	61
1237	456	413	121	82	93	1425
1238	32	28	25	25	36	89
1239	21	174	82	28	32	32
1240	125	36	25	310	68	36
1241	64	36	82	263	160	36
1242	25	178	64	75	132	50
1243	96	75	118	25	25	118
1244	93	25	43	25	43	235
1245	46	876	114	78	78	78
1246	32	32	199	142	71	61
1247	167	228	21	1332	61	82
1248	53	28	705	75	128	21
1249	196	71	25	310	153	71
1250	25	278	93	75	25	96
1251	71	114	89	85	150	50
1252	64	36	64	28	64	32
1253	46	75	53	32	36	28
1254	78	203	139	82	143	110
1255	153	157	61	399	495	388
1256	224	32	28	32	103	249
1257	28	434	142	61	110	121
1258	157	221	403	25	61	217
1259	61	224	688	723	463	68
1260	28	28	75	185	178	61
1261	239	199	278	25	114	516
1262	89	64	25	142	25	958
1263	28	335	114	28	82	28
1264	189	118	146	100	321	271
1265	43	25	46	32	246	39
1266	61	527	36	25	146	1457
1267	64	142	93	57	53	342
1268	25	61	71	580	71	502
1269	32	28	61	100	150	93
1270	39	335	431	46	25	107
1271	21	274	61	28	103	132
1272	310	28	39	160	153	680
1273	32	214	28	68	61	591
1274	160	221	292	28	121	36
1275	43	82	64	36	257	645
1276	61	167	121	196	86	28
1277	328	135	28	53	50	185
1278	53	110	36	75	68	267
1279	25	459	264	53	82	68
1280	36	28	167	164	29	46
1281	68	36	484	25	567	274
1282	25	82	303	570	61	791
1283	96	25	36	39	57	249
1284	61	623	53	46	200	388
1285	798	135	39	25	78	310
1286	57	71	239	53	86	39
1287	28	324	153	239	599	57
1288	132	160	85	78	61	93
1289	157	71	78	64	150	46
1290	103	360	196	78	61	78
1291	25	292	100	167	43	57
1292	46	61	61	43	110	57
1293	36	224	25	39	235	64
1294	207	125	125	36	43	43
1295	57	242	370	57	68	1304
1296	64	61	666	150	78	207
1297	157	239	25	150	93	175
1298	68	28	61	75	538	378
1299	25	28	28	32	89	292
1300	157	57	107	103	278	342
1301	28	57	25	46	360	125
1302	61	57	100	82	75	68
1303	217	246	196	53	128	75
1304	1803	385	784	28	100	32
1305	196	53	25	21	29	61
1306	71	78	25	64	57	21
1307	32	46	128	132	100	43
1308	25	100	64	53	25	32
1309	25	1933	310	89	36	64
1310	78	388	32	100	107	288
1311	28	53	100	210	57	39
1312	182	303	75	121	36	235
1313	75	424	360	96	396	28
1314	103	150	93	46	29	873
1315	39	57	249	182	175	260
1316	638	434	57	50	29	224
1317	456	214	381	75	706	43
1318	25	57	36	53	61	107
1319	21	103	175	75	157	299
1320	25	57	85	655	43	1004
1321	103	50	71	28	46	43
1322	36	32	25	53	110	114
1323	25	78	118	185	57	71
1324	36	75	61	78	125	271
1325	157	28	36	39	82	114
1326	53	1531	189	50	175	171
1327	57	815	25	43	128	39
1328	164	25	1015	110	314	164
1329	68	253	25	356	25	353
1330	25	103	75	46	53	132
1331	61	217	64	93	68	21
1332	224	25	25	57	46	25
1333	53	78	545	100	50	164
1334	449	142	64	61	43	100
1335	182	43	103	43	86	57
1336	125	271	1329	21	21	128
1337	32	43	755	96	107	78
1338	28	25	68	409	713	185
1339	175	356	46	46	64	78
1340	210	50	146	57	50	32
1341	68	160	71	39	25	68
1342	1058	306	53	160	71	50
1343	36	36	28	39	39	71
1344	488	32	157	82	271	93
1345	313	36	43	53	29	107
1346	185	25	53	57	78	178
1347	463	32	399	50	86	89
1348	28	132	28	25	46	64
1349	53	36	720	463	121	50
1350	499	221	100	36	32	652
1351	32	253	82	75	107	39
1352	367	36	43	267	36	28
1353	25	43	207	53	29	185
1354	264	25	25	57	406	50
1355	100	64	53	118	32	78
1356	71	43	25	43	143	28
1357	39	520	93	57	339	192
1358	199	142	139	39	71	848
1359	57	139	232	235	110	43
1360	766	174	32	121	157	456
1361	21	32	68	39	61	221
1362	25	32	57	39	727	1368
1363	1133	335	182	25	82	552
1364	2056	167	57	25	75	53
1365	577	139	25	75	25	224
1366	28	25	71	32	282	21
1367	96	498	43	25	32	21
1368	973	118	28	171	36	28
1369	78	132	53	171	1447	21
1370	43	107	78	431	260	107
1371	32	242	82	171	25	53
1372	50	509	25	36	178	435
1373	75	50	121	132	937	53
1374	110	171	114	46	157	78
1375	36	199	178	185	57	50
1376	139	313	89	61	82	103
1377	150	139	110	82	314	114
1378	556	28	199	274	574	207
1379	310	121	228	25	103	36
1380	32	50	100	46	29	43
1381	28	71	36	25	71	50
1382	25	50	410	121	50	292
1383	107	28	755	160	75	110
1384	317	28	53	256	29	167
1385	28	61	107	85	64	61
1386	816	89	89	449	25	303
1387	89	1777	210	32	32	210
1388	36	93	142	32	25	61
1389	39	93	71	32	210	50
1390	96	39	153	61	135	114
1391	78	125	278	85	121	890
1392	75	1460	303	481	64	103
1393	36	167	53	36	36	267
1394	28	50	107	32	89	82
1395	89	39	93	61	182	264
1396	46	68	4567	317	253	427
1397	1999	50	214	449	634	71
1398	75	171	85	28	43	36
1399	335	96	43	61	167	203
1400	25	75	64	132	36	164
1401	2038	39	93	139	128	798
1402	28	46	189	363	82	271
1403	139	157	299	71	61	103
1404	264	50	346	28	25	256
1405	25	64	595	28	25	1442
1406	50	82	75	25	36	68
1407	456	36	43	25	75	68
1408	43	68	182	370	68	25
1409	224	157	128	160	50	68
1410	167	93	28	28	53	392
1411	25	96	50	39	118	21
1412	28	833	289	374	29	61
1413	50	93	93	100	29	71
1414	146	328	855	68	57	235
1415	75	36	242	57	128	1076
1416	28	36	157	36	118	39
1417	103	32	196	75	100	57
1418	85	75	39	32	36	61
1419	68	32	217	21	68	171
1420	21	160	199	43	403	146
1421	93	46	310	25	232	21
1422	75	25	107	100	89	520
1423	150	335	50	28	150	139
1424	50	71	75	50	68	363
1425	264	231	221	32	86	36
1426	716	75	891	25	1625	53
1427	89	146	53	28	64	1058
1428	43	150	36	110	96	324
1429	61	153	43	125	25	21
1430	43	32	53	110	36	381
1431	367	36	278	253	36	185
1432	274	353	46	25	57	89
1433	96	192	50	32	185	118
1434	460	114	274	39	420	338
1435	36	107	82	167	75	189
1436	32	64	25	267	82	662
1437	25	135	25	424	150	164
1438	75	64	43	100	57	150
1439	132	288	89	114	1165	146
1440	1272	25	25	36	71	39
1441	50	182	25	43	57	164
1442	36	132	93	57	25	388
1443	150	224	1033	132	25	659
1444	64	199	75	185	29	28
1445	61	313	53	146	32	128
1446	61	513	50	64	175	349
1447	75	157	25	53	46	93
1448	46	28	36	178	29	100
1449	1240	71	1315	93	25	1482
1450	107	43	100	135	150	107
1451	531	242	107	25	29	153
1452	78	114	64	239	64	64
1453	103	85	139	299	61	620
1454	556	100	132	217	21	125
1455	28	271	28	43	21	274
1456	3178	32	566	68	1668	53
1457	39	100	28	25	128	146
1458	121	68	28	21	68	150
1459	36	285	406	93	100	21
1460	110	164	68	43	32	21
1461	224	36	93	68	32	64
1462	39	25	36	25	61	502
1463	285	420	68	28	39	46
1464	28	317	221	28	128	50
1465	28	324	114	78	125	167
1466	171	25	28	28	157	128
1467	36	71	135	1228	32	324
1468	28	61	456	196	153	175
1469	36	36	32	64	153	71
1470	474	89	61	57	32	516
1471	53	221	36	43	25	50
1472	150	231	28	82	78	862
1473	100	146	75	28	25	85
1474	53	36	203	121	68	160
1475	809	1805	292	263	57	196
1476	39	36	150	64	78	28
1477	25	150	64	25	100	328
1478	606	103	53	203	4262	103
1479	157	25	2006	773	50	491
1480	118	75	57	413	200	164
1481	224	39	25	174	135	36
1482	39	57	121	68	25	118
1483	57	118	64	28	335	68
1484	296	39	178	100	235	43
1485	25	68	43	57	460	402
1486	28	85	1364	146	599	135
1487	445	28	420	46	25	32
1488	61	794	142	25	103	506
1489	46	100	150	43	132	68
1490	21	53	71	32	139	641
1491	256	53	78	178	61	82
1492	43	89	64	39	107	71
1493	25	89	28	82	107	46
1494	36	64	28	313	61	114
1495	167	171	153	89	110	96
1496	841	231	36	783	235	25
1497	851	196	235	36	200	114
1498	28	57	57	217	103	175
1499	71	142	50	36	25	160
1500	684	103	21	488	185	68
1501	93	68	182	36	25	53
1502	36	100	28	32	32	61
1503	57	231	363	335	64	50
1504	100	153	71	61	25	135
1505	609	64	57	185	292	25
1506	103	100	32	306	150	260
1507	118	28	107	46	29	349
1508	125	135	103	68	93	57
1509	75	25	292	103	25	103
1510	32	125	85	139	196	43
1511	28	68	100	82	39	39
1512	146	82	75	46	29	68
1513	132	96	171	235	139	192
1514	923	68	36	28	75	28
1515	178	28	71	577	29	64
1516	171	114	61	395	25	75
1517	260	25	278	171	93	239
1518	214	78	39	189	217	125
1519	271	57	57	25	50	591
1520	93	75	182	25	78	64
1521	235	82	303	434	324	107
1522	71	178	57	224	132	71
1523	435	28	242	46	53	125
1524	100	100	25	114	78	53
1525	25	2774	132	68	71	164
1526	346	53	75	25	292	150
1527	125	75	1995	57	25	110
1528	36	39	43	246	39	321
1529	189	125	171	28	57	61
1530	25	135	61	53	36	602
1531	21	135	271	125	64	142
1532	417	46	39	488	68	50
1533	96	157	64	68	171	28
1534	413	85	68	64	242	185
1535	299	61	68	57	303	25
1536	175	32	46	36	71	185
1537	128	128	306	21	32	68
1538	25	363	82	303	146	103
1539	1425	28	125	32	25	36
1540	160	246	75	61	114	82
1541	25	78	21	32	25	93
1542	64	68	78	135	78	78
1543	588	75	110	93	29	21
1544	25	43	103	128	43	114
1545	21	64	21	356	100	356
1546	53	28	82	82	57	71
1547	1525	167	57	402	43	39
1548	2854	50	164	61	96	57
1549	78	53	25	36	29	242
1550	25	89	595	64	274	96
1551	50	75	68	36	103	135
1552	46	71	53	28	57	374
1553	89	82	21	135	25	189
1554	167	28	61	100	39	727
1555	370	25	36	449	96	61
1556	28	43	232	317	43	61
1557	182	21	25	103	21	157
1558	46	25	25	132	110	43
1559	43	50	43	189	86	39
1560	303	313	25	39	103	281
1561	128		71	75	114	75
1562	274		82	32	71	249
1563	53		378	256	61	96
1564	57		114	434	43	96
1565	28		50	96	25	378
1566	25		125	53	86	431
1567	61		21	32	29	68
1568	36		46	207	39	50
1569	210		199	61	100	85
1570	3071		28	128	29	28
1571	100		28	114	25	463
1572	64		264	171	139	431
1573	53		36	61	32	164
1574	43		406	64	68	192
1575	973		631	32	61	338
1576	89		57	64	71	103
1577	157		57	110	71	46
1578	456		64	68	53	146
1579	68		132	46	29	164
1580	39		89	132	25	25
1581	85		89	25	64	57
1582	260		21	356	25	100
1583	2116		25	96	121	816
1584	46		36	71	25	21
1585	260		28	36	36	50
1586	64		410	114	32	36
1587	139		57	103	61	78
1588	25		128	53	36	103
1589	139		121	263	25	153
1590	1464		50	349	93	363
1591	53		121	167	86	28
1592	167		89	53	75	25
1593	43		43	21	114	71
1594	110		71	851	82	399
1595	559		57	812	82	1898
1596	57		157	174	285	25
1597	50		118	25	278	64
1598	3986		103	25	29	221
1599	36		82	89	82	78
1600	4767		36	552	207	21
1601	157		75	36	371	43
1602	438		25	142	36	178
1603	36		267	235	64	559
1604	61		36	75	178	82
1605	21		132	150	39	406
1606	96		57	278	107	121
1607	57		249	919	121	21
1608	132		96	21	32	46
1609	146		645	958	29	160
1610	61		57	135	178	46
1611	36		118	331	57	39
1612	21		228	160	100	57
1613	534		78	274	157	89
1614	78		53	285	36	345
1615	385		103	132	25	61
1616	25		36	887	453	36
1617	43		61	43	36	335
1618	313		132	705	143	328
1619	75		64	388	61	93
1620	71		28	644	36	39
1621	310		246	114	167	64
1622	777		32	82	228	28
1623	36		36	260	53	256
1624	406		224	281	68	50
1625	61		36	28	25	100
1626	32		107	182	331	53
1627	370		552	78	107	246
1628	306		46	53	25	50
1629	96		135	53	68	182
1630	25		32	121	121	64
1631	114		150	299	75	135
1632	32		25	39	43	82
1633	1147		28	64	78	32
1634	85		78	25	36	43
1635	50		470	100	228	96
1636	61		2223	164	29	78
1637	75		68	128	93	160
1638	110		100	64	46	82
1639	249		28	399	61	1022
1640	75		538	57	36	1802
1641	57		256	82	53	53
1642	406		36	256	29	3002
1643	420		75	64	299	132
1644	363		25	719	29	36
1645	228		239	78	46	75
1646	61		153	43	125	146
1647	146		64	25	43	107
1648	1240		135	46	128	89
1649	752		96	28	257	21
1650	28		82	118	46	28
1651	85		75	25	43	424
1652	2622		96	50	29	61
1653	253		93	698	57	199
1654	192		39	39	118	85
1655	142		25	25	53	182
1656	28		142	306	96	175
1657	125		50	96	71	71
1658	2212		210	39	36	64
1659	121		249	174	82	64
1660	32		57	39	182	239
1661	192		135	256	29	64
1662	78		85	121	25	531
1663	68		28	57	25	100
1664	121		93	164	64	53
1665	224		89	43	53	110
1666	224		32	1503	36	46
1667	46		36	50	36	21
1668	242		153	114	36	82
1669	71		68	132	25	28
1670	82		28	25	36	53
1671	28		303	28	25	392
1672	506		103	25	25	28
1673	310		1585	39	25	110
1674	50		93	25	118	221
1675	57		85	57	53	520
1676	420		36	103	29	85
1677	36		57	25	121	25
1678	125		36	85	110	68
1679	61		246	498	36	285
1680	203		43	1866	25	199
1681	21		50	577	25	288
1682	235		271	306	118	527
1683	68		71	107	75	21
1684	171		61	64	25	150
1685	78		36	253	82	21
1686	207		93	267	93	39
1687	142		705	32	32	75
1688	834		128	71	71	125
1689	146		57	32	75	488
1690	160		114	57	89	324
1691	164		50	100	78	36
1692	75		125	1495	57	68
1693	43		178	203	125	456
1694	1386		50	46	36	727
1695	484		25	879	29	71
1696	93		57	25	57	520
1697	182		146	71	36	50
1698	36		36	78	570	192
1699	164		89	96	25	93
1700	71		36	135	25	43
1701	75		128	71	32	25
1702	75		28	85	164	595
1703	75		342	46	71	267
1704	110		192	246	78	57
1705	25		25	75	71	43
1706	513		82	178	39	267
1707	71		25	39	64	32
1708	160		303	125	96	128
1709	25		121	858	57	125
1710	78		103	157	143	21
1711	36		531	267	53	114
1712	28		228	28	29	68
1713	53		235	25	57	28
1714	210		142	417	39	160
1715	78		164	214	29	246
1716	46		196	78	25	75
1717	64		75	89	146	53
1718	128		349	68	53	36
1719	75		406	50	128	68
1720	549		153	53	50	467
1721	21		160	64	57	89
1722	25		2611	57	39	36
1723	25		25	25	75	121
1724	71		36	417	61	157
1725	235		271	207	321	82
1726	100		43	46	153	46
1727	616		192	36	25	57
1728	203		57	64	39	249
1729	488		281	128	118	36
1730	25		249	2346	107	71
1731	160		1087	68	207	167
1732	61		53	196	71	28
1733	89		82	331	53	71
1734	214		82	274	64	670
1735	2579		32	666	75	78
1736	178		563	61	50	36
1737	527		53	28	36	61
1738	57		374	57	64	28
1739	32		150	146	50	271
1740	577		43	128	217	61
1741	160		61	684	207	748
1742	78		581	281	53	1599
1743	132		53	57	64	25
1744	25		253	57	78	217
1745	85		39	128	68	36
1746	207		93	78	118	57
1747	25		39	28	25	46
1748	103		85	840	641	121
1749	538		75	310	64	449
1750	178		132	174	46	39
1751	192		110	121	103	698
1752	691		132	75	139	78
1753	57		82	43	581	139
1754	25		71	363	527	50
1755	766		93	139	143	203
1756	285		484	1574	82	71
1757	96		68	36	61	64
1758	235		157	167	200	160
1759	100		780	36	39	142
1760	470		246	85	107	36
1761	25		160	103	153	524
1762	57		21	235	68	61
1763	21		207	89	57	50
1764	217		762	61	25	39
1765	192		57	43	53	36
1766	28		82	121	36	25
1767	150		331	25	43	110
1768	150		185	32	107	57
1769	264		427	164	118	118
1770	135		36	39	107	513
1771	103		146	203	50	452
1772	217		68	43	25	139
1773	716		150	178	29	199
1774	1386		82	43	50	438
1775	281		32	103	200	82
1776	85		239	1100	46	264
1777	57		118	85	68	146
1778	32		196	32	606	310
1779	3067		342	28	53	89
1780	121		146	434	46	502
1781	71		28	89	29	128
1782	1820		82	25	61	374
1783	96		242	25	61	53
1784	78		75	32	53	232
1785	385		68	89	50	53
1786	25		78	150	29	196
1787	235		185	71	96	189
1788	46		85	57	93	64
1789	313		1774	146	25	93
1790	142		848	39	25	128
1791	89		36	353	114	82
1792	43		50	235	50	121
1793	28		438	477	292	135
1794	28		157	253	121	349
1795	125		481	260	114	75
1796	43		46	46	43	50
1797	28		342	228	100	182
1798	2583		93	256	29	50
1799	100		25	402	114	121
1800	239		68	25	29	36
1801	680		210	388	192	118
1802	89		292	135	53	381
1803	53		303	53	78	285
1804	96		121	135	61	36
1805	64		53	118	61	53
1806	303		32	256	29	96
1807	68		32	75	68	185
1808	249		28	288	32	128
1809	25		93	25	50	39
1810	53		82	285	39	75
1811	57		28	107	135	342
1812	1122		75	68	21	203
1813	552		235	110	68	727
1814	85		1054	32	57	228
1815	4613		71	32	146	139
1816	96		203	71	43	816
1817	28		164	114	46	217
1818	64		427	89	36	28
1819	50		648	299	1187	82
1820	509		157	25	125	901
1821	164		61	82	29	125
1822	196		64	513	29	256
1823	64		82	235	107	61
1824	285		28	242	57	139
1825	43		36	46	413	2600
1826	135		82	43	68	103
1827	75		82	68	25	53
1828	178		492	43	78	324
1829	103		43	207	36	477
1830	196		3167	53	36	196
1831	68		57	118	43	139
1832	716		25	128	192	61
1833	1489		509	75	57	1681
1834	50		313	118	75	21
1835	816		43	85	32	39
1836	36		153	256	64	342
1837	118		43	25	64	39
1838	50		21	78	150	50
1839	203		36	43	175	39
1840	232		50	139	25	160
1841	32		588	28	57	71
1842	64		36	135	445	249
1843	160		36	82	89	118
1844	1535		203	242	249	157
1845	39		826	96	82	203
1846	834		25	78	82	36
1847	417		61	203	36	406
1848	271		110	224	36	82
1849	39		25	100	57	93
1850	224		32	25	43	253
1851	46		164	146	32	239
1852	1560		157	57	135	36
1853	82		235	324	89	21
1854	2405		50	71	182	50
1855	588		25	68	278	175
1856	28		46	644	114	915
1857	50		28	89	121	506
1858	28		82	25	388	82
1859	1097		100	57	132	57
1860	1813		349	2539	36	171
1861	766		46	75	78	242
1862	64		78	39	68	64
1863	71		139	214	68	39
1864	61		39	356	46	467
1865	1674		61	28	78	488
1866	118		178	64	57	21
1867	68		139	25	78	353
1868	107		28	68	89	78
1869	25		299	331	178	57
1870	1197		356	25	82	125
1871	28		335	520	32	274
1872	110		128	71	103	203
1873	125		239	28	57	363
1874	61		1022	164	53	110
1875	36		85	53	89	153
1876	28		175	85	36	71
1877	199		253	43	29	128
1878	53		32	25	167	139
1879	502		28	53	805	214
1880	28		36	726	36	71
1881	57		46	43	224	36
1882	274		93	128	175	1214
1883	21		150	107	135	417
1884	71		57	36	1461	467
1885	53		620	75	114	1927
1886	64		32	520	71	285
1887	43		192	142	75	385
1888	21		944	28	64	57
1889	32		53	274	53	75
1890	32		132	178	29	32
1891	68		39	167	128	360
1892	28		93	78	64	57
1893	242		57	196	71	25
1894	50		189	82	29	36
1895	39		36	146	46	96
1896	43		196	100	43	1200
1897	224		278	82	53	228
1898	78		103	118	39	317
1899	36		75	139	61	118
1900	25		267	36	50	249
1901	118		25	114	29	36
1902	28		53	39	235	21
1903	85		196	89	167	142
1904	132		25	449	53	100
1905	167		32	36	96	53
1906	819		64	520	299	93
1907	25		93	64	239	107
1908	89		68	274	57	132
1909	21		157	61	68	232
1910	32		64	167	43	613
1911	150		36	28	96	203
1912	36		139	545	235	246
1913	57		32	420	75	121
1914	78		43	246	25	46
1915	100		260	50	82	417
1916	28		46	121	150	114
1917	146		217	36	46	71
1918	118		46	28	175	207
1919	28		349	82	25	107
1920	64		100	82	132	39
1921	28		467	43	146	306
1922	135		28	53	224	39
1923	32		25	96	89	438
1924	538		32	125	68	75
1925	281		32	306	100	78
1926	249		128	110	57	125
1927	289		1421	110	150	107
1928	25		61	132	1333	64
1929	28		135	100	36	659
1930	28		43	32	182	68
1931	353		1635	53	36	25
1932	28		182	100	50	39
1933	75		39	32	71	331
1934	25		96	1168	21	338
1935	46		1860	53	110	93
1936	43		103	50	61	274
1937	93		53	185	29	93
1938	100		153	32	36	303
1939	203		61	61	25	21
1940	121		64	1360	143	182
1941	75		139	353	57	239
1942	470		25	68	78	210
1943	28		61	85	53	103
1944	50		128	46	160	71
1945	474		53	164	53	385
1946	25		128	118	39	249
1947	75		93	121	61	189
1948	114		96	164	61	249
1949	36		28	214	36	43
1950			96	89	75	1474
1951			85	28	114	25
1952			28	484	78	285
1953			25	61	82	39
1954			64	477	203	317
1955			36	196	36	32
1956			46	310	118	306
1957			534	32	25	75
1958			43	114	25	100
1959			146	28	57	135
1960			68	89	71	135
1961			100	89	125	61
1962			125	64	57	1553
1963			36	221	25	303
1964			28	39	53	691
1965			25	39	100	39
1966			75	36	57	196
1967			28	150	61	68
1968			21	64	296	217
1969			96	157	25	591
1970			75	125	71	118
1971			64	160	171	150
1972			110	164	78	196
1973			100	210	232	36
1974			78	89	36	36
1975			28	107	32	150
1976			93	43	29	53
1977			75	82	61	61
1978			78	335	32	21
1979			25	118	289	36
1980			57	75	25	25
1981			146	602	68	57
1982			25	28	29	25
1983			85	36	61	64
1984			82	139	93	160
1985			32	36	143	50
1986			71	174	36	153
1987				89	182	64
1988				164	71	288
1989				114	57	21
1990				239	61	260
1991				39	53	256
1992				28	61	64
1993				32	21	110
1994				388	29	39
1995				274	43	2831
1996				207	36	214
1997				103	39	228
1998				182	82	185
1999				39	36	118
[truncated: 1,603 more rows]
