# Supplementary material for: Cardiomyocyte gene programs encoding morphological and functional signatures in cardiac hypertrophy and failure
Source: Nat Commun. 2018 Oct 30;9:4435. doi: 10.1038/s41467-018-06639-7 (PMC6207673; doi:10.1038/s41467-018-06639-7)
Supplement: Supplementary file 13 — Supplementary Data 10 [file 41467_2018_6639_MOESM13_ESM.xlsx]

## Sheet: Supplementary Data 10
gene Name	assigned module
A1BG	M0
A2M	M1
A4GALT	M11
AAAS	M0
AAGAB	M0
AAMP	M0
AARS	M0
AARSD1	M2
AASDH	M0
AASDHPPT	M5
AASS	M0
AATF	M0
ABCA6	M3
ABCA8	M3
ABCB1	M1
ABCB7	M0
ABCC4	M1
ABCC9	M0
ABCD3	M0
ABCD4	M0
ABCE1	M0
ABCF1	M0
ABCF2	M0
ABCF3	M6
ABCG1	M0
ABHD10	M0
ABHD11	M0
ABHD12	M0
ABHD13	M1
ABHD14A	M3
ABHD14B	M3
ABHD16A	M0
ABHD2	M0
ABHD4	M0
ABHD5	M0
ABHD6	M0
ABI1	M0
ABI2	M0
ABI3	M0
ABI3BP	M3
ABL1	M0
ABL2	M0
ABLIM1	M2
ABLIM3	M8
ABO	M0
ABR	M1
ABT1	M0
ABTB1	M0
ACAA1	M0
ACAA2	M0
ACAD8	M0
ACAD9	M5
ACADM	M2
ACADS	M9
ACADVL	M2
ACAP2	M1
ACAT1	M2
ACBD3	M0
ACBD5	M6
ACBD6	M0
ACD	M0
ACE	M0
ACE2	M0
ACER3	M0
ACIN1	M0
ACLY	M0
ACN9	M0
ACO1	M0
ACOT13	M0
ACOT7	M4
ACOT8	M14
ACOT9	M0
ACP1	M4
ACPL2	M3
ACSL1	M13
ACSL3	M1
ACSL4	M0
ACSL5	M5
ACSS1	M15
ACSS2	M0
ACTA1	M2
ACTA2	M10
ACTB	M4
ACTC1	M2
ACTG1	M1
ACTL6A	M9
ACTN1	M1
ACTN2	M2
ACTN4	M0
ACTR10	M1
ACTR1A	M1
ACTR1B	M0
ACTR2	M1
ACTR3	M1
ACTR6	M1
ACTR8	M0
ACVR1	M0
ACVR2A	M17
ACVRL1	M1
ACYP1	M0
ACYP2	M0
ADA	M0
ADAM10	M1
ADAM15	M0
ADAM17	M1
ADAM33	M0
ADAM9	M0
ADAMTS1	M1
ADAMTS4	M0
ADAMTS5	M0
ADAMTS9	M0
ADAMTS9-AS2	M13
ADAMTSL3	M3
ADAP2	M0
ADAR	M1
ADARB1	M1
ADCK3	M2
ADCY4	M1
ADCY5	M0
ADCY6	M0
ADD1	M1
ADD3	M3
ADH1B	M0
ADH5	M0
ADHFE1	M0
ADI1	M1
ADIPOR1	M1
ADIPOR2	M1
ADK	M0
ADM	M0
ADNP	M0
ADNP2	M0
ADO	M0
ADORA2A	M8
ADPGK	M0
ADPRH	M0
ADPRHL1	M2
ADPRHL2	M0
ADRA2B	M0
ADRA2C	M1
ADRB2	M0
ADRBK1	M0
ADRM1	M1
ADSL	M0
ADSS	M0
ADSSL1	M2
AEBP1	M3
AEBP2	M7
AES	M0
AFAP1	M0
AFAP1L1	M1
AFAP1L2	M0
AFF1	M1
AFF4	M0
AFG3L2	M0
AFMID	M1
AFTPH	M1
AGA	M0
AGAP3	M0
AGFG1	M0
AGGF1	M0
AGK	M0
AGPAT1	M4
AGPAT2	M0
AGPAT3	M0
AGPAT6	M0
AGPS	M0
AGT	M10
AGTPBP1	M0
AGTRAP	M0
AGXT2L2	M0
AHCY	M0
AHCYL1	M12
AHI1	M0
AHNAK	M1
AHR	M0
AHSA1	M0
AHSA2	M0
AIF1	M0
AIF1L	M1
AIFM1	M6
AIG1	M0
AIMP1	M0
AIMP2	M0
AIP	M0
AK1	M2
AK2	M0
AK3	M2
AKAP1	M0
AKAP10	M0
AKAP11	M0
AKAP12	M7
AKAP13	M0
AKAP8	M0
AKAP8L	M0
AKAP9	M1
AKIP1	M0
AKIRIN1	M16
AKIRIN2	M0
AKR1A1	M1
AKR1B1	M1
AKR1C1	M7
AKR1C3	M1
AKR7A2	M0
AKT1	M0
AKT1S1	M0
AKT3	M1
AKTIP	M1
ALAD	M0
ALAS1	M0
ALAS2	M0
ALDH16A1	M0
ALDH1A1	M0
ALDH2	M0
ALDH3A2	M0
ALDH6A1	M2
ALDH9A1	M0
ALDOA	M2
ALDOC	M2
ALG12	M0
ALG13	M0
ALG14	M0
ALG2	M0
ALG3	M3
ALG5	M0
ALG6	M0
ALG8	M14
ALKBH1	M0
ALKBH2	M0
ALKBH3	M0
ALKBH5	M0
ALKBH6	M0
ALKBH7	M2
ALOX5AP	M11
ALPK3	M0
ALPL	M1
ALS2	M0
ALS2CL	M14
ALYREF	M0
AMD1	M4
AMFR	M0
AMN1	M0
AMOTL1	M6
AMOTL2	M0
AMT	M0
AMZ2	M0
ANAPC10	M0
ANAPC11	M1
ANAPC13	M1
ANAPC16	M1
ANAPC4	M0
ANAPC5	M0
ANAPC7	M0
ANG	M0
ANGEL1	M0
ANGEL2	M0
ANGPT1	M0
ANGPT2	M0
ANGPTL1	M8
ANGPTL2	M0
ANGPTL4	M0
ANKFY1	M15
ANKH	M1
ANKIB1	M0
ANKLE2	M0
ANKMY2	M0
ANKRA2	M0
ANKRD1	M2
ANKRD10	M9
ANKRD11	M0
ANKRD12	M6
ANKRD13A	M8
ANKRD13C	M0
ANKRD17	M0
ANKRD19P	M0
ANKRD29	M1
ANKRD32	M0
ANKRD39	M0
ANKRD40	M7
ANKRD44	M0
ANKRD46	M1
ANKRD49	M0
ANKRD50	M0
ANKRD54	M0
ANKRD9	M0
ANKS1A	M5
ANKZF1	M0
ANO1	M0
ANO10	M14
ANO2	M0
ANO6	M1
ANP32A	M0
ANP32AP1	M11
ANP32B	M0
ANP32E	M7
ANTXR1	M0
ANXA1	M1
ANXA11	M0
ANXA2	M1
ANXA2P2	M1
ANXA2P3	M1
ANXA3	M1
ANXA4	M3
ANXA5	M1
ANXA6	M8
ANXA7	M1
AOC3	M10
AP1AR	M0
AP1B1	M4
AP1G1	M0
AP1G2	M5
AP1M1	M0
AP1S1	M4
AP1S2	M1
AP2A1	M0
AP2A2	M0
AP2B1	M0
AP2M1	M1
AP2S1	M4
AP3B1	M5
AP3D1	M0
AP3M1	M5
AP3M2	M0
AP3S1	M1
AP4B1	M5
APBB1	M0
APBB2	M1
APBB3	M0
APC	M17
APCDD1	M0
APEH	M0
APEX1	M0
APEX2	M0
APH1A	M0
APLNR	M0
APLP2	M1
APOA1	M2
APOA1BP	M1
APOBEC2	M2
APOBEC3C	M0
APOBEC3G	M0
APOD	M3
APOE	M0
APOL1	M0
APOL2	M0
APOL3	M1
APOL6	M1
APOLD1	M1
APOO	M0
APOOL	M0
APOPT1	M1
APP	M1
APPBP2	M1
APPL1	M0
APPL2	M0
APRT	M1
APTX	M0
AQP1	M1
AQP3	M0
AQP7	M0
AQR	M0
ARAF	M0
ARAP1	M12
ARAP3	M1
ARCN1	M1
ARF1	M1
ARF3	M0
ARF4	M3
ARF5	M0
ARF6	M1
ARFGAP1	M0
ARFGAP2	M0
ARFGAP3	M1
ARFGEF1	M0
ARFGEF2	M1
ARFIP1	M1
ARFRP1	M4
ARGLU1	M1
ARHGAP1	M8
ARHGAP10	M0
ARHGAP12	M5
ARHGAP15	M16
ARHGAP17	M0
ARHGAP18	M0
ARHGAP23	M0
ARHGAP25	M0
ARHGAP26	M1
ARHGAP27	M0
ARHGAP29	M1
ARHGAP31	M1
ARHGAP35	M0
ARHGAP4	M14
ARHGAP5	M0
ARHGDIA	M1
ARHGDIB	M4
ARHGEF1	M0
ARHGEF10	M0
ARHGEF12	M1
ARHGEF15	M6
ARHGEF17	M0
ARHGEF2	M9
ARHGEF3	M0
ARHGEF40	M0
ARHGEF6	M0
ARHGEF7	M1
ARID1A	M0
ARID1B	M0
ARID2	M17
ARID4A	M5
ARID4B	M1
ARID5A	M0
ARID5B	M0
ARIH1	M16
ARIH2	M2
ARL1	M0
ARL13B	M16
ARL15	M0
ARL16	M12
ARL2	M1
ARL2BP	M1
ARL3	M0
ARL4A	M13
ARL4C	M0
ARL4D	M0
ARL5A	M1
ARL6IP1	M1
ARL6IP4	M1
ARL6IP5	M4
ARL6IP6	M0
ARL8A	M0
ARL8B	M1
ARMC1	M0
ARMC8	M0
ARMCX1	M0
ARMCX3	M1
ARNT	M0
ARNTL	M0
ARPC1A	M1
ARPC1B	M4
ARPC2	M1
ARPC3	M1
ARPC4	M1
ARPC5	M1
ARPC5L	M0
ARPP19	M1
ARRB1	M0
ARRB2	M11
ARRDC1	M0
ARRDC2	M0
ARRDC3	M0
ARRDC4	M0
ARSA	M0
ARSD	M0
ARV1	M0
ASAH1	M1
ASAP1	M1
ASAP1-IT1	M0
ASAP2	M3
ASB8	M0
ASCC1	M0
ASCC2	M0
ASCC3	M0
ASF1A	M13
ASH1L	M0
ASH2L	M14
ASIP	M0
ASL	M0
ASNA1	M4
ASNSD1	M8
ASPH	M1
ASPN	M3
ASRGL1	M5
ASS1	M1
ASXL1	M0
ATAD1	M0
ATAD2B	M0
ATE1	M0
ATF1	M0
ATF2	M0
ATF3	M5
ATF4	M1
ATF6	M0
ATF6B	M0
ATF7	M0
ATF7IP	M0
ATF7IP2	M0
ATG10	M0
ATG12	M6
ATG13	M0
ATG14	M0
ATG16L2	M0
ATG2B	M0
ATG3	M4
ATG4A	M0
ATG4B	M0
ATG4C	M5
ATG5	M1
ATG9A	M0
ATHL1	M6
ATIC	M0
ATL1	M0
ATL2	M0
ATL3	M0
ATM	M0
ATMIN	M0
ATN1	M0
ATOH8	M1
ATOX1	M0
ATP10D	M3
ATP11B	M5
ATP11C	M0
ATP13A3	M9
ATP1A1	M1
ATP1A2	M10
ATP1B1	M0
ATP1B2	M10
ATP1B3	M1
ATP2A2	M2
ATP2B1	M0
ATP2B4	M1
ATP2C1	M1
ATP5A1	M2
ATP5B	M2
ATP5C1	M2
ATP5D	M2
ATP5E	M2
ATP5EP2	M2
ATP5F1	M2
ATP5G1	M2
ATP5G2	M1
ATP5G3	M2
ATP5H	M2
ATP5I	M2
ATP5J	M2
ATP5J2	M2
ATP5L	M2
ATP5O	M2
ATP5S	M0
ATP5SL	M0
ATP6AP1	M0
ATP6AP2	M1
ATP6V0A1	M0
ATP6V0B	M1
ATP6V0C	M1
ATP6V0D1	M1
ATP6V0E1	M1
ATP6V0E2	M2
ATP6V1A	M0
ATP6V1B2	M0
ATP6V1C1	M1
ATP6V1D	M0
ATP6V1E1	M4
ATP6V1F	M1
ATP6V1G1	M1
ATP6V1H	M0
ATP8A1	M1
ATP8B1	M1
ATPAF1	M2
ATPAF2	M0
ATPBD4	M0
ATPIF1	M2
ATRN	M0
ATRX	M0
ATXN10	M1
ATXN1L	M0
ATXN2	M0
ATXN3	M1
ATXN7	M0
ATXN7L3B	M0
AUH	M0
AUP1	M0
AURKAIP1	M1
AVEN	M0
AVL9	M0
AVPR2	M0
AXIN1	M11
AXL	M10
AZI2	M0
AZIN1	M1
B2M	M1
B3GALNT1	M0
B3GALNT2	M0
B3GALT4	M0
B3GNT1	M9
B3GNT2	M1
B3GNT5	M1
B4GALT1	M1
B4GALT2	M0
B4GALT3	M0
B4GALT5	M0
B4GALT7	M0
BABAM1	M0
BACE2	M0
BACH1	M0
BAD	M6
BAG1	M0
BAG2	M0
BAG3	M12
BAG5	M1
BAG6	M4
BAHD1	M5
BAIAP2	M5
BAIAP2L1	M0
BANF1	M1
BAP1	M0
BARD1	M0
BATF3	M0
BAZ1A	M0
BAZ1B	M0
BAZ2A	M0
BAZ2B	M1
BBIP1	M0
BBS1	M0
BBS2	M0
BBX	M1
BCAM	M1
BCAP29	M1
BCAP31	M1
BCAR1	M0
BCAR3	M8
BCAS2	M1
BCAS3	M8
BCAT2	M0
BCCIP	M1
BCKDHA	M0
BCKDK	M0
BCL10	M6
BCL2L1	M1
BCL2L13	M0
BCL2L2	M0
BCL3	M7
BCL6	M0
BCL6B	M0
BCL7B	M0
BCL7C	M0
BCLAF1	M1
BCOR	M14
BCS1L	M0
BDH2	M1
BDP1	M0
BECN1	M1
BEND7	M0
BET1	M0
BET1L	M0
BEX4	M0
BFAR	M14
BGN	M3
BHLHE40	M1
BICD2	M0
BID	M17
BIN3	M0
BIRC2	M1
BIRC3	M0
BIRC6	M0
BIVM	M0
BLCAP	M0
BLMH	M0
BLOC1S1	M1
BLOC1S2	M1
BLOC1S3	M4
BLVRA	M0
BLVRB	M2
BLZF1	M0
BMP1	M0
BMP2	M0
BMP4	M3
BMP5	M0
BMPR2	M7
BMX	M1
BNIP1	M0
BNIP2	M1
BNIP3	M2
BNIP3L	M4
BOD1	M0
BOD1L	M0
BOLA1	M0
BOLA3	M2
BPGM	M0
BPTF	M1
BRAP	M0
BRAT1	M0
BRD1	M0
BRD2	M0
BRD3	M11
BRD4	M0
BRD8	M0
BRD9	M0
BRE	M0
BRI3	M6
BRIX1	M1
BRK1	M1
BRMS1	M0
BRMS1L	M0
BROX	M0
BRP44	M1
BRP44L	M2
BRPF1	M0
BRWD1	M1
BSDC1	M0
BSG	M2
BST2	M1
BTAF1	M0
BTBD1	M0
BTBD10	M0
BTBD2	M4
BTBD3	M1
BTBD6	M0
BTBD7	M0
BTD	M17
BTF3	M1
BTG1	M1
BTG2	M1
BTG3	M6
BTN2A1	M13
BTN3A1	M0
BTN3A2	M0
BTN3A3	M0
BTNL9	M0
BTRC	M0
BUB3	M1
BUD13	M0
BUD31	M1
BZW2	M2
C10orf10	M0
C10orf11	M6
C10orf116	M7
C10orf118	M5
C10orf125	M0
C10orf128	M0
C10orf26	M0
C10orf28	M0
C10orf32	M1
C10orf46	M1
C10orf54	M1
C10orf58	M0
C10orf76	M2
C11orf1	M16
C11orf10	M1
C11orf2	M0
C11orf24	M0
C11orf30	M0
C11orf31	M1
C11orf46	M13
C11orf48	M1
C11orf49	M0
C11orf51	M0
C11orf54	M0
C11orf57	M0
C11orf58	M1
C11orf67	M2
C11orf68	M0
C11orf71	M0
C11orf73	M1
C11orf74	M0
C11orf75	M0
C11orf83	M5
C11orf91	M0
C11orf95	M0
C11orf96	M0
C12orf10	M6
C12orf23	M11
C12orf26	M0
C12orf29	M16
C12orf35	M11
C12orf4	M0
C12orf43	M0
C12orf44	M5
C12orf45	M0
C12orf47	M0
C12orf52	M0
C12orf57	M1
C12orf62	M2
C12orf65	M9
C12orf73	M0
C13orf15	M1
C13orf27	M0
C13orf33	M0
C14orf1	M0
C14orf102	M0
C14orf109	M0
C14orf119	M1
C14orf129	M0
C14orf133	M0
C14orf135	M0
C14orf142	M0
C14orf159	M0
C14orf166	M0
C14orf167	M0
C14orf2	M2
C14orf37	M0
C14orf43	M7
C15orf17	M0
C15orf24	M1
C15orf29	M0
C15orf38	M0
C15orf39	M0
C15orf40	M6
C15orf41	M0
C15orf44	M8
C15orf5	M0
C15orf57	M1
C15orf61	M0
C16orf13	M0
C16orf42	M0
C16orf45	M0
C16orf48	M0
C16orf5	M6
C16orf52	M0
C16orf53	M0
C16orf55	M0
C16orf57	M14
C16orf61	M4
C16orf62	M1
C16orf72	M0
C16orf80	M14
C16orf87	M8
C16orf88	M0
C17orf28	M6
C17orf48	M0
C17orf56	M12
C17orf58	M0
C17orf61	M0
C17orf62	M4
C17orf63	M0
C17orf70	M0
C17orf72	M1
C17orf76-AS1	M1
C17orf79	M0
C17orf80	M0
C17orf81	M0
C17orf85	M0
C17orf89	M0
C17orf90	M0
C18orf1	M1
C18orf21	M0
C18orf25	M0
C18orf32	M4
C18orf8	M0
C19orf10	M1
C19orf24	M0
C19orf25	M0
C19orf42	M1
C19orf43	M1
C19orf47	M0
C19orf53	M0
C19orf6	M0
C19orf60	M0
C19orf63	M12
C19orf66	M0
C19orf69	M0
C19orf70	M2
C19orf79	M1
C1GALT1C1	M1
C1QA	M0
C1QB	M9
C1QBP	M1
C1QC	M9
C1QTNF1	M8
C1R	M3
C1S	M3
C1orf115	M9
C1orf122	M0
C1orf123	M1
C1orf131	M0
C1orf133	M0
C1orf144	M6
C1orf162	M0
C1orf174	M0
C1orf198	M0
C1orf21	M9
C1orf212	M13
C1orf27	M0
C1orf31	M0
C1orf35	M0
C1orf43	M1
C1orf50	M0
C1orf52	M1
C1orf54	M1
C1orf55	M5
C1orf56	M0
C1orf63	M0
C1orf64	M0
C1orf85	M0
C1orf86	M0
C1orf9	M0
C20orf11	M0
C20orf111	M3
C20orf112	M11
C20orf160	M1
C20orf194	M0
C20orf20	M0
C20orf24	M0
C20orf27	M0
C20orf29	M0
C20orf3	M0
C20orf30	M1
C20orf4	M0
C20orf43	M1
C20orf54	M0
C21orf2	M0
C21orf33	M2
C21orf56	M0
C21orf59	M0
C21orf63	M1
C21orf91	M0
C22orf13	M0
C22orf25	M0
C22orf28	M0
C22orf32	M6
C22orf39	M0
C2CD2	M0
C2CD4B	M0
C2orf18	M0
C2orf28	M1
C2orf29	M0
C2orf40	M0
C2orf47	M0
C2orf49	M0
C2orf55	M1
C2orf56	M0
C2orf68	M0
C2orf69	M0
C2orf74	M0
C2orf76	M0
C3	M12
C3orf14	M0
C3orf17	M14
C3orf19	M0
C3orf23	M0
C3orf26	M0
C3orf37	M0
C3orf38	M5
C3orf58	M0
C3orf62	M0
C3orf64	M0
C3orf75	M0
C3orf78	M2
C4orf27	M1
C4orf29	M0
C4orf3	M1
C4orf32	M1
C4orf33	M0
C4orf34	M8
C4orf43	M0
C4orf48	M0
C4orf52	M0
C5orf15	M3
C5orf22	M0
C5orf24	M1
C5orf32	M1
C5orf39	M15
C5orf4	M0
C5orf41	M1
C5orf43	M0
C5orf44	M1
C5orf51	M5
C5orf56	M6
C5orf62	M1
C6orf1	M0
C6orf106	M0
C6orf108	M0
C6orf115	M1
C6orf120	M0
C6orf130	M11
C6orf136	M0
C6orf162	M15
C6orf203	M0
C6orf211	M0
C6orf225	M0
C6orf226	M8
C6orf47	M0
C6orf48	M0
C6orf62	M1
C6orf70	M0
C6orf72	M1
C6orf89	M0
C7	M12
C7orf11	M0
C7orf23	M1
C7orf25	M0
C7orf26	M0
C7orf30	M0
C7orf41	M11
C7orf42	M0
C7orf44	M0
C7orf46	M0
C7orf49	M16
C7orf50	M4
C7orf55	M2
C7orf59	M1
C7orf60	M0
C7orf70	M0
C7orf73	M4
C8orf33	M1
C8orf38	M0
C8orf4	M1
C8orf40	M1
C8orf42	M0
C8orf58	M0
C8orf59	M1
C8orf76	M0
C8orf83	M0
C9orf103	M0
C9orf114	M0
C9orf123	M0
C9orf142	M0
C9orf16	M4
C9orf21	M9
C9orf23	M0
C9orf25	M0
C9orf3	M0
C9orf30	M0
C9orf46	M0
C9orf5	M1
C9orf72	M0
C9orf78	M2
C9orf80	M0
C9orf82	M0
C9orf85	M0
C9orf86	M6
C9orf89	M4
C9orf95	M0
CA2	M0
CA4	M0
CA8	M0
CAB39	M0
CABIN1	M11
CABP1	M0
CACNB2	M0
CACYBP	M0
CADM1	M0
CADPS2	M0
CALCOCO1	M0
CALCOCO2	M1
CALCRL	M1
CALD1	M10
CALHM2	M9
CALM1	M1
CALM2	M1
CALM3	M4
CALML4	M0
CALR	M1
CALU	M1
CAMK1	M0
CAMK2D	M2
CAMK2G	M0
CAMK2N1	M0
CAMKK2	M0
CAMLG	M1
CAMSAP2	M1
CAMTA1	M4
CAMTA2	M0
CAND1	M1
CANT1	M0
CANX	M1
CAP1	M1
CAP2	M2
CAPN1	M4
CAPN2	M1
CAPN7	M0
CAPNS1	M6
CAPRIN1	M0
CAPRIN2	M0
CAPZA1	M1
CAPZA2	M1
CAPZB	M1
CARD10	M1
CARD16	M1
CARD6	M14
CARD8	M1
CARHSP1	M1
CARKD	M0
CARM1	M0
CARS	M0
CARS2	M0
CASC3	M1
CASC4	M1
CASD1	M0
CASKIN2	M1
CASP1	M0
CASP10	M0
CASP2	M1
CASP3	M0
CASP4	M1
CASP7	M1
CASP8AP2	M0
CASQ2	M10
CAST	M1
CAT	M1
CAV1	M1
CAV2	M1
CBFA2T3	M0
CBFB	M0
CBLB	M0
CBLL1	M0
CBLN1	M10
CBR1	M0
CBR3	M0
CBR4	M15
CBX3	M0
CBX4	M0
CBX5	M0
CBX7	M0
CBY1	M16
CCAR1	M0
CCBL2	M0
CCDC101	M0
CCDC102B	M0
CCDC104	M1
CCDC107	M0
CCDC109B	M0
CCDC112	M0
CCDC115	M14
CCDC117	M0
CCDC12	M0
CCDC124	M0
CCDC126	M8
CCDC127	M5
CCDC130	M0
CCDC132	M0
CCDC14	M0
CCDC149	M0
CCDC159	M0
CCDC167	M0
CCDC23	M1
CCDC25	M0
CCDC28A	M13
CCDC28B	M0
CCDC3	M10
CCDC41	M0
CCDC43	M0
CCDC47	M1
CCDC50	M1
CCDC53	M15
CCDC56	M1
CCDC58	M0
CCDC59	M1
CCDC66	M0
CCDC68	M1
CCDC69	M6
CCDC72	M1
CCDC76	M0
CCDC80	M3
CCDC82	M1
CCDC84	M0
CCDC85A	M1
CCDC85B	M1
CCDC86	M0
CCDC88A	M0
CCDC90B	M1
CCDC91	M0
CCDC92	M1
CCDC93	M0
CCDC94	M0
CCL14	M7
CCL2	M0
CCL21	M0
CCL3	M0
CCL4	M11
CCL5	M4
CCM2	M0
CCNB1IP1	M2
CCNC	M0
CCND1	M0
CCND2	M2
CCND3	M1
CCNDBP1	M1
CCNG1	M11
CCNG2	M1
CCNH	M1
CCNI	M1
CCNK	M0
CCNL1	M1
CCNL2	M0
CCNT1	M0
CCNT2	M0
CCNY	M1
CCP110	M0
CCR10	M0
CCS	M0
CCT2	M1
CCT3	M1
CCT4	M6
CCT5	M1
CCT6A	M0
CCT7	M6
CCT8	M1
CD109	M7
CD14	M9
CD151	M1
CD163	M9
CD164	M1
CD200	M0
CD248	M0
CD2AP	M1
CD2BP2	M5
CD300LG	M1
CD320	M1
CD34	M1
CD36	M1
CD4	M11
CD40	M1
CD44	M0
CD46	M1
CD47	M7
CD52	M0
CD53	M0
CD55	M1
CD58	M1
CD59	M1
CD63	M1
CD68	M4
CD74	M1
CD79B	M9
CD81	M1
CD82	M0
CD83	M0
CD9	M1
CD93	M1
CD97	M0
CD99L2	M0
CDA	M1
CDC123	M1
CDC16	M0
CDC23	M8
CDC25B	M0
CDC26	M0
CDC27	M1
CDC34	M0
CDC37	M1
CDC37L1	M0
CDC42	M1
CDC42BPA	M1
CDC42BPB	M11
CDC42EP1	M14
CDC42EP2	M0
CDC42EP3	M1
CDC42EP4	M1
CDC42EP5	M0
CDC42SE1	M0
CDC42SE2	M1
CDC5L	M0
CDC73	M0
CDH11	M0
CDH13	M0
CDH19	M3
CDH2	M2
CDH5	M1
CDIPT	M0
CDK10	M11
CDK12	M0
CDK13	M0
CDK14	M1
CDK16	M0
CDK17	M1
CDK19	M17
CDK2	M14
CDK2AP1	M0
CDK2AP2	M1
CDK4	M1
CDK5	M0
CDK5RAP1	M16
CDK5RAP3	M15
CDK6	M0
CDK7	M0
CDK9	M0
CDKAL1	M0
CDKN1A	M1
CDKN1B	M0
CDKN1C	M1
CDKN2AIP	M12
CDKN2AIPNL	M17
CDKN2C	M0
CDKN2D	M6
CDO1	M0
CDR1	M3
CDR2	M0
CDR2L	M6
CDS2	M1
CDV3	M1
CDYL	M0
CEBPB	M0
CEBPD	M1
CEBPG	M1
CEBPZ	M1
CECR1	M0
CECR5	M0
CELF1	M0
CELF2	M11
CENPB	M6
CENPC1	M1
CENPT	M14
CEP112	M0
CEP120	M0
CEP164	M0
CEP350	M1
CEP57	M0
CEP68	M1
CEP85L	M0
CEP95	M0
CEPT1	M0
CERCAM	M12
CERK	M0
CERS2	M1
CERS5	M0
CES2	M0
CETN2	M0
CETN3	M1
CFD	M3
CFDP1	M1
CFH	M3
CFI	M1
CFL1	M1
CFL2	M2
CFLAR	M0
CGGBP1	M1
CGNL1	M0
CGRRF1	M0
CH25H	M0
CHCHD1	M0
CHCHD10	M2
CHCHD2	M1
CHCHD3	M0
CHCHD4	M6
CHCHD5	M0
CHCHD7	M0
CHCHD8	M0
CHD1	M0
CHD1L	M0
CHD2	M0
CHD4	M0
CHD6	M0
CHD7	M11
CHD8	M0
CHD9	M1
CHFR	M0
CHIC2	M0
CHID1	M0
CHKA	M9
CHKB	M0
CHM	M0
CHMP1A	M0
CHMP1B	M1
CHMP2A	M0
CHMP2B	M1
CHMP4A	M0
CHMP4B	M0
CHMP5	M1
CHMP6	M5
CHMP7	M0
CHN1	M0
CHN2	M0
CHP	M1
CHPF	M3
CHPT1	M0
CHRAC1	M1
CHST12	M11
CHST14	M0
CHST2	M7
CHST3	M0
CHST7	M0
CHSY1	M1
CHTF8	M5
CHTOP	M0
CHUK	M6
CHURC1	M1
CIAO1	M8
CIAPIN1	M13
CIB1	M2
CIDEB	M0
CILP	M3
CINP	M0
CIR1	M1
CIRBP	M1
CIRH1A	M0
CISD1	M2
CISD3	M2
CITED2	M0
CIZ1	M0
CKAP4	M0
CKAP5	M0
CKB	M2
CKLF	M0
CKM	M2
CKMT2	M2
CKS2	M0
CLASP1	M0
CLASP2	M0
CLCC1	M0
CLCN3	M1
CLDN11	M7
CLDN5	M1
CLDND1	M1
CLEC11A	M0
CLEC14A	M1
CLEC1A	M1
CLEC2B	M0
CLEC3B	M1
CLIC1	M1
CLIC2	M1
CLIC3	M1
CLIC4	M1
CLIC5	M0
CLINT1	M9
CLIP1	M5
CLIP3	M11
CLK1	M1
CLK2	M0
CLK2P	M0
CLK3	M0
CLK4	M0
CLMN	M10
CLN3	M0
CLN5	M0
CLNS1A	M0
CLOCK	M0
CLPP	M16
CLPTM1	M8
CLPTM1L	M0
CLPX	M0
CLSTN1	M0
CLTA	M1
CLTB	M9
CLTC	M1
CLU	M4
CLUAP1	M0
CMAHP	M7
CMAS	M0
CMC1	M0
CMIP	M7
CMPK1	M1
CMPK2	M0
CMTM3	M5
CMTM6	M1
CMTM7	M0
CMTM8	M0
CMYA5	M2
CNBP	M1
CNDP2	M0
CNEP1R1	M0
CNFN	M0
CNIH	M1
CNIH4	M1
CNKSR3	M0
CNN1	M10
CNN2	M0
CNN3	M7
CNNM3	M0
CNO	M0
CNOT1	M1
CNOT10	M17
CNOT2	M1
CNOT4	M0
CNOT6	M0
CNOT6L	M7
CNOT7	M0
CNOT8	M1
CNP	M3
CNPPD1	M0
CNPY2	M1
CNPY3	M0
CNPY4	M0
CNRIP1	M1
CNST	M4
CNTRL	M0
COA5	M0
COASY	M14
COBLL1	M13
COBRA1	M0
COG2	M0
COG3	M0
COG4	M0
COG5	M0
COG7	M0
COG8	M0
COIL	M1
COL12A1	M3
COL14A1	M0
COL15A1	M3
COL18A1	M0
COL1A1	M12
COL1A2	M12
COL3A1	M12
COL4A1	M1
COL4A2	M1
COL4A3BP	M0
COL5A1	M12
COL5A2	M3
COL6A1	M12
COL6A2	M3
COL6A3	M3
COL8A1	M3
COLEC11	M0
COMMD1	M0
COMMD10	M0
COMMD2	M13
COMMD3	M0
COMMD4	M0
COMMD5	M17
COMMD6	M1
COMMD7	M1
COMMD8	M11
COMMD9	M0
COMT	M1
COMTD1	M0
COPA	M3
COPB1	M8
COPB2	M6
COPE	M1
COPG	M0
COPS2	M1
COPS3	M0
COPS4	M0
COPS5	M1
COPS6	M1
COPS7A	M6
COPS7B	M0
COPS8	M1
COPZ1	M0
COPZ2	M0
COQ10A	M2
COQ10B	M1
COQ4	M0
COQ5	M0
COQ6	M0
COQ7	M0
COQ9	M2
CORO1B	M0
CORO1C	M1
CORO2B	M0
CORO6	M0
COTL1	M4
COX10	M0
COX11	M15
COX15	M0
COX16	M1
COX17	M1
COX19	M0
COX4I1	M2
COX4I2	M10
COX4NB	M0
COX5A	M2
COX5B	M2
COX6A2	M2
COX6B1	M2
COX6C	M2
COX7A1	M2
COX7A2	M1
COX7A2L	M1
COX7B	M2
COX7C	M2
COX8A	M2
CPAMD8	M0
CPD	M13
CPE	M10
CPEB3	M0
CPEB4	M2
CPLX1	M5
CPM	M0
CPNE1	M1
CPNE2	M1
CPNE3	M1
CPNE8	M1
CPSF1	M0
CPSF2	M0
CPSF3	M0
CPSF3L	M0
CPSF4	M0
CPSF6	M0
CPSF7	M0
CPT1A	M1
CPVL	M4
CPXM2	M7
CRADD	M0
CRAT	M0
CRBN	M1
CREB1	M0
CREB3	M0
CREB3L1	M1
CREB3L2	M3
CREB5	M0
CREBBP	M0
CREBL2	M0
CREBZF	M0
CREG1	M4
CRELD1	M0
CRELD2	M0
CREM	M0
CRIM1	M7
CRIP1	M10
CRIP2	M1
CRIPT	M0
CRISPLD2	M3
CRK	M0
CRKL	M0
CRLF1	M0
CRLF3	M8
CRLS1	M6
CRNDE	M0
CRNKL1	M1
CROCCP2	M0
CRTAP	M15
CRTC2	M0
CRTC3	M1
CRY1	M0
CRY2	M16
CRYAB	M2
CRYBB2P1	M5
CRYL1	M5
CRYM	M2
CRYZ	M8
CRYZL1	M1
CS	M2
CSAD	M0
CSDA	M2
CSDAP1	M2
CSDC2	M0
CSDE1	M1
CSE1L	M13
CSF1	M0
CSF3	M0
CSGALNACT1	M0
CSGALNACT2	M14
CSK	M0
CSNK1A1	M1
CSNK1D	M0
CSNK1E	M11
CSNK1G2	M0
CSNK1G3	M0
CSNK2A1	M0
CSNK2A1P	M0
CSNK2A2	M0
CSNK2B	M1
CSPG4	M0
CSPP1	M0
CSRNP1	M1
CSRNP2	M0
CSRP1	M10
CSRP2	M10
CSRP3	M2
CST3	M3
CST7	M0
CSTB	M1
CSTF1	M0
CSTF2T	M0
CSTF3	M0
CTBP1	M1
CTBS	M1
CTCF	M0
CTDSP1	M0
CTDSP2	M0
CTDSPL	M0
CTDSPL2	M1
CTGF	M3
CTNNA1	M1
CTNNAL1	M1
CTNNB1	M7
CTNNBIP1	M1
CTNNBL1	M0
CTR9	M0
CTSA	M4
CTSB	M9
CTSC	M7
CTSD	M0
CTSF	M0
CTSH	M1
CTSK	M3
CTSL1	M1
CTSO	M1
CTSS	M0
CTTN	M1
CTTNBP2NL	M1
CUEDC2	M6
CUL1	M17
CUL2	M0
CUL3	M0
CUL4A	M0
CUL4B	M0
CUL5	M1
CUTA	M1
CUTC	M0
CUX1	M0
CWC15	M1
CWC22	M1
CWC25	M0
CWC27	M0
CWF19L2	M0
CX3CL1	M1
CXCL12	M1
CXCL16	M0
CXCL2	M1
CXCR4	M11
CXCR7	M12
CXXC1	M15
CXXC5	M0
CXorf26	M0
CXorf36	M7
CXorf69	M6
CYB561D2	M0
CYB5A	M1
CYB5B	M1
CYB5D1	M0
CYB5D2	M0
CYB5R1	M0
CYB5R3	M4
CYBA	M0
CYBRD1	M3
CYC1	M2
CYCS	M2
CYFIP1	M0
CYGB	M0
CYHR1	M5
CYLD	M0
CYP1B1	M3
CYP27A1	M3
CYP4B1	M0
CYP4V2	M0
CYR61	M3
CYTH1	M0
CYTH2	M0
CYTH3	M0
CYYR1	M1
D2HGDH	M0
DAAM1	M1
DAAM2	M0
DAB2	M4
DAB2IP	M0
DACH1	M0
DAD1	M1
DAG1	M3
DAP	M0
DAP3	M0
DARC	M7
DARS	M1
DAXX	M1
DAZAP1	M0
DAZAP2	M1
DBI	M2
DBN1	M0
DBNDD2	M0
DBNL	M0
DCAF10	M5
DCAF11	M0
DCAF12	M0
DCAF13	M0
DCAF5	M0
DCAF6	M0
DCAF7	M0
DCAF8	M8
DCAKD	M4
DCBLD2	M0
DCHS1	M0
DCK	M0
DCN	M3
DCP1A	M6
DCP2	M0
DCPS	M0
DCTD	M1
DCTN1	M0
DCTN2	M1
DCTN3	M1
DCTN4	M12
DCTN5	M0
DCTN6	M1
DCTPP1	M0
DCUN1D1	M15
DCUN1D2	M0
DCUN1D4	M11
DCXR	M2
DDA1	M0
DDAH1	M0
DDAH2	M3
DDB1	M0
DDB2	M15
DDHD1	M0
DDHD2	M0
DDIT3	M0
DDIT4	M6
DDOST	M1
DDR2	M3
DDRGK1	M0
DDX1	M1
DDX10	M0
DDX17	M1
DDX18	M1
DDX19A	M0
DDX19B	M0
DDX20	M15
DDX21	M0
DDX23	M0
DDX24	M1
DDX27	M0
DDX39A	M0
DDX3X	M1
DDX3Y	M0
DDX41	M0
DDX42	M0
DDX46	M1
DDX47	M0
DDX49	M11
DDX5	M1
DDX50	M0
DDX52	M0
DDX56	M0
DDX58	M0
DDX59	M0
DDX6	M1
DDX60	M1
DDX60L	M1
DEAF1	M0
DECR1	M2
DECR2	M0
DEDD	M1
DEDD2	M0
DEGS1	M1
DEK	M13
DENND1A	M0
DENND3	M0
DENND4B	M0
DENND4C	M1
DENND5A	M1
DENR	M0
DEPTOR	M0
DERA	M0
DERL1	M1
DERL2	M1
DES	M2
DFFA	M5
DGAT1	M0
DGCR2	M0
DGCR6L	M0
DGCR8	M9
DGKA	M0
DGKD	M9
DGKE	M0
DGUOK	M1
DHDDS	M0
DHPS	M0
DHRS1	M0
DHRS12	M15
DHRS3	M1
DHRS7	M1
DHRS7B	M0
DHX15	M0
DHX16	M0
DHX29	M1
DHX30	M0
DHX32	M0
DHX33	M0
DHX36	M0
DHX38	M0
DHX40	M0
DHX58	M0
DHX8	M0
DHX9	M0
DIABLO	M0
DIAPH1	M0
DIAPH2	M1
DICER1	M1
DIMT1	M13
DIO2	M3
DIP2A	M0
DIP2B	M0
DIRC2	M0
DIS3	M0
DISP1	M0
DKC1	M0
DKFZP586I1420	M0
DKK3	M0
DLAT	M14
DLC1	M1
DLD	M2
DLG1	M0
DLGAP4	M3
DLL1	M7
DLL4	M1
DMAP1	M4
DMD	M15
DMPK	M0
DMTF1	M0
DMWD	M0
DMXL1	M0
DNAJA1	M1
DNAJA2	M1
DNAJA3	M8
DNAJA4	M5
DNAJB1	M12
DNAJB11	M1
DNAJB12	M0
DNAJB14	M17
DNAJB2	M0
DNAJB4	M1
DNAJB5	M0
DNAJB6	M0
DNAJB9	M0
DNAJC1	M0
DNAJC10	M1
DNAJC13	M0
DNAJC15	M5
DNAJC16	M0
DNAJC17	M0
DNAJC18	M17
DNAJC19	M0
DNAJC2	M0
DNAJC21	M0
DNAJC3	M7
DNAJC30	M0
DNAJC4	M0
DNAJC5	M0
DNAJC7	M6
DNAJC8	M7
DNASE1L3	M7
DNLZ	M0
DNM1L	M1
DNM2	M0
DNMBP	M0
DNMT1	M0
DNPEP	M0
DNTTIP1	M0
DNTTIP2	M1
DOCK1	M1
DOCK4	M0
DOCK6	M0
DOCK9	M1
DOLK	M1
DPAGT1	M16
DPCD	M0
DPF2	M6
DPH3	M9
DPH5	M0
DPM1	M1
DPM2	M0
DPM3	M1
DPP7	M3
DPP8	M0
DPP9	M0
DPT	M3
DPY19L4	M1
DPY30	M1
DPYD	M0
DPYSL2	M1
DPYSL3	M3
DR1	M0
DRAM1	M0
DRAM2	M9
DRAP1	M0
DRG1	M1
DRG2	M0
DROSHA	M0
DSCR3	M0
DSE	M8
DSN1	M0
DSP	M2
DST	M1
DSTN	M10
DSTNP2	M10
DSTYK	M0
DTD1	M0
DTNA	M0
DTNBP1	M5
DTWD1	M0
DTX3	M4
DTX3L	M1
DTYMK	M0
DUS1L	M0
DUSP1	M1
DUSP11	M1
DUSP12	M1
DUSP14	M0
DUSP2	M12
DUSP22	M0
DUSP23	M1
DUSP27	M0
DUSP28	M0
DUSP3	M2
DUSP5	M1
DUSP6	M1
DUSP7	M0
DUT	M1
DVL1	M0
DVL3	M0
DYM	M0
DYNC1H1	M1
DYNC1LI1	M1
DYNC1LI2	M1
DYNC2LI1	M0
DYNLL1	M1
DYNLL2	M14
DYNLRB1	M1
DYNLT1	M10
DYNLT3	M1
DYRK1A	M9
DYRK2	M0
DYRK4	M0
DYSF	M11
E2F4	M0
E4F1	M0
EAF1	M5
EAPP	M1
[truncated: 5,816 more rows]
