# Supplementary material for: Cardiomyocyte gene programs encoding morphological and functional signatures in cardiac hypertrophy and failure
Source: Nat Commun. 2018 Oct 30;9:4435. doi: 10.1038/s41467-018-06639-7 (PMC6207673; doi:10.1038/s41467-018-06639-7)
Supplement: Supplementary file 14 — Supplementary Data 11 [file 41467_2018_6639_MOESM14_ESM.xlsx]

## Sheet: Supplementary Data 11
Primer sequences
Tnnt2 mRNA	Fwd	TCCTGGCAGA GAGGAGGAAG
	Rev	TGCAGGTCGA ACTTCTCAGC
Cox6a2 mRNA	Fwd	CGTAGCCCTC TGCTCCCTTA
	Rev	GGATGCGGAG GTGGTGATAC.
Trp53 mRNA	Fwd	GACGGGACAG CTTTGAGGTT
	Rev	GCAGTTCAGG GCAAAGGACT.
TNNT2 mRNA	Fwd	AAGTGGGAAG AGGCAGACTGA
	Rev	GTCAATGGCC AGCACCTTC
Mef2a promoter	Fwd	TGTGGCACAA GGACAAGAGG
	Rev	TCCAGGAGAA CACGGTCCTT
Gcgr element	Fwd	TGCTGTCATG TCTGGTGAGTG
	Rev	GGAGCTGTCA GCACTTGTGTA
